# Supplementary material for: Combining SNP discovery from next-generation sequencing data with bulked segregant analysis (BSA) to fine-map genes in polyploid wheat
Source: BMC Plant Biol. 2012 Jan 26;12:14. doi: 10.1186/1471-2229-12-14 (PMC3296661; doi:10.1186/1471-2229-12-14)
Supplement: Additional file 2 — Characteristics of all putative SNPs identified in the bulk samples by Maq-default analysis. [file 1471-2229-12-14-S2.XLSX]

## Sheet: Sheet1
Unigene	Pos	LDN	RSL65	SNP-type	Parent	Brachy	Rice	Sorghum	RPKM	High	Low	BFR	Amplicon: SNP site +/- 250 bases
Ta#S12858450	328	G	R	H	RSL65	1g41960	-	02g019490	29.1741	0.0166667	0.0540541	0.308333	CTAGGATCTGACCTGAATTAATCATGTATATACAGAGTGTGGCGAGGCTAAGATCTACTTCACAAATTTCTGCACTTCGCTGGTGTCAACAAACTCATTCACYCCACTTGTCAACAAAAACCTTTCAAATAGATCCACYGCCATGGATCTGCAACCACCGGGAACACAAGACTGCAGGTTGAGTGCTATATTGGGGTTATGAACACTCTGGCGAATGTGAACCCACCCTAGCGGTCTCTGGGACTCGTCgTAGAACTTTGCTCTGTACATGTAGGCGTCAACGTCGATTGGATGGTCGTTGTTGTCCACAAGGCATCCCTCATCAACCCAGCAGTCGCCACAATCATCCAGCACCCAGCCGCTAAGCTTCCCTTCCTCGATGTATTTCTTGAAAGCCTC…
Ta#S12865164	406	R	G	H	LDN	3g55690	02g57500	04g037560	7.53	0.08	0.0540541	0.675676	TCGGCCGCCACCTCCCCCTCCCCCCCCGCCACCGCCGCCACCAGCGTCGCTCCCGCCGATGTCGCCGCCGTAGGCCGCGTTCCTGAGAAGCGTCTTCGCTTCAGAACTACTGTTGATGCATCAGAAATGCAAATCATTGAGGCTATGCAGAAGATAACTTCACATATAGGGAATCCTTCAAAATTCAGCAAGGCATCAAAGCTWGCTCTACAGCTTATTGAGGCTGGAAGTGTCAAGCCAGAGACAATCrGTCACTTCTTTGCTGTACTAGAGGCTGCAATGTCTTCACCGGGAGCCTGYAATGAACCTTCTGTACGTGCAGATTACCAGGCACTGTTTAATGCTGCTGAGGGTGTAACAGAGTGTTTCAACCAAGAGCAGAAAAATCAGTTTGATGTA…
Ta#S12867912	239	A	R	H	RSL65	-	-	-	14.13	0.356322	0.375	0.950192	TGAACATCTTTTACCATTGACCTCCAATCCCAGGTGTCTCGAATTGGACTGTTGATGGTATAGTAAAATACGTGTCATCTAAAATGGAAGAGGAAAAGGCGCAAGAAAATGAGTCAGCCAGTTTACAGAGACGACAACCYGTTGAGGTGTCACCTGAGGCGAAAAAGAGATCATTGGAAGCCAAATCGAGAGGTGATGATGCATTCAGAAGAAAAGACTTCCTAGTAGCAGTGGATGCrTATACACAGGCCAWTGARTTCGACCCGAATGACCCCGCGTTGCTTTCGAACAGAAGCCTTTGTTGGCTGCGGGCAGGGCAAGGTGAGCGGGGGAGCCGCGAATGCGTTCTACGAGGGGGTGCAGCTCGAGCCGGAGAACAAAGAGCTCGTGAAGGCATTC…
Ta#S12874276	152	G	S	H	RSL65	-	-	-	1.96621	0.243902	0.333333	0.731707	GCACGCGCGTCACGGCCAACTGCGTGGCTCCGGGGGCCACGGCCACGGACATGTTCTTCGCCGGGAAGAGCGACGAGACGGTGAGGCGGACCGCGGAGACGAACCCGATGGAGCGGCTCGGGGAGGCCGGCGACATCGCACCGGTGGTCGGsTTCCTCTGCACCGACKCCGCCGAGTGGGTCAACGGGCAGGTCATCCGGGTCAACGGCGGGTACGTCTGATGCTCCACTGACTGTTGGATGGCCCTGCCATGCCATTAGCCATTACGGTGGGAGCGAAATAATGCGTCTGGGTGTTGCATAAAACTAAACAAAGAAATCTGGCGGAAATTTGTAGCATAATTTACATTTCACGACCTGGAAGCAAAAAAAAAAA
Ta#S12877807	99	R	G	H	LDN	-	-	-	4.10974	0.25	0.41573	1.66292	TTCGGGGTGAAAGCGCCGTGGGTGGCGGAGGACCTGGTGAAGGACTTCGAGGCCGGGCTGGAGTACGGCGTCGCGGAGGCCGTCSTGGACAGGAGGCArGCGGCGGACGGCGACGGGGACGGCAAGTGGGAGTACCTCGTCAAGTGGGTGGACACCGAGGAGGCGACGTGGGAGCCCGCGGAGAACGTRGACGCTGAGCTCGTGCAGGAGTTCGAGCGGCAGCCGGCGGGGGAGGGTGGCGCTGCACCGCCGGCGGAGACATTTGCCGGGTGACGGCGGCCGTCGATCGTGCTCGGTTCGCTCTTCGGTTTTGTCGTGTCGATGGAACGTCGCAGTATGTATCATTAGCG
Ta#S12884375	227	C	Y	H	RSL65	-	-	-	15.9012	0.321429	0.159091	2.02041	GGCTCCTTCTCCTCCACATCCTGTAGATCCACAACAACCCATGGGACAGGGGCCGGCGGCCAAGCGGAGCAGGTCGGAGCACCACCACGGCGMCGGCGACGCGCCGTCCTTCAAGATGGAGGACCTGCCCGTGGATGTTCAAGCTGTTATAATGTCGCTTCTGCCACTGAAAATGGCTGTGAGGACAAGCATTGTTTCAAAAAATTGGAGAATGCTCTGGACATTCyGCTGTAATTTATCTTTTAAAGGCCCACGTTATCTGTGTGAGAATGATACCAAAATACAACAAGCAAAATGCATTGAGACAGTAAATTGTGTTATTCACCAGCATAGTCAGATAGGGATCAATAAGTTCAGCATCAGATGTGGCCTGTTTGAGGAGGACTCTGTTCATCTCGG…
Ta#S12884462	495	K	T	H	LDN	-	-	-	2.96285	0.451613	0.5	1.10714	CTATCTGACGAGTAGAATAACGGCAGAGAAGCATGCCCATGTCAAGCAGACATCCAAGAATCGCAATGGGAGGCCTGGCCTTAAATTTCATGACCTTCCAGAGGTGAATGAGACCAAATTACGTCTCATCTAGATGAGTTCTAGGTACTCCCTTATCGAAATTACCTGCAAAAGAGGCTGTTCGGACCAGTGTTTTGTCGASTGACTGGAGATGTACATGGACAGCTTGCCCCAGACTAAGCTTTGGTGkCGATGATGTAAGTAAGAATGCGAAAAGGAAACACCAGCACACCCAGATGTTTATCGACCGTGTTAATGC
Ta#S12888527	475	C	Y	H	RSL65	3g07830	02g11740	04g007240	38.8274	0.183333	0.0526316	3.48333	CGGCGATGCGCCGGACAATTCCCGCAAGTTYCTCGGCGTGGACGCRCTCACGCTCAAGAAGATCGTGCCCCTGGGGCTCATGTTCTTCTGCATCCTCTTCAACTACACCATCCTGAGGGACACCAAGGACGTSCTCGTCGTCACCGCCAAGGGGAGCAGCGCCGAGATCATCCCCTTCCTCAAGACGTGGGTCAACCTCCCCATGGCCATCGGCTTCATGCTTCTCTACTCCAAGCTCGCCGACGTGCTyTCCAAGGAGGCGCTCTTCTACACCGTCATCTTCCCC
Ta#S12891430	613	Y	C	H	LDN	2g61870	01g73690	02g036790	20.9434	0.153846	0.288889	1.87778	GCATCTTATTGAAACTTGGAGAGYAAATGGAGCATTRTACACATCGCCAAGTGGGTCAAATGATGACTGGTATTGGCTATATGCAGCAATTGGATTGAACTGTTTGCTCGTGACYAACGATGAAATGAGAGATCACATATTTGAGCTCCTAGGATCATCGTCCTTCTTCTACAAGTGGAAGCAAAGACATCGGGTCAAGTACACTTTTAATAAAGGGAAGGCGGTGCTTGTTCTGCCACCCCCCTATTCyTCRGAGATTCAAGAATCTGAGACAGGATCTTGGCACGTGCCAATAGAGGMGAAATCTGGN
Ta#S12894493	266	R	G	H	LDN	-	09g35940	-	13.8704	0.375	0.545455	1.45455	CCCGCCCGGCCCGCTGCTCTCCTGGGCCCGCCTCGCCACCTCGGACATTCACGTTGACGGGTTCCTCATCCCCGCTGGCACCACAGCCATGGTGAACATGTGGGCCATMACCCACGACCCCGACGTGTGGGCCGAGCCGGACGAGTTCCGCCCGGAGCGCTTCGCCGCCGGCGAGTTCTCCGTCATGGGGTCGGACCTCCGCCTGGCGCCGTTCGGGGCCGGGCGGAGGAGCTGCCCSGGGAAGAGCCTrGCGATGGCGACGGTGGCGTTCTGGCTGGCGACGCTGCTGCACGAGCTGGAGTTCCTSCCCTCCCCCGACCCGGCGCGCGGCGTCMACCTGGGGGAGACCCTGAGGCTGTCGTGCGAGATGGCGGCCCCGCTGGCSGTGACGCCGAGGCC…
Ta#S12899777	493	Y	T	H	LDN	-	-	-	8.47037	0.117647	0.107143	0.910714	TTATTTCGGTCTACTCCTTGCTCTTGCTTTGGTGTCATCACTCTACTTCTCTCCATACAGTTTCACCCTGACATGAAAAGCTAGTTCTTATTATCCATGTCATTTGTTTTTGTATGCATTGGTAACACTCATATGTACATATGTGCTCCTCAAATATTTGGATTTTGAACCACCAGACCATTCAAATAAATGCATGGACTCTTACCTAGATATAAATAAATGGCAGGGATAGTTGCATCAGTACATGCTyGAGGAACACTATGTTTGACCACGAAGATAGGTTTGTGCCAAGTACTGATTTGTGATTTGTGACAAGTACTGATTTGTCACAAGTATATATACAAACTGAAGATAGTTCCATCAGTA
Ta#S12904198	276	T	Y	H	RSL65	1g06810	-	01g006320	30.6883	0.177215	0.328947	0.538734	AGGCAATGTGGTGACAATTGGKCAGGCACAGAATTTGATTGCTGCTGGAGTGGATGGYCTGCGTGTTGGAATGGGCTCTGGTTCAATTTGCACTACCCAGGAGGTTTGTGCTGTGGGTAGAGGACAGGCCACTGCTGTTTACAAGGTTGCATCATATGCCAAGGATCACAATGTGCCAGTTATAGCTGATGGTGGTATTTCATACTCTGGCCATATTGTGAAGGCTTTGTCACTGGGGGCATCAACTGTyATGATGGGCAGTTTCTTGGCTGGCAGCCATGAGGCTCCTGGGCCTATGAATACAAGGACGGCCACCGAGTAAAAAAATACAGAGGTATGGGCTCCCTCGAAGCCATGACAAAGGGGAGCGATGCAAGGTATCTTGGTGATACTCTGAAG…
Ta#S12905042	504	C	Y	H	RSL65	3g47470	02g37920	04g024570	7.05967	0.242424	0.0416667	5.81818	TGGTTTTGTTTTAGCAGAAGATTTGCATGCTTCTCCTGGCAGTCATTATCTTTTGAAAGCTGTGCCATTTAGTAAAAATATTACATTTGGTGTTCAAGATGTGAAGGAGCTGATTTGCATGCTTTCTGACAGTCAAGGTGACTGTTCAATAATTAGTAGCTATAAGATGGATAMAACTGATTCTGTTTGCCCTTCGAGGGTTCGTGCTATGTTTGCTTCGAGGGCTTGCCGAATGTCTACTATGATTGGyGATCCACTGACGAAAACTGAAATGAAGAAGATACTGAAAAATCTAACAGGACTAAGGTCCCCTTGGAATTGCCCGCACSGGAGGCCAACAATGCGGCATCTTGCAGATCTGACTAGTATAAGGTCCAAAGAAGCAAATTGAAGCGGTGC…
Ta#S12905261	585	C	Y	H	RSL65	3g44480	04g02820	01g002040	275.851	0.138462	0.152833	0.905968	TGAAATCAAGGACTCTGTTGTGGCTGGGTTCCAGTGGGCATCGAARGAAGGTGCWTTGGCTGAGGAGAACATGCGTGGCATCTGCTTTGAGGTCTGTGATGTTGTTCTGCACACTGATGCTATTCACAGGGGTGGTGGTCAGGTCATCCCAACAGCCMGGAGGGTCATTTAYGCTTCTCAGCTCACTGCTAAGCCAAGGCTGCTGGAGCCTGTGTACCTGGTTGAGATCCAGGCCCCRGAGAATGCACTcGGCGGTATCTATGGTGTTCTGAATCAGAAGAGAGGGCACGTGTTTGAGGAGATGCAGAGGCCTGGTACCCCACTGTACAACATCAAGGCTTACCTCCCGGTCATCGAGTCGTTCGGGTTCTCAAGTACCCTCAGGGCTGCGACATCTGG…
Ta#S12906312	459	C	M	H	RSL65	-	-	-	3.17376	0.166667	0.583333	0.285714	AAGAGATCGCGCAATGCCACACCCTCTTCGGACTCTGATTCTTCCCCTTCGCCGGACTCCTCTCCTAGCCGCAGCCCTGGGCCCCGGAGTCGCAGTAACAGCAAACCTGAAAAGTCGTCCTCTTCTCGTCGCCGCCGCCATCACCATAAGAACAGCGGCCGCTCACGCAGTTCCCGGGACGATGATAGACATCGTCACCGGCAGAGGCGCCGGGATGAGCGTGCCCGTCACAGCAGCGATGGCAGCGACmTGTCGGGATCAGGCTCAGATGATTCAGGATGGATSGAGGAGGCGCAGGAAATCGTCCGTGGCATTCTCAGTGAATTCCCTGCCATCACCAGCGAGCCTCGTCAGCTAGTGGTGAAGGCATTGATATTTNCGGAATTTCTGACAAGCCAT…
Ta#S12906369	277	S	G	H	LDN	2g19260	-	01g008440	7.50022	0.285714	0.153846	0.538462	ACAAAAGCTGGAGCTCGCGCGCCTGCAGGTCGACACTAGTGGATCCAAAGAATTCGGCACGAGGCGCGCGCCACTCCCACCACACGCAGGGCGTCCAAGAAAAACCCCATCGTCGGGCATGGGGACAGCAGTGCTGCCCGTCGCCCACAAGCTCTCGCTCGCCTCCCCCTTCCTCCCGCGCCACCGCCGGGCCTGCCGTCCCCCCGCCCAGCAGCACTGCCGGCGCCGGCGCCATGGGGCSGTGGTGGCsTACATGGAGCCGGACCCGAACTCSCCGGCGGCCATCCTGGGSCGCATCGTCGGGGCCCTCCCCGTGGTGGGCCTSGTGGCGCGCATCCTGAGCGACGACGGCGGCGTCGGCGGCGACACCGTCGACTTCGCCGAGTTCCGSCGCCGCGT…
Ta#S12906622	84	A	R	H	RSL65	-	-	-	14.3685	0.596491	0.742574	0.803275	GGCACGAGCTTTGTTCATGGCCTGAAGAGGACGGTCTCCTGGGTCGGGAGCAAAGCCTCCGATGGGCTGGAGAAGAGGGAAGAgTACCACCTGACAGCTCAAGACGGGAACCGTTTTGCGCGCACCATGCTGCTGAATGGAGTTCCTCTGGAGCTCACTGAAGATGGTGACATCCCTCCGATGTACCCGGTGCAAGTTTCTGCCAGTTCACCTATCTATGTCGCGCCGCTGTCCATCGCCTTCGTCGTCTTCCCAGATTTTGAGGCTGATGCTTGCTAGCGATGAACTGTAGTTTTTAGATAGGATACCATGCGAGTTTTTCAGCTACAACAATA
Ta#S12906750	159	A	G	S		-	-	-	18.0738	0.574468	0.603448	1.05045	GGCACGAGGGCAGATTCAATATCCATCTAGTATTGGCAGAGCAAGAGCAAGAGCAGAGCACAGCTTTCTTCCTTCACAACCACCTTCCTGTTCAGGCGCCCCTTCTAGCTCAGGATGGATTACAAGGTGAAGAGCCATGGCAGCAAGCACCGGGGAGGaTCCGGATCAGGAGGGCTCAGCAGGATGCTGCGGGAGCACAAGGCCAGGCTCTACATCGTTCGCCGATGCGTCGTCATGCTCCTCTGCTCTTGATCCCATTCTTCTTCTTTCTAGCTTAGTCTTGACAGATTCTTTGGTGTGTAAGTACATACTGCATGACATAGGGTAGTTCAGAAGTTTGGGATAGATGTTGCTGACGGCTAATTTGGATGCTAGTTTTGGTGTGGTATGGTGCTCCTA…
Ta#S12907157	512	R	G	H	LDN	3g42220	08g43440	-	27.2241	0.226804	0.168317	0.742124	AGCACGGAGTCGTGGTCATGGAGTAGGATCAGMTATCTATGCGGAATAGAGCTCGGGTCTGGAAAGCCTCGGCGTCGGAACGGCGACCAGCGGCGTGGCCTTCTTCATGACGATGCCGAACTTCTCTGTCAGGTCCAGCGCCGCYCCCTCCGGCAGCTCCCAGTCGAAGGCCTGCAGCAGCATGGCCACAGAGTATGCCGTCATCCTCTCGGCCATGGCGATGCCCGCGCAGATCCTCCTCCCCGACCCrAACGGCACGTAGTCCAGCTCGCTGCCGGTGAAGTCCACCTTCCGCCGCCGTCGCCGTCGCTCGCTGAGAGGCGAACCTCTCCGGGATGAACTTCGCCCGGATCCTTTCACGCAGCGGGGTCCCTCTGATCGCCCACGCGTTGACGAACA…
Ta#S12909890	182	M	C	H	LDN	-	-	-	2.76061	0.210526	0.388889	1.84722	TTTTTTTTTTTTTTGTTGGCATCTATAATAGTTCTAGTTGCACACATAGTTGTTTTCAGTTGGACACGGTCATTAGAAGTAGTTGGCAGGGGCAATAGAAGTAGTTGCACAGAATCTGCTAGTCAAAACTTCACGGTGGCGAAAGATTCCTCTTAGTAAAACTGCAGAGAAGAAAGGTGCGmGCGGAGGCAGTATCCAAAGGGGTAGATGCCACATCTTCTGCAGCAGCCGCTGTGGTAACATAAAGTTTCATCAGGAATATTTTTTACTCCACATACAGGCAGCCAAGTGTATGAATTTTCATACATGATTGCAGAAGGACTAATTAAGCATTGGCATGCTCAACTTTCTCAGTTGCTCAACGTTGCCATCTTCAAGTTTTTTAGAATTGTCCCAAGA…
Ta#S12910565	371	T	Y	H	RSL65	3g53450	02g48650	04g029820	6.52724	0.533333	0.565217	0.94359	TAATGATATGATAACAGATTGCCACAGACAAAGGGATAGATGCGACGGGACAAAGAAATGCAGTCTCTGTTGCGCATTACCCCATGGATGGATCAGAATTCAGAAGTACACGGCCATCTGAACCCCCTTCTCCACGAAGCCGCATTTGGCGTAGTAGGCGCGCAGCTCCGGGGTGCAGTCCAGGATGACCTTGTAGCAGCCGGCGTCCTTCGCCGTCTCCACGAGGCGGCGCACGACGCGGAGCCCGAGyCCCCGGCCGCGCGCGGCGGCGTCGACCACMACGTCCTCCACGTGCCCCACCTTGCCGCCGCCGCGGAGGAACTTGCGCTCCACGAAGAGGCACCCCGTGGAGAGGATCCGCCGCTCCGGAGCCGCGGCGGGGTCCTCGGCCACGAGGAT…
Ta#S12912976	554	A	G	S		3g01990	02g02890	04g021380	712.142	0.693023	0.827731	1.19438	CACCGGCGGCGAGTCCATCTACGGCGAGAAGTTCGCCGACGAGAAGTTCGTCCACAAGCACACCAAGCCCGGGATCCTCTCCATGGCCAACGCGGGCCCCAACACCAACGGCTCCCAGTTCTTCATCTGCACCGTCCCCTGCAATTGGCTCGACGGCAAGCACGTGGTCTTCGGCGAGGTCGTCGAGGGCATGGACGTCGTCAAGAACATCGAGAAGGTGGGCTCCCGCAGCGGCACCTGCTCCAAGCAaGTCGTCATCGCCGACTGCGGCCAGCTCTAGATCCGTCCGCCCGCCGGTCGCCTGTCGTCGTCGCCCCGTGTCCCGTGTCGTCGATCTAAATAAGGGGTCGTGTGTCGTGTCGTGTCT
Ta#S12913561	626	C	Y	H	RSL65	4g22070	11g11390	04g008500	14.6504	0.666667	0.666667	1	CAACAAGTACATGACSAAGAATGCTGGAAAGGATGCGTTYCACCTGAGGGTCAGGGTCCATCCATACCATGTCCTTCGTATCAACAAGATGCTTTCATGTGCYGGGGCTGATAGGCTCCAGACTGGAATGAGGGGTGCTTTTGGGAAGCCTCTGGGTACCTGTGCTCGTGTGGACATTGGCCAAGTRCTCCTATCTGTGCGCTGCAAGGAGAGCAATGCTGTTCATGCTGATGAAGCCCTCCGCCGTGCyAAGTTCAAGTTCCCTGGCCGTCAAAAGATCATTCGCAGCAGGAAGTGGGGCTTTACCAAGTTCAACAAGGCTGATTACATCAAGTACAAGAGTGAGGGAAAGAATCGTGCCTGATGGTGTCAATGCTAANCTTGCTTGGTGTCCATGGN…
Ta#S12915350	545	R	A	H	LDN	3g49620	02g42330	04g026930	2.74472	0.552743	0.531532	0.961626	CGCCGATCAGGGTGCCACCACCGTGCGGGCCACTGTCGTGCAGGCCTGCAGCGTKTTCTACGACACYCCTGCAACGCTCGATAAAGCAGAGAAATTGATAGCGGAGCCACGCTGGATATGGTTCACAGTTGGTTCTTTTTCCAGAAAGTCTTGGTTGGTGGCTACCCTCATGGGTCTACCTTTGGACTGACTATTGGCAGTCGATCTGCCAAAGGAAAAGAAGACTTTCGGAAGTATCATGCGGCTGCCgTAGATGTGCCTGGCCCAGAGGTTAGCCGCTTAGCTGCATTGGCCGGAAAATACAAGGCATTTCTGGTGGATTTGGGGTTGTTGAAAGGGCAGGCTANACACTCTACNATACAGTGCTCTCCTTGATCTCTGGGAAAGTCCTANGAAAGC…
Ta#S12916296	437	C	Y	H	RSL65	4g33880	09g31486	02g028570	23.634	0.515152	0.333333	1.54545	ATATCACCATCAAATCTTCAGGTGGTTTGTCTGACAGTGACATTGAGAAGATGGTGAAGGAGGCGGAGCTAAATTCTCAGAGGGATCAGGAAAGGAAGTCGTTGATTGACCTCAGGAACTCTGCAGATACCACCATCTACAGCATCGAGAAGAGCGTCAGCGAGTACAAAGACAAGGTCCCTGCTGAAGTYGTCACAGAGATCCAGTCTGCTGTCTCTGATCTGAGAGCAGCAATGGCTGGCGATGATTtGGACGCCATCAAGCAGAAGCTGGAGGCGGCGAACAAGGCAGTCTCAAAGATTGGACAGCACATGC
Ta#S12916907	194	Y	C	H	LDN	-	-	-	4.47103	0.375	0.27027	0.720721	CGCCTACTACACCGTCAAGTCCCCGCGCTTCCCCACCGACATCTTCTTCCAGTACTCTTCTGTTAATGAACTTCCTCCACACCTRYAGTGACAAGAAAACACTGAAGAAGTGGTTCTTCATCGACAAGACAGTTGGCTAAGAAAATCCAGCTGAAAGAGAGACAACCATCGTACCTGCCTGAGAAAGATCYTGyCTACAGTGCATGGATGCTAAGGTTTGTTTCATGATTCAGTTTTGGGTTATGTAGTAAGCAGTAGTCTAGTTACAATGCGTCTTCTGAAGAAAGACATGCAGATATCCGTCTTGTGTTGCATGCCTATGAAGCGTATCTATTGTCAATGCTATCCGTCTTGGCACCTGTCTTCTCGCCTGGCCCTGCATGTGGTATGCTTGCTAGT…
Ta#S12917674	111	G	A	S		-	-	-	13.6315	0.333333	0.48	1.44	TTTTTTTTTTTTTTTTTCTATGCACAACAATCATTAGAATCGCTTCATTCTCCTTACCACCTTACAAACAATAATTAAGTTATGTTTCAGCTACAAGTTTGTTTGCTCGCgTCGAGAAGAAATGGAATCAATGTCAATGGTAGCAGGACTGCATTGTGATCTGAAGCCTGTCGAAGTTATGGGGCCGCGAGAAGTGGAAACCATGACATAGCTTTCATCATGAACTGGAATCATTGACGGCACAAACCGGAACATCACTTACACTTTATACATTGTTTTCATGACTGGACGATGTAGAGATCTTGCTTTGCTATGTAGTAGCATCCCATGGAAGTCCCTGGATGCACGGTAAACTGCTCCCG
Ta#S12917817	353	R	A	H	LDN	-	04g32110	06g014210	18.5249	0.44	0.5	1.13636	AGGTCCGCACCGACGACCGCGCCGGCCTGCTCTCCGACGTCACCCGMATCTTCCGGGAGAACGGGCTGACGATACGGCGCGCCGAGATATCGTCCGAGGACGGGGAGGCCGTGGACACCTTCTACCTGTCGGACCCGCAGGGYCACCCAGTGGAAGCCAAGACGATCGAGGCCATCCGCGCGCAGATCGGCGAGGCCGCGCTGCGGGTAAAGAACAACCCGCTGGCCGACGACGGCGGTTCCAGCTCCGrGGTCGCCGCCGGCTCGACGGCATTCCTCTTCGGGAACCTCTTCAAGTTCTACCGTCCGTTCCAGAACTTCGGCCTCATCAAGCTCTACTAGAACTAGTAATACTACATACAGAAATCATATGTAGGGTTCACAGATACAGATCTCAGTG…
Ta#S12917896	174	G	R	H	RSL65	3g57210	-	04g034890	19.1184	0.666667	0.833333	0.8	CTGGTCTACCGCGGTCTAGGCGGCTGCTCGTCGGCCGATCCTCTATCCGATCCGACTCCGGAGTGCTGGGAGGGGGCGCCACGCTGACGGCTCCAGCCGCGTCCGCGGCGGGCGCAGGCGGCGGAGGAGATGGCGCACGAGCGGCGCGGCGCGGCGGCGTCGTCCGCGGCTGCrCACGACGCTGCAGGGGAAGCRCTATTTGTTGAYGTAGTACATGAAGCCCCTCTRTCTGGTCAGCGGCAGCCTCGAAGCATAGTTGGTGGCACTCTGTACTGTATCTTATTGGCAGGTTATGCTGGTRTTGTCATAGCAGCTCCATGGATATTTGTTCTTATACCAGAMATGATCCTTCCGTTGCTATGCAGCTGCAATGTTCTGCTTCTAATTATTACAGGTATA…
Ta#S12918477	320	W	A	H	LDN	-	-	-	4.64091	0.387597	0.395062	1.01926	AGGAGCACCGGGAGCTCGAGGCGGAGCTCMGGAAGATGGCGCCCCCCAACGGCCGCTCCGTGCTCATCTTCCGCTCCCCCTGCGGCTGCGCCAAGGGCAGGATGGAGGTCTGGGGCGCCAAGAAGGTGCGCCGGATCAAGAAGTAGTAGTAGTAGCAGCGATGAGTGGATGACAGACACCAGCGCTCACTGCTCTCCATAATAAACTAGTTTTGTTATTATTCCATACTCTATAATACAGTGCTCTTGCwCTTGTGGCAAGTATAGWTGAGAATAAGGAGAGGAACAAAGGAATAGATACATGTCTTCTTATATSACTTGTGATGCACATCACACCCCAAGATTATACATAGCTTTGCTCTTTCAAAAAAAAAAAAAAAAAAAC
Ta#S12921368	121	C	Y	H	RSL65	4g02040	12g41700	08g021100	42.0697	0.257143	0.09375	2.74286	GCCCGCCCCCCGCGAGACGCGCCCCGGGGTCCCCGTGTGCGGCTAGCTAGATCGGTGGCGCCTCCCCTCCCTCCTCCCCCGCGGAAGGCGCTCGCCCCCTTCATTCCCGGAACCGATTCTyGCAAGGGATTCCTCGCTGCTCGGYTCTTCTTGAGGCATGCAGAGCCAGATCGTGTGCCATGGGTGCAGGAGCGTTCTACTCTAYCCCAGAGGGGCCCCCAGCGTGTGCTGCGCCGTGTGCCAYGCCGTCACCARCGCGCCGCCTCCAGGAATGGAGATGGCTCAGCTTATATGCGTCGGCTGTCGAACTTTATTGATGTATACTCGCAATGCAACTACTGTCAGATGCTCATGTTGTGATACAGTCAACCT
Ta#S12921596	256	C	S	H	RSL65	1g52020	02g01340	10g000720	138.025	0.231023	0.38708	0.596836	GGGCCGCCGTCACGGCCGCGGCCGTCTCCCTCCGGGCCGCAACCACCACCTCCACCTCCCCGTCCAGCGCGCCGCAGCACTCCCACTGCAGCTTCCCGTGCGCCGCAAGAACGACCGCCGTCTCCCGCCGCGGCGTGCTCACCGTCCGGGCGCAGGCCGTCTCCACGGATGCGGCGCCGGTGAAGGAGAAGAAGGTGTCCAAGAAGCAGGAGGGGGGGGGTGGTGACCAACAAGTTCCGGCCCAAGGAGsCGTACGTGGGCAAGTGCCTGCTCAACACCAAGATCACCGCGGACGACGCGCCCGGGGAGACGTGGCACATGGTCTTCTCCACCGASGGCGAGGTGCCCTACAAGGAGGGCCAGTCCATCGGCGTCGTCGCCGACGGCSAGGACAAGAAC…
Ta#S12921818	332	Y	T	H	LDN	1g58220	07g05000	02g002750	38.3041	0.641026	0.363636	0.567273	TGCCTCCCGCTCCTCGGCCAGCGGCGAACAGCAGCGTTTCGCCCGCCCCGCGCGGTGGCGTCCGAGGGCGCGGCGGTGGAGGACGGCAGCAAGGTGATGCTGGGCGGGTCCGGCGTGGCGGTGACCAAGCTTGGCATMGGGGCCTGGTCCTGGGGCGACACCACCTACTGGAACGACTTCGAGTGGGACGATAGGAAACTCAAGGATGCCAAAGGAGCATTCGATGCGAGCGTTGATAGTGGAATAACCyTTTTTTGACACTGCGGAAGTATATGGTGCAGGGGTATCGGGAGCGATAAATTCAGAAAGTCTACTAGGAAGATTTATCAAGGAAAGGAAAGAAAAAGAAGGGGTCGAGGTGGCCATTGCAACAAAATTTGCCGCTCTTCCATGGAGGTT…
Ta#S12921932	462	A	R	H	RSL65	2g09790	-	03g010360	2.18791	0.0909091	0.181818	0.5	GGAGGATGTGGGAGAGGAGAAGGAGAGAACGCTGGCTCAGGCGGCAGCGGAGGTCTCCGGGACGAAGGGCAAGATGCCGCCGGTGGCGCAGCTGCTGAAGCACCCCCTGGCGCTGCCGGCGCTGGTCCCCACCGCCGCCGCGCTCTCCGCGGCCGGCGCCGGGGCGGGCGCCGTCGCCAAGACGGTTACCGCGCCGCTCGACCGCGTCAAGCTCCTCATGCAGACACATAGCGTGCGGATGGCGGGTGArAGCACYAAGGGAATTGGATTCGTGCAGGCTATGGCAGAGATAGGGAAGGAAGAGGGTATAAAGGGTTACTGGAAGGGCAATCTTCCACAGGTTATCCGCATAATTCCATACAGCGCAGTGCAACTTTTCTCATATGAAGTTTACAAGAA…
Ta#S12922162	400	R	A	H	LDN	-	-	01g008340	6.16303	0.583333	0.615385	1.05495	CGGATTCGACCTCGTCAACCTCGACATGCAGCTGGAGAAGACGCGCTCCAGGGTCTGGCTGGATCAGCAGCGGGGCGCSTCSCCCGCGCAGCCCGGGGAGCTCCTCGAGTGGGAGATCGACCTCGCCAAGCTCGACATCCAGAACCAGGTCGCCAGCGGCACCTTCGGCGTCGTCTACCGCGGCACCTACGACGGCAACGACGTGGCAGTGAAGGTRCTGGACTGGGGGCAGGAAGGTCAGGAGAGCTCrTCGAAGCACCGGGAGGCCTTTGAGAAGGAGGTGGCCGTGTGGCAGAGGCTCGATCACCCCAATGTCACANAGTTTGTGGGGGCGTCGATGGGGACGTCCCAGCTGAAGATCCCGGCGGGGAAGAAAGGCGGCAGGAGCCACGGGCCAGG…
Ta#S12922695	188	Y	T	H	LDN	5g11000	-	06g017990	8.78239	0.28	0.117647	0.420168	CTCCTCTCTCGCGTCCGATGGCCTCGAGCCCGGGCGTCGGCGGCGGAGGGGCGGACGGGGGCGTCGGGGATGGACCGACGACGCTGGACGAGCTGTACCACATCAACGTCGTGCCKGCCGAGCTGCACTTCAAGTTCCGCAAGGAGCTCCAGGGCCTCCGCGTCGGCCTCAACTTCGAGTTCTACAAyCTAGAGGTGAAYGATTTTGAGGCAAAGGTAGTTCTGAAGCCCCTGGACTTCGACCGGAAGTGGAAGTTCCAATACAAGCCCATCAGCGGTGACATACAGCTACTCTCCAAGAAGATACCAGTCACAAGATATCTCAACCTTCAGGTCGGCATTGGTCACAATTTCCAACTGAAGGCAACTGGATGGAAGTGGAAGCTCTCTACTTGCTTGG…
Ta#S12922857	1195	Y	T	H	LDN	1g25450	07g35880	02g035590	12.9433	0.444444	0.818182	1.84091	CGACGCCGGGGARTACAACGACGCCCCTGACGACACGCGCTTCTTCACGGCSGACGGCGCCGGCGCGACGTACCTCACCGAGAAGGGGAGGTTCTTCCTSACATGGTACTCCAGCAAGCTGATCGAGCACGGCGACAGGATACTGGACGAAGCCAACAGGGTCTTCCTGGGCTGCACTGTCAAGCTCGCCGCAAAGGTGTCGGGGATACACTGGTGGTACAGGCACCCGAGCCACGCSGCGGAGCTCACyGCCGGGTACTACAACSTCGACGGSCGGGACGGCTACCGGSCGATCGCGCGCATGCTGGCGCGGCACGACGGCGCCGTCCTCAACTTCACCTGCGCGGAGATGCGGAACTCGGAGCAGGCCGAGGAGGCCATGAGCGCCCCGGAGGAGCT…
Ta#S12922867	2789	Y	C	H	LDN	3g24420	10g21910	08g016820	18.746	0.233333	0.1875	0.803571	CTGCCTAGACAGCCCTGAGCTCCCTTTCCTRCAGTGGCAAGAACTCATGTCCGTTTTGGCAACCCGACTCCCGAAAGATCTTAGGAATGAGTTGGATGCTAAGTACAAGGAGTATGAGTTGAATGCTGACTTCCGGAAGAGCAAGGATTTCCCTGCCAAGTTGCTAAGGGGAGTCATTGAGGCTAATCTTGCATACTGTTCCGAGAAAGATAGGGTYACTAGTGAGAGGCTTGTAGAGCCACTTATGAGyCTGGTCAAGTCATATGAGGGTGGAAGAGAAAGCCATGCTCGTGCGGTTGTCAAGTCTCTGTTTGAGGAGTATTTATCTGTTGAAGARCTCTTCAGCGATGACATTCAGTCTGATGTGATAGAACGTCTACGACTTCAACATGCAAAAGA…
Ta#S12922876	324	Y	T	H	LDN	2g15480	04g18200	06g026060	18.4377	0.55	0.416667	0.757576	TACAGCTGCCGCCATGCCGTACCTCCAGCCCCCGCGCCCCCACCCCCACCCCCACCCGACCTCCCGCCTCTCGCGCGCGTCGCCGCCGTCGCCGTTCCCGTTCTTCCCCGCCGGGACATCGCGCTCCGGTCGTCTCCAACCCGTCCCAGTCTCCGGCCACTCGGCCTCGAGGGTTAGTAAAGGAAAGTTTGCAGTTGCAGCCGTCACTCTAGATGATTATCTTCCGATGCGAAGTACTGAAGTGAAAAAyCGGACATCAACAGATGGAATCAAAAGYCTCAGACTAATCACAGCGGTCAAAACCCCCTATTTGCCAGATGGAAGATTTGATCTTGAAGCATACGATTCTCTGATAAACACRCAAATAAATGGYGGTGCGGAAGGTGTAATAGTTGGAGG…
Ta#S12922877	1176	T	Y	H	RSL65	2g15480	04g18200	06g026060	4.33403	0.571429	0.454545	1.25714	GAATGCGGCCCTAAATGAGAAGCTACTGCCTCTGATGAAATGGTTATTTTCTGAGCCTAATCCGATTGGTCTCAACACTGCCCTGGCTCAGCTCGGTGTAGTGACGCCAGTTTTCAGGAGACCATACGCCCCTCTTTCTCTTGAAAAGAGGACCGAGTTTGTCCGGATTGTTGAAGCAATCGGGCGGGAGAACTTTGTGGGACAGAAAGAGGTGCRGGTTCTGGATGATGATGATTTTGTGTTGATCAGyAGGTATTAAATAAGTGAGTTCATTGTGTGCTATGTACGTTACGAACAGCGGCGGTTCTCCTTTTAGACATTTCATCAGTTGTTCAACAGCCATATGTTTTATCTTTTCTGTGATTGGAAGTTAACTTGGAACCCTGTGGGGTTTCTTTG…
Ta#S12922901	121	G	K	H	RSL65	4g01150	-	08g022273	37.8131	0.387097	0.363636	1.06452	TCTCTTCCCCGCGGGAGAATCCCGCGGCTCCTCCTCCCTCGGCGCGCCCGGACCGGCGTCCTCCCGCGGGGCCGGGGGGGGGGGGGGGGCGCGGCGGCGGTGGATGGCGGAGGCGGCGGCkCTGGAGGGGAGCGAGCCGGTGGATCTGACCAAGCACCCCTCCGGCATCATCCCCACGCTCCAGAATATTGTGTCGACGGTCAACCTGGACTGTAARTTGGACCTGAAAGCAATAGCTCTCCAGGCACGMAATGCAGAGTATAACCCCAAGCGTTTTGCTGCAGTTATCATGCGGATAAGAGAACCAAAAACTACCGCATTGATATTTGCTTCAGGAAAAATGGTTTGCACTGGAGCAAAAAGTGAACARCA
Ta#S12922908	1356	T	Y	H	RSL65	1g54180	07g10890	02g006350	17.6483	0.212121	0.183333	1.15702	GAAGATATGGAAGCACARAATGCACRACTAATGTCTCAGGAACCTGCTGCGGTCACAACCACACTGGGCATGAGCATCGCAGCGCCCAAAGTGCAGCAGCACGATGATGAGGGTAARCTTCATAAGAAGGCTAATAATAACAGCAACGGGAAGTACGTAGGTGGCAGCCRCAAACTGGAGGCTAACCCTAGGTGAGAGACCCCACGAGGGAGTGACAGAGATGAGATGTGGTGTTCCTTTATCTAACCAyAACACCCATCATCGATTCAGTGTGCTTTTTAGCAAAGATGATGTTTTAGTCCACTTCTCACAGCCCTGTAGAGTTGCCCCGTCGCAGCCATGTATTATTTATGGCTCGTCGCCGAGAAGAATGTGTAAACTGATTGGTGTACCTAGAGC…
Ta#S12922940	270	Y	C	H	LDN	3g02730	02g03580	04g002360	28.2698	0.265823	0.395522	1.48792	TCCCGGCGAGGTCCGCTCCTCTGCACGCGTGGGTGGCGGCGCCCTCGCCGGCGTCGCGTCGCGCCGGCCCCCGAATCTCCGGCGAGCCGCTCGCGCCCCGCGCCCGAGCCCGGTGAGGCCTACTGCTCTAGGTCTTCCTGCCACCCAGAGTTTTCGATATACTGGTTTTGATATGGAGTGATTGGTGGAGCTGGTCGTCCGGAAGCTCTGCTGGTKAATCCGATGGGGAGCAACGATCCTAGCACGCCGyCTAAGGCTTCGAAGCCACCAGAACAGGAGCAACCTCCGGCTACTACCTCTGGCACYACAGCTCCAGTTTACCCTGAATGGCCCGGCTTTCAGGGCTACCCAGCGATGCCACCRCATGGGTTTTTCCCCCCTCCTGTTGCTGCAGGCCAG…
Ta#S12922949	734	Y	C	H	LDN	1g60320	07g42490	01g033060	10.1999	0.6	0.333333	0.555556	ATTGGCAACGGTGTGCAGTTYCTGAACAGGCACTTGTCATCGAAGCTGTTCCATGACAAGGAGAGCATGTACCCATTGCTCAACTTCCTTCGCGCGCACAACTACAAGGGGATGACCATGATGTTGAACGACAGGATTCGCAGTCTCGGTACCCTCCAAGGTGCACTCAGGAAGGCAGAGACACATCTGTCAGGCCTTCCAGCTGACACCCCTTACTCRGAGTTCCACCACCGGTTCCAGGAACTTGGTyTGGAGAAAGGTTGGGGCGACTGTGCTCAGCGTGCGAGYGAGACTATCCACCTTCTCTTGGACCTTCTCGAGGCCCCTGATCCATCCTCCTTGGAGAAGTTCCTCGGRACAATCCCAATGGTGTTCAATGTYGTTATCCTCTCTCCTCAT…
Ta#S12922951	203	C	S	H	RSL65	2g17290	10g21270	09g027790	347.236	0.0769231	0.222222	0.346154	GGCGATCCGCGGCCATGGCGACGCGCCGGGCCCTCTCCTCGCTCCTCCGGTCGGCCTCCCGCGCGCGCGCGGCCTCGCCCGTCGCCGTTCCCCCGCGCGACCCGCTCCACCGCCCGTCCCCGGCCGGCTACCTCTTCAACCGCGCCGCCAACTACGCCTCCGCCGCCGCCGCCGCCGAGGCCCCCGCCGAGAAGCTGCCCCCsACCTCCGACAAGTACGTCGGYGCCAAGATCACCGACGAGTTCACCGGCGCCGGCTCCATCGGCCAGGTCTGCCAGGTCATCGGCGCCGTCGTCGACGTGCGCTTCGACGAGGGCCTCCCGCCCATCCTCACCGCGCTCGAGGTGCTCGACAACAGCATCCGCCTCGTSCTCGAGGTGGCSCAGCATCTCGGCGAGA…
Ta#S12923000	495	A	G	S		3g05220	02g07260	04g004690	373.58	0.718462	0.830346	1.15573	YGCCAAGGTCATCCTGGCCAGCCATCTGGGCCGCCCAAAAGGTGTCACCCCCAAGTTCAGCTTGAAGCCTCTTGTTCCACGCYTGTCTGAGCTCCTTGGACTTGAAGTTGTGATGGCCCCTGACTGCATCGGTGAAGAAGTTGAGAAATTGGCTGCTGCTTTGCCAGATGGTGGTGTTCTACTCCTAGAGAATGTTAGATTCTACAAGGAGGAAGAGAAGAACGATCCTGAGTTTGCTAAGAAGCTTGCaTCAGTTGCTGACCTTTATGTAAATGACGCTTTCGGCACTGCACATAGGGCTCATGCTTCAACCGAGGGTGTAACCAAGTTTTTGAGGCCTTCTGTTGCTGGCTTCCTCATGCAGAAGGAACTTGACTATCTTGTCGGAGCTGTTGCCAA…
Ta#S12923032	476	C	T	S		2g18630	05g45950	09g026790	46.1671	0.384615	0.140127	0.364331	CAATCACTGTTCCTGAGCTGTACACACCAGGCTTGAAGGGAGTTCTTTCTCTTCCTTTCCCCTACCAGAAGTCTACTCCTGGGAAGGCTGAACTCCAGTACTTGCATCCCCATCTTGGCATCAACGGCAGTGTTGGCCTGAATTCAAACCCTCTTGTTAACTTTTCTGGTGTCATTGGGACTAAGGCTTTTGCTTTTGGTGTTGATGTTGCATTTGACACTGCCTCTGGTGACTTCACCAAGTACAATGcTGGACTGAGCCACACTAACCAAGATCTTACTGCTTCGTTGAATCTGAACAACAAGGTAAACACCCTGGCTGCTTCCTACTACCACCAGGTGCAGCGCACCACTGCTGTGGGAGCAGAGATCGCTCACAGCTTCTCAAGCAACGAGAACA…
Ta#S12923075	1763	A	W	H	RSL65	5g13860	04g40874	06g020640	114.869	0.846154	0.795775	1.06331	GCTGAAGGCTGCCTGGCAGATCTTCACTCCCTTGTTGCACGACATCGACGCCGGCAAGCTGAAGGCTGTTTCATACAAGCCTGGCAGCCGAGGCCCCAAGGAAGCTGATGAACTGAGTGAGAAGGTYGGGTACATGCAGACCCACGGTTACATCTGGATACCRCCCACCCTTGCATAGAGTGCCTCCCTCGATCCTTGTAGGGTTGTTTAGCTAGGAAGAGTGAAAGTATCACGGATAAAAATCTTACGwATTTTAGCTGTACTGCGGTTTACMTGGCGTTGTAATAACGGATCTGTTTGACGGAGTATACCTCACCACGGTGTGAAATAAAAAATGGAGTGTTTCAGTCAAAAAAAAAAAAAAAAAAAAAAAAAAAAAAAAAAAAAAAAAAAAAAAAA…
Ta#S12923133	243	T	Y	H	RSL65	2g30580	-	09g011450	115.553	0.078125	0.057377	1.36161	CACACTATCCATGGCGCTCCGCACGTTGGCCGCGAACAACACGCTAGGCCGCGCGCGCGGCGGCGCGCGGCCGCTGGCCGCCGCCAGGGGCGTGGCGACGTTCACGCTCCCCGACCTCCCCTACGACTWCGGYGCGCTGGAGCCGGCCGTCTCCGGCGAGATCATGCGCCTGCACCACCAGAAGCACCACGCCACCTACGTCGCCAACTACAACAAGGCGCTCGAGCAGCTCGACGCCGCCGyCAGCAAGGGGGACGCGTCCGCCGTCGTCCACCTCCAGAGCGCCATCAAATTCAACGGCGGCGGTCATGTTAACCATTCAATCTTCTGGAAGAACCTCAAGCCTATTAGCGAGGGTGGTGGTGAGCCACCTCATGGCAAACTTGGCTGGGCCATTGA…
Ta#S12923137	2807	C	Y	H	RSL65	3g40410	08g40930	07g027200	3.66796	0.176471	0.285714	0.617647	GGGTCTTGGCCTTGAGGACTTTCCAACGGCCRAACGGCTGCAGTGGCATGGTCATCAGCCTGGGAAGCCTGATTGGTCTGAGAATAGCCGATTCGTTGCCTTTTCCATGAAAGATGAAAGACAGGGCGAGATCTATGTGGCCTTCAACACCAGCCACTTACCGGCCGTTGTTGAGCTCCCRGAGCGYRCAGGGCGCCGGTGGGAACCGGTGGTGGACACAGGCAAGCCAGCACCATACGACTTCCTCACyGACGACTTACCTGATCGCGCTCTCACCATACACCAGTTCTCKCATTTCCTCTACTCCAACCTCTACCCCATGCTCAGCWACTCATCGGTCATCCTAGTATTGCGCCCTGATGTTTGAGAGACCAATATATACAGTAAATAATATGTCTA…
Ta#S12923150	675	T	Y	H	RSL65	1g52210	02g01590	04g000620	23.3511	0.294872	0.21519	1.37029	CGGTCTGCTCCACAGTGTCCCCGGCACCGGCATGTGGGAGTGCATCGACTTCTACCCCGTCGGCGGCGCCGATGGCTCRGAGGAGCTGTACGTGATGAAGGAGAGCAGCGACGACGACCGCCACGACTGGTACGCGCTCGGGAGGTACGACGCCGCGGCCAACAAGTACACGCCGATCGACGCGGAGATGGACGTGGGCATCGGGCTGAGGTACGACTGGGGCAAGTTCTACGCGTCCAAGACCTTCTAyGACCCCTCCAAGAACCGCCGCGTGCTCTGGGGGTGGATCGGCGAGACCGACTCCGAGCGCGCCGACGTCGCCAAGGGATGGGCGTCCCTCCAGTCGATCCCGAGGACGGTGGAGCTGGACGAGAAGACCCGAACCAACCTCATCCAGTG…
Ta#S12923155	1429	G	A	S		1g11680	03g52860	01g011050	9.73263	0.549618	0.520833	0.947627	AGGAGTACAAGGAGGTGGAGACTGACCCRGACCTGGCCTTCATCCACACCATCACGAGCCAGCTSCAAAGCATCATTGGAGTGTCCGTGATCGAGGTCCTGTCCAACCACTCCTCCGACGAAGTCTACCTGGGGCAGCGYGATGAGCCAAAGTGGACATCAGATRTCAAGGCGAAAAAGGCGTTCGAGGACTTCAGCCAGAAGTTGATCGACATCGAGAAGAGGATCATGAATATGAACGCGAATCGCCgACTCAAGAACCGGAATGGGCCAGCAAAATTCCCCTACATGCTRCTCTACCCCAACACATCTGACATCGATGGTGAGAGCGCCACCGGGATCACRGCCAAGGGCATCCCCAACAGCATCTCCATCTGATCGATGTTATGCCGTTTTATGT…
Ta#S12923244	478	C	Y	H	RSL65	4g09120	11g47970	05g027870	12.6148	0.761905	0.559322	1.36219	CGCTTACGACATCTCCGATGACCAGCAGGACATCACGAGGGGGAAAGGYATCGTRGACTCCCTGTTCCAGGCCCCCATGGGCGACGGCACCCACGAGGCCATCCTGAGCTCCTACGAGTACATCAGCCAGGGCCTGCGSAAGTACGACTTCGACAACACCATGGACGGGCTGTACATCGCCCCGGCGTTCATGGACAAGCTCATCGTCCACCTCGCCAAGAACTTCATGACACTCCCCAACATCAAGGTyCCTCTCATCCTGGGYATCTGGGGAGGCAAGGGACAGGGCAAGTCGTTCCAGTGCGAGCTGGTGTTCGCCAAGATGGGCATCAACCCCATCATGATGAGCGCCGGAGAGCTGGAGAGCGGCAACGCCGGCGAGCCGGCCAAGCTGATCCG…
Ta#S12923260	181	C	M	H	RSL65	2g31510	05g25640	02g010910	10.0144	0.133333	0.5	0.266667	ATGGACGTCCTCCTCCTGGAGAAGGCCCTCCTGGGCCTCTTCGCCGCGGCGGTCCTCGCCACCACCGTCGCCAAGCCCACCGGCAAGCGCTTCCGCCTCCCCCCTGGCCCCTCCGGCGCCCCCATCGTCGGCAACTGGCTGCAGGTCGGCGACGACCTCAACCACCGCAACCTGATGGGCmTGGCCARGCGGTTCGGCGAGGTGTTCCTCCTCCGCATGGGCGTCCGCAACCTGGTGGTCGTCTCCAGCCCCGAGCTCGCCAAGGAGGTCCTCCACACCCAGGGCGTCGAGTTCGGCTCCCGCACCCGCAACGTCGTCTTCGACATCTTCACCGGCAAGGGMCAGGACATGGTGTTCACGGTGTACGGCGACCACTGGCGSAAGATGCGGCGGATCATG…
Ta#S12923299	1234	T	Y	H	RSL65	2g18810	05g45720	09g026570	27.675	0.146341	0.164557	0.889306	AGACTTGCTTGAGACCACAGCAAACCAAGTAGAGCATGCTGCTGTGATATTGGACCRCAAYCATGATCTGCAGGATAGGCTTGACAAATTAGAGGCCTCACTGCAAGCAGCAAATATTTCAAAGTTCTCTTGTTCTCTTGTTGATATTTTTCAGCAAAAAGTCAAATTGGTAGAAGACCGCTTCCAAGCATGTAACAGCGAAATGCATTCTCAGATTGAACTGTATGAGCACTCAATAGTGGAATTTCAyGATACTCTTAGCAAACTAATAGAGGAAAGTGAGAAAAGRTCACTGGAGAATTTTACAGGAAACATGCCTTCGGAACTATGGAGCAAAATTTCCCTTTTAACTGATGGATGGTTACTGGAGAAGAAAATATCTTACAATGACGCAAGTAT…
Ta#S12923308	381	Y	T	H	LDN	1g18360	07g47100	02g042190	36.5371	0.344828	0.527778	1.53056	GCTCGAGGAGAACCGCTGGCTCAACGAGTCCATCACCGCCCTCATCATCGGGCTGTGCACCGGCGTGGTGATCCTGATGACCACCAAGGGGAAGAGCTCGCACGTGCTCGTCTTCAGCGAGGACCTCTTCTTCATCTACCTCCTGCCTCCCATCATCTTCAACGCCGGTTTCCAGGTGAAGAAGAAGCAGTTCTTCMGGAATTTCATGACAATCACACTATTTGGTGCCGTTGGGACGATGATGTCGTTyTTCACAATATCTCTTGCTGCCATTGCGATATTCAGCAGGATGAACATTGGGACACTGGATGTATCAGATTTTCTTGCAATTGGAGCYATCTTTTCCGCSACAGATTCYGTCTGCACTCTACAGGTTCTCAATCAGGACGAGACGCCCTT…
Ta#S12923484	54	C	S	H	RSL65	4g16800	11g34350	01g042020	175.496	0.442308	0.431818	1.02429	ATGGCGGACCGTTTGACCCGTATCGCGATCGTGAGCGAGGAYAAGTGCAAGCCsAAGAAGTGCCGCCAGGAGTGCAAGAAGAGCTGCCCCGTTGTCAAGACCGGWAAGCTTTGCATTGAAGTTAGTCCAGYGGCCAAACTTGCATTCATTTCTGAAGAGCTGTGTATTGGTTGTGGTATTTGTGTTAAGAAATGCCCWTTTGATGCCATTGAAATCATCAATCTTCCAAAAGATTTGGAGAAAGATACTACCCATCGCTATGGACCGAATACCTTCAAATTGCACAGGTTGCCTGTTCCAAGACC
Ta#S12923491	759	A	R	H	RSL65	2g47210	06g51050	09g019660	26.6851	0.468085	0.380952	1.22872	CCGAGCTACTGCGACCAGAGCGCCGACTGGCCGTGCGCACCCGGCAAGCAGTACTATGGCCGCGGCCCCATCCAGCTCACCCACAACTACAACTACGGACCGGCGGGCCGCGCAATCGGGGTGGACCTGCTGAACAATCCGGACCTGGTGGCCACAGACCCGAYAGTGGCGTTCAAGACGGCGATATGGTTCTGGATGACGACGCAGTCCAACAAGCCGTCGTGCCATGAYGTGATCACGGGGCTGTGGrCTCCGACSGCCAGGGATAGCGCRGCCGGACGGGTRCCCGGGTAYGGTGTCATCACCAACGTCATCAACGGCGGGATAGAATGCGGCATGGGGCAGAACGACAAGGTGGCCGATCGGATCGGGTTCTACAAGCGCTATTGTGACATCTTC…
Ta#S12923495	1386	G	R	H	RSL65	4g37770	09g38620	02g032640	12.298	0.583333	0.590909	0.987179	GCTATTAGATTATTCACCAGATACTTATTTCTCAATTTATGCTGACCAAGAGGATGGCACTCCACTTTTTGGGGGCTCTTTGCCACCTCCTTTCCCATCTCCCTGTACTGTGAGGGTTGCACTTGCCAGATATGCCGATCTGTTGAATTCACCTAAAAAGAGTGTTTTACTTGCYTTGGCYGCTCATGCATCTGAYCCCAAAGAGGCCGAGCGGCTCAGACATCTAGCATCTCCTGCTGGAAAGAAGGArTATTCTCAGTGGATAATCGCTAGTCAAAGAAGTCTCTTRGAAGTTATTTCGGAGTTTCCATCRGCRAARCCTCCGCTTGGTGTCTTCTTTGCAGCTATTGCTCCTCGCCTTCAGCCGAGATACTACTCAATATCTTCCTCACCAAGAAT…
Ta#S12923503	1306	A	R	H	RSL65	2g47360	01g50100	03g032000	46.1805	0.246377	0.05	4.92754	GCAATTGCGGAAGGTCAATCTGCAGCATACAGACTGTTTGAAACGATTGAGAGGAAGCCCGAAATAGATTCAGATGATACCAGCGGCATGATCATGGAAAATATCAAGGGTGATGTTGAACTAAAGGATGTGTACTTTCGCTACCCTGCAAGACCCGGGCAGTTAATATTAGATGGATTGTCATTACAAGTAGCCAGTGGAACAACAATGGCCATAGTTGGAGAGAGTGGAAGTGGCAAGTCAACTGTTrTYAGCCTAGTTGAAAGATTCTATGATCCACAGGCTGGYGAAGTTTTGATAGATGGAGTCAACATCAAGAATCTGARTCTTGATTGGATAAGAGGGAAGATCGGCCTTGTTAGCCAAGAACCATTGYTGTTTATGACCTCCATTAAAGAT…
Ta#S12923835	338	C	Y	H	RSL65	-	-	-	5.10009	0.0512821	0.0769231	0.666667	TAGCGGCGACTGCTACGCCGGCGAGTGGGCCGGCGGCCAGAGCCACGGCATCGGCGCGCAGACGATTTCACAGACTACCCGTAAGAGCAGAGCTGATCGATGTTGATTTTATTCCAGAGTTCAGTTCGATCAGACTAGTAGCTAGTATTCCATCCCATCGTTCTAAGTAGCATCGCTGTTAGCTTGAGCTCCATTGTTCTGTTAGTATATGGCTTACGATTGTGCCCTGYTAAGATTGAGGTGAAACTTyTCATGATCAGCAACATTCAGCTTGTTACAGCTTTGCTTTCATTACCTTGCTTGTATTTGGTGCCCCTCTGATAATTTCCCCTTGGAGAATCAATTTGATTTTGATGCATTGCAGAAAAAAAA
Ta#S12928142	468	G	R	H	RSL65	1g48540	-	10g004340	24.4968	0.571429	0.666667	0.857143	AACCACATCCYKATACTTCTGCGGATGGTCCTTGCTCACGAGCTGGGGGGCAGTACATATTTTCTGAGATTTAGGTGGATCGTAGAACGTCGCCACTGACAAGCGGGCACGGTCGGCRTTGACCACAGCTCGATGCACGGCGCTCTTGTATCTTCCRTTGGTTATGATCTCTGTCTGGTCAGACAGAATTACAAGGATTGCATCAGGCACAGGATGCACAGGTATCCACATCCCATCCTTGAATACCTCrAGYCCACCCACATCATCTTGTATTAGAAGC
Ta#S12928845	207	C	S	H	RSL65	-	-	10g003050	2.50039	0.0555556	0.130435	0.425926	CGGCACGAGGCGGCCATCTACTTCGCCAACTCCACCTACCTGGTGGAGCGGATCATGCGGTACCTCCGAGAGGAGGAGGAGCGCGCCGCCAAGGCCAACCTCTGCGGCGTCCGCTGCATCGTCCTCGACATGAGCGCGGTGACGGCGATCGACACGAGCGGGCTGGACGCGCTGGCGGAGATGAAGCGGGTGCTGGACAAGCGGGGsATCGACCTGGTGCTGGCGAACCCGGTGGGGTCGGTGACGGAGAGGATGTACAACTCGGTGGTGGGGGASACGTTCGGGTCGGACCGCATCTTCTTCAGCGTCGCCGAGGCCGCGGCGCCGGCGCCGTACAAGGCGCAGCCCTAGACGCCGCCATACACCAGCAAGCAGTAGGGTGCATAGATGAAGAAGAAG…
Ta#S12930003	246	R	G	H	LDN	-	-	-	7.77177	0.0982659	0.101911	1.03709	GGCGAGAAGCTCAACGCTATGGCGATGCGGCGCTCGAAGCTTAGCGCTATGGCGATGGCGGAGGCGGCAGACGACGGATTTCAGTTCCTATTAGATCCAACCGGCAGCGGCAGTAAATCATTACTGGATGGCGAAGCAATTCAAACTTTGGTGTGCACAGCCACTGAATCCAGCATTGGTGATGTGGGCGATACAGAAGAGACAATACAAGTAGATGTCAACAGCACTTGCAATGGAGTGGCCCTrTCCCTGGCAAACTCAGAACATTCAACAAGCAAAGATAACCCGCAAGCACCTGGCTGGACAAAGAGGTATACAAGTGTCAATGCGTGTTTCTATTTCGAACATATGCCAACTTTGACTGGCATGTATGTTCCCTCAAAAAATACAAWAGTGTAG…
Ta#S12931413	516	T	Y	H	RSL65	-	-	-	6.52077	0.223881	0.0655738	3.41418	TGTGAAATACCACCAGCATCAAAAACAAAAACTACTCATGCCTCAACTCGAGAAGCCCTCCAGGCCCTGGCACGCCTCAACACACAGAAGGGATCCTCCACTGACAAGTCAATGGCGTTCTGAAAGCTCCAGCTAGGGGAGGCGGGGCAAACGTAAATAACATCACTGCCAGTGCTTCTGCCTGATGGCGCATCGCCCTCACTAACAGAACCTGGCACGGGACCTCCCTCCATTACCACATCATGGCTGcCGGTGCTTCCACCTGATGACACATTGCCCTCACCAGCAGAACCTGGGACAGGGCCTCCCTCCACCACCACATCATCACTGCCACTACTTCCACCCGATGGCGCATTGCCCTCGCCAACAGAACATGTCATCCGGCCTCCCTCCGATACC…
Ta#S12931453	122	T	Y	H	RSL65	-	-	-	8.21022	0.787879	0.539474	1.46046	GCCTGTTNTTTTCCCTAAATGCCAACGGGCAAACCATCAGTGTCTGAGTTTAGTTAACAACAACAACRACAACAACAACAACAACATGGAGTATGCCCATAACTGGACGCAACAATGCATCyTCTACCGGACCAAAACCAAAAGGTTCAACCTAGAATTCCCAAAGTGACTTCCTTCAACAACTACAGACAAACGCTTCCCACGACACTGTCAACACCTGTGATCGATCGTCCCAACTGTTCAATTGAAACTAAAAAAGCCAACACCAAAGCCACTACACCTGCGCATTATCATCATCATCATCATCTCCAGACCTAGTTGTTTCAGATGCCGCCGCTTCCCGACGACTTCCCGTCACCCCACATCGGCTGCT
Ta#S12932831	395	Y	T	H	LDN	4g10720	-	04g027120	15.6345	0.309524	0.362069	1.16976	CTCTCATACGCTAAACCAAGTAAGCTTACAGCTGCATKCTGCGACTTGGCCTCCGCTGGATCACCTGGTTTTGACAGAGGTTGCACAAAGCTGACTGGCCCTTGAGACGGTTCATTTTCACCTTCAGGCGTAGACATTTTCCTCACAGAATCTTCTTGTTCCTGCTTAGGTCTATCRCCCTCTGCTGTTTGTCGAGGGCTGCTGACTTTTGCTCGCTTTGGTTTGATCTCRACAATCTTCTTCAAGAGAyCACGTTGCCTTATATCACTTTTGGGTCTAGGCTCGACSCGAAGAGCCGCRGGAATAGGAGGTGCAGAATCAGCTAGAACTGCTGCTTGCTTAAAGGCAGCAAATGCCCGCTTCTCTGTACGACGGAGGAGACGCTCTGCATCTTCCTCA…
Ta#S12933467	140	K	T	H	LDN	5g20540	04g51160	04g030820	38.4377	0.388889	0.378378	0.972973	GCGAGCCTACGACCACGAGTTTCGCGAGCAGAGCGGCAGCCCACCAAGCAGGCTCGTCATCTTCGGCGATGAGYTCCCGCGTCGCCGGATCCGTCCTCCTCCGCCACCTGGGCCCGCGCGTCTTCGGGCCGACCACTCCkGCYGCGCAGAGGCCCCTGCTTGCCGGAGGGGAAGGGGGCGCCGTGGCCGTGGCCGTGTGGGCGCGGCCGCTGTCCACCTCCGCCGCCGCGGCGGCGAGGGAGGAGGCGACCGCGTCCAAGGACAACGTGGCGAGCACCGCCGCCGCGACGGCCGAGGCGATGCAGGCCGCCAAGGCCGACGCTGTGCAGGCCGCGAAGGAGGGCAAGAGCCCCGCGGCGAGCAGCTACTGGGGCATCGTGCCTGCCAAGCT
Ta#S12934907	140	A	R	H	RSL65	-	-	-	5.56373	0.22449	0.0952381	2.35714	TACATAACATACACAAAGGTACGGGTCTCACGACCCMACATACAAGTCATACAGTCATACAAACCAGCAGCGGAAGTAACTTGTCTGAGTACAGACAACTAGTAAAATAAAAGAGGCTTGGAAAGCCTAGCTATACTACrTGGTCCWTCACAAGCTCAGGGTCACCACCTGGGYCTTTAGCCTACTCGTTGATGTCAACGTCTACATAGAACCCATCAGAAGGGGTTGCAGCGTCTTCTGATGGTTCGATGCACGGATACGGTTCTTCGTTAGGGTAATCACGGTACTCCTCGGAGGCAGAACTTGGGTGTAGGGCCATAACCAAGCTCTCCATATTCAGAAAGACCCCAACTTATGCAAGAATCCTCTGCACCAATAATATGGTGCATGT
Ta#S12934932	219	K	G	H	LDN	2g48930	05g45340	09g026400	3.5785	0.2	0.0909091	0.454545	ATTCTTCTACATGTTAAAGTTAAACGATGTACAGAATGACCTACATTCTTACAGGTTGCTACAATTACAGAGAATCAGCCACAGAGATCAATTTAGCTCCATGAAAAATCTGGTGGGCCTCAGCGGCGGCATGTTATCTTGGAGATTTCACTGAAATGCACCTTCCACACAAGACGAGTCTTGATAGGGCTCGCGATCTTCGAGTCCTTATCTTCAATkCTGAGAGCTTCCGTCTAGTAGTGCTYGAAGCTTTCCAACAAAGCAGACTCGACCTAGGCTCTAATCTCAAATTCTCTTGCTCTAACTTTTCTGTTATTGACATGCCTTTTTGTCTTGACCAGCCTCCTTGTTGAGAACAAGCTTCCGCCTTGTTAATAACATGAGCAAGAGATACCTTAC…
Ta#S12936160	447	G	K	H	RSL65	5g10080	-	01g008150	6.40655	0.125	0.666667	0.1875	TCCCCCTCCAGCAATACATTGCAGGCAACAATTAATCATCACCACCTCCTCCATCGTCAGCCTCCATGGCGTCATAATCATCTCCATCCGCTTGATGGTCCCCAGCATCGTCKGCGTCCATCACTTCTTGCCTTGCAACYACTTCATTGATGGCTTCTACTGCCTGTGATATCCTCGCGTCTGGAACAGGTCTTTCCACCTTCATGGATTTGAAACTATCCTCGGYGAAGAACGCAGTGAATGGCTTTGkCACCTTGAAATAACGGTTTCGCTCTTTGGCACTCTCAACAAGGTTGGTCCAGTGTTTATCTTTCTTCAATGTTGAAGCGGAACCTATTACWAGTACAGCAGATCTAGCTCTGGTGATGGCAACATTCATTCGCCGAAAATCAGAAACAA…
Ta#S12936373	98	C	Y	H	RSL65	4g29520	09g21520	02g023840	20.6633	0.382979	0.754386	0.507669	TGTGTGGTCGATTGAGAAAAGAAAATTGCACTTGAACATGTCTTGAATCTTATAACAGTACAAAATGAAATGGCAGAACTAGGCCACTAGAAAAACAyAAGACTGTGAGTAACTCCTTGTTTCTACACATCAAAGGCGASAAAAGTCATAAATCAAGACAGCAACGTTGCAGGTTCRCGCAGTCGAGCTTGTTTCTTCAACTTGTTGCGGAAACTTCTTTTTCTACTGAACGCCCTCTCCACTGGCTGGGCCAGCTCCTCCGCTTGACGAACTGCTCTCACGAGATCACRGTTTGCATCTGTATATAGGCTAGTCACTATTCCAGATTGGCCAGCTCTAGCTGTGCGAC
Ta#S12938922	203	Y	C	H	LDN	-	-	-	2.81721	0.4375	0.568182	1.2987	GCAACTGNNGAGGAAAGAGGAGAGACGGAGAGACGGAGTACGCGGCGGCGAAGACGATGGCGACGGGAGGGAAGGGGCTGAACGCGACGGGCGAGTTTTTCCGGCGCCGTGACGGATGGAGGARGCACCCTATGGTGGGGAACCAGCTGCGCCACGCCACTCCGGGGCTMGGCATCGCCATCGTCGCCTTTGGGATCTACCTyGTCGGGGAGGCCGCCTACAACCGCCTCTACCACCCCGCCGAGCCCGCCCACACCCGCCACTAGATCGCCCCCAGAGGTAACCGGCCCGTGTGGTCTTCACTTTTTTCCGAGTCAAACAATAATGTGTGAATTTGGGTTGATTTCAATCAGGCTGTAAGGGTTGCTGGGGGCGTTTCGCCTAGATCTGTCCATTGGG…
Ta#S12939305	483	G	R	H	RSL65	-	-	-	2.01425	0.3	0.190476	1.575	CCAACTTCTCTGCAGCAGCCAGGACAAGGGCAACAACCAGGACAATGACAACAACCAGGACAAGGGCAACAAGGGTACTGTTGGAAATATGCCCTAGAGGCAATAATAAATTGATTATTATTATATTTCCTTGTTCATGATAATCGTTTATTATCCATGYTAGAATTGTATTGATAGGAAACTCAGATACATGTGTGGATACATAGACAACACCATGTCCCTAGTAAGMCTCTAGTTGACTAGCTCGTTrATCAATAGATGGTTACGGTTTCCTGACCATGGACATTGGATGTCRTTGATAACGGGATCACATCATTAGGAGAATGATGTGATGGACAAGACCCAATCCTAAGCCTAAAAAAAAAA
Ta#S12939557	307	R	G	H	LDN	-	-	-	7.03106	0.269231	0.204545	0.75974	GCGTCGGCGGCGGCGTTCCACGCCCCATTTTCAGTTTCCTCTGCTGTGCAAGTTCATACCCACTAGATGGGGAAGGCAAAGCGTGCATCTATATTTATCAGGCTCGTCTCAGCAGCCGGAACTGGATTTTTCTACGTGAAGCGCAAGAATCCTCGGCGGATCACAGAGAAGCTTGAGTTCAGGAAGTATGATCCGCGTGTAAACAAGCATGTTCTATTTACGGAAGCCAAGATGAAGTGAGACGCTGCAaCCTTTCTTTCTTACCATAAGACCTCTACCGTTCATTTTGGTCGAAGACGATGATGCTACCTTTATTTTAGCGGGCTCTAGATAATTTAGTTTCATGTAAACAACTCTAATGAGCACGTTTTGATCTCGTCAGCACCGAATCAGCATGGA…
Ta#S12946939	141	A	R	H	RSL65	4g03740	-	-	22.869	0.121212	0.386364	0.313725	TAATATGTGGTTATATACATGATAAAAAGAATATCACAAATTATAGTAAACACTTTCGAATAAGAATCTAGTGCTACCAATTTTATGCCATATAAACCACATGTTAACAAAGTAATTCTTGGTCAGAGCCTTGTCTTAACrAAACCTAATACGCCTTATGTTTGAAACGGAAGGAGTGTTTCATAATGTCAGGTAGTATCACAAATCATAGCCAGGTAAAGCGCACACTGGCTTTTTTCACGGAGAGGTGCCGGGGATTTATTCCAAAACATGCTTCTTCAGTCAATCCGGTCAGTATAAGCTTCCTGAGCGACGCAGGCTTGSTTCTGGCCTGATGGGCTCCCCAGTGAAGGGATCAAACTTGTAAGGCTCCCCTGTGTAGGGATCAAACC
Ta#S12947612	177	G	A	S		-	-	-	4.82067	0.384615	0.272727	0.709091	TTTAACGATAGAGCACATCCATGTCCTGTTTTAACCTCAAATACTTTCAAGTCAAGCGTCGTACCGATTCATGCGGTGACAATATGCAGGATAATAAAGATAACATGGTCCATGGCACATTCCTAACAATTAACTCCACTACAAAATTCAGTCTAGAGAAAGTTCAAAATCATGACgACGACACAAAGACAATGAAACACGGCAAGCCGAAACACGGCTTCTAGGACGGTTTTCGCACTCTACTCCTCCTTGATGGCGCCCTTGTCGCTGACGTAGATACCATCCAAGAACTTCCCGATATCCTTGTTCTTGACGTGGCATTTCTGGTTGCTGCTGTTGTTGTTGCAGACGAGGAGGGGACCAGCAGGGGCACCTTGCCGGCTTGGCCGCCAGAGCACC…
Ta#S12951658	548	T	Y	H	RSL65	-	-	-	5.18004	0.384615	0.466667	0.824176	TGCCACATGGGTGTTATGGAAGACCATTGACATGCATACCATCCGTGGGCTCCCTCCCCAGATTGACATGATACGTATAGCGGGATGCATTGAGGATACTGACGGACTATTTCTATTCGTGGGCCATGATGTCTATATGGTTCAACTTAATTCAATGCAGTCTAGGAAACTTTTTGAAAACCGTGGTTATACTTACTATCATTCGTTCAAGAGTTTCTATCCGCCAGGCACAACCATTGCTGGTGCATGyGATGSAGCTGAAATGTTGCACGATACATAGGATGACTGTCTGGTTTGATGTTCTAATGTGCTGAAACGGTTCAGCAGGTGAAATTTCGTCGTCTCTTGT
Ta#S12955080	340	G	S	H	RSL65	1g11580	03g49480	01g010960	7.27693	0.0666667	0.0714286	0.933333	CATCACGAATCAAAAGGCCTGGAATTAATCAGAAATACTATGTAATCTAAACCTTTTTTTCCCCTCTTCACGCGTGCAGGTGGTCACTCTGATTTCCCCCCATTGCCATTGTTGCCATTGGTGGTGTTCTTCTTGTTGGCCTTGGCCTTGGCGGCGTAGGCGGCGCCGTGGAAGTCGAGGAAGAGCGCGAGCAGGGAGGCGTTGAAGACGGCGTTGAAGGCCCACCCTGCCATCCCCTCGCASCCGCCGsCGGCGAAGTGGAACCAGAGCATGACGACGGAGGCGGCGAAGCTGAAGAGGAACTGCAGGATCTGCAGCTCGGTGACGGCGCGCTTCCATCGCGGCGGCCAGCGGAGGCCCAGGGTGCAGCAGAGGTAGTAGGCGTACATGACGACGTGC…
Ta#S12955864	612	G	K	H	RSL65	2g41990	04g36630	06g017620	6.50499	0.818182	0.5	1.63636	GGCATCAGCAACCGGAAAATACACCAAAATCACAATACCAGCCATGGCAGCAAGCATCAGCACCAGGAAGGAGGTAAATACGAGAGTTTCATGGGCTGTTTCACCTGGCCATGAAACAACGGAGAGCCCAAGAAGTGTAGCTCGGGGAAGTAATATCATAGTGGCAAATATTAGCATGTATATCCTCCGTCGGAGCCCCTTGTTGATCACCAAAGACAGCATCTGTCCTCCAACAAACATCACATAAATkGCCAATATGATGTAGAATGCCCCAAGAAATATGCTGCTCAACAGCGGGTACGTTGCATGTGACATTGCCATTGTGGACTGTTGAGGCTGAATACCAGAA
Ta#S12956567	318	A	R	H	RSL65	2g02760	01g04880	03g006540	6.60856	0.285714	0.307692	0.928571	ATGAACTGGTCGAAGAAAGAACATATAAAAGACGGATCCTTCTCAATGATAACATAAATGGATTAGCATTGGACATGGAGCAGCCCACATGGCATAAATGAATGAGCATTGGACACTCAAAGAACCTACATATGAGAATAGAGCTCATCAGAGATGATCTTCAACACTGGCGCTCTTAACATTTTGTGGTCGTGAAAATTCATCAGAGACAGAACTTTGTACTAGCAAAGAGGCAAATCATCGTGCATArTGTCCTGCTCTATCGCTGCACAGCTCATCGTCAATGTCGATGYTGTCAAAGCACATCAGGTTGTTGTTGACGCTCGGCTCCGAGCTGGCGTTGCTGCTAGTTGCAAGAGGGGAGTCTGATACACTTATCGGTCTGCCCCTTGTGGATCC…
Ta#S12956914	372	S	C	H	LDN	-	-	-	21.7448	0.276316	0.455307	1.64778	CCACACACAAAATACAACTCACTACACAGAGAAGTTGAAAGCAGCATATAACCATTGTGAGGAGTAGATTCYAGAGCTATCYATTTTCCACACTAGGGGAATCCTCTTTTTTCTGAATGTTTGTGGTAGAGGCGCTGATGTGCACGGACACTCATAGGAGTGCTTGGACGCTTGTCTGAGTGCCCGCGGAYGAGCCTGAATTCTTGGTAAAAGCGACGGATTTKTTCGATTCAGTGATTTCCAGAAAGAsAGCAGCCAAGGACCTAGAGCTTTTTCATATCCTGAAGAGTCTTGGTCATCTCCCAATCCAATCACTGATCGATTTTGCACCAAGCTGTGAAAGCCTTGTACGGAGCTTCTTTGTAGCAACCCCTGGTAGCCTGAATCGCCGATCSCAAA…
Ta#S12958037	502	C	S	H	RSL65	3g14000	08g02690	07g002090	55.0601	0.35443	0.28	1.26582	GACAGGATGGGCCGTGGAGGACGCCAAGGACAAGATAACAAAGCTCCTGGAGGAGTACGAGAGCGGAGGCGATGTAGGRGAAGCATGCAAGTGCATCCGTGAGATGGGCATGCCTTTCTTCAATCACGAGGTGGTCAAGAAGGCGCTSGTCATGGCAATGGAGAAGAAGAAAGAGTGCATGCTTGCTCTGCTGCACGAGTGCTTTGGCGAAGGGATCATAACCATCAACCAGATGACCAAGGGGTTCTCsAGGGTCAGGGACGGGCTTGACGATCTGGCTCTCGACATACCTGATGCCAGGGNAGAAGTTCCTCTCCTATGTGGAGCATGGGAAGAAGAACGGATGGCTTGNACCCTCTTTCGG
Ta#S12958796	411	A	G	S		-	-	-	10.8092	0.888889	0.806452	0.907258	ATGGTTGAATATTAAATATAACTTTATCCACACGCCTTCATCCAATTTGCTTGATATATAACTTTGTCCACACTCCTTCATTTGATTTGATTGCATGTTGCAACGCATGTTGCCTTGCCAGCATCGTCGCCGATGCCCGACTGCTCCTACAGGCGTCAGCGGTGGTGTCAAGGCCGAGGGCGAGCAAGAAGGGCTGGTCACCAACTCCAGTTTGCATCGTTTTGGATACAAATATTAAACCCCTTAAATaTTACTCCGCTTGATCACTTCCATGTAAAATGATTCCTCACTTTCAAACCTGGTGGCACGATACCACCATAATCTGACTTTGATTTCACAACCCAAGAAAACCCCAGCCAACTTAGAAAGG
Ta#S12960799	659	R	G	H	LDN	3g36400	-	02g024300	5.84459	0.2	0.333333	1.66667	CTCATTCTTGGGGCCACCTAGGATGCCTGAGGCCTTCACCCACGTCTCCAACTGCTTGTCCCAGGTGTACTGTCGCAGGAAGTCGATGATGCCGATCACAAGCTCATTATTCTCCTCGTCAATGCCSACCAGAAGCGAGTAGTCCATGACATCCAACGACGCAAGAATTGATGTATCATTCCAGACAGCTCTTTCCAATGTTCGCTTCGCCTTACGGCCCAAAAATATAGGCTTTGTATGTARTTCCTCrATGAGATTAGAGTCCAAAAGTACTTTATTGTGGCTAGATGTATCTGAATTATAGCGTGAACG
Ta#S12962242	373	S	C	H	LDN	-	-	-	8.2291	0.153846	0.789474	5.13158	GTTCGTCACCGATACAGGCTGCTGCCGCTGCAGGCGCAAAAACCATGGTCGCAACGCAGCACCACCAAAAGCGCAAGGGGTTCAAACAAAAAACACAAACCCATATATGTCACTGGCTGGCTGGCTGGCTGTAAGTAATTAAGCGGTCGGTAATTTTCTTTCGTTCTTCTGGTGGTGGCGGTGGGGGTGGTGGGGTCTTGGCCTGGGGGGAAAGAGGCCCTGTCAGCCGGCGAGGATTGACCCGGCCCTgGTCTTGSGCGGCCGCGGCGGGGAYTCCACCTCGCCCAGGGACGGCGGCCTCTGCGACAGCTTCTTGGCGGACGCGCTCTTCTCCTTCCTCTCCATCTCCTCGTCCGCCTCCATCTGCTCCGTCCTGCACTCCTCGCTGCAGAACGCGAT…
Ta#S12962298	332	T	Y	H	RSL65	3g05370	-	-	4.7054	0.166667	0.666667	0.25	AAGCGACTGGGAGCAAATGACTATAACTTGCATGTGACAAGATGGAATTGATCTATATCTACCATCCATCTTGTCATCTTGAGAGGAAGTGTTAAACCGGTATGGACCCTGCCCATCTGTCTTAGGCCCATAGGGGGGCCCAACCCATGAGCTGGTCGTTCTCTCCTCCCAGGCACAGCAAAACACACACACACACCACGGTACGCATCTCTCACGGACAACATGGAACCATTTCTCTAAATTCTTGAAcAGTCCTTGCATGAAGGCAACACTAGAAGCTCCGTTTTGATTAGGCAGCCTTATCTGAAGAACAAATGAAGGTCAAGCCAAGACCCATCACCCAGAAATCATGACAAYTSATAAATCACAAGAAATAGTTTATGTCATATTCCTCAGTTA…
Ta#S12962522	223	R	A	H	LDN	-	-	-	21.1069	0.210526	0.237288	1.12712	ATAGTGATNTGGAAACNACCAGGCAAGTTTATACACCACAAGTAGATCCTAGCTACAAGAATCATGAACTAAATATGAGAGTTATCATGATCGGCTAGGTGGATGGAAGGGGTGTGAAATGTGTGAGTGAACACCCATGGGAGCTACGCCCTTCCTAATACTTRCAAAGCCTCACGGTGATGTACCTGAAACAAAGTCCACGAGGGGTGAGTCCAAAGACTCrGCGAGTASACAACAAAGCATGTAATAAAATGGCAAGTAATACCATGAATATGASCCATGCTTGATCAAGTAAATACTATAMTCGAATCTTCCATGCTTGGAATGGCATGAGAAAACATGAAGAAAAGATGCAACCAAGTAAGACCGAGGACTAGGCTCTGAGCTTTTGCCGGCAAG…
Ta#S12964099	284	T	C	S		-	-	-	333.556	0.838527	0.848596	1.01201	TTTCTTGATTCTATGGGTGGTGGTGCATGGCCGTTCTTAGTTGGTGGAGCGATTTGTCTGGTTAATTCCGTTAACGAACGAGACCTCAGCCTGCTAACTAGCTATGCGGAGCCATCCCTCCGCAGCTAGCTTCTTAGAGGGACTATCGCCGTTTAGGCGACGGAAGTTTGAGGCAATAACAGGTCTGTGATGCCCTTAGATGTTGTGGGCCTTTGAGTAGAGGAGCATCTAGGCGATGCCACCGCCGCGtTGAAAGAACTACGCGTAGTATTCGTCATGTCTGTATTTCAGCGCTCTTMTTTATGTCTGTCGTAATGGGTTGTAATTATCCTCGAGTCTATGAGGTGGTGTCGGTGAACATCTTCGGTCAGTGGTTATGTTTGCGAGAACAAGAAAAAC…
Ta#S12964737	68	T	Y	H	RSL65	2g09790	01g16040	03g010360	6.88802	0.380952	0.3	1.26984	GAGAAGAAGGCCTAGCTTCCTTCTATGGGGGCCTTGGTCCATCTCTTATAGGAATTGCACCTTACATyGCTGTAAACTTCTGTGTTTTTGACCTAATGAAGAAATCCGTACCGGAGAAGTACAAGAGTAGACCAGAGACTTCTCTAGCAACTGCTCTTCTTTCAGCAACATTTGCAACYTTGATGTGCTATCCGTTGGACACTGTTAGGAGGCAGATGCAAATGAAAGGCACACCATATAATACAATTTTCGATGCCATTCCAGGCATTGTGGAGCGTGATGGTCTAGTTGGGCTATACAGAGGTTTTGTGCCAAACGC
Ta#S12964838	313	G	S	H	RSL65	-	-	-	4.34926	0.153846	0.333333	0.461538	TCCCCCATCTGCACCGGTGAGTGTCCTTCCCCCACCCCACCCTCTTCCTCGTCTTCTCCTCAATCAGCTGCAGGGCGGCGGACGAGCGGCTGCGAGGCGACGGTCGTGAACCTGGGCGGCGAGCCAGCGCTACTTCCGCGCGAGGATTGGAAGCCAGCCAACGGCAGCCACACCTGAGCGGCGGCAGCATCAGCTTGCCTGGGCAGCGGCAGCGGCCAGAGAGGAAAGGAGCAGATGGCGTTCAGTATTsATGGATGCGTTCAGTATCTTTGCTTGAACTGAACGCAAAATTAACTAAGATGCGTTCATGCCAAACTCAACATGTTCCTGATGCTTGCAGTGAGATTTTTTTTTGTTCATGCCTGTAGATTTTTGCCGGATGCGTTCATGCTAAACTCA…
Ta#S12964909	300	Y	C	H	LDN	-	-	-	12.4195	0.307692	0.268293	0.871951	GCCGCCTACACGTACGGGCCAGGGTCCAACCCCCGAAGCCAGGGCTAGCCGAGGCCTGTCTGAGCAACGGTTTTCCGCACTGCTGCTTATCCGCTGACGAAGAACTCCCACYAGCCCCAAATCCCAGCGGAAGATGCAGGCCAAGAAGCTGACGCTSCTGCAGACGGTGGCTGCCGCCGGAGTCTTCTCAGCCGTCTCCTTCTGGTACGGCTTCATGTTTGGGAGGGAGTCTGCGCGGCGCGAGCTTGGyGGCATCATCGACGACCTTCGCAGCGGCTCCACGGCCACCTCTGCCGCGCCCTCCCCCGACTCCCACGCTCACCCCAAACCATAGTGCGATCCTGCTCTAAGGAGGTGGGTATTAGAAGAGTTGCCAAACAGTTCTGGTAAAAAAGAAAC…
Ta#S12974352	104	A	G	S		-	-	-	7.08565	0.241379	0.372549	1.54342	AAGTGTTGAATTTACATAATAAGTTNCAGCTCAAAAAATATATGAGCTCACAGCTGAGAGAAATTGGAGAAATTGAGTTCATATAGGAGATCGGCGGCGTCATaACGTCCAAGAGATGGGGGTGGCGTCCAGCGATTGACCCAAGAAGTCCAGGCAATCAGGGAATGTACCAGCAAAGAAGGCAATGACTTCCATATCACCCATATCATGAATTTTTCGACTGCGAACTGTATGATATCATGGACTCTCATGTATTGGCACGGGTCTCGCCGATCTTAGCTTGGCAACAAAACATACCAGCGTGCAAAATGCTCTACACGGTAACGATATATGCCTTGTCCGGTTTGCTGACCTA
Ta#S12979079	530	R	A	H	LDN	-	-	-	4.40019	0.4	0.454545	1.13636	TTGCCACTGGCTTCCTTAGATTTCACATCTTTTACTTCTGCTTCTGGTTCATTAGTTTCAGATTCTTCAGGTTCACAGTCACCAGCATTTTCTGCATCTTTTTCAGCCCTGCCTTCTTCACATCTGCCATCTGTAGTGTCATCTTTTTCTCCAGAACCTCCTATGGTGTTACCGTTGCAATTATTCCCAGTTTCAGCTTCACCATCCCTCAAGATTTCCATGCCACCATCGCCATTTGCATTCTGCACAgTCTTTTCAGCCTCGCAATCCTTGCTAAATTCTTTCTTCCTTGTGTCGTCAACTTCGGACTTTCCATCTTGTAAATTTTCAGCGGCAGCAGCGTTGCTATTTCCCTTCTCGCCAGCCTTCACACAAATCCCACTTTTACCACCTTTATCA…
Ta#S12979400	299	R	A	H	LDN	-	09g00999	-	76.7852	0.0364964	0.125	3.425	TGTACAACACTACAACAGTGAGTCGTGATATATACGTTCTACTGTGTCACGAGGCTAAATATGTATGTACACCGAGGGGCCTGCCTGCTTCTCATCGTGGGAGACGGCGCCGGCTTACCCATGCCGGAGTAGCTATTTGAGCTGGAATTACCGCGGCTGCTGGCACCAGACTTGCCCTCCAATGGATCCTCGTTAAGGGATTTAGATTGTACTCATTCCAATTACCAGACACTAATGCGCCCGGTATTGtTATTTATTGTCACTACCTCCCCGTGTCAGGATTGGGTAATTTGCGCGCCTGCTGCCTTCCTTGGATGTGGTAGCCGTTTCTCAGGCTCCCTCTCCGGAATCGAACCCTAATTCTCCGTCACCCGTCACCACCATGGTAGGCCCCTATCC…
Ta#S12979703	246	R	A	H	LDN	3g28240	-	-	31.2803	0.1875	0.391304	2.08696	GCTGCATAAATTTTGGGCCTTGTTTGAACTACAAATNGGAAATTCCCACATCACGGACGGATTTTATTCAACCAAACACACATATATGGCATCGACACGCGAGCTCTTTACGATGACACTTGTACCGCACCATATAGCATGCATGTTTCAGTCCACTCCCATGGTGCATCCTCTCCAAGCCGTTCCTTTTTCTCCACACAATTCTTTCAGGGTGCCTMACGCAAGTACTTGGACAAGCGGGCATCrGATCGCCACGGTAGGYCGGTGCGCGCGCCGATSGCTCTGCATTTGATGCCTGCCACTTGACAGGCAAAAGGCAGCATCTTTTCCGGAGCCATCTCTGTGCACAGCCCGTAGAGCACTGCTCCTATGAACGCATCGCCACAACCGGTGGTGTCA…
Ta#S12980068	437	G	R	H	RSL65	3g49800	02g42580	04g027170	9.41105	0.8	0.585366	1.36667	GCGTGCCATTGCTTCATTTCACGATGTCAAAGCATTCAGTTATGAGGACTGAAGGCCAGTTTCTGCTTTTGCATCCAAGACCTCACTCTTGGAAGCAGACCGGACAAGTGAAGCTGATGGCAAGGGAGATAACAACTTGGCTGCTGGAACTCTCATAAGATAGATGCGGTTGTTCTCATTCACTGCCTTCTCCAAGTTCTGGTTCATATCTTGTTCTAGCCTGGAAACAGAATCATAAAGGGAAGCGGGrGCTCCCCTGGCAGTTCTCTTGGCATCAACAACTGCATTAATCCCAAACTGCAGTCGAGCTATCTCCTCGCCAATTTCCATCTTGTCATGCAATTCAATAGCATACCGATAGCAAGCTTCTGCATTGAATTGAGCAGCCTTCAACTGGAC…
Ta#S12982164	260	C	T	S		2g40570	-	-	12.6735	0.189189	0.0943396	0.498652	ATAAACATATCAAGGTAGCATTACAACCAGTATCACCATTTTATTCGACAAAGCATGGCACAGCATCCAGCAAACATACATATTTGAAAAGATGTCACCAGAACCAGTACAGGCACAGCACCAGCAACAAACATTGTACACTGAACTCTGCATCGATGGAGAAAAAAAGGTGGAAGCACAAGATAGAACCTTCACAAACCTCCTCGCTTCTCACTGTCAACCACACCGAGCTCTGCATCGATGGCATTGcGTGCGGTCTCGAGGTCTTCATCAAGGAGAATGTCCCAGTGCCCATCCCAGCGGATGAAGAACTCYGTGTCCTCCAAGTACTTGACACGGTGCACGTCCCCAGCAGGCGTGAACAGGAAGTCCCCRTCGACSAGGCCATAGCTCTCCTTC…
Ta#S12983446	543	G	K	H	RSL65	3g05510	02g07780	04g004940	13.2242	0.116883	0.0357143	3.27273	AAGGCTCCCGTCGTCATTGATGTTTGATGATAGACGGCAAATAAGTTTTGTCTGGAATAAAGATCCCAGCCATGCAAGGCCTTTCCCATGTTCTCCATGGGACAGCCCATCTGACTTCAAGCTCCCGCAAGTGAAGGAAATAAGAGAAGTATCAATCAATGGACAAGTTCATTTTGATAAATCTCATCTACCCAATGCTGTTCCAGCACTGAGTCATGACATAGCTGAGCTGCTACCAATGAAAGGTCCkGACGCATCTGTAACCGCTTCRAAATTAGGTGGAGCACCGGATCTTCAGCGTGCTCTCTCTCTTCTGTCAGCTAGTTCTTGTGGATTACCTGATCCTGTACAGCAAGCATCTTGTCTCGTCC
Ta#S12985419	301	A	M	H	RSL65	-	-	-	12.1756	0.5	0.428571	1.16667	ATAATCCCCTCACCAACCCTCGTCTCCTCTTCTTCTTTTCCAGCCCCGCAATCCATCCGTCGCGCGGCCGCTGGTCCGCGCGGCCGACGACGACCACGAGAACTTCCTCCTCAAGCTCAAGGAGCGCATGGACAGGGTGGGCATCGACTACCCCACCATCGAGGTGCGGTTCGAGAAGCTGGAGATCGAGGCCGAGGTGCGCGTCGGCAACCGCGGCCTCCCCACGCTCATCAACTCCGTCACCAACACmCTCGAGGTAAAGCCGCCTGCACAAAAAGTTCAGTTCCGCTGCAAAACCGATGCCACAGTCCATGGCGGCTTAGCTTCAGCTTGTCTTTGTTTTTCTCCGCACCGTTGGAACAAGCATGTTGATCATAGTTAATGATGACCTGCTCCGTT…
Ta#S12986691	411	G	K	H	RSL65	3g55660	02g57470	04g037530	6.7458	0.235294	0.272727	0.862745	TTGTGCGATTTTCGCCGGATCAGAATCGACTTCCTGTTCCTGAGGTTCAGGCAACGCAATTGCTTCAACACCAGGTGACATGAATGCTAGGGCCTTTATCTTGATCTGCTCGTAGAGACGAATGGCTTCCCTGAGCTCGTCCGCACCACTGGGACCATGGTTTCGCCATGAATCAATCACTCGCTTTTGGAACTCCATRGCCAGGGCATAGCTTCCCATCGTGTTGTATGCATTGGCGAGGCTCTGGCAkGTCTCAATTGTATCTGAATGGTGAGGCCCTAAGGAAACATCCATGACTTCCTTTGCCAGYGCAAACATCTGTGCAGCAGACTGRGGGCGGTCCATCTCCATGTACGCAGCCCCCAGGTTGTTATACACATACCCTACCCCATAATGCTT…
Ta#S12987468	436	C	Y	H	RSL65	-	-	-	6.95123	0.25	0.153846	1.625	TGTTGCTGGGCACAGGCAAACATTGGAGCTGAACGGGGCCAAATTCCCCCCAGTTTCTCAAAATTGTTGCTGGTTTCCCCTGGCTGCTGTACATTTTCCAATTGACATCCAGTTACACACTCGATGAAAAGAAAAACGATTCGTCATTCCTAGCGCACTTGCCAGCGGTTCCCGCGGGAATCTTGGCTTATCAGCGCGCCTCTTCTACCAATATAATTGCCCCAAATGGTATCATGTGGCAGCAGCATAyTATTGCAGCAAGTCCATCTTAACGTCCGTGACATCGAGTTGCAGTATCTCGGCTCTGCAACGTAGCATGGAACCAATACTCGGATTTGTGCGTCCAAGATCACCGTGCACAAACTCCTTAATGTATGTTCCTGCCTGAGTGCAKAGATG…
Ta#S12989349	350	C	Y	H	RSL65	-	-	-	4.94989	0.105263	0.1875	0.561404	GCGTAGAATGGAGTATCAACCAGACTACTTAGAGGGTTAAAGACTGAACTTAGCCTGACTAAAGAAGCCCAGGGACTTATATGTAAATAAATACGTCCACTGGGATTCAACTGCAAGATGGCCGAGAGGATAAGAATCCCCAATTTCTCTTGTGCGGTCAGGGATTAACCGCTGCCGCCGGAGAAGTATGCCTCAGGTGAGGGAGAGTCGCCGGGGAGCGTCGCCGTGGTTGGATGGACGCCGCCCTTTyGCCTTGTGACGGAGGAAGCCSCGGATGAGGGCGCGTTGCGCCATGCGCGTGCGCCTGAGGGCGCTGCCGTCGCGTTGCCGCAGTGCCTCTTCCAGCCCCAGCCAGTCATCCGCGTCGCCGTGTGCGCTCTAGCCATTGCATCCCGTGGA…
Ta#S12989860	406	A	R	H	RSL65	-	-	-	7.06905	0.6	0.888889	0.675	TAGAGCAGTCAAAAAGAAGTACCTATCACGTGCAAATATCTAGCTATGGGCCACATCAGGCAAATCCTCATTTGATCTTGAAAAGCTATGTGAATAAGGCAAGATTGAAGCTTCCGGCTTTTGATTTGATTCTGATATGCATGCCCGTGGAAGGTCAACTSGCCCAATATTTTCTTTGTGGAGATCGTCTCTAGATCAGCTGTGACCTATGTACAAGAAGATAACTTAACAAACCAACAAAATTAGTAGrATATTGCATATCTTAGAGAGGAAAATAGGAGGATATCAAAGGATTGCTTTGGATTAGGTACATACAACAATGTGAGGCACTTGCAGTATGCAGTCCACCTCCTGTATGGGTTCTGACTTGGTGAT
Ta#S12994911	279	G	C	S		-	-	-	2.60721	0.5	0.5	1	CCTAATCTATTCTCATCTCATGTAGTAACTTGCTTAATATCCCTTGTCCACATCACAATATCACATAACTAACAGCAGGTACCAAGCATGGAAAAACAAGCTCACTACAATTACACAACAACAAAGCTCACTACAGTTATTACATAACATGGCTCATAAAAACGTGGGGTCACTAACTAGCTAGCTAAAAGCGGGCGTACCAGCAGGTTCCGTCTTGTTTTTCGAGGATCAGAAGCCTATCCCAGTGGCgTTGAGGGGCCGGTGCCGGTCCTCCTTCCAGAAGCAAGTGTCGGGCGCCAGCCGCGCGGACGACCGCAGCGGCTCCGACTTGCACCGCTTCAGGACGAGCGGCGCGCACACCGACACGCCGGGAGCGACCTTCGGCAGCT
Ta#S12997292	134	T	Y	H	RSL65	-	-	-	22.3807	0.576923	0.375	1.53846	AATAGTAGCTGGGGACATCCTCTCCACGCCAACTTCTGCTGCAGAATATGATAAAACGGCCTCGGTGATAATCGCACTTTAAAATTTACAAGAACCCATTAGGGCTTTCAACATCGCAGGGATTTATATAAGAyTACAACATTTTACAAGCGCTTYACCCGGCGTTTTTGTTCATTCCATGAATTGCTCTCAGCACTACATGACACAAGTAATCAACTGCTGACTAACAAGTAACAACAAAGGGGGAGAGGTAGGTCAGTTCGACTCTGGACACCGCTAGCCAATTTGCATCCCATTCCTAAAGGAACAAAAGAACCCAGAGGACAAGGCTCTCGTTATTATTCACCCCTCTAAACTGCCAACACTCTTTCTTCATCATCATGGA
Ta#S13002431	243	Y	C	H	LDN	5g17370	04g46020	06g024200	13.4216	0.0888889	0.027027	0.304054	CCACGCGTCCAGATTCATACACCACCCAAGAACCGCCCCTTGATTCCCCCCTCCCCCTTTTTCTGCTCGCGAATTACTTGGTAGTAGTATTTCCACAGGAGAACTGCTCCTTTTCCGCTCTGTTTTCCGTGTTTCTCTGCTTGGAAATTCCTCCGGTTCTTCCTCGTTTGTTCGTGGGGGGCGAGGGGAGGAGGAGGCATGGGAAAGGAAGGTCCTTGCTGCCATTGCGGCGTCACGAGCACyCCACTTTGGCGAAATGGGCCAMCACATAAGCCAGTGCTCTGCAATGCATGTGGCTCGAGATGGAGAACAAAGGGTTCATTGGAGAATTACACACCAATGCATTCTCGTGATGATATCGATGCTGATCAACCTAGAGTTAGCAAGCTGAAGCCGCCG…
Ta#S13007402	322	C	Y	H	RSL65	1g65560	-	01g038485	8.91852	0.15	0.388889	0.385714	CTTGATGTTCTTCATGAATGTTTTGTTACTATTATCGAGCCCCGCACACGAAGAGATCTTTCTGAAGAYATTGTGTTCAATAGAGAATCAGGTCTCCGACGGCTTAATTTTAGGGGATTCTACACGATACTTCTCCAGAAAGATGGTGAGCTGATATCTGTCGGCACTTTTAGGGTATGCGGGAAGAAGTTTGCTGAGCTGCCTCTTATTGGCACAAGAATTCAATATCGTCGACAAGGAATGTGTCGCyTACTGATGAATGAACTGGARAAGTTACTTTCTGGCTTGGGGGTGGAAAGGCTTATCTTACCGGCGATTCCTCAGCTTCTAGAAACATGGACAGGATCATTTGGTTTCACAGCAATGTCTTKCTCTSAGAGGTTTGAATTGGCAGAGAGC…
Ta#S13007405	445	K	T	H	LDN	-	-	-	3.5604	0.470588	0.521739	1.1087	CTCCTGCCCCATCCCGCCTCAGTACGCGCCGCCGGGCACCTCATGCCTCCCAATCCCATCTCCTCCTCACCCGCGGCTTCTTCGCCGTTCACGGCTCCCGAAGCTCGAGCGGGCCGATCTACGCGTCGGCGACCTCGTGGGAGGCAGAGGATGGGATGGTGTGCTGTGCTCGAGAAGAGTGGGCTCGAGTAAGGGGATTGGAGGGTGGCGTCGGYGGGCTCGCGGACGGGGATGGAGAGGGCGGTTGCTkGCAARATCAAGGCTGGGCAGGCCGGAATTGATCTAAAAAAACAGGGTAATGCAACAGAGGGGTAGGGGCAGATCGTCTTCATCGCATTATGATAGTTGATGCAGCACCATAAAAAAAAGAGGCCAACATGGCTCTGTGGTGGTCATGAC…
Ta#S13012619	274	A	R	H	RSL65	1g37330	06g38294	10g022800	16.0781	0.269231	0.461538	0.583333	GGCGTGCACGGTGCAGGAGGTGGAGGACGTCAAGATCGTGCTCATGGTGCTCCCCATCTTCCTCTCCACCATCATGCTCAACTGCTGCCTGGCCCAGCTCTCGACCTTCTCCGTGGAGCAGGCGGCGACGATGAACACCCACGTCGGGGGCCTCAAGGTGCCGCCGGCGTCTCTGCCGGTGTTCCCCGTCACGTTCATCATACTCCTGGCGCCCATCTACGACCACATCATCGTCCCGTTCGCGCGGCGrGTRACCGGSACGGAGATGGGCATCACCCACCTCCAGCGCATCGGCACCGGGCTGGTCCTCTCCATCGTGGCCATGGCGGTGGCCGCCGTCGTCGAGGTGAAGCGCAAGAACGTGGCCACCGACGCCGGCATGATGGACTCCGCGGCGCC…
Ta#S13019448	417	T	Y	H	RSL65	1g61360	-	01g034230	5.48163	0.0909091	0.132075	0.688312	ACCCGCCGCGTTGCTCTGGAGGAGGTCAGGTACATGCAGAAGCTCCGGGGGAGGAGGCTGCCGGCGGCGTCCGTAGCCACCGGCGCCGCCGCCTCCGCCACCACCGACGGGTCCACCGCTCGGGGCCGGGCCGGCACCGGGGCAGGGGCAGCGGGCGAGGAGGACCTYGTGCTACAGGACACCTTTGCGCAGGAGACCGCTGTTACCATCGAAGACCCCAATATGTTGAGGTAYGTGGAGAACGAGCTGyTGAAGAAGAGGGGCAAGACGATTGAGGTGAACGACAAGGACGATAAGGACGAGGTGGATGAGCTCTATGTCGTGCCGGACCACCTGAAGGTGAGGAAGAAGAACATGGAGGAGAGCTCAACCCAGTGGACCACCGGCATCGCTGAAGTT…
Ta#S13020155	172	R	A	H	LDN	5g09510	-	-	9.32873	0.333333	0.4	1.2	CGGCACGAGGGTTCTCTTAGACCTAGCGACGATCTGGCCGCCCGCTTCTCCCGGCTCCGTCCCCCCGGCTTCCCCAAGGAAAGGAAAGAGGGCAGAGCCATGGCCATGGCGGCGCTGCGTGAGGCCTCCCGCCGCCTGGCCTCCCCCTCCACGAGGAGCCCTGCCGGCGCCrCCACGCGCCCGCTGCTCCTCACGCACTCTCGCGGYATCACACACAAGCTCTTCATCGGAGGCTTGTCACAATTTGCAACGGAAGACAGCCTAGCAGAAGCTTTCACGCGTTATGGCCAAGTATTAGAAGCAACCATTGTCACGGATAAGATGACCAGCCGATCAAAAGGATTCGGCTTTGTGAAATTTGCCTCCGAGGAAGARGCCAATAAAGCACGGGAAGAGATG…
Ta#S13021062	338	A	G	S		-	-	-	31.7505	0.441176	0.298246	0.676023	TGGCTTTCCTCGGCAGCCGTCGCACCAGTTCGCTAGCGCAAGGGCGCGTGCAGTTCTGCCCGCGGGGGCGAGCAGTGCACTTGGCTCGTCCCTATGAAACAGTAGTGACCTTCTCCCTACGACGGGGCGAGGAGATCCGGCGGTCTCCGACTGTGGTCGAGGTCGTGGCCACCACACGCGTCAACAATAGCGAGATTCCACCCCTTGGATGCACTGCAGTTCAGTTTTGGTGGGCGCCACTGTCCTCTGaCAGGCGTGTGTGCAGTGCGGTCCGGTGGCGGGGTAGCCACCACTGGACTCCGGCGGTCCTCTTCCCGTCACGTACAAAAAGCCATGCCCAGGTCCAATTTTTTCGTTGTTGTTATCCACTGACGGCAAGCAGTGCAACTTGCTATCATT…
Ta#S13021817	70	G	T	S		4g14940	11g37900	05g022895	35.4154	0.333333	0.682927	2.04878	ATTCGGCACGAGCCCCGACCAACCGCATCCACCACGCACGCAAGCTAGCCGGCCCACTGTGCTACGTACgTACGCCACCATGAGCGCCGCCGCCCAAGAAACCACGGCCGGCGGCGGCGGCGATGGCAAGCGTCAGGGACCTTGCCGCCCGGGACACCTCAAGCTTGGCTACCACATCGTGGTGTCCAACGCGGTCTACGTACTGCTGGCCCCGTTCGCCGCGGCGTTGGCGCTCCGTGCGTCCCGTCTCACCCCGTCCGACCTGGCGGCAGCGCGCGCCTACCTCCTCGCCAACCTCCACCTCGCTGTCTCCCTCGTGTC
Ta#S13022773	310	G	K	H	RSL65	1g51120	-	10g002940	6.34923	0.1875	0.217391	0.8625	CGCCCGCCGCCGCCGCCCGCCATGTGGAAGCACGCCGCATCCCTCGTCCTCCCCCGCCGCTCTGCCCGCGCCGCGCGCCGCGCTCCGGCGATCTCGGGATCCGCCGCGGGCGCCCTCCGCCGCGCGCCCGCCTTCTTCTCCACCCTCGATGCGGGGCAGGCGAGGATGCGGGTSGAGGACGTGATGCCGATCGCCACGGGGCACGAGCGCGAGGAGATCGAGGCCGAGCTCCAGGGAAAGAAGCGGTTTkACATGGACGCCCCCGTCGGCCCATTCGGCACCAAGGAAGATCCAGCTATCATTCAGTCATACTTTGACAAAAGGATTGTTGGTTGCCCTGGTGGTGAAGGAGAGGATGAGCATGATGTTGTGTGGTTTTGGTTGAAGAAAGGCGAGCCA…
Ta#S13026373	528	T	K	H	RSL65	1g30940	01g45400	10g025670	137.905	0.375	0.388889	0.964286	AGCTGATTACAACATTCAGAAAGAGTCGACGCTCCATTTGGTCCTGAGGCTTAGGGGTGGAACTATGATCAAGGTGAAGACACTTACTGGGAAGGAAATTGAGATTGATATTGAGCCCACTGACACAATCGACAGAATCAAGGAACGTGTTGAGGAGAAAGAGGGTATTCCACCTGTTCAACAGAGGCTCATCTATGCTGGGAAGCAACTCGCTGATGACAAAACTGCTAAGGACTACAACATYGAAGGtGGTCAGTGCTCCATCTTGTGCTTGCTCTGAGGGGCGGTCAGTAGATGCAACCTCGACGTGGACCGTAAAGGCCATTTCTACCAGAACTTGTTTGCAGACCTAGATCTGTGAATTTGC
Ta#S13027640	566	C	M	H	RSL65	-	-	-	12.7377	0.0384615	0.242424	0.158654	TACATTTTGCACAAGAAGAACCAAAGCAATTGTTATCATGCATCATCGGTTGTCATCCACTAACTTTGGTGTAGCAATAGCACGGAGAGGCACGGCCTTCGTGAGTGTCACCCCAAACTTCTCACACATATCAATCCCACTTCTCTCCACCTCCGTCGGGAGCCTCCACTTGAATCGATGCAACAACGACCCGAGAACTAGATGCACCATCCTGATCGCWAGCGGCATCCCTGGGCACATCCGGCGCCCmGCACCAAATGGGATCAGCTCAAAGTCTCCGCCTCTATAGTCCACCGCCCTCCCGAGAAACCTCTCCGGCATGAACT
Ta#S13037395	149	C	G	S		-	-	-	15.7944	0.413793	0.6875	1.66146	AGATCGGCAAGGTGTCTTGGAGGGTTGTGTCTTGTGTGGACAGTGGGTCTGGGGGCCATGACCTTCACGTTTGGCATCATTCAAGTCGTGCGGTCAGAATCCAAGACAGAGTATCTCAGGTCAGCGGATGAGCAGATGCGCCGCCACAcTCAAGAGCTCCACAAGATGTTCCTTGAGCATCTGGAGAGTACAGTCCAGCGTGTCGTCGAGCTTGCCTTGGCGAAGGAGGCTCTTCTCCGCAAAGCCAAGGAGGAGGAGGAGGAGGAGTGAAAGAAGCCTCCAGGCGGTGGCAGCGGTGGGGGTGGCGCCGATGGCAAGTAGACGGTGGCGGCAGTTATCTTAGTTTAGGAAATTGGACAGTCATGGCAGTGATTCAAGATGCAGCCCATTGTAGTGGTTC
Ta#S13043334	578	Y	C	H	LDN	-	02g19924	03g026220	10.9968	0.0588235	0.117647	2	AAGCCGGAGGGGTCCATGTTCGTCATGGTGAAGCTGGACCTCTCCTGCTTGGACGGCATCGCCGACGACGTCGACTTCTGCACCAAGCTCGCCCGCGAGGAGTCCGTCGTCATTTGCCCAGGGAGTGGACTAGGAATGAAGAACTGGCTCCGTATTACGTTTGCTGTCGATCCAGGCCTTCTCGAGGATGGCATGGAGAGGGTCAAGTCTTTCTGCCAAAGGCATGGCAAAGCCAAGGAGTTGAAGTGAtATATGCATGGAGCGGGTTCTCCATAATAAATGTTTGGTTGTGCATGTGCAACTCGCGTTGCATATGGGAGAAATCAAACTCAGAAGAATGTACTAGTGAAAATGCAGCACAATTATGTATCTTAATTACGGAAAACCTATGAACATGAA…
Ta#S13043514	217	K	G	H	LDN	3g09830	-	04g009824	23.3602	0.181818	0.4	2.2	CGGCACGAGGCTCGCACGAACCCTCTCGCGTCTCCCCCACGCGCACACCCCCTCTCGGTGCCGGCTGCTGCTCCTCCCCCTGGATCCGCGCCCCCGGCTGCTCCTCTCCTTCATCCTCGCCGCCGGCTGCTCCCCCCCTTCATCCTCGCCGCCGGCTGCTCCTCYCCTCCCATCCACGCCGCCGGATGCTCCTCTCCCTCGTCTCCTCCTCAATCGkCTGCGCGGCGGCGGTCTTGAAGCTGGGCGGCGAGCGAGGGGCTACTCCGGCGGCGGYCCTGAAGATCAGCAGATGTGAAGCAGCACCACCAGAACACAGAAAGCAGTTCATCTTATAAAACGTAAAAGGACTTCTTTGGAGGTTTCTATGCAGAGATCTCTYGCTGTTGGCATTAAGTCTGA…
Ta#S13043898	153	Y	T	H	LDN	3g37610	11g13800	07g022420	15.2808	0.68	0.717391	1.05499	ATTCATCCAAACCTAGTGTCTGAGAATGCTCTCAGTTTTGCGGACCTGGAAATCAAGCCTCACAAGTTGAAGGGTTACCCTACCGAGTTCCTTGTCTGCTACAGAAAGGGCGGGCCGTCTTTTGGTTCTACTGTCAGCGAGAAGATGGGGAGyGCGGATGTGGCCCCCCGGTTCTGAAGACGACGTAGAATTAATGGTCATTTAGTTTTGAAGATAAAATTGTTGTTGTGTTTTGTTTTCTTGCCATCTGCCGCTGATGCCAGATGCCTCACCCCTGGGCAGGACCAGATTTGATGCAAACCTTGGCCCCTGTCTTAATTATCAATAAGAAAAGGCACGATGTGTTGTGAATTTTTGAGTTGGAAATGCAAGTAAAGCCCTCGTGCCGAATTCGGCACG…
Ta#S13044790	530	T	W	H	RSL65	2g09620	01g15780	03g010200	8.8039	0.125	0.166667	0.75	AGGCTGACCTGGTTATCTTGAACACCGCTGTTGCTGGCAAGTGGCTTGATGCTGTTCTAAAAGATAATGTTCCTCAAGTCCTTCCGAAGATTTTGTGGTGGATCCATGAAATGCGAGGACATTACTTTAAGCTTGAGTATGTGAAACATCTTCCTTTGGTTGCTGGAGCCATGATCGATTCTCACATAACAGTTGAATATTGGAAGACCAGGACTCATGACCGTCTAAATATACAGATGCCACAAACTTwTGCTGTTCACCTCGGGAATAGTAAAGAGTTAACAGAAGTTGCCGAAGATAATGTCGCAAGAAGAGTCYTACGTGAACATATACGCGAGTCCCTTGGAGTTAGGAGTGAAGATCTCCTATTTGCTATAATAAACAGTGTTT
Ta#S13044890	306	C	S	H	RSL65	1g51200	-	10g003050	4.30834	0.25	0.375	0.666667	CAGCGAGTGGCAGTGGCAGACCATCGTCATGGGCGTCGCCTTCCTCGCCRTCCTCCTCGGCACACGCCAAATCAGCGCTCGGAATCCAMGGCTTTTCTGGGTGTCGGCGGCGGCTCCCCTGACGTCGGTGATCGTCTCCACCGTCATCTCCTACYTCTGCAGAGGCCACGGCATCAGCATCATCGGCGACCTCCCGAGGGGAGTGAACCCTCCATCCATGAACATGCTCGTCTTCAGCGGCTCCTACGTsGCYCTGGCCGTCAAGACCGGGATCATGACCGGCATCCTGTCCCTCACCGAGGGGATCGCGGTGGGCCGGACGTTCGCGTCGATCAACAACTACAACGTGGACGGGAACAAGGAGATGATGGCGATCGGGGTGATGAACATGGCGGGGTC…
Ta#S13044969	212	Y	C	H	LDN	3g17120	08g05570	07g003280	69.1896	0.192308	0.424242	2.20606	TCGGCACGAGGGCCGCCCGTTGGTCAGTTTTTTCCTTGGAGGTGGCTCTAGCTCTCCGGCGAAAGGCGGCGCAGATGGCCGCCGCGGCGGCGGCGGGGGCGGCGGGGACGGGGTGCTACTCGCAGACGTCCTGGGCGCTGCGACGCCTTGGCGCCGGAGGCGGCGCCCTCGCATCGGCGGCCACCCGCAGGAGGAACTGCTCCGTCGCGGCtGCCGTCTTTGACAACCAGAACCGCGAGTACGTGATCGTGGGCGGCGGGAACGCGGCGGGCTACGCGGCYAGGACGTTCGTCGAGCATGGCATGGCCGACGGCCGCCTCTGCATCGTCTCCAAAGAGGCTGTTCCACCATACGAGCGACCGGCACTGACCAAAGGCTATCTGTTTCCMCCAGAAAARA…
Ta#S13045388	156	A	G	S		-	-	-	5.26004	0.230769	0.272727	1.18182	CACACCCCAGAACTCGATCGACAACCCACATCCATCTCTAGCTTCTACCAGCTGAAGCACACTAGCACCAAGACAGAGGCAGACTCCATGGACGCTGTGGAGTCCTCTTCGTCCTACTCGCCACCGTCACTGCGCCACAAGCTGCGGACCACCGTaTGCGGCTGCTTCGGCTCGCCGTCGTCGCCGGGTAGCGGCGGGGAGAGGCCACAAAACAGCGGCAGGGCCAGGTGGAGGAGGCGCGTGGCGGCCGCGGGGGAGTTCAGGTACGACCCGCTCAGCTACGCGCTCAACTTCGACGACGGCGCCAGCGGCAGCGATGACGGCGCGGAAGCAGAGGACGCGGCCTTCCCGTACCGGAACTTCAACTCGCGCCTGCGGNTCCCTACGCCGGNGCCGGGC…
Ta#S13045573	487	T	G	S		1g49180	-	-	25.0421	0.636364	0.5	0.785714	CTTCTTCATGTCGATGATCTGCCTCAACCCATTTGCCTGCTCGTTCATGGACATGCAATTCCCCAACGGGCAGCTGAGATACGYGGCCGGCGATGGGTTCACGGCGCGCGGCTCCCTTCCCCTCGGCGGCGGCGGCATCGTCCAGGCCCACGGAAAGTTCCCCGGGGAGAAGAGGCTCAGCTTCTCCTACAAGAACGGCAGCGGGGGCAGCGTCACCCCGACCGTCCAGTGGCCGGACAAGTCCCTCTCtCTGGGGCTAACCCAGGTGCTCTCCTGGAGGAGGTGCGGCCTCATGCTGCAGCCAGCGCTGCAGCTCAGCGTGTGCCCCACTGTTCGGAGGGTGCCGGCCCGGGGTGTCGACGGAGCTGGTCCATTCGGTTAGCGAGGAGGCCAGCGTCG…
Ta#S13045827	173	T	Y	H	RSL65	2g25420	05g34010	09g020300	18.0217	0.444444	0.538462	0.825397	ATTCGGCACCCCGCCGGCGCCCCGGCGGCGGCATGACCATCGCCATGCTGGCGAACGCGGCCGCGGCAGCCGTCGAGACCAGGCGGAAGTCAGTGGCCGCCGCCAGCGGCATGCTSGACGCGCCCAAAGGCGCCACCCTGCCCATCAGYGTCTTCTGGCTGGTGCCGCAGTAyGCCATMCACGGCATCGCCGACGCATTCATGGACGTCGGCCGCATGGAGTTTYTGTACGACCAGGCGCCSGAGAGCATGAGGAGCACCGCGGCGGCGCTCTACTGGCTCACCATCTCGGCGGGGAGCTACCTCGGMACGCTGCTGGTGACCATCGTGCACGAGAAAACGCAGGCSAGCGGGCAGTGGCTGCAGGACAACCTCAACAGAGGGAAGCTRGATAACTACT…
Ta#S13047184	444	Y	T	H	LDN	5g25590	-	06g032240	25.0878	0.568627	0.493827	0.868455	GTGGGCSTTCCCCTCCGCCCCCAACTCCCCCGTCTCCTGCAACAATGGCGCCGTGATGCCGTCATGGTTCGATATCCACGAGCTTCCCTTGAGCCCTGGTTCGCCGCAAGATGAGAGCGGTGTTCTTAAGGCCGTGGAGAATGTGCACGCCATGATCGACAGGGAGGTGGCCGGCGGCATCCATCCCGACAACATATTTGTGTGTGGGTTCAGTCAGGGAGGTGCTCTGACATTAGCAAGTGTTTTGCTyTATCCGAAGACGCTAGGTGGYGGTGCCGTGTTCAGTGGCTGGGTCCCTTTCGGTTCGTCGGTCATTGAGAGGATTTCACCCGAAGCAAGGAAGACACCTATTCTGTGGTCGCATGGAATMGCTGATCAAGTGGTATTATTTGAAGCCGG…
Ta#S13048866	477	C	Y	H	RSL65	2g12730	01g25386	03g014130	45.1507	0.4	0.333333	1.2	GTKGTACTTGTGACYCACCAAGTCGATTTCTTGCACAACGCTGAYATCATATATGTGATGAAGGAGGGCACGATAGTGCAATCCGGCAAGTACGACGAGCTCATCCAGCGCGGCTCCGACTTTGCGGCGCTCGTCGCGGCGCACAACAGCTCCATGGAGCTCGTGGAGGGCGCGGCGCCGGTGTCCGATGAGAAGGGGGAGACGCCGGCCATCTCCCGGCAGCCGTCCAGAAAGGGCAGTGGCAGAAGGyCGTCGAGCGGGGAGGCGCACGGGGTGGTGGCGGAGAAGGCGTCGGCGCGGCTGATCAAGGAGGAGGAGCGCGCGAGCGGGCACGTGAGCCTGGCCGTGTACAAGCAGTACATGACGGAGGCGTGGGGGTGGTGGGGCGTGGCGCTGGTG…
Ta#S13050011	138	G	S	H	RSL65	5g04070	-	06g004290	16.476	0.352941	0.421053	0.838235	TCGGCACGAGGGGACGCCGGCGAGTACGGCTTCGGCCTGCAGGCCATGCCGCTGGTGCCGCTCAACGACTGCCCGCGSCACGCGCGGTACATGGACGGYGTCTTCGTCGCCGCCGACGGCCGGCCGTACGTGCGGGAcAACATGATCTGCGTCTTCGAGCGCTACGCCGGCGACATCGCGTGGCGACACTCGGAGAGCCCCATCACCGGCATGGACATAAGGGAGTCCCGGCCGAAGGTGACGCTGGTGGCGCGCATGGCGGCGTCGGTGGCCAACTACGACTACATCGTCGACTGGGAGTTCCAGACCGACGGCCTCATCCGCATCAAGGTCGGGCTCAGTGGGATCCTGGATGGTGAAGGGCACGCCCTACTCCCACATGAACCAGG
Ta#S13050060	121	M	A	H	LDN	1g63900	03g20560	01g036860	6.56875	0.576923	0.222222	0.385185	ATTCGGCACGAGGGTGGTGGTGCCGCGAGGGGGGGTCTCGAGGCGTGGAAGCCCGGGGTGGTCAAGTACGGCGACGCCCTCAGGCTCCAGGAGAGGCTCGTCGCCGACCGGAGAGCCGGCmGGGTCCCGGACCTCGTGCTCTCGCTGCAGCATCCGCCTACCTACACCCTCGGCAAGCGGCGCACCGACCACAACCTGCTCGTGCCGGAGTCAAGCCTCGCGGGCMTCGGCGCCGAGCTCTACCGCACGGAGCGGGGCGGCGACGTCACCTTCCACGGSCCGCGCCAGGCCGTGCTCTACCCCATCCTCTCGCTSCGGGACATTGGGCTAGGCGCGCGGAGGTATGTCGAGGGGCTCGAGTCCGCCATGATC
Ta#S13050794	232	A	W	H	RSL65	3g50260	02g43370	06g024030	15.9548	0.105263	0.0526316	2	TGGCCAGAGTTGTGGGTTTCTACAATTCCCTACTTTTGGTCTAAAGGCTTGGAAACAAASGTTCTTCTTTGATTTTAGTCTCACATATGTCGGCGCGGGGATGATCTGCTCACACCTTGTAAACCTATCCACACTTTTCGGTGCGGTACTTTCTTGGGGAATAATGTGGCCACTCATCAGCAAACAAAAGGGCATTTGGTACCCGGCAAATGTACCAGAAAGCAGCATGACwAGCTTGTTTGGTTACAAGTCCTTCATGTGTGTAGCTCTGATCATGGGGGATGGCCTCTATCACTTCATCAAACTCACAGGCATCACTGCTAAGAGTCTGCATGCACAATMCAACCGTAAACATGTTAAGAGAGCGGCAAACGAGGATACAGTTTCATTTGATGATTT…
Ta#S13050892	607	G	R	H	RSL65	3g02100	-	04g001756	50.0398	0.355932	0.276923	1.28531	GGCTGTTACTTACTTCCACAAGGTTGCAGACTACAGCCAGTCAAGGTTCCATGAGATCTTGCAATATGTTGCTTCTCAATCACAAAGATCTCGTTCTCAGGCACAGCAACAGCAGCAGCGTCCACCACCTCCACGGACTCGGATGGCGAATCCTGCACCACCACCTGTTCCTGCACCAACGGCACCACCGATGCCACCGCAGCCCGCCCAAGTTCCTCCTACTCCACCAAGGATGCAGGTGCAAGATAArGGCCCAGTTCCAGTTGCCCCTCCTGGCGCAGTGCCTCCTGTGCAGCAACAAACACCTTCCGGTCCTGGCCCTGTCRCCGGCAACAGCCCCCCAAACAGTGAAGACATGCTGGTTGATCAATCTGGGCCATCGACAAGCAACGTGCCACT…
Ta#S13050916	540	G	R	H	RSL65	2g47450	-	03g032080	13.0687	0.208333	0.411765	0.505952	GAAGTAACTAAAAGCAAGGGACGGGGAAGTGCTAACAAGGACTCAAGCACTTCTGATAGAACCTCCGCGGAACCATCACAGAAGCAGCTTTCTGACAAACAAGGGGAGGGGAAGTTCCAGTTGGTCACTGGTGGTGCCAAGAAGGAACTTCCTCGGACGGTCACTGCAGATGAAGCTGCTGCTATTGTTATGGCGGCTACTCGTGGACTGGGGCCTGCCAATCCTCAACCTAACACGCTAAAAGACACGrKTGACATTCGCCATATACAGGGCTCAGGTGCAGTGTCCAAACCTGCTTCAAATAGTGAGCCTGGCAYATCAGTCACAAGTAGTGATCAGCTAAAGAAGGAAGGTATTGGAATTATCGATGATGATTGGATCACAAATACAATCGCAAAA…
Ta#S13051088	35	R	A	H	LDN	3g45760	-	04g022660	22.7045	0.46875	0.304348	0.649275	AGGGCAAGACCACCTACTGCAACGGCATGTCCCArTTCCTCTCCCTCGTAGGAAGGAAAGTTGYGGTCATCAATCTCGACCCCGCGAATGATGCATTGCCATATGAATGTGCCATCAACATTGAGGACCTCATAAAGCTYAGTGATGTCATGTCTGAGCATTCGCTTGGTCCTAATGGAGGGCTTGTGTATTGCATGGATTACTTGGAGATGAATATTGACTGGCTTGAAGAGAAACTGAAACCTCTTATTGAAGATCACTATTTTTTATTTGATTTCCCGGGGCA
Ta#S13057396	654	W	T	H	LDN	3g08690	-	04g008150	72.1434	0.290323	0.441176	1.51961	ATCTGGAAGAAGGTTTCTKCTACTGGGCACAATTCCCATCTTGATAGCATCCCTAATTGTTTTGGTTGTGTCCAATGTTATCAACTTGAGTACGGTGCCCCACGCTGTGCTCTCCACAGTTAGCGTCATTGTCTACTTCTGCTGCTTTGTCATGGGCTTTGGCCCRATCCCCAACATTCTATGTGCAGAGATTTTCCCCACCAGAGTCCGTGGTGTCTGCATCGCTATTTGCGCCCTCACATTCTGGATwTGTGACATTATTGTTACCTACAGCCTGCCTGTGATGCTGAATGCTATTGGTCTAGCA
Ta#S13058204	455	A	W	H	RSL65	4g20890	11g14420	05g006860	9.62807	0.6	0.214286	2.8	TGACAACAAAGAAGGATCCATATGCACTTTTAACGGCGTGGAGTGCTGGCATCCTAATGAAAACCGGATTCTTTCTCTTCGGCTTAGCAGCATGGATCTGAAGGGCCAATTCCCTGATGGACTGGAGAACTGTAGTAGCATGAGTCCGCTGGATCTGTCAAGCAACAGCCTTTCCGGGCCAATCCCGGTTGACATCTCAAAACGGCTTCCATACATCACAAACCTTGATCTCTCGTATAATAGCTTCTCwGGGGAGATTCCAGAATCGCTAGCTAACTGCACCTATCTCAATGTTGTCAGTTTACAAAATAACAAGTTGACTGGAGCAATCCCAGGGCAGTTTGCTGGTCTTTCTCGCTTAACCGAGTTTAATGTTGCTAACAATAAATTGTCAGGCCA…
Ta#S13079248	422	R	G	H	LDN	-	-	-	3.72876	0.148148	0.206897	1.39655	CAATTTTATCTTTCAACTAAATGATCATCGATTCTACGGCGTCTTCAGAATCAGGGGGCCACATCTGCGCTACCCATCTTCTCGCTGATGGTAGAGCCAAAAGATGGCCTCCCTGTAGCAGACAAGGAACTCGGTAGGGTAGCCCTTCAACTTGWGAGGCTTGATTTCCAGGTCCGCAAAACTGAGAGCATTCTCAGACACTAGGTTGTCTACGGTGAGTGCCTTGATCTGATCAAGATTGAAAATGGArGGAGTCGGTAGAGGAAAAGGCAGTTCGTTTAGCAGCATCTCCCCTTCCATGTAGGTACAGACCATGGAGACATAGCTTTGAATTGTCTGATCTATTCTCAGTGATGTCTTCAAACAAGGAATCTGTTCACTAGATTCATTTTTACTTGG…
Ta#S13115459	185	S	G	H	LDN	5g14370	04g41460	06g021070	18.6321	0.142857	0.0681818	0.477273	GACCCCGCGTCCGTCGCCCCACTTCCAGAATTATCTTGGCCCGGCGCCGCGTCGAGGCTGGATTTTTAGAGTCAAACATTGGAATCTTCGCCGACACGGACTGGACTTTCTTTGAGCAAAATCGCTTGCCTGCTACCCACCCGCTGAGCTAGAGATTGGATTCGCGGGGGCGTTCCGGCGGGGGsCGAGCATGACGATCGATTTGTCCACCATGCCCGGGAGCTCCTCCTCCCGTCTCCTGGACGCCGCCGCGGSGAGGAAGGACATGAACTTCTTCAAAAACCGCTACGTGCTTGGGCTCACCGGCGTCGCCGGAATCGGCGGSTTCCTCTTTGGATACGACACAGGTGTCATATCTGGAGCCCTTCTGTATATCCGGGACGAATTTCCTGCTGTCAA…
Ta#S13117404	70	R	G	H	LDN	1g77250	03g02756	10g005550	28.4215	0.511628	0.571429	1.11688	CGGTCCGGATTCCCGGGTCGACCCACGCGTAGAATGCATTCTGAAGACCTCGAATCTGCATTTGATATGrCTGGTCTGGCTGACACACATTTTGAGTACTCCCCTGAAGCWCGYGCACAGGCTGATTTGAAATTTACGTATGTGGTTACCTGCCAAATATATGGAGTGCAGAAAGGAGAAGGGAAACCAGAAGCTGCAGATATAGCCCTTCTGATGCAAAGRAATGAAGCTCTCAGAATTGCWTACATYGATGTTGTTGAGAGCGTTAAGAATGGAAAGCCTAGCACTGAGTATTACTCAAAGCTTGTTAAAGCTGACATC
Ta#S13117987	333	G	S	H	RSL65	3g08370	-	-	8.90097	0.388889	0.16129	2.41111	TTTTCACAGCTTGATCTGGATAATGATGGGCTTTTGTSAGCAGACGAGCTAAAACCTATCATCGGAAAACTCCATCCAGCAGAAAACTTCTATGCCAAGCAACAAGCTGACTATGTGATATCACAGGCTGACACAAACAAAGAYGGACARCTGAGTTTGAATGAGATGATTGAGAACCCCTATGTATTTTACAGTGCTTTATTCACAGAAGATGATTATGGGTCTCATGACGAGCTCCGGTAGTTCCTTsAAGTAGRTGGTATTCAGGACCTTTGAACGCTTGGTTAGACATTGCTGCGGATATATATCTTCAATGATCTGTTGGCCCCATCTACTGCATTGCTGCGGATATATATCTTCAATGATCTGTTGGCCCCATCTACTGCCTTGCCAAGCACA…
Ta#S13118099	691	A	R	H	RSL65	-	-	-	20.162	0.166667	0.1875	0.888889	CAGGCAAAAGATTCACGACTGCGGATTCCGCGCATCATGGGCCAGTGAAAAATCAAGGTTCTGGAGACATATGCCAAAGAAGTGGGGAGAGTCTGAAGCCATGCTGAGAAATAGGGGCACCAGCCTGAATACAACAGCCTATTATTCTAACAGTCTCATCCGGCCACTACCGGTCTGCAACGTCCGCAGCAGTGTGTCATAAGAGCATGTTCTGCMACGTCCGCAGCAGTGTATCATAAGAGCATGTTCrACAGATGATGTAAAACGGTTGTTGCATTTTAAAAAACTGTCCGCAGCAGTGTATCATAAGAGCATTT
Ta#S13118319	515	T	Y	H	RSL65	3g45410	-	-	29.691	0.425287	0.2	2.12644	ATGCTACACATCATTGCGACCTGATCTTCAAGCTGGTATATGTACCAATGATTCTGAGGGCATCCCTGTCATGGATGATCCAATATATGGGTCTCTCACTGATATTGGTTTCATGGATGTTTGGAGCCAGCCAGCTGAGGACTTCGAGAAATTCTTCTAATACGCTGCCAAAACCGGRAATTGTTCAAAARCGTGACAAAAATAACATGTGTAGCATAGCGTAGGGAAGAATAAGCAGATTGCCCCTCCyGTCAAAGAAAAGGCAATCATACTGTAGCAATAGAGAAATTCTAATGTCGATACCAGTTTGATGGAGCAAGTCTCTGATTCA
Ta#S13124020	53	C	Y	H	RSL65	-	-	-	4.12027	0.19403	0.2	0.970149	GCTACAACCCCCCCGTCTCTCTCTCTCCCCCCACCCTCTCCCTCTCTCTGTCyCTCTCTGCAAGTCGCCATGAACATTCCAAGCAAATGCACGRCYCATGGGCGCCACTTTGCACTTGCAAAGTGAGATAGGAAGCTGCGRCCTGCCCTGCTSCCTTTACCACTACCGTGCAAGGACGTCCCTGTGAACTACAAGCCCCCTAGCTAGTGCGGCTATTAGTTCGTACATACGTGCTCGAGCCACTGAGCTGAGCTAGTTTGTGCGTGCTATTACAAGCTGTTGCCAGGTGGTCAGCGGCAGCCAT
Ta#S13131573	7	T	W	H	RSL65	-	-	-	60.3991	0.357143	0.323529	1.1039	CCTCGGwGGCCTTGCCGTCCGCAGGGCWTGCTATGGTGTTCTTCGCTTTGTTATGGAGAGTGGTGCTAAGGGTTGTGAGGTCATTGTGAGYGGCAAGCTCAGGGCCCAGAGAGCCAAGTCGATGAAGTTCAAGGACGGSTACATGATCTCATCTGGTCAGCCYGTTAACGAGTACATTGATGCTGCAGTTAGGCANTCTTCTCAAGACAGGGCNTCTTGGGTACAAGGTGAAGATATGCTTGGACTGGGGACCCCAAA
Ta#S13132127	54	G	R	H	RSL65	2g53340	01g60190	03g038020	161.61	0.958333	0.952174	1.00647	GGAGAAGCACCACACAAATTCCMAAATGCACTTGAAGCTGTGAAGACTCTAAGrGCAGAGCCCAAGGCCAATGATCAGTATTTGCCCCCCTTTGTGATAGTTGATGAGAGTGGCAAATCGGTTGGTCCTATAGTAGACGGTGATGCAGTCGTGACTTTCAATTTCAGAGCTGATCGCATGGTTATGCTTGCGAAAGCACTYGAGTTTCCTGATTTYGATAAATTTGACCGTGTTCGTGTACCAAAAATTAAGTACGCTGGGATGCTTCARTATGATGGTGAGTTGAAGCTTCCAAGCAAGTACCT
Ta#S13135178	127	R	A	H	LDN	-	-	-	65.6029	0.494737	0.462891	0.93563	CGAGTTTTTTTTTTTTTTCATTACAAAGGGCACAAGTTTTTTTTCCAAAGCCAAGAGTAGTGTTGCTGTTGTGCAGACTAAACCAATGTCACTGCAGTTGCTTATTACGGGTAAATTGGAGTAAAAgCGAACAAAAACAAGGATCCCTCAGCAGGAGCTGGCACACTCCCGCTCGTGAGCAAGTCTCGGGCGAACAGCTGAAAACCCAAAAAATTTAACTTGTACAGGGCGGTGGTGACACCTCGCCGTCAAAAGCATTCTCCGTTGGCGATCTTCTCCCGCCTTGGGGCGATGACTTCCGGTCCGATGCCTCCCAACCATGTTAGAACGCCGTGCTCCCCGAGATGTCCCGTCCCGTACTTGGCCCGTCCCAAAAAC
Ta#S13138416	13	C	T	S		-	-	-	7.02122	0.375	0.851852	2.2716	TTTTTTTACTTGcGACAGAATCACAGTACCATATAGTTACAGATTTACAGTTATGGAACTACAATCAGAACTGTATGCTTAAGACATTTATTTATTCTGATTGTTGTATCAGCCCTGGAGGTCCTTCTGAGTACCACCACATATGTGCCGAAGGCAGTGTTGATGCTGTTCAAGCAAAAACCGTGGCCATATGCTGAACCTCACATGCCGTGACCTCCGTCCGGAGCTTGCTGAGCATCTTCCNGCGCGCCAGTGGGTCCGCCG
Ta#S13140863	143	C	Y	H	RSL65	5g14200	04g41330	-	4.9363	0.333333	0.684211	0.487179	GATGCCAGCTGCTTAGCTGGAATAAGGAGACACTGGAACACTCCTGTTCCTTCGGAGATCACACAATTAGCTGGCAGTTGCTTCAATCATTATGGCAACAAAAATGAGAGCGAAAATGAGAGTGATAACAATGAGGTGCCATyGGACAGCACTGATAAAAAGAGCTGGATAGCTGAGAAACCTGTGGTCGCAGTTGGTGCGGGAGGAACAGCAATTCTTGGTTTTTCATCTTTGTCGAAAACYATCCAGGCATCTGCCATTCTTAAGTTGGCTCCTTATAAAACTCCAGTGATCTTAAAGTATGGCTTAATGCAGCTGCAAAGGCATGCCGGCGTTGTATTAAGCAAGCTCCTCTCTCATGGGGTTGTTAGGGTCTGGTTCGAAGTCATCTGTT
Ta#S13140996	15	C	Y	H	RSL65	-	-	-	104.534	0.419355	0.628571	0.667155	TTTTCTCTTTACACyAGCACGTGCAGTCCAGCACAGTTTATTGCCCCATCTTTATTCATACACAAAAGTAGATACAACCAGCGTGTTCGAGCATCTTGGCCTAGAATGCTCTTGCTAACAGTTCCGGTAAGTGAAACCAAAAAAGAGCTCATGTGCGTTGGTTCAACATTCAACAATACAGGAGATGATATTACACAAGACAATAATATTACAGAAGACGCCGTGACCCAAGAAATCTACAGATAACATATGCTCGCTGACTCAAA
Ta#S13145496	224	C	G	S		-	-	-	6.31777	0.888889	0.606742	0.682584	TTTTTTTTTTTGATCGGAAAGCGTCAATAATGTCGGGTATCACTCTCGGTTGTTACACAGGAGGCCCACGTCCATATACGTAGAAGCGGCCAGCGATGAAGCGGCCTGCGACGACACGACAATGTCGTGCATGTAAGAACAATGGACGCATGTTAGGGAGCTCCTATAAGCTGGCGACTGATAGGCGCCGGTACGCCGGCCCAAATTTGGGTCGGTCGCACCAcCAACGTTCGATTAAACAAGCATTAGCCGCACGATTGCCTTCCTTCCTTCCCGCAAATGTCTTCTTTCAGGAAAAAATTCCCTCCGTGCCGCCATTAANGAGACGCGCCCGGCCTTGAACACCACCAATGCTTCTCGCCTGTGGCGTCCTCNTCATCGGTCGCCGTCACTGACTCG…
Ta#S13150814	32	G	S	H	RSL65	-	-	-	5.89862	0.181818	0.0740741	2.45455	CCTGGGCGCAGCTCGGCATCCACGACAAGCCsGTGGGCCTGCTGAACGTGGAGGGSTACTACGACTCGCTGCTGGACTTCATCGACAGGGCGGTGGACGAGGGGTTCGTGTCGCCGGCGGCAAGGCGCATCATCGTSGCSGCGCCCACGCCCGGCGAGCTGCTGGCGGCGCTGGAGGACTACTCGCCGGCGCGCACGAACGGCGGGAGGCGTGAAGCTCAGCTGGGAGTCCTCCGTGGGACACCATGGCCTGCTCCGCCGCCCAAGCCGGACATCTCCCGCTA
Ta#S13152572	176	A	T	S		-	-	-	19.4249	0.378378	0.40367	1.06684	GCTTCCGAGCGGCATGGCACAGTGCCACAAGTTCTCCTCTCCCTCATCACCTCCACCTCCATGGCTGGTCCCCGGATGTGCGTCTGCGAGCTACAACAACTGTTGAAGTTCATTTGATGTTTTACTGAAGCTCACTAAAATTTGTTTTGTAGTTCACTATGGAAAAAATGCGCCAaGTTTCCTGGAGTTGGCTCAATTCCTCTCCCCCGACGAGGATCCCGTGCTCCCCTACCCGAACCACGCATCCAGGAGCTCCTCCCGGCCCACGGCGATCTCCTGTGCGCGGCACCACCACTCTTCCTTCGAATCAAGGCATAAAGTTTGGAGCATGTGAACAAGCAGTGCAAATGGTGCATTTTTTGTTTGAGAATTTTGTGTATAAAAATTACAGGGACTCAT…
Ta#S13156242	98	S	C	H	LDN	-	-	-	10.4344	0.225	0.146667	0.651852	TTTTTTTTTTATTTTMCGCGGTGAAGCCACATATTTCAAACCGTAATCATTTGCTCGGTATTTTCTACAAATATATTCTTGCTCTCGACATGGTACAsCTAGTGTTGTATCTGGAAACTTCAACAAGCACTCTACAGAAAACTGATTGTGTATAACTTCCGGAGTAAAAATAAAGAGATTCTCATTTTCACGCAGACTAGCGAGAAGGCTGTCATCGTCCCTGTTCCTTACCATCAAGCAATGATTCACGGAATGGAGGCTGGGCCTCCTACATTAGCTGCCTCCGGACTTGAGTGCATTACTGAGCATTCAANCTTCAAAAACCCCTCCCCTTTTATAGCAGTGTTTT
Ta#S13157882	55	A	G	S		-	-	-	107.319	0.652174	0.731707	1.12195	CGAGTTTTTTTTTTTTTTTTTTTTCAGCAAAATTATCGGTGTTATTTTAGAACTaTCGATTATGATCCRAACAATTCCSCACATCTGAGAAAAAATAGATGTTGAATTAGAGGAGGAACAAGGGAACGACAGCAAGCAAGCAATCAACTTCCTGGTCATGCGTTCCTAATTCCAACCCTCTTCAGCCTTCATCCCTCTCACCACTCACACACACATCCACCGGAACAATATACACACGCCTACGCTGCGGCCATTATTATTGTATATGAGGAAGGCGGTCGGCTTACTTGGCCATGTACAGTTGTT
Ta#S13159254	192	C	Y	H	RSL65	-	-	-	1.47761	0.2	0.4375	0.457143	GCGACCTCTCTCCCGCTCCGCCGCCGCCCCTACTGCTCCGCCGCCGCCCCCTCCATCTGTTTCCTGTGGCCAGATCCGGCCGGGGGAGCCGCCGTAGAGCCTCCACGTCGTCGGAGCAGAGCAGCCCGAGGTGTGTGTCGATCTCGTCCCGCAGATCGCCGGCGGGGCCACGACCACCTCATTCACTGTCGyGGTGGTGCTTCTCCCTGCGTCGCCRTCGTTGGTTCGCCTCACCCTCCTCACCCCGTCGGCTGCAACCGCTCCTACCCTCCACGGTGCTCCTCTTCGGCATCCACCGCAGGCCAGTGAGCGGCCACGATCAGGGAGGCCTCTACCTCGACTGCAACCGGTCATGGTCGTCTCTGCACCGCCGCCCCCTCGCATCGCACCGTTCCTCNT…
Ta#S13160757	117	A	R	H	RSL65	-	-	-	1.44322	0.285714	0.266667	1.07143	GAGAGCGCTACCCACCGGAGATGAAGTTCTTCTCGGCGTTCGACCCGTGGCCGGTGTTCTTCCGCCGGGAGTGGGGCCGCACCTGGCCCTTCCTCGCCGGCTTCGCCGTCACGGGGgCCCTCATCACCAAGGATGACCGCCGGCTTCAACCGAGGAAGGACCTCAAAGAATCCAAATTCCGTCCAANGCGCACAAAGAANTATCACCGCCCGCCCCGGCCNTTCGCCGCCAAGNCACAAGGGGCAGCAGCTGATTACCNGATGTTCCTTTGAGCCGCGANCATCCTCAACCTCACTATTGTGTTTACTTTTAGTTTTCCTTTTNNAATCCCAATGCATGATTTTGCTGNCCCGGTTTGTAATGTAANA
Ta#S13167377	91	T	A	S		-	-	-	2.64568	0.631579	0.345455	0.54697	CGAGTTTTTTTTTTTTTTTTGTTTTGCTGTTAAATTCAGGTTCTGATATCCGTTCAGTACAAAGTCCAAAAACAAAAACGGACAGCAACCtTCCATGCAACAGTCAGATTCCAAAACGCTGATACAGATACACAACTGAAACCCGCACACTCCTCATCATAAGAACATATGAAAAAGCTACAATCCAAACTAATACTAGACGACCCTGGGGGGCCNGGCCACAANCAAACNTCCAGNAATTGCACCCAGGGGNACCCATTCCNGNNTAAAAAAAAATCGGCCCCGGGGGGCAATTTNCAAACCNCGGGAAAAAAAACCCCGGGGGGGGGCCCCCCAANAAAA
Ta#S13169374	206	K	T	H	LDN	2g32220	-	-	2.38211	0.205882	0.102564	0.498168	TTTTTTTTTTGCAAGATGGACATACAAAGTTTTTTTTAGGGAAAGATGGACATACAAAGTGGACATTATACAAGACTTAAAACAACAAAAATTACATATCCACAAATCCACCGATTTACGCAAGTCATTTTTCATCAACAAATGGTATCTTTCTGAATTGGCTACTCTCAGTCAAATGGGGATTGGGAGGGCTCAAGGCCATCGGkTGGATCCTCTTCGCCGGCGTCKCCTTCCGTCTGCTCTGCTCCTTCTCTTCCTCTTCGTCTCTGTCGCCGGATATCAAGGAAGGAAAATGTGACCTTTTCAATGGAAGAGTGGCTACCGAACCCTCTGGGCCCAGCCTATACAAATCAATTGTCCNATTTATTGGATGATCACCAAAATGGTATGGATGAATGG…
Ta#S13173860	228	A	R	H	RSL65	-	-	-	4.81075	0.258065	0.166667	1.54839	AAAGCATATTCATCATTTATGACAAAAGAGGCTGCTGTTTTTGATAAAGCAGCTGAGTACCGCCCTGCTGCCAAGAGACCTCCAAGAGTTCCTGTACCTCCTTCATGGCATCATATCATGGCTAGTTTAAATAAAGAAGATGGCACGGTGAGATGTCTTGAAGTAGATGACTTAAAGCCTTCTGATACGGTGTTACCTGAGTGTTTCTCATTAAATTCCAACTSTGGrGATTCTGGATCATCACCGACAACTGTCGTTGCTTCATTCCAACTCTTTGTGCCAAGAACCATTCAAACGTTGAGACATTATGTGAAAGAACTTGATATGATGTCTTTGAGTTCCTCATCCGAAGATGGGAAATCCATATTGATGAACCCAAATTGGCTTCTGGTGGCACGT…
Ta#S13174471	103	G	S	H	RSL65	-	-	-	6.51678	0.166667	0.238095	0.7	GCGGCCGGTGCCGGTCTCGGACGCCCTGCGCAAGTTCGGCGGCGCCGCTCACATCTCCCGCTCCGGCGTCCTCAAGATCGTCTGGGACTACATCAAGGCCAAsGACCTCCAGAACCCACTGAACAAGAGGGAGATCATCTGTGACGAGAAGCTCAAAACCATCTTTCCTGGGAGGGACACGGTTCATATGATGGAGGTCACCAAGCTCTTGTCCCCTCATTTCGTGAAAGACTATCTAAGGCTGTCGAGTGGGGGGCCAACGCTTGTGCTTTCTGCCCAAGGCTAGCGTTGGAATGGAAGGTTCTTTTGCGATTCCTGTCCAATCATGGTCCTACTAGTAATTNATTNATACGG
Ta#S13175163	110	R	G	H	LDN	2g16300	-	09g028710	17.3662	0.710526	0.462687	0.651189	CCTCGGCGTACCTCAGCCCGCCCACSACGCAGTGGGTCTCCGTCGCGGCCGCCGCAGTGCTATTGCTTGCTAAAGGCACAGGCATACACAAATCTTTCCTCGTGCCATTrTTTGTTCTGCAAGCACCTACCGCCGTAATCTCATGGATCAAGAGTGAATATGGACTGTGGACTGCTTTTCTTGCGCTTGTGGTGCGTTTGTTCTTACCCTTTCCAGGTGAGCTAGAGCTTCCGCTGTCAACGATGCTGGCAGTCAGCGTTGCCCCTTACCAGGTGATGAATGTGAGGGGAACTCAAGGTGGCGCGATAGTGTCGTTGGTACTAGCCGCGTACCTCGCCTTTCAGCACTTCACCAGGACCGG
Ta#S13204898	225	T	Y	H	RSL65	5g25460	-	06g032120	24.6741	0.0344828	0.0131579	2.62069	GCCGCCCGCCGCCGCCGCAGAGGGGAGGCGCCGCCCGCGGCCGCCGCCGCCCCCGCGCCCCCGCCGGCCGGGTTTGATCCCATGGCGTCCAAGAGGATCCTCAAGGAGCTCAAGGACCTGCAGAAGGACCCTCCCACCTCGTGCAGCGCAGGTCCTGTAGGTGAGGACATGTTCCACTGGCAGGCCACTATCATGGGACCCTCGGACAGCCCGTTCACCGGTGGcCTATTTTTGGTGAACATTCATTTCCCACCGGATTACCCCTCAAGCCCCCGAAGGTCTCTTTCCGCACCAAGGTGTCCCACCCAAACATCAACAGCAACGGCAGCATTTGCCTTGACATTCTCAAGGAACAGTGGAACCGGCTTTTGACCATATNAAGTCCTGCTGTCAATCTGT…
Ta#S13206588	186	Y	C	H	LDN	-	-	-	2.28927	0.272727	0.111111	0.407407	TTTTTTTTTTGGAATTTGCCATCTTCGCGGCAACTAAAATTTCCATTAAAAAGCATTCTTTTTGCCATGCCTTTCCAGAAAAGGTCAACACAATAACATTCTCCTSAAACAAGTATACTCTGGCAGTATAGAGCAGTCTGCTGGAATGCACTTAGATGTTGAGTCAAAATCATTACAATCTTGAGyGGCGTATACATTTTGTTGGATTGGAAGTACCATGCTGACGAGCAGTAAAATGCATACGCTGCCCATCTATTGATGCAAGCTTGAAGTCCCAGCCTTCCACGTTCTTTGGGGACACATACATCATAGAGCATCTTCCCCAACACGCCATCAGGGTTCTTCCGCGCTTTCAACACTCGGCATGTTGAACAACTCGGGTTTTAGCGCTTCACTGCT…
Ta#S13207888	97	T	C	S		3g00660	02g01340	03g046340	223.867	0.984169	0.992918	1.00889	CTCGTGCCGAATTCGGCGCCGTTCCGCTCCTTCCTCTGGAAGATGTTCTTCGAGGAGCACGAGGACTACAAGTTCAATGGCTTGGCATGGCTCTTCtTGGGGGTTCCCACAAGTGACACTCTGCTCTACAAGGAGGAGTTTGAGAAGATGGTGGAGATCGGCGGGGAGAACTTCCGGCTGGACTTCGCGGTGAGCCGTGAGCAGACCAACGCGGCGGGGGAGAAGATGTACATCCAGACGCGGATGGCCGAGTACAAGGAGGAGCGCTGGAGCTGCTCAAGAAGGACAACACCTACGTCTACATGTTGCGGGTCAAAGGGCAAGGGAGAANGGCATCGACGACATNCA
Ta#S13208516	131	A	G	S		-	-	-	2.59944	0.00182482	0.0027248	1.49319	CTCGTGCCGAATTCGGCACGAGAGTAGTGCAGCAGACCAGTTCGACACTTCCAACGCACGCAAGAAAATCCTCCAGGTTCATCCACAGCATAGGAAGCGGGGAGATGGAAGGGAGCAGCAGCCGGACGCCgGAGATAACCATCGTCCCGGCGCCTAGAGCCGGCGGCGGGCGGTGGCGGTGGCGGTTGGCGCCGTTTGGACGCGGTGAAAAGGCGGCGGAGCAAAGGANCCCATCAANCCCNGGTCCGCTTTCCCCCGGCCAGCAAGGTNNCCCCGGGCCNTTTCCTTGCCCGGGNTTGGAGTCCATCCCTTCTTGCAAGGANTCCAGTCCCCCGCCGGGCATGATGGGCGTTTNCCCTATTTTTTTGAANCACGCCGGATC
Ta#S13208529	249	G	T	S		2g01350	-	03g008050	6.59442	0.83871	0.679012	0.809592	CCAATGGCGATGGTGACCGCGAAGCTCAGCTCCCCGGCCACCGCCCGGCTCGCCCCCGTCCGGTCCGCGCAGCCCGCCCGCCGCGCCCCGCTCGTCCGCGTCCGCGCCTCCGGCGGCTCCTACGCCGACGAGCTGGTCTCCACCGCGAAAACTGTTGCTTCCCCTGGCCGTGGGATCCTTGCGATCGACGAGTCGAGTGCAACATGTGGAAAGAGATTGGCATCCATTGGTTTGGACAACACGGAAGTgAACCGCCAGGCTTACAGGCAGCTTTTGCTGACCACTGCTGGTCTTGGTGAATATATCTCTGGTGCTAATTCTTTTTGAGGAAACTCTCTATCAGTCCACTACAAGATGGCAAGACTTTGTTGACGTCTTGAAGGACCANAATATCAATGC…
Ta#S13209728	137	R	G	H	LDN	-	-	-	1.75777	0.333333	0.4	1.2	CTCGTGCCGAATTCGGCACGAGCCACCGCCGGCGTCCGGCGACTGCCGCTTGCCGGCCTACCGGTGATGGGTCGCGCATCCACTTGATGGACCCGGCGGCGGCAGGGCCTGCGCCACCACGGGCCGCCCCGGGCAGaGGGGCGGACCCAGCGGAGCGGCGCAGGCGGTGGTGCGGGATCACAGTCCGCGGGGCCCTCGTGATGCTCTTCCCCATCGCCGTGTCATTCCTCTTCTCCTTTATCTTCGGCATCGCTGGCTCCTCCTCGGCGGGTCTCCTCCAACGCGTCCGTCTCCATGCCCTCCACCTGCCGCATCCTCTCTACCGGCTGGGAATTCNGTCATCCNAGGTTTGCAACTTGGACTGTTGAACTATAAACTAACATTATTT
Ta#S13211932	221	R	A	H	LDN	-	-	-	8.27864	0.14	0.0196078	0.140056	GTTTAGCATCATTTACCGGAGCTAAATTACATAAATTTCTATAGCTCTTTAYCCCTGTAGTKGAAAACTATGTGAAACAATACAAATAAGAGAAAAATGAGGTATCATTTGGAAACACAAACTTTGGGAGCCCTCAACTACACCGAATGGAAATACATGATGATGCTAAGCACCATAGCATGATAGGGAACATGGCTCTGGTGTCGATGCACATTGTAGCrGAAGTTTCCACTGCAGAGGTAGTACACATAAAACCATGGTGGCGCAGGGAGTCTCTGGCRAGAAAACCACAAGATCCAGTCAAGCCCACTGCATGAAGTTGGAGACATGGCAGCAGGGGGTCGCACAATAAACTCCATTCAAATCCTTTAAAGCATCTCAAGTTGAGTAGATCCTTTG…
Ta#S13222321	200	M	C	H	LDN	-	-	-	117.994	0.333839	0.427523	1.28063	TATCAAATAACAGTTTCACTGGGATAATTCCTACTTCTTTTCGAAATCTTTCAAGTCTGACTATTCTAAACCTTGAGTATAACCAGCTTGAAACAAGGGACAACAGAGACTGGGAATTCTTAAATGCATTGACAAATTGTCGATCCCTAAAGAAACTATCACTCTCTTACAATCAGCTCCAGGGACCTATTCCCCAGTCmGTTGGTAATCTATCCCCCAGCCTTGAGAGTCTTCGGCTGACTGGGAAACAACTGTCTGGGACAANTACCCCCAAGAGCATCAAGAAAACTTAATGCCTTAACCAACTTNGCACTAAGCGAAAACTATTAAANTGGTAAGATCCNAAGGATGGGTTTGGAAACCTAACTCCCTTCAAATTTACTAAATCTCAAANCCAAA…
Ta#S13222476	182	R	G	H	LDN	-	-	-	4.00457	0.231405	0.307692	1.32967	TTTTTTTTTTATTAGCGCAAGCAGATTTATCTGAAGTTCACTTATTCATTACGCAACGATACTGCTGTGCCAGCAACAGTTTCAACCAACAGATAACACGGGGACTCGATAGTTCATTAAACCAACACAGCAGGACTGACACGAACGAGAAAACAGTTCAAATGAACGACAGGACGCCAGGaCAATTACGGACCACCACACCACGGGAGACGGAGCACCATGTGAAGGGTGGGATNCAAACGCCAAGGGCAATTTACTGACCACCACGGGAGACGGACACCAGGTGAAGGGNTGGACCCCTTCCTGGATTTTGTTATCCTGCTAGGGTCGACATCCCTCCCAGCTGCTTGCCAGCAAAGATTTAGGCGCTGCTTGTCCCGGGGAATGCCCTCCTTTGTC…
Ta#S13223914	114	C	T	S		-	-	-	3.96952	0.661538	0.829268	1.25355	TTTTTTTTTTTTTTTTAATCACAGCAATACATAACATGGCAAATGCAGCATAGGGGTCAAGTCAACAAGAATGTCACAGATCGATTTATTCGCAATTTACAGGCGATGACATCcGTAGGTTCAGTTTGGCCAGCCTCCCAAATAGCATGCTTGCCAACATAGAGGGATGAGGAAGATGAACATCTTCAAATGCGAGACAAGCAAGCCTTGTAGTAGGGTATGACATCTGCTTCTGCGCGGGAGAGAGCACCCAAAGGAGTAACAGTAATATATCCATCTGCAAGGGATTTGTAGCCATGTCCTCCCCTTCCCTCCTCANCATAACTTCTCCTTTACTACACCCTTTTTAAACAGTANGTCATTCC
Ta#S13224201	253	G	A	S		-	-	-	4.84362	0.321429	0.608696	1.89372	TTTTAGGATAAATTTCCCTTGAACAACAATTTTGATATATACTACTCATTCTTTTGTGGACAATAGCAGAGCAATAGCAGCTGAATTCAGTTTTTTTTTTTTGAGTGCTAGCTGAATTCAGTTGAACGCTGCACAGTYGTGGCGTATGTTCCCCTGGGACGCATCGGTCTTKACTCCCACGCGGCCCAGCTTTGTTATGGCCGCCACGAAGGCCCGGTCGAACGCGGCACCGCTCCGGGCCCATGCGTCgACGGTGGGCCTAGACCTCGGGTCGGTGAACAGCAGCTGGGTCGGAGCTCAGTAGGCCCATTCCACCTTGAAGATCTTGAAGTACTGGTGTCGAATGCCCGCGGCGTCACGGTATCCATGGGCACGGCGGCCGTGGGTCCACGTTGGGTG…
Ta#S13229158	237	Y	T	H	LDN	-	-	-	7.55605	0.583333	0.37931	0.650246	GCCGGACGAAGCAACCAATCTGGATCCCTCAGGCCGGTTTCTCGCAGGAGGCAGCGCAGGGCGGTGGCGCGGCACCCGGCGGGGTCACGGGAGCACAGGTGCGCAAGTTAGAGCGATTCGAGAAGCACAGGCTTTGGATTTGGAGTCGTGCGCGCCCCCGTTGACATTTTTTCTAGCTCCGCCACTGCGGTGTACTAGTGGAATGCTTACGAGCAAATGAGGAAGAGCTGTGGCCTyAACTCCGGYCCCGGGCGGCCCTTCAACGACCGCCGGTGGCTGCTCCCCTTCCTCGCGAGCCTCCTCGTGTCGGTCACCCTCTTCCTGGCCGCCGCCTGCGGCCTCTTCTCACCGCCCTATTTGGCCGGCGACGACGCCTTCCTYGTCGACGTCGTCTCGTTC…
Ta#S13251799	213	R	A	H	LDN	-	-	-	2.87029	0.571429	0.571429	1	TAGCGTGGTCGCGGCCGAGGTACACTGGACTCTCACATTGAGGAGCAGTTCAGCGGTGGAAGGCTGCTGGCCTGCATTTCGTCTCGCCCTGGACAGTGTGGCAGAGCTGATGGGCACGCTGCCAGGTCCTCGGCGCTGGCGAAGCTCATGGAGAAGACGTGGGTGAAGCCCTGCGTCAGCGCCTCCTGGTTCAGCACGTCCTTTCCCCACCCgAAGAATTTGACGGTGTCGAGCTCCGCGGCGAGCTTGGTGAGCTCCTCAATGATGTCCTCCACCACCACGCCCTCCTTGAACCTYACCAGGCACAGGTGCTTGAACTCCATGGCTCAACAAGTCACAGGTGCAAAGCTAAGCTAAAGCTTTCTCCTCTGGCGGCTTTGCAACCTGCCCGGGCGGCCG…
Ta#S13258397	307	C	T	S		1g01660	03g63360	01g001130	9.33614	0.416667	0.594595	1.42703	AACTCAGCAACCTCCACCATGTCCATGTCCATGGCCACCACCGCCCTCCTCCGGCTCGCGCCGCTGCCGCCGCACGCCCGGCTCCTCGCCCCGAGCTCCAAGAAACCCTCCCTCCTCCTCGCACCCCTCCGCAGCGGCCGCCGCGCCCGCCGCCGCGCGGGGGCCGCCGGCGACGGGCTCGCGGACCAGACCGTCTACAACGGCGTGTACGGGCCCTGGTCCGTGGACGACGCCGACGTGCGGGAGGTGcTGCTTTACCGGGCCGGGCTGGTCACGGCCGCCGCGTCCTTCCTGGTGGCCGCCTCGGGGGCGTTCCTGGCGGAGGGGAACGCGGTCGGCGACGCCGTCCGGCAGGGCGCCGACCTCTTCTACGCCGCCGGGGCCGGGGGGCTCGGGCTG…
Ta#S13261135	156	T	C	S		-	-	-	15.272	0.609375	0.85	1.39487	GTGGTCGCGGCCGAGGTACTGCTACTAGACGGTATGTGTGCCTCGCTGCTTGAAGAATTTAGAACATTAGTTCATGAAGCAAAGGATACATGATCTGTTGTCCCTGCTCTTGATCAGCACTGGAAGTAGCCAAAGCAATTACAACGGTGCAAGCAtCGAACGACTCTGCACCAGAATAGATTCACAATCAAATTGTTGTGTTGTCCAGCGCATAATGAGATACAACTAACGAATTGAGTAGCACCTGGATATATTTTGGAGCGCCTCAACGCGCTTCCTGACCTTGGGCTCCAGGCTCTCGAGCACTCGATGTGCCAGACCACCAAACCCTGCAGCGTATTCTTAATCGACTGCATGAGGTTGGCCTTGTCCTCGAACCCGAGCTCGACGCATCACTGC…
Ta#S13262234	31	M	C	H	LDN	-	-	-	1.7477	0.462687	0.54878	1.18607	TAGCGTGGTCGCGGCCGAGGTGCTGAAGGAcAACCTGACCCGCTTCTTCCAATCACAAGTAGCCCGGAGAACTCTTCMTGGGACAGGTGGTTCCAGCGCGTGCGAAGCTCTCGCAGCAACAAATGGTGGCAATCCAAAGGCTCCGATTTTGCCTAGCTTTCGCCGAAGCTGAGACAAGCTGTGTGCAGATTGAATCTCCCCTGATCCGTATGGTCCATCCATGGATGGCTTGGCAACAGAATACAACCCAGTTTTCCTGAGAATTGTTGTGTATGTAATCCC
Ta#S13273309	312	S	G	H	LDN	4g44430	12g02250	05g001070	67.2515	0.342857	0.227273	0.662879	CGAGACCGACCCCACTGGTCGCTACGGCCGGTTCGACGAGCTCCTGGGCAAGGGGGCGATGAAGTCGGTGTACAGGGGGTTCGACGAGGTGCGCGGCGTGGAGGTGGCGTGGAACCAGGCCAACCTCGCCGACGTCCTCCGCACCCCCGACGCGCTGCAGCGCATGTACTCCGAGGTCCACCTCCTCAGCACGCTCCGCCACGACGCCATCATCGCCTTCCACGCCTCGTGGGTCTCCGTCTCCTCCCCgTCCCCGCGCGGCGGCTGCGCCGGTGGCGCCCCACGCCGCACTTTCAACTTCATCACCGAGCTCTTCTCCTCCGGCACCCTCCGCGCGTACCGCCTCCGRTACCCGCGCGTCAGCCTCCGCGCCGTCCGCGGCTGGGCGCGCCAGATCCT…
Ta#S13567753	837	G	S	H	RSL65	1g52020	02g01340	03g046340	85.9016	0.252765	0.387406	0.652457	AGACGAGCCGCTTGACGCACAGCGAGACGGTCTTGGCGTCGCCGAAGTCGCCGAGGGCGCTGCTGGCGATGGAGTAGAGGCGGAGCTTGTGGGGCTTGCCGTTCTTGTCCTSGCCGTCGGCGACGACGCCGATGGACTGGCCCTCCTTGTAGGGCACCTCGCCSTCGGTGGAGAAGACCATGTGCCACGTCTCCCCGGGCGCGTCGTCCGCGGTGATCTTGGTGTTGAGCAGGCACTTGCCCACGTACGsCTCCTTGGGCCGGAACTTGTTGGTCACCACCCCCTCCTCCTGCTTCTTSGACACCTTCTTCTCCTTCACCGGCGCCGCATCCGCATCGGTGGACACCGCGGTTCTTGCGGCGCACGGGAAGCTGCAGTGGGAGTGCTGCGGCGCGCTCA…
Ta#S13567792	375	C	Y	H	RSL65	3g02270	02g03060	04g001920	32.5992	0.350649	0.318681	1.10031	GGTGTACAAGGCCAAGGACCGCTACACCAACGAGACGATCGCGCTCAAGAAGATCCGSCTGGAGCAGGAGGACGAGGGCGTCCCCTCCACCGCCATCCGCGAGATCTCCCTCCTCAAGGAGATGCAGCACCGGAACATCGTCAGGCTGCAGGACGTGGTGCACAACGAGAAGTGCATMTACCTCGTCTTCGAGTACCTCGACCTCGACCTCAAGAAGCACATGGACTCCTCCKCGGACTTCAAGAACCAyCACATAGTCAAGTCCTTCCTCTACCAGATCCTGCRCGGCATCGCCTACTGCCACTCGCACCGYGTGCTTCACAGGGATCTCAAGCCCCAGAACCTGCTGATAGATCGCCGTACCAATTCATTGAAGCTTGCTGACTTCGGATTGGCGAG…
Ta#S13567817	762	Y	T	H	LDN	5g02890	12g17910	09g014430	8.87381	0.142857	0.475	3.325	AGATGGTGTCCTTTCGATTGAGTCGTCTTCATCTTTTGAGACTACTGTTGATGTTGAAGAAGGGATGGAGATTGACCGAGGCTACATTTCCCCTCAATTTGTGACAAACCTTGAGAAATCWATTGTGGAGTTTGAGAACGCYAGAGTTCTTATAACTGATCAGAAGATCACAAGCATAAAGGAAATCATTCCACTTCTGGAGCAGACTACACAGTTGAGATGCCCGCTGTTTATTGTAGCTGAGGACATyACTGGTGAAGCTTTGGCAACTCTTGTTGTTAACAAGCTCAGAGGTATTATTAATGTTGCGGCRATCAAAGCCCCAAGTTTCGGTGAGCGGCGGAAGGCTGTCCTTCAGGATATTGCCATCGTGACAGGTGCTGAATACCTGGCGAAGGA…
Ta#S15625980	142	C	S	H	RSL65	1g08340	-	01g007790	62.598	0.55	0.666667	0.825	TCCCTCTCCTCCCTCTCTTCCGCCTCACCCAACCACCTGACAGCCATGGCTCCGCCCCCCCGCCCCCGCCTGCGCCTGTCGGAGTAGCCGTCGCGGTCTGCCGGTGTGGGAGGCTGGGGGCGTAGGGTTGGCCCGGTTCTCgAGCGGAGATGGGGCGGGGGAAGGTGCAGCTGAAGCGGATCGAGAACAAGATCAACCGGCAGGTGACCTTCTCCAAGCGCCGCTCGGGGCTTCTCAAGAAGGCGCACGAGATCTCCGTGCTCTGCGACGCCGAGGTCGGCCTCATCATCTTCTCCACCAAGGGAAAGCTCTACGAGTTCTCCACCGAGTCATGTATGGACAAAATTCTTGAACGGTATGAGCGCTATTCTTATGCAGAAAAGGTTCTCGTTT
Ta#S15880254	164	W	A	H	LDN	-	-	-	11.5803	0.652174	0.55	0.843333	TTTTTTTTTTTTTTTTTTTTGGCTGAATTAAAGTACTAGTAGTAGTTCTTAAAACAACAAGCTGTTCCACAACTGCCCAATGATGCAAACCTAACAACCAATCATACGACGACAATCGACGACGACGATGATCGAATGATCAGCGCGACATAATCCAGTACTGwTCCTCTCAGCTAGCATGCAGATCCCTTGGTCAATAGATTATTCCCTGATGAACCTGAAGAATGAGCCCAAGTCTTCAAGCACTCATTCCAAAGGTTCATCTAGCTTAGCCATATAATTAATTAAGCGTTCCTCACTGGTGCTACTACCTGTTACAAATTATGATCATAGGCTGTTACTACTAGATAGCTCATGAAGATCGAGGAACGTTGTCGTCGGATCGATCCGTGCGTGGTT…
Ta#S15880280	121	R	G	H	LDN	-	12g23030	09g008040	16.273	0.5	0.3	0.6	TTTTTTTTTTTTTTTTTTTTTTGAGAACCCGCATGGTCCATGCATCATGTGCTTAATAACTAAAGCATGCAGTACATGGTATTTGTCTTTATCTGGGATCTCTGCTGATATTATCTCATCaTATTGATCTGGATTAGTAATCTTGCAAGTTGACTTCAAAATAATTAAGAAGTGTGCATGCGGTAGGCCTCTCTTCTAAAATTCTATTACATGAACATGTGCAACAACTTCACCAAATAATTTCCTCTTGAATAAAAGATCTTTAAGATCCTCCAACTTTGCCTTGAAGACCCATGCTACCAAATCTGGACGATCTTGTGGCGATTGACCTGGTTCCAGCTCTCTAGTTATTTCTTCCCATTGCGGGTTGCA
Ta#S15880284	453	T	Y	H	RSL65	-	-	-	10.5731	0.128205	0.0714286	1.79487	AGTTAACTTAATTCGGTCGATCGCTTGATTTACCCGTAGATCACCGACGGGCTGYCCATCCTCTGGGCTCCCATGTGCGGCCGCCGGGGGGACGGCCTCTCGAGCTTCGACCCCATGCCGCCGTCGAATCCTCTGYTMCCAGCGGAGTCGCCGGACATGGTCATCATCGGCTTCGCTTCGTACATGGAGTCTATGTCGTCCATCATCGGCGGTGCCATCTGGAGTAGCTGATCGCCCTTGTCATCCTCGyCGCYGTCGTCGTCGTCACCCCACATCATAGGGCTCTTGCCTCCGGCGTACTGGYTGGACCTCTTCTTCCCCAACGACCCAATGCCRCCGCCATCGCTGCACGCGAAGAAGCTCTCCATTGGCTGCTGCTGCTGCAGGTCTAAGTGACCG…
Ta#S15880296	460	R	G	H	LDN	2g30380	05g27010	09g016180	17.0317	0.432432	0.202703	0.46875	CTTGCCGCCGGCCACCATCTCATTCTCGGTCTCCATTGCGCCGCTGTCCTCCAAGAACTCTCTCTTGTACCTGTACCGCATGGCCACCCACACGAAGAGCGCCATGTTGGCCACGGTGAGGAGCAGCAGGAACGCGTAGTAGTAGTCGAGGTGCGAGTCATTGAGGTTGTCGCCGATCCAGCTCCCCCCGGTAGTGGTGGCGGTGGCCCGGTCGACGAGCGTCACGAGCAGGCTGTTGAGGAAGTTCCCrACGCCGAGCCCGCTGGTGAAGAAGGTGGTGCCGAGGCTCCGCATCCCCTCCGGCGACTGGTCGTAGAAGAACTCGAGGATGCCCACGGAGTTGAACACGTCGCCRACGCCCAGCAGCACGTACTGCGGCAGCATCCAGAAGACGCTCAT…
Ta#S15880664	257	C	T	S		2g01570	01g03090	03g007820	32.4585	0.807882	0.546875	0.676925	TTTTTTTGTTTGCAACATTTGCTTGATAAGCTTTAAAACAGTACAGTAACGCGTATATCCAGCCATAACAAAGCACCACTCTAGTGAATAACGTATCCGACAAGGTAAATTACCATCCATAGAAGAGCAGCTGTCCTGGGGTACATTGTTACTCTTACGCACCGGTCTGATAAGTTAGGGGCAGAGAGGGGGGATGGATACATATACATATATTTCATGTATGCAGGAAAGCAACGGTGGCGATGCAAAcACCATCGACGTTTGGGTAAGCTTGGACGTGGTCGAGGTACTTGAACACCACGGCATCGCTGGCAAGAGCTCCTTCAGAGACCATAGCGCCCAACTTTCTCTGGTTGAAGTTCTCCACCTCCTGCACTAGCTCATCCTTSGTCCTGCTGC…
Ta#S15880959	169	A	W	H	RSL65	4g10930	11g43890	05g026120	22.72	0.536585	0.55	0.97561	TTTTTTTTTTTTTTTAAGCATGTCGCAATCACTTGCAGGAAATATCACTTTTAACCACTACAATTAAACCCGCTCAACTTGCAAGTGTCGGCTTTAGTCAGCATCGTACAGTGGTACAGGTCATGGTACAACAGACGGCAATAACAGAGGGCTGTATCACAGCTCGCCwAATCTGTAAAAYTAGGAGTAATCGTACAGGGAGATGCTCTTGTCATCYGAAGCGCTGGCGAGCCGGCCAGCACGGACTCCTTCCCCTCCCGGYGGCCGGAATGCAACGGCCCAGACCTGGTCTGAGTGGTTGCTCATGGTCTGAACTGACGCCCTCGCATTGATGTCCCAGAGCCGGACGGTGCGGTCGCTGGAGCCTGTCGCCACCGCCATGCCATCCGGGCTCAYGTC…
Ta#S15881322	228	Y	T	H	LDN	3g43230	02g26960	-	2.90617	0.181818	0.2	1.1	TGCCGAATTCGGCACGAGCCTCGCTCGGCCTCTCCGCATCTCTGCAGCCACAAGGTGCTGTACACCCCTTGCTTGCTAAGGTGCTGCTCATTGCGGTGAATGACCATGATTTCTGAAGATGGAGATATCTCAGCTCTGCTCACTGAACCAAATCTAGACGAAGAGCAGGCTGTGACTTCCGGATCCGATGATTTCTTGCCTGCTATTTTGGAATCWATTAAGTCAAAyGAAAAGGAAGTCGAACTTTCACCTGAGGAGGCAGCTTGGGCTGATTCGTGTTTTGTGCAGACTTCTGAACTGTCAGATGAAGACTGGGGTGCAWTGAAGCAAGCCTTGCTTGACTCCCTTCAAGAGCCAATGGAAGATTCCCGTGATACCACTGAGGTCATGCTTGACCAA…
Ta#S15881471	526	Y	C	H	LDN	-	-	-	11.1628	0.431373	0.448718	1.04021	AACTCCAGAATGTGCAACATATGTGCTGCAAATGGTCATTTGTGTGCCTCTCCTCTTGTCGTATGCAGCTGCTCGTGTACTGGTCACCTCCTGGTGGTAGCCGCTCACAAGTGCTCCCTTTTTGATGAAAATGCCCGAGACAAATCACTAACTGAGCCTTCACTTCCCTGGACGAAGACAAACCCAGTTCCGCTGCCTCGTGCGCTGACTGGCGTGTGGTGGTGAAGAGGTGGCTGGGCGTTGAGGTATyTTTCGAGTGGAGAGCTCCCAATTGAAARCACATCAAGCAAAGAATTAGAAAACAGAAGTACCGAACAAATTAATTAACATTAAAACACCATTTCTTCATATAATTAGAAACTGGAAACTGGGAGCCGACTGGATAACCAAATTAATCTA…
Ta#S15881568	690	A	R	H	RSL65	2g59050	01g69220	03g044100	29.1874	0.394737	0.277778	1.42105	GAATTCATAGTGACTAGAGACGTTTTTCAGCTTTGACCACATCTCAACCCACTTCTCTTTAGGCATCTGTCTGAGCTGGTTGAGCAAGTAATCAGGTTCTAGAGCYTCTTCAACTGAGAAGAAAAGYGAGAACTCGCTGTAATCAATCTCATCCTCAAAAGGGAGCTCGATCCTGCTGCTGATAATCACAGGAATGCAATGACTGACAATGGCATCAAACAGCCGGCATGACGAAGGAGTATCCCCGGCrGGATGGAGGCAAAACTTTGATGATCGCATGCCATCTGT
Ta#S15881673	283	G	S	H	RSL65	-	-	-	6.1793	0.3125	0.267857	1.16667	GAAGGGCATTGATTACATATATAGAACAAGTGATCACAAGCTTGACAGTAATGAGGCCTAAAGTTTACATGCAGTATCATACACAAATGGAAATCTAAAGGCTATACATATCTTGCTTAGAGCAACGCCAAAAAGGCAAAGATACTGGATCGCTTGATACGAAACAAAAGATGGCTCTRTTGGTTACCATACTATCTTGTGTAGTCTTCAARCGCTGCTCTGACTTCATGCCAATATAGTGTAGCCTCTsCGTCACTTCTTCAATGCTTGGATTAGCTACTACTTTAGTTCTTTCGATAAAACATTTTTTACACCAGTAGCAGCACCCCTAAGATTAGCAAGCTTCCAGCAAAAGGATCACATGAGAATCACATATCTGTATCCAAGTCCAACAGCGTC…
Ta#S15902589	281	A	R	H	RSL65	2g25250	05g34470	09g020470	19.5797	0.169811	0.181818	0.933962	TCCAGCATGCCGAACAGAATCATACACAGACTGTTAGGCATTGTTACACGTGAGAATTAAGGTTCCTTGTGACAGTAACTCTACTCTTGATATACTAGAAAGTTATACTGAGGCAAGATACTAGTACTAGCACGAACCACCCTTCCTTTCACGACATCAGAGGGACCTTCTCTTGCCCCTGGCCGTCTGATTCGCTCAAGCAAGGTGGTCTCGCCGCCTTGTAGTAGAAGAAGGCTATCATCCTCGCCArCACCTCGGCCGACCGGACAGCTTTCTCTCGGTGCAGTATCTTCCCTGCATTGGTGAAGAGCAACTCAGGGAAACCGGACACCTTCAGAGCKGCCACGAGGTCTGGCTCCGCGCAGGCGTCGACTGCAACACATCTTGGTGAAGGCAKAT…
Ta#S15902889	422	T	Y	H	RSL65	-	-	-	6.70297	0.666667	0.233333	2.85714	AGAACACACCTGCATCGACAAAAATACAAAAATGTAAGATCCGAGTAACTATACAGATAGGCGACACAATAGAATGTAAGACATGTCAACATAGAACACTCTGTCCAGGAGTAGTCTTTAGGAATAGCAGTCAAATACATCATATAGTAATGGGATCCAACACAATCAATCCATGGTACCTTTTCTACAGAAAAAGCATACAAAAATATGATATAAATGTTTCTTCTGATCTTCTCTACCAAATATTATyAGTCTGATCTTCGTGACTATGATCAGTCTGATAAAATATGCAAGCCATATGATTACTACGAAAAAGATGGAGACAAATTTGTGAGCTTCCTTGTGCACAAATCAGACTACATGTGCAATGAATGTCAAAAGAAAATCAAGTTTYCAGAT…
Ta#S15902912	569	R	A	H	LDN	-	-	-	10.1862	0.392157	0.258065	0.658065	GAAAGCTTAGAGAATCTGCCMTRTTGCCTTTTCCTCCAATGTTCTCTTTTCCTTTTACCAGTCAGCAAATCTGCACTGCACTGTTTGGAAGAGCATCARATGGATCCAGCTATCTCTGGTCAGAGACGCACCAAAAGTCCGACCTGACAGCCCCTTTTCTTCTCCCCYCGCCTCAATGAAGATGGTCACCTATCGATGGTCGTGGTCTGGCTGAGCTACAACATGATGGTGGCTGCTGCAGTCACGAAGrTTCAGGCGTTATCATTGGCACCACCAGTTTCTCTGACCTAAAAGAGAGTCTTGCTGTTTCCATCCTTGATACTGCCGGCAGCGCCATCAGTGCATGTCAGGCTTGCATGTTTGCCTCGAGCAAGCTGCCG
Ta#S15902917	183	C	S	H	RSL65	-	-	-	14.8077	0.863636	0.266667	3.23864	TTTTTTTTTTTTTTTTTTATTTCCTTGTTCACAAATTACTTCATAAAAAAGCACATACATAAGAATTTGATCTTTGAATTGTCTCTGTAAGGTATCACTGCTTCTTAATGAAGATAGCCAGCAAGATAATGGGGGGAATAAACAGATCATTTCAAAAGGAGAAGCAACCTACCAAGGGCTAAsAATGCAACACTCTGAATGAGCAAATTCATGTTAAAACTTAAATCCTACTACATTACAATCTACCTGGACCAAGAWTACAAATTAGTCTAGCTAAAGTCTTTTTAAACCTTATTAATGTTTCCCCTGATTGAGCGTACTCCTTGTGAAAAAAACTCTAACATTGAAGGAAGGTGAAGCATGATGTATGAGGGCTCATCAAAGTAGGATTCATCCTCT…
Ta#S15902984	475	C	S	H	RSL65	-	-	-	14.1413	0.339623	0.413793	0.820755	CGACCGCAGCGGCGGTGNGTGGCAACCANNAGGGNAGCGCCCCCGTTGGTGTTGTTGCCGGCGATGTTCTTCTTTYGGTCTATCTCGATGGCATGCTCCACACTGCAAAGTAGTTGCGCGAGTAGTGGCCTGCACAACCCTCTCGGTGATGGCAAGGAGAGAGYCGGTGAGGGACACAACAGCGTCCATGATCGGGAACATGGTTCTGGTGTTGATGCACATTGTAGCAGAAGTCACCACTGCATAGGTsTAGACCAAAAAAAGCTCTTGCTTGGCCACTCGGAAACGTCACCACCCAACCAGGCTGCTCATAGTACTGATGTGAGCAAATGTCTCCRTGCCAGCTCCCTCCATGGGGATAATCTTGCACATGAGGTCACCTCAAGCAATGTATTGCCA…
Ta#S15982916	1712	R	G	H	LDN	3g47550	02g38020	04g024630	70.399	0.357388	0.258454	0.723174	CGCAGGGCTTACAATGTGGGGTTATAGAGTCATAGCAACAATTGGCAAGAAAAAAATCACCGAATTAACACCCACAAGGGGGTTCGCAGCAGAGTTTGCKGCCGCTTCTGTGGTCTTGTTTGCATCTAAGCTTGGGTTGCCAATATCTGCTACACATACACTTGTTGGTGCAGTGATGGGTGTRGGATTTGCAAGAGGTCTCAACAGAGTCAGAGCAGAGACTGTKCGTGAAATTGTGGTCTCCTGGGTrGTCACAATTCCAGTTGGTGCTTTGCTATCAGTCWTCTATACATTAATCTTGACCAAGATTCTGAAATACTTTATGTGAGTGCTTTGTGAGATACAGTTGCTGTTTTGAGAGGTCCAGCCGTTGTCCCTAAATTTTTTATGCTGTAAAAA…
Ta#S16057226	415	C	T	S		3g13600	08g02120	07g001320	62.3598	0.714286	0.45098	0.631373	CGTGCCTGACGTTGCCGGCGTTTCCCTCGCCGAGTCCGGCGGTTTCGTCAAGGCCCCCGGCGGCGCCCCCGCCAACGTCGCCTGCGCCATCTCCAAGCTCGGCGGCTCCTCCGCCTTCATCGGAAAGTTTGGCGACGACGAGTTCGGCCACATGCTGGTGGAGATCCTGAAGCAGAACGGCGTAAACGCCGAGGGCTGCCTGTTCGACCAGCACGCGCGCACCGCGCTGGCCTTCGTCACGCTCAAGTCcAACGGCGAGCGCGAGTTCATGTTCTACCGCAACCCGTCGGCCGACATGTTGCTCACCGAGGCCGAGCTCAACCTGGACCTGATCCGCCGCGCCCGCATCTTCCACTACGGCTCCATCTCGCTCATCACCGAGCCCTGCCGCTCGGCCCA…
Ta#S16057228	447	Y	C	H	LDN	2g18820	05g45710	09g026560	12.23	0.419355	0.121951	0.290807	CGACGAGTCCTGGGTGTGGACGCAGATCAAGGCGGAGGCCCGGCGCGACGCSGACGCCGAGCCGGCGCTCGCCTCCTTCCTCTACGCCACGGTGCTCTCCCACCCCTCCCTGCCCCGCTCCCTCTCCTTCCACCTCGCCAACAAGCTCTGCTCCTCCACCCTCCTCTCCACGCTCCTCTACGACCTCTTCCTCGCCTCCCTCACCGCGCACCCCTCCCTCCGCGCCGCCGTCGTCGCCGACCTCCTCGCyGCGCGCGCCCGCGACCCCGCCTGCGTCGGCTTCTCCCACTGCCTCCTCAACTACAAGGGCTTCCTCGCCATCCAGGCGCACCGCGTCGCGCACGTGCTCTGGGCGCAGAACCGCCGCCCCCTCGCGCTCGCCCTCCAGTCCCGCGTCGC…
Ta#S16057231	647	R	G	H	LDN	3g41270	08g41990	09g024120	146.823	0.263274	0.175153	0.665286	GGAAAAGATCCTCAAGTTTGAAGGCTGTTACCATGGCCATGCAGATTCCTTCCTCGTTAAAGCAGGCAGTGGTGTTGCCACCCTCGGCCTCCCAGACTCCCCTGGAGTGCCTAARGGAGCCACYGTTGGGACTCTAACAGCACCTTATAATGATGCTGAGGCRGTTAAAAAGCTGTTTGAGGATAACAAAGGGGARATTGCTGCAGTCTTCCTTGAGCCGGTTGTCGGCAATGCTGGCTTCATTCCTCCrCAGCCTGCTTTCCTAAATGCTCTCCGTGAGGTGACCAAACAAGACGGTGCACTTCTGGTCTTTGATGAAGTGATGACTGGTTTCCGTTTAGCTTATGGTGGGGCACAAGAGTACTTTGGAATCACCCCTGACGTGACAACCTTGGGGAA…
Ta#S16057800	592	G	R	H	RSL65	2g52190	-	03g036850	6.69545	0.7	0.621622	1.12609	CAATTCAGCGTGAGAAGGTTCAACCTCTTTTCATCAGCAAGGTAAATACAGTATTTCAGTTGATGTTGGTTGCTGGCGCACTCCTTCAGCCAGAATTCGGCACAGAGGAGACTCGGAATTATATTACATACTTGGGTTGGCTGGTTGCTACTACWACAATGGCATCCACAGTAGGTTATGGTGTGAAATACTATCAGTTAAGACCGAGGACATGATGACAGCTGTTGCCTGCATTTTTGTTAAWTACCArCCAGATTACGATTGGTGAATCCAGCAATTAGTTGTGAAACTCAATTGTTTCCATGAACCATCCAAATTTGAAGAAATGGAAGGGTTGTGCAGTTTCTAAAAAAAAAAAAAAAAAAAAAAAAAAAAAAAAAAANCTCGAGGGGGGGGCCG…
Ta#S16057823	593	Y	C	H	LDN	2g18010	05g46550	03g032290	20.0907	0.100671	0.139706	1.38775	TGTGGTTGAGAGTGTCAACATTCTTGTCAATAGCAACGGGCAGATCGTGAGATCTGACATCATCGGCGCGCTGAAGATGCGGACCTTTCTGAGTGGAATGCCSGAGTGTAAACTTGGGTTGAATGATAGAGTTCTTTTGGAAGCKCAAGGCCGAGCAACTAAAGGAAAAGCAATAGATCTGGATGATATCAAATTTCATCAGTGTGTTCGGTTGACCAGATTTGAGAATGATAGGACTATATCATTCGTyCCTCCRGATGGAGCTTTTGATCTAATGACTTACMGACTCACCACACAGGTGAAGCCTCTGATCTGGGTAGAAGCACAAGTTGAGAAGCATTCAAGAAGCCGGATAGAGATCATGGTGAAGGCAAGGAGCCAGTTCAAGGAAAGAAGCAC…
Ta#S16057849	664	W	T	H	LDN	3g08690	02g13560	04g008150	55.8582	0.210526	0.398374	1.89228	ATCTGGAAGAAGGTTTCTKCTACTGGGCACAATTCCCATCTTGATAGCATCCCTAATTGTTTTGGTTGTGTCCAATGTTATCAACTTGAGTACGGTGCCCCACGCTGTGCTCTCCACAGTTAGCGTCATTGTCTACTTCTGCTGCTTTGTCATGGGCTTTGGCCCRATCCCCAACATTCTATGTGCAGAGATTTTCCCCACCAGAGTCCGTGGTGTCTGCATCGCTATTTGCGCCCTCACATTCTGGATwTGTGACATTATTGTTACCTACAGCCTGCCTGTGATGCTGAATGCTATTGGTCTAGCRGGTGTCTTTGGTATATATGCAGTCGTTTGCTGCATYGCCTTTGTGTTCGTCTACCTAAAGGTCCCAGAGACAAAGGGCATGCCCCTCGAGGT…
Ta#S16057876	107	G	R	H	RSL65	3g00210	-	04g000230	18.0321	0.288889	0.295455	0.977778	GCACGAAGTCCAGAGCGTCTGCGATTGCCGAGTTTGTTTCGGCMAACAAAATCCCATTGATCACCACCCTCACACAGGAGACCGCCCCTGCGATTTTCGATAATCCrATCAAGAAGCAAATTTTGCTWTTTGCTGTTGCGAAGGAGTCCTCAAAATTTCTGCCCATCATYAAGGAAACAGCAAAATCATTCAAGGGGAAGCTTTTATTTGTCTTTGTGGAGCGTGACAATGAGGAAGTTGGYGAACCTGTTGCCAATTACTTTGGAATTACTGGACAAGAGACCACGGTTCTTGCTTACACTGGGAATGAAGACGCTAAGAAGTTYTTCTTCASCGGTGAAATATCACTGGACACCAT
Ta#S16057886	1347	R	A	H	LDN	4g28320	09g16920	02g022420	28.0006	0.166667	0.333333	2	TTGGTGGGAGAGGGTTGCTTTTGTGCTTGCAAGCTTTGTGATCACGGGGATTCAGCATGTGCAGTTCTGCCTGAACCACTTCTCATCCGCCGTGTATGTTGGGCCACCAAAGGGGAACGACTGGTTTGAGAGGCAAACCGCRGGCACACTTGATATCAAGTGCTCCCCGTGGATGGATTGGTTCCATGGTGGTCTKCAGTTCCAGGTTGAACACCATTTGTTTCCTCGCCTGCCTCGSTGCCACTAYAGrATGGTCGCGCCGATTGTGCGCGACCTTTGCAAGAAGCATGGGCTGTCTTATGGTGCTGCCACATTCTGGGAGGCMAATGTAATGACATGGAAGACGCTAMGGGCTGCAGCATTGCAGGCCAGGGAAGCCACCACTGGAGCAGTCCCGAA…
Ta#S16057890	949	G	S	H	RSL65	4g31130	07g09520	02g025660	2.05844	0.428571	0.153846	2.78571	CTCAACAGCTAGCAGCAACAGGAAGAGATCATATAGAACAAGCCGCGCACATTTTTACTGGGTTACTCGCGAGCCCATGTCRTTTGAATGGTTCAAAGGAGTGATGAATGAGGTTGCCGAAATGGACAAGAAGGGTGTCATAGAGTTGCACAATTATCTTACGAGCGTGTAYGAGGAGCGTGATGCACGAACAACTCTGTTGTCGATGGTCCAAGCTCTAAACCATGCCAAACATGGTGTCGACATCGTsTCGGGCACCAGGGTGAGGACACACTTTGCCAGGCCAAACTGGAGGGAAGTCTTCACCAAAATCGCMGCCAAGCAGCCGAATTCAACAGTTGGAGTGTTCTACTGYGGCGCGCCGACGCTGGCCAAAGAACTGAAGAACCTGTCGCACGA…
Ta#S16057901	887	G	A	S		3g09820	-	04g009820	220.455	0.348624	0.457831	1.31325	ACTAGAGCTGTGTTTACATATTAGTGAATGGGATATGCGTGATATGATTCCAACTCGCTCACAACCAGAAACGGTTTGTCAAGGAGGCGTCCCCCCTCATGTATCTCTCACTCAGTATGGTGACCGGCTGAATAGCAGTTGGCGCTGGCGTTTTTTTAGTGTTAATCTCAGCAGGTCGCTGGATCGATGGAAAGCCCAGTATCTACCCTGGACGTTGATGTGTGTGAACTCACCTGGTGCCACCTAATTgCTGCTTTGTCTCAAAAATAAAAAAAACTAATTACTGCGAAAAAAAA
Ta#S16057925	510	S	G	H	LDN	3g47370	02g37830	04g024470	9.47665	0.578947	0.452381	0.781385	AACTGCTCTCCAATCTACCTTCCAGTAAAACCCAACAAGAGTAACCTGGGAGACAAGCAGTCAAGAAAACCAAGTGGCGGCAGAAAGAGAGTCGGCAAAGCCAACGGATCCAGCGAAGCATTACAAGCAGCAGCAGAGCAAACAGCGGAAACAAGAGACAGCTCGACAAACTATTCAGATCTATCAACTGTTGGTACCCAGGATCCCTGCATTTTGCAAATGTCAGTGGATCCTGAAGCCAGAAACAAGsAAGAGCTAACAGCTCATGTTTTATCACCTCAACATGTAGAGGAGAATTTGGCAGCAACAACTGATGGACAGATTGATGAGACAATACGTCTTAAAACTATCAGAACCCGCAGTCCAGTAGAGGCTGCGCCGGTTAACAGTGCAAGTCAA…
Ta#S16057938	498	A	R	H	RSL65	3g11430	02g20360	02g003530	10.2973	0.354167	0.633333	0.559211	TACTCCTACGACCATTTAGCCAAGGTTGCAGAGGTGGCAAGAAAGCTCGGAATATTGGTGATTGCTGACGAGGTATACGGCAAGCTGGTTTTGGGCTGCGCCCCGTTCATCCCAATGGGTGTGTTTGGGCACACTACCCCTGTGTTGTCCATAGGGTCTCTGTCCAAGTCATGGATAGTGCCTGGATGGCGACTTGGATGGGTAGCGGTGTACGACCCCAGAAAGATTTTAGAGGAAACTAAGATCTCTrCATCTATTACGAATTACCTTAATGTCTCAACGGACCCAGCAACCTTCATTCAGGCGGCTCTTCCTCAAATTCTTGAGAACACAAAAGAAGATTTCTTCAAGGGGATTATTGGTCTGCTAAAGGAATCATCAGAGATATGCTATAGAGAA…
Ta#S16057945	320	G	K	H	RSL65	4g38980	02g51830	02g012880	51.5968	0.330645	0.196078	1.68629	GATATGTACTCCGTACCACAACACTTGTTTACTCAAGTTTGTGTTATTGTTGACAAGCTGGGGAAACTGAGTAGGGAAGAAATTGAGAAGGAATTGATTTCAACTGGGCTGTCATCTGAAGCAGTACAGGGCATCATTGAAGTGCTCTCTCTCAAGTCACTGTCCAAACTTGAAGAGGTGCTAGGCTCAGGTGTTGAAGCCGTTGCTGACTTGAAGAAGCTCTTCTCGCTTGCTGAGCAATATGGTTATtCTGATTGGATCTGTTTCGATGCATCTGTTGTTCGTGGCCTTGCATACTACACAGGGATTGTTTTTGAGGCTTTTGATAGGGAAGGGGAACTGAGAGCGATTTGTGGTGGGGGGAGGTATGACAGGCTACTGTCAACATTTGGAACTGAA…
Ta#S16057950	51	G	K	H	RSL65	3g56620	02g48990	04g029580	21.7933	0.0909091	0.479167	0.189723	GCACGAGGTTTGAGAGAGCATTCCGTGAGAAGTTTCCTGCCTGCTCAATTkCTGCTCAAAAGCATATAGATACAACAACCACAATATTGGATGTCCATGGCGTGGGCTGGAAGAACTTTGGTAAGATTGCAAGGGATTTAGTGCGCTGTATGCAGAAAATAGATGGTGACTATTATCCYGAGACACTACATCAAATGTTCATTGTAAATGCTGGAGCTGGTTTCAAACTGATCTGGAGCACTATAAAGGGACTTCTTGACCCCAAAACATCATCAAAAATTCATGTTCTAGGAGCAAAATAC
Ta#S16057974	261	A	R	H	RSL65	1g74670	-	10g003990	7.24191	0.122807	0.109756	1.11891	TGGACAGAGAATGATGGCCAAGATGTGGTGGAAGGAAGGCCAGGGGCTTGGCAAGCAGGAGCAGGGAATCACAGCGCCTCTGGTTGCTAGGAAGACYGAYCGGAGGGCAGGGGTTATTGTCGATGAGAGCAGTTCCAGGAGGCCCAGATCAGCCAACTTTGAAGGCCAGCCCACCAGAGTAGTGCTGCTGCGTAACATGATTGGTCCGGGCGAGGTTGACGACGAGCTGGAAGACGAGATTGCCTCGGArTGCTCCAAGTTTGGGGCTGTGTTACGCGTGCTGATATTCGAGATCACCCAGGCAAACTTCCCCGCGGACGAAGCAGTGAGGATCTTTGTGCTGTTCGAGAGGACAGAAGACTCGACCAAGGCGTTGGTTGAACTGGAAGGGCGCTACTT…
Ta#S16057978	1279	G	S	H	RSL65	4g03980	12g38380	09g030940	27.0131	0.121212	0.16	0.757576	CTTCTCGAATGGTYATTTATGATCCTAGACAGATGAAAGGACCAGTGATTTCAGCCACATCCAGTGGGTACACAAAGGAGGTTGAYGAAATATTCAAAATGCTTTCTCCACCACTCATGTCTTTCATCACAAATTTGCCTGCTATTGAAGGTCCATCACCAGATATAGACATTGTGCTTAGCGTTCTACTGCAAAGCACACTGCCAACAGGACATGATGTTGGCAAACCGTCTGCTCCAGTTCCTGGCCsTGCCACAACTGATATCTCAGGTCCCTGCAACCAAAATGGATCAGTTCGTAGACCTCCAAAAAGGAAGGCTGTTGAAAGGCAAGAGGAAGAAGACGCAGCAGCAGCTGCGCAGAGTCGAGCCATGCCAGATATATTCAGGCTCAGGCAGA…
Ta#S16057986	348	G	S	H	RSL65	2g12080	01g31980	01g045100	25.9138	0.0540541	0.142857	0.378378	ACGAGCACAAGGAGGTGCCCGATGTGGCGGGAGGCAAGCGGCCGTGGTGGAGGGARGCGGCGGAGGAGTCCGGCCGGCTGGCCGCGCTGGCTGCGCCGATGATCGCGGTGGCGCTGCTGCAGCTGTTGATGCAGCTCATCTCCACCGTCATGGTGGGGCACCTCGGCGAGGTCGCGCTCGCTGGCGCCGCCATCGCYAACTCCCTCACCAACGTCTCCGGCTTCAGCGTCCTCATAGGACTGGCATGCGsATTGGAAACTATTTGTGGGCAGGCCTATGGAGCAGAACAGTATCATAAGTTATCCTTRTATACCTACAGGTCCATCATTGTACTTCTTATTGTGAGTGTGCCCATCGCCATTGTATGGGTTTTCATTCCGGAAGTACTTCCTCTCATAG…
Ta#S16058006	2241	R	A	H	LDN	3g60160	02g54254	04g035220	71.7835	0.0434783	0.0246914	0.567901	GCAGCGATAGGAGCCCTGCTCTTGCTCCAGAACAAGGTCCAGAGGAAAGGGGTGATCCGGCCTCTGGAGCCGGAGATCTACATCCCTGCGCTGGAGATCTTGGAAGCGGCGGGCATCAAGCTGATCGAGAGAGTGGAGACCTGAGAGGATGTCAGGATGGGATGAGAATCCACCGAGTATATATGCTGCTGCAACAGAGGCAGTGAGTAAATAAAATGATGATTCTCGCCGTTGTAAGTCAAATGAGCGrRCTGTATGTATATATGTGACTATCTATTGTATATATATACCCAAAAAAAAAAAAAAAAAAAAAAAAAAAAAAAAAAAAAAAAAAAAAAAAAAAAA
Ta#S16058044	628	C	Y	H	RSL65	4g18280	-	-	81.9809	0.469697	0.350515	1.34002	CGACAACCGTCTCACCGGCGCGATACCAGCCTCGCTCGGGAACATCGGGACGCTGCGTTTCCTGAGTCTGCACGGGAACAAGTTTGCAGGTGGTATACCGTCTTCGTTGGGCCGTCTGACGAAGCTTCAAACTTTGGAGCTTCAGGAGAACATGCTGACCGGCACAGTGCCGCTGGAAGTCCTCTCTCTTGTTCTTCTTGGGSACTTGACTGAACTTAACGTTGCCAAGAACAGTCTGGCCGGCACTGTyAAATCATCTAAACCAAGAGTAGCTACCGTCATCCAGGACACGCTCAAGACTACACGTCTACATGCTGAGCAGCACTGACAACCTGAACTTTTCTAAGAATAAACTGAATGTTTTTTTCCTTTTGAAACTGCTGGAAGAGGCTGTAGCCT…
Ta#S16058058	2375	S	G	H	LDN	1g48050	06g07600	02g006320	4.76512	0.166667	0.125	0.75	CGGCGCCGGCGACCTCGTGGTGCTCCCCGACGGCGGGGGGCTGCCCGTGTCCCTCAGGGGCCTGGAGCACGACGTCCTCACCGTGTCGCCGAGCAAGGATTTGGCGGCCGGGTTGAGGTTCGCGCCGGTGGGCCTCGTGGACATGTTCAACGGCGGCGCGGCGGTGGAAGGCTTGACCTACAGCCTCCTYGCCGACGGCGASGAGGCGGTCGGGCTGGTGAGCATGGAAGTGCGAGGGCGCGGGAGGTTsGGCGCCTACTCGTCGGTCCGGCCGAGGAGTTGCACGCTGGGCTCAGCCCCGGCGGAGTTCTCTTACGACGCCTCCTCCGGCATGGTGATCCTCGAGCTCGAGTCCATGCCATTGCCCAAGGAAAGGGTTCACAAGATCGCCATTGAGCT…
Ta#S16058059	62	T	C	S		3g16530	08g06100	07g003860	7.40919	0.947368	0.947368	1	CAAACATGGGCTCCACCCCAACCGACATGGCCGCCTCCGCCGACGAGGAGGCGTGCATGTAtGCTCTCCAGCTCGTCTCGTCGTCGATCCTCCCGATGACGCTCAAGAACGCCATCGAGCTGGGCCTCCTGGAGACCCTGGTGGCCGCCGGCGGCCAGCTGCTGCCCCCCGCCGAGGTGGCCGCCAAGCTCCCGTCCACGGCGAACCCCGCCGCGGCGGACATGGTGGACCGCATGCTCCGGCTGCTGGCCTCGTACAACGTGGTGTCGTGCACGATGGAGGAGGGCAAGGATGGGCGCCTGTCCCGGCGGTA
Ta#S16058068	1335	C	G	S		3g45230	02g33610	04g005900	70.388	0.5	0.616279	1.23256	GATAACTCGTACACCAGCACAGTGCAAATCTGTGTGGACATCATTGCTTCAGAAATACGAGGAGAGCAAGAAGGATGAAGAAAACATGCRGACATGGCAATATTTTTCGGCCATGGATAGTTTTTTATCATGCGAAGGGGAAATGGCAACCAAATGAAACAGATCYGTAATAAATTGCTTAGCGATAGTTATTTGGAGATCAGTGTATTGTAGGTAGCCCGTGAATCGACGACAAGATCAACAGCCTCTcCAGGAAGTAATCCTATCACGTCATTCTTTGCCATTGCATGAGATGCTTGGGGTAGTTAAGTGAAACTAGGTTTACCAATCCACCATGTTGTATTAGTTTTTGTGGGATCAGCAACTAGATCTATCAATTGATTAGTCAGTTAAGTTGCA…
Ta#S16058070	136	G	R	H	RSL65	2g04720	01g08110	03g004130	94.4053	0.416667	0.285714	1.45833	GCACGAGACCGCTTCCAAGTCCTCCCAGCTTGACAGACTCCACTAGCACTTTTGCTGCCACGGCCGATCAACCATGACCTTCGCAGGAAGCGGCTATGGGGAGAGGGGCTCCGTGAGGGCGCACTTCGTGCTGGTrCCGATGATGGCTCAGGGCCAYACCATCCCCATGACCGACATGGCACGCCTGCTGGCAGAGCATGGCGCGCAGGTCAGCTTCATCACCACGCCGGTCAACGCCGCTAGGTTGGAGGGCTTCGCCGCTGACGTGAAGGCGGCGGGCCTGGCGGTTCAGCTCGTGGAGCTCCACTTCCCGGCAGCGGAGTTCGGCCTACCGGACGGGTGTGAGAACCTCGACATGATCCAATCAAAGAATTTGTTCTTGAACTT
Ta#S16058074	406	T	C	S		5g18160	04g47190	06g025140	9.50169	0.666667	0.576923	0.865385	RTCATACAACACAGGAACTCCGGACCTRGTCGACTTCGACTGGGAGACTCTTGGATTTCAACTGGTCCCGACGGACTTTATGTATATAATGAAATGTTCGTCAGATGGAGTGTTCACCAAGGGTGAATTGGTTCCGTATGGGCCAATCGAGCTGAACCCTGCTGCTGCAGTTTTAAATTACGGCCAGGGATTGCTCGAAGGTCTTAGAGCACACAGAAAGGAGGATGGTTCGGTAATTGTTTTTCGCCCtGAGGAAAACGCGTTGCGGATGAGGATAGGTGCAGATCGGCTATGCATGCCTGCACCAAGCGTTGAGCAGTTCCTATCAGGTGTCAAGCAAACTATATTGGCAAACAAGCGTTGGGTACCCCCCACTGGCAAAGGTTCTTTATATATCAG…
Ta#S16058089	322	C	M	H	RSL65	1g13290	12g42876	01g012960	185.871	0.125	0.433333	0.288462	AGATGGCRTCCCACATTGTTGGATACCCTCGCATGGGCCCCAAGAGGGAGCTCAAGTTTGCCTTGGAGTCTTTCTGGGATGGGAAGAGCAGCGCTGAGGATTTGGAGAAGGTTGCCGCCGACCTCAGGGCCAGCATCTGGAAGCAGATGTCAGAGGCTGGGATTAAGTACATTCCCAGCAACACCTTCTCATACTATGACCAGGTGCTTGACACAACGGCCATGCTTGGTGCCGTCCCGGACCGCTACTmWTGGACTGGCGGAGAGATTGGCCACAGCACCTACTTCTCAATGGCCAGGGGCAATGCCACTGTCCCTGCTATGGAGATGACCAAGTGGTTTGACACCAACTACCACTTCATTGTRCCTGAATTGAGCCCAGCAACCAAGTTCTCATATG…
Ta#S16058098	839	C	Y	H	RSL65	1g67920	03g14800	01g040920	64.0796	0.315789	0.360656	0.875598	GGCTGTTCGTTTCAGCTGGTCACACTGAATCTGACATCTCCAAAGTGTGTTCATCCTTGAAGAGGATTTCTGCGTCGGTTCTTTCAGATCACGTTTGACCCTGGTTTCCCTTCCAAATATGACAAGGGCTTGGTGGTTTTTGACGCCGTGTGTACTCTAAAGGCTGATTACGTGTTTGGTAAATGTACATAACAGTTATGTACATTTCTGGATTTCATGAGTTCCATATGTTGTTGTCGCCCATACCTGyTAGTGAAAATTTTGTAAACGCTGTGGTTAGAGATGATGAGTTGTGCTGTACATTTGACTAATTTCCATGTTGTAAACTAGGCATATATGTCTTCAGTATCCTCGGCATGCCTGTTGTAGCAAAAAAAAAAAAAAAAAA
Ta#S16058116	154	C	G	S		5g23130	04g54200	07g004970	17.5974	0.012987	0.291667	22.4583	GCACGAGGGGCAGTCCATCCACCCAACCCGCCGGACGCGCCGAGCCTCCCCCGACCTTTCCGAACCCGCCGGGCAGTCCAGGATGGACTGCAGGATGGACGGATGTGCGATTAGCACTAACGGTTCTGGCAGCAAGTCATGCGGGCCGCTGTCcGACTACCGCACTCCGGGCTACATACTAAAGCCAGACTCTGAACCAGTCATCATTGATAATGCATCAACTTGTCCCGTGGTGGTCTTCATCAACTCTAGAAGCGGTGGCCAACTTGGAAGTGGTTTGATCAAATCATACCGGGAGGTTCTCAATGAAGCACAGGTTTTTGATCTCTCTGAAGAGTCCCCTGACAAGGTGCTGCACAGGTTGTATGCCAACTTTCAAAGGCTAAAGTCTAACGGTGA…
Ta#S16058124	688	S	C	H	LDN	5g15360	04g43070	06g022230	33.3166	0.181818	0.133333	0.733333	CTTCCAGTGGGCCTTCGCCATCGCCGCCGCCGGCATCACCTCCGGCTCCATCGCCGAGAGGACGCAGTTCGTCGCGTATCTCATCTACTCGGCCTTCCTTACGGGATTCGTCTACCCGGTCGTGTCCCACTGGATCTGGTCCGTCGACGGCTGGGCCTCCGCGGCCCGCACGTCCGGCCCGCTGCTCTTCAAGTCCGGCGTGATCGACTTCGCCGGCTCCGGCGTCGTGCACATGGTCGGCGGCATCGCsGGSTTCTGGGGCGCGCTCATCGAGGGCCCCCGCATCGGCCGKTTCGACCACGCCGGCCGCTCGGTGGCGCTCAAGGGCCACAGCGCGTCGCTCGTCGTGCTSGGGACCTTCCTGCTCTGGTTCGGCTGGTACGGGTTCAACCCGGGGTC…
Ta#S16058129	319	T	C	S		5g23130	04g54200	07g004970	11.6164	0.897436	0.865385	0.964286	TGTCGCTACTGTGCCTCTGGGAACCGGAAACAACCTTCCTTTTTCATTTGGATGGGGAAAGAAGAACCCAGCTACTGACCAAGAGGCAGTGAAATCCTTCCTTGGGCTAGTAAAAGGAGCAAGAGAAATGAGCATTGATAGTTGGCATATCATCATGAGGATGCGAGTTCCACAGGAAGGTCCATGTGATCCTATTGCTCCCTTAGAGCTGCCTCATTCACTGCATGCGTTCCACCGTGTAACTGGCTCtGATGAGCTCAATGTGGAGGGTTACCACACATTCCGTGGAGGATTTTGGAATTACTTYAGTATGGGAATGGATGCTCAAGTGTCRTATGGGTTCCACTCTGAAAGGAAGAAAAATCCAGAGAAGTTCAAAAACCAGCTAACGAATCAGGG…
Ta#S16058141	256	G	K	H	RSL65	1g23440	07g39360	02g037570	10.7777	0.5	0.375	1.33333	GCTCATCACTAGGCTGTCAGTCAGTCTGTTCATCGAACGATCAGTTCGTCCTAAGCAGATGAAAATGTCTCCGGAAAGAGGAGGAGCGGAGGGCAAGGAAGAAGGATCGAGGATGGCTTCTGCTGCGCTCCCGGAGGCGGAGGCAGTCCAGCCAAGGAACAAGGGCAATTTCAAGTACGCCTTCACCTGCGCCCTCTGCGCTTCCATGGCCACCATCGTCCTYGGMTACGACGTTGGGGTGATGAGCGGkGCGTCGCTGTACATCAAGAGGGACCTGCAGATCACGGACGTGCAGCTGGAGATCATGATGGGCATCCTCAGCGTGTACGCGCTCATCGGGTCCTTCCTCGGCGCGAGGACGTCCGACTGGGTCGGCCGCCGCGTCACCGTCGTSTTCGC…
Ta#S16058150	136	A	T	S		1g32330	-	10g000590	31.9476	0.774194	0.555556	0.717593	GCACGAGGCAGACTCCAGCGACCGAGATCGGATCAGAGAGAGCGATGGCGGCGGTGATGGAGTCGTCGTCGGTGCCCGGCGTGGACGGCGGCGAGGGTGCGGAGGGGAGGGTGCGGAAGCCCTACACCATCACCAaGTCGCGGGAGAGCTGGACCGACCCGGAGCACGACAAGTTCATCGAGGCGCTCCTCCTGTTTGATCGAGATTGGAGAAAGATCGAAGCGTTTGTTGGCTCCAAGACAGTGATACAGATCAGGAGCCATGCACAGAAGTACTTTCTCAAGGTTCAAAAGAATGGAACAGGTGAACATCTGCCACCACCTAGGCCCAAGAGGAAGGCGGCACACCCGTACCCACATAACAAAGCCTCGAAAAAGGCCCCTGAAG
Ta#S16058152	871	C	M	H	RSL65	3g04990	02g07044	04g004490	79.8209	0.410256	0.625	0.65641	TTCGACATCAGCTATTGTGGACACTAGAAAAGGTCAAACACAATGTAGCTGCTAAGGCTCACCAAGTAGTTGATGCCCGAGTAAAGGGCAGATTTGATGGTGTAATGCCAGAACCAAGGGAAGGAGTAAGAAGTGGGCATATACCTGGAACTAAATGTGTTCCGTTCCCTGAGATGTCTGATGGTGCACAAACGCTCCTCCCTGCAGATGAGATATCTAAAAAGTTCGAGCAAGCAGGCATTTCCCTTGmTGGCCCGATTGTCCTCACATGTGCATCTGGTGTAACTGCCTGCATACTTGCCCTGGGGCTCTATAGAATTGGGAAGCATGACGTTCCGGTTTACGACGGATCTTGGACAGAATGGGAAGCACTGCCGGATAATGATTACCCGGTAGTTA…
Ta#S16058155	227	R	G	H	LDN	3g42760	08g44340	07g024320	125.996	0.139752	0.238255	1.70485	GCACGACGTCGCGGCGGGATACGCCGCGAGGGAGTTCGGCAAGCAGGGCGTCCAGCCCGGGGAGCTCGCCATCATCTCCAAGGARTCCGTGGCTCCGTATGAGCGCCCTGCGCTCAGCAAGGGCTACCTCTTTCCCCAGAATGCCGCCAGGCTTCCAGGATTCCACACCTGCGTCGGGRGCGGCGGGGAGAAGCTCTTGCCCGAATGGTACACGGAAAAAGGCATTrAGCTGATCCTGAGCAYSGAAATTGTCAAGGCTGATCTTGCCTCCAAGACATTGACCAGTGCAGMTGGAGCAACCTTCACCTATGAGACCTTGCTCATCGCCACTGGCTCCTCGACCATAAAGCTCAYTGACTTTGGCGTTCAAGGAGCAGAATCAAACAACATATTGTATCT…
Ta#S16058159	314	Y	C	H	LDN	2g40790	10g38780	03g025210	65.5998	0.230769	0.25	1.08333	GGTCGCGCTGCACCTCAAGGGGCTCACCGGCTACGAGTACGCCGAGGAGGACCTCACCAACAAGAGCGACCTCCTCCTCGCCTCCAACCCCGTSCACACCAAGGTCCCCGTGCTCCTCCACGCCGGCAAGCCCGTCTGCGAGTCCATGCTCATCGTGCAGTACCTCGACGAGGCCTTCCCCSGCTCCGGCCCCGCCCTCCTCCCCGCCGACCCCCACGACCGCGCCGTCGCGCGCTTCTGGGCCGCCTAyGCCGACGACCAGTTCTTTGCSTCGTGGATCAAGGCGTTCGTGGGGAYGACGGACGAGGAGAGGGCGGCGGCGACGGAAGCCGCGGTGGCAGCGCTGCAGAAGATGGAGGGCGCGTTCGGCGAGTGCTCCAAGGGCAAGGCCTTCTTCGG…
Ta#S16058169	380	T	K	H	RSL65	1g02420	03g62200	01g001970	18.7813	0.444444	0.571429	0.777778	GGCGGTGGCCGACTGGCTGAACAAGGGCGACAACGCGTGGCAGCTGACGGCGTCCACGCTGGTGGGCCTCATGAGCGTGCCGGGCATGGTGGTGCTGTACGGCGGCGTGGTGAAGAAGAAGTGGGCGGTCAACTCSGCCTTCATGGCGCTCTACGCCTTCGCCGCCGTCTGGATCTGCTGGGTCGTCTGGGCCTACAACATGTCCTTCGGCGAGGAGCTGCTCCCGTTCTGGGGCAAGGCCGGCCCGGCkCTCGACCAGGCCTTCCTCGTCGGCCGCGCCTCSCTCCCGGCCACCGCGCACTACCGCGCCGACGGCACGCTCGAGACGGCCATGGTGGAGCCCTACTTCCCCATGGCCACCGTCGTCTACTTCCAGTGCGTGTTCGCGGCCATCACGCT…
Ta#S16058176	133	Y	T	H	LDN	2g25510	-	09g020170	118.792	0.1	0.0526316	0.526316	CAGACAGCCACCACACGCCGACGCCAAACTCGCCAACCAATCGAAGGCTCGGGAGGAGCGACGATGGTCCGCCGCTGCGGCTGCTCCGGTGCCATGCTCCTCGCCCTCTCCCTYGCCGTCCTCCTCGCCGCCyCGGCCGTCCCCGGGGCCGCCGGGTTCCACCTCGGCGGCGACGAGAGCGGCCTCGTGCGGGGCATGCTCGCCGCCGTCCGCGAGCGGGCTGAGGCCGAGGACGCCGCGCGCTTCGCCGTCGCCGAGCATAACAGGAAGCAGGGTTCTGCATTGGAGTTTACACGGGTTGTGAACGCGAAAAGGCAAGTGGTTGCTGGGACCTTGCATGACCTGATGGTGGAGGTAGTGGATTCTGGAAAGAAAAGTATGTAC
Ta#S16058194	253	M	C	H	LDN	3g03190	01g01830	08g015530	162.868	0.267658	0.551985	2.06228	GGCCGATATCCTGCGCCTGGAGTGGAATTGGATGCTGGAACCGAGACAAMTATCAATCTTAATCATCAGATATATTACCATATCTTGGGGTCTGATCAGTCAGAGGATATACTATGCTGGAAAGATCCTGAAAACCCCAAACATTCCCTTGGTGCATCGGTCACTGAAGATGGAAAGTACATCATACTGGGTACCTATGATGGTTGTGATCCTGTCAACAAGCTATATTATTGTGAAATTTCTTCACTTaCCCATGGATTAGAGGGTTTCAGAGAGACAAAGGARATGCTTCCATTTGTCAAGCTTATAGACAACTTTGATGCTCAATATCAAGTTGTGGCAAACGATGGTGATGAATTTACATTCCTGACCAATAAAAATGCTCCAAAGAATAAGCTG…
Ta#S16058200	545	G	S	H	RSL65	3g28410	10g33210	01g019630	33.0608	0.27451	0.25	1.09804	CAACGTCACCAACTGGGTGGGCACAATCTGGATGACGCCCGTCATCGGCGCCTACATCGCCGACGCCCACCTCGGCCGCTACCGCACCTTCATGGTCGCCTCCATCATATACCTCCTCGGAATGATCCTGCTGACCATGGCCGTGTCSCTGCCGTCGCTGAAGCCGGCGAAATGCGGCCTCGGCACGGCGGACCCCAACTGCGACCACAAGGCCACGAGCGTGCAGCTGGGCGTCTTCTTCCTGGCCCTsTACATCCTYGCCGTCGGCACGGGCGGCACCAAGCCCAACATCTCCACYATCGGCGCCGACCAGTTCGACGAGCACGAGCCGCGGGAGCGCAAGCAGAAGCTCTCCTTCTTCAACTGGTGGATGTTCAGCATCTTCTTCGGCACGCTCTT…
Ta#S16058220	404	S	G	H	LDN	-	02g44780	04g032296	45.2281	0.428571	0.6	1.4	CCCTATCCGGGCCTCTGCCGCCGCCGCSACCGCCTCCCCATCTTTTGACCTGCGCCGCTACTGGACCTCGCTGATCTCGGAGGTCGAGGGCGAGCTCGATGCCGCGATGCCCATCCGCCCGCCGGAGAGCATCCACAACGCCATGCGCCACGCCGTCCTCCCGGGCGCCGGRAAGGAGGGCGCCGCCAAGCGCGCGCCCCCGGTTCTCTGCGTCGCCGCCTGCGAGCTCCTCGGCGCGCCGCGCGCCGCcGCGCTCCCYACCGCCGCCGCGCTGGAGATGCTCCACGCGGCGTCCCTCGTGCACGACGACCTGCCGTGCTTCGACGCCGCGCCCACCCGCCGAGGTCGCCCGTCYACCCACGCGGCCTACGGCACGGACATGGCCGTCCTCGCAGGAGA…
Ta#S16058248	683	R	G	H	LDN	3g10920	-	10g000730	17.1084	0.388889	0.349693	0.899211	GACCCACTTGAAAACGAGAAGCTATGTGCCTTTTTGGTCGAAAAGGCTCTACGTAAACTTCCCATGGGAACAGATAATATACTTGGAATTTTCGATCTTCGAGCCTTCGGTGTAGAAAATGGTGATCTCCAATTCTTAAAGTTTTTGCCAATGTGGCAGCTCGTTAAGCCTCTGCTGAAACAATACGCCTCCTTGGTGAGATTTTGTGATGCCGAGACCGTGAGAAAGGAGTACTTCACAGAAGAAACCaTGCCTCCCGATTTCCGCCGTTAGGCGTCATGGTTTCTGAATACTGAGCTGACATACTGTTAATGGCTGGTGGCCAGATTCTGTGGAAGGTCAGTTGATTGCTGATCTCCCTGTTTCTGCCTTTCTTGGTCCTTCTGTCGGTTTATTTTT…
Ta#S16058347	283	A	R	H	RSL65	1g12550	03g47610	01g012050	680.41	0.5	0.571429	0.875	TCCAGAATTTCTGCCGCTCCCAGCATTTGAAGATTGCTTCCCACGGAGCACCAAAGAATGCAGTGAAGTCGTTCATGAGGAAWCAGGYCATGCCCTGAAGGTTCCATTYCGGAGAGTCCATTTGACCGGAGATAGCGGGCATTTCGACACATATGACACCAGTGGYCCACARAACATAAGCCCAAGGCTTGGACTCCCAAAGATAAGAAAGGAATGGATTGACAGGAGGGAGAAGTTGGGTAGTCCTCGaTACACCCAAATGTACTATGCTAAGCAGGGAATCATAACAGAGGAGATGCTGTACTGTGCCAAACGTGAGAACCTTGCTCCTGAATTTGTCCGRTCWGAAGTCGCCCGTGGRCGAGCCATTATCCCTTCCAACAAGAGRCACCTGGAATT…
Ta#S16058361	133	T	Y	H	RSL65	3g14520	08g04270	07g002810	23.5312	0.25	0.363636	0.6875	GCACGAGCCGGAGCCAGGAGTACAAGCGCCGCAGCAAGCACACCGAGGGCAAGCGCCCGCTCTACGCCATCGGCTTCAACTTCATCGACGCCCGCTACTACGACGTCTTYGCCACCGTCGGCGGCAATCGTGyGACGACRTACCGTGGCCTCCCCGACGGTAAYTTGGCTGTTCTGCAAGCATACATTGATGCGGACGATGCTCAGTCATTCTACACTCTGAGCTGGGCTTGTGACCTTGACGGCACACCACTGCTAGTGGCAGCAGGAAGCAATGCGGTCATTCGGGTCATCAACTGTGCCACCGAGAAGTTGTTTAAGAGTTTTCTTGGCCATGGTGATTCAATAAATGAGATAAGAACTCAACCATTGAAGCCTTCGCTCT
Ta#S16058378	104	A	R	H	RSL65	1g08690	-	01g008160	42.4726	0.111111	0.15625	0.711111	GCACGAGGCACCCGTCTTCTTCCTCCGAAACCCTAATCCCCAAATCGGAGAATCGGACCCAGCCCGGCGCCGCGGAGAGCATCCCCCCRTCGACCGGCATGGCrATTGCTCGCACTGGCGTGTACGTGGACGACTACTTGGAGTATTCGAGCACCCTGGCCGGCGACCTGCAGAGGATCCTCTCCACCATGCACGAGCTCGACGAGAGGGCCCATGGCATTTTGGGTCAGACAAAAGGGCAGATCAAATATCTCCTGGGGGTGCCATCCCATGGGTTCGACAGGCCAAACGTGGTGCATGATGAAAATGCCTCGGAGAAGATGACGAGGGATATYGAAAATAGCCAGGACAAYGC
Ta#S16058416	1345	C	S	H	RSL65	1g48610	06g06560	10g004160	39.815	0.867647	0.705179	1.23039	TCCTCCTACAATAGTGGCAATGCGCCTGCTTGCTTGGTTCGCCGGTTCGAGAGTAAATGATGGCTGTGCTGCTGCGGCGGTGACAGCTTCGGGTGGATGACAGTTACAGTTTTGGGGAATAAGGAAGGGGGTGCTGCAGGAATGGTTAACAGCAAAGTTGCACTCAGCTGGCAGCCTCTCGGTCCGTGTTACAGCTGAAATCTGAAACCAACTGGTGACTCTTTAGCCTTAGTGATTGTGAAGTTTGTTsCCTTCTGTGTATGTTGTCTTGTCCTTAGCTGACAAATWTTTGACCTGTTGGAGAATTTTATTTAAAAAAAAAAAAAAAAAAAAAAA
Ta#S16058486	631	T	K	H	RSL65	1g67570	03g15350	01g040530	54.2913	0.301587	0.03125	9.65079	TTTCTCCACTGCGTCCGCGCAGATCGACGCTGCAGCCRCTGGGGGACACCCCGGCGCACAGTCAGCGCTGGCGTTTCTCTCCGGAGCTGGAATGGCGCGCCCGGTCTCCCGCTCGCGCGCGTTCCTGCTGSACAAATTCGCCGCCGACGCAGGWGACCTCCAGTCTAAGATGGCGCTCGCCTACGCCTATTTTCGCCAGGAGATGTATGAAGAGGCTGTCACACTATATGCCGAACTTGCAGAAGCTGCkCTTACAAGCTCCTTAATCTCGAWGGAGCCACCAGTGATTGAACCAGTTCGGCTGCACAGTGGAACTGAAGAAAACAAGGAGGCCTTGAGGAAGTCCCGTGGTGAGGAYGATGAAGATTTTCAAATCACRGAGTACCAGGCACAACGAGG…
Ta#S16058496	299	A	W	H	RSL65	3g20650	08g23430	-	24.6832	0.0675676	0.25641	0.263514	GTTGTATAGATCAAAGGGCCAGGCTCTATCTATTGTTCAAGATGATTTTAATGAGAAGGTCAAGAGGTTGGTTGTGGATTCTCCTCGCACCTACCATGAGGTTACGGGCTATCTCCAAGAGGTTGCACCTGAGCTCTGCAATCGAGTCGACCTCTACGAGAAAAGAACTCCCATATTCGATGAATWTAAGATYGAAAAGGAGATCGACAATATTCTCTGCAAAAGGGTTGTGCTACAGAATGGGGGTTCwTTAATTATAGAACAGACTGAAGCTCTAGTTTCCATTGATGTGAATGGTGGCCACAGYATGTTTGGTCAAGGGACGTCGCAGGAGAAGGCTATTTTAGATGTCAATCTTGAAGCTGCAAAGCAAATTGCTCGYGAGCTGCGCTTGAGGGA…
Ta#S16189976	388	R	G	H	LDN	-	-	-	4.077	0.2	0.141176	0.705882	GCTTTTGATTCGCCGGCATACTCAAGCTAAGCTTCTCATGGCGCCGGCGTCGAAGGTCATGAGTCACATCGTCCAAGACGGCGGCATTGCCACCTACGCCGTTTACGCCGCGCCGTGTGATGCCTGGGGCAGCGGGCGGCAGAGCAAAGCCGAGACGGACGGCGACGACGACGATGACGACTATGACTGCGCGCCTGCCGCCTGAAGTGTACGTACGTTCGTACCTGGTCGCCGGCGAAACGAATCTGGrACCTGCCCGCCAAGAGCTAGTATATATACTGCGAACTGATCGCTGCTGCTGTGTATGCTAATACGATGTCAAGTACGTAGGTACGTATATGCGTCTGTTTACAGCTACTTATGAATGTATCCCCCCTAGTATATGAGGCAGTGAGGTGT…
Ta#S16191502	585	T	C	S		-	-	-	35.7038	0.669173	0.832117	1.2435	GTCGGTAGTTAAGCGCCATGTGCTATGTAAGACTTCACGAATTTGCTTACAAGGCAGGTAGGGAGTTCTATCAGGCCTTCCATCACAAAAGTTCATGCCAACAAGACGCCCATTAAAGAAGTTTATCAGGGGGCCTCCAATACCAACCTTCGTGATTTTACAATTGGACAGCTTAAGTTGCTGGCAACCAAATGTGCTAGGCCAGTGCAGGTCTTCATCACAAAGTATAGGTTCACCCATTGAGGCACAtAACACTCCTTTGGGCTCACGCCCTATAGCTACCACCCTTCTGGGTAAAGGATTCTC
Ta#S16192155	172	T	Y	H	RSL65	-	-	-	9.19387	0.326531	0.45283	0.721088	GTCGCCCACTCTCTACCAAAACTGTACCGGCAGAATGGTACTGCCTTCCAGGACTGATCGCCGATCGGTTTCTGGCCTTCTACTTGCACCTTAAACCTGCAACTATACGCTGATGGAGAAGATGCGGGCAGCAGGGGAGGCGCCGCCGACGCAGCTGCTGCCTCCGGGGTTyCGGTTCCACCCCACCGACGTGGAGCTGSTGCTGCAGTACCTCCGCCGCATGGCCCTSGACCGCCCGCTGCCCGCCGCCGTCATCCCCGTCGTSCACGMCGCCGCCATGCCCGACCCCTGGGACCTCCCCGGCGCGAGCGAGGGGGAATCGGCGTACTTCTTCAGCCAGAGGCAAGGCCGTCGCGGGCGGGCGAGGAAAGCGGCCAGCGGGTACTGGAAGGCCACGGG…
Ta#S16192395	343	K	T	H	LDN	-	-	-	12.6121	0.285714	0.35	1.225	CAGGCTTTCTGCTACATTAAACAAGAAACCAAAAGAAACAACAAAAATAGCCAAGCACCAACTGCAAATATGCAGATTTATCCCACCAGTCACTATTCACAATTTCACAACATCCAGAGCCAATCTTCGTTTACCCGCCCCCACCTAAAATCCTATGCCTTTTATGTCACACAAGAGGAAGAAACCTAGGAACAACACCAGCCAGCCGAAACAAATAAATAGGAGGGGGCAAAGCGGCTACCGCCAAGCkATCCCTGGAGGAGAGCCTCCGACCCCCCGRGCGTCGACCAGCGAGAGCGCCATGGCCAGCATCATCTGCTCCTCAAAGCTGTCGGGGACGTTGCCCGAACCGATGCTAGACACGTCCGAAGCAGCCGCCGCCAGACTGGCGGCCCCGGC…
Ta#S16193188	60	A	W	H	RSL65	-	03g06190	01g046585	20.5884	0.111111	0.375	0.296296	CCACGCGTCACCCCTAAGCTACGCATATACATCGGTTCTTACTTGAAAGAACTTTTCAAwGATCCAACCAAGAGAAAGGTAATGCATGGGGCMGATCGTGATATAATGTGGCTCCAGCGGGACTTCCGAGTRTATGTGTGCAATCTTTTTGACACAGGACAGGCTTCAAGGGTTTTACAGATGGAACGRAACAGCCTAGAACACCTATTACATCATTTCTGTGGAGTCACAGCGAATAAAAYATATCAAAATGCAGATTGGAGGTCAAGGCCACTCTCTGATGAAATGATCAAGTATGCGAGAGAAGATAC
Ta#S16194644	382	A	G	S		-	-	-	3.42171	0.772727	0.780822	1.01048	GCGACTAGGCCACCGGCGGCCCTCGCCCTCGCCGTCTTCGACTGCGGCGCGACCCCTCTCGCCTGTGCCACCGACGTCGTCGGCGCGCTCTCCTGCCAGCGGCCCGCCCCCGAAGCACCCGCCGCCGACCTCACGAGGGCCCTACTCGGGTCCTCCAACCGCACGGTCACCGGCGTCCCTAAAGCGGCCTCGTTCTCCATGGTGCCGGGGAGCGGCGCGGGCTCAATGCTCCGGTACTGAAGCTCGATCaGCAACAGGGGTGCCACTGGCCGTGCAGCTTGTACGGTAGTAGGTGCAGTCGGTGTGCAACCCCCCAGCTTCTGTCGTAAACTGGAGTCCCTACACACAGTACACGGGAACACGTGGCTTTGGAAAAAAGGATACAGGAGAGATAATAAT…
Ta#S16194683	549	C	Y	H	RSL65	-	-	-	17.4661	0.18	0.0813953	2.21143	CGAGTATGGGGGAAAAGAGGTAGCAAAGCAGCTGTGAGTACTCATCCAAAGTACTCGCAAGACTTACATCAGATCTAAACTATGTATGCATCTGTATCAAAGGAATGGGTTGTATCTGTGGACTAAACTGCAGAATGCCAGTAGGGAAGGGAAAGCCTAGCCTATCGAAGACTAGCATCTTCTGGAAACCACCATCTTGCAGCAACAGGAGGGAGTAGAGTAGCATAAAGTAAAGTAGTAGAAGTGTTAyCAACCTCGGCCAGAGATCCTTTCTCGACTCCTTGATAGAAACCAATCCCAGAGCCATACTATCCAGTTATCATCACAATCCAATTCTCATCACCATCTGTTTCTCATCCACAATCCATTTCTCATCACAAGTATCCAATTCTAGTTGTA…
Ta#S16196109	319	G	R	H	RSL65	2g26490	01g27890	04g005850	4.67231	0.6	0.923077	0.65	GACGGCGACGACTTTCTCGACGTCCTCCTGAGGATCCAGRGAGAGGGGAAGCTCGATCCTCCCCTCACCACCGACGACATCAAGGCAGTCATCGTCGACATCTTCATAGCGAGCAGCGAGACGTCGGCGACGGCGCTGCAGTGGGCCATGGCSGAGCTGATGAGGAACCCGAGGGTGATGCGCAAGGCGCAGGAGGAGGTCCGGCGAGCYCTCGACGGGCGCGACAGGGTCACGGAGGAGAGCCTGGCGrGCCTGCGCTACCTGGACCTCGTCATCAAGGAGGTGCTCCGGCTGCACCCGCCGGCGCCGATGCTGCTCCCCCGCGAGTGCCGGGCCCCGTGCCGGGTCCTCGGCTTCGACGTGCCGGYGGGSGCCATGGTGCTCGTCAACGCGTGGGCG…
Ta#S16196468	423	C	M	H	RSL65	1g25880	-	02g035120	3.59891	0.4	0.333333	1.2	TTAAAAGCACCCTCAGTTAAGTAGTAGGAGTACATCAGAAAGGCTCACTGCAAGAATATCAATTATTAAGTGGATAAAGCATGTTTTGCAACATGCGTCCCACAAAGGGAATTTTTTCCCCTACTTAGCCCAAGGCTTTAAAACTGAAAGCACAATGATCACCGCGATGATGAGAAGCAWGATAATTGCGATCATCATGCACTTCCTTGACTTCTTCTGCAGGCTCTTGGCGCTGCGCAACGCTTCGGTmCCAGTTTGCACGTGGTTTACAGCATTCTGAACCTGGCTCTCTATGTTATCCAATATCTCTCCTTGTGCATCGACAAGCGCTGCCATGTCTGCAAAAATCTGTTGCAATTCTAGAAGCTTTTTTTCAATATCCACCACTACATCATGCCG…
Ta#S16198688	531	R	A	H	LDN	3g48540	02g39870	04g025770	46.7943	0.056962	0.08867	1.55665	AAATGACAGCTACCAGAGCATTTATAAGCAACTTGTTGAAATTCTGAAWTCACTGGGTGTTGAAGATGTGGAAACTGTTGGCAAACCTTTTGATCCTATGCTTCATGAGGCTATTATGCGAGAAGAATCGGTGGAATATGAAGATGGGGTYGTCCTCCAGGAATTCCGCAAGGGTTTCAAGCTTGGYGAGAGATTACTACGTCCGGCGATGGTCAAGGTGTCTGCAGGACCAGGCCCTGAAAAGTCGGGrGATGACGATACTACAATAGGTGAAGATAGTGTAGGGCCTCAAGCGTTCGACGACGGTGAAGACGATGGTTTTGATGATGCCGATGCCGGGTAATTGGGCTCGGTTTCTAATTTGAAAC
Ta#S16198738	164	G	R	H	RSL65	-	-	-	4.58153	0.428571	0.473684	0.904762	AAAAATCAAATAATCCCAAAACATTATGAGTAGTTTTCTGGAAAGGAGGGGTTCAACAARAGATCACTTAAATTGCATAATAAAGACCACCATTTTGACATATCAAGTAATTCCATCCTATAGACACAAACCTCACTACCAGTCTGTCATGCATTCCTAAAACrGTATGCCTCTCCAGCGGTCACAKGTGCACGGCTGGGAACTTTCCCCGAGTGTTTTGTCTGCAAGAGATGGTCAAATTACACGATCTGTGAATAGACGGCACACCCAGCTAGTATTTAACAAAAAAAATGCCGTTGAATTCCCATCATGTAGAAGAAGGCACTGCCACCATGAAACCTCATTTTTCGCTGAAGTCAAGGTCTATTGCGGATCAATGCAAGCAGCTTCAATGTTGAA…
Ta#S16199865	236	Y	C	H	LDN	-	-	-	2.40511	0.314286	0.4	1.27273	TGCGTCGGCGCCCCAGCGCACGCGCACGCCAAGTTTTACCACCACGGCCGGGCGGCTGGCCACACGCGACGCGTAGACATAGACACGGGCAGGCAATCAGGCGCCGCTCCTCTTCTCCTGCAGCGCGCGCGGCACAGGGAAAGGAAGGGCGGCGACCGATGGCGGGGCTGCAGCGGTCCAGCGGCACGTTCCGGCGGTCGGGGTCGTCGGGGATGGTGTGGGACGACGACAGCCAtCTGTCCGGGGAGATCAAGCCCGTGCGGGTCGAGCGGAGCCGCTCCACGGGCCACGCCGGGTACAGGGCGTCCGCCGGCCGCGTCTCGCCCGCGCTCGACCCGCCCTCGCCCCGCGTCGCCGTCTGCCGCCCCTCCGCCCCCTCCCGCGGCGGAAAGAAAAAGG…
Ta#S16200116	502	K	G	H	LDN	-	-	-	13.3107	0.571429	0.65	1.1375	TCTCCCTCCCCTGCCGTTCAACCACCCCGGTCTCCCACCCCGCCCGCCGGCGACCAGGGCCAAACACGCCACGTTCCCATACCAGCCGTCGACTCTGCCTCCTCGTCCGGCCGCCGTCACAAAGGTCAAACAGACCACGGCGACCGGGATGACGGTGTCGGMGCCGAGGAAGATGCTGGAGGGCAAGAGCAAGAAGCCGAGGACACCGAGGTCCGCAGAGGAGCCTCCGAGGGCGCAGCGGAGGAAGCCkCTGCAGAGGGCGGCGCCCCCGCCCGCGGCGGTCGGCGGTCACGGAGGCGCTGGACGACCTGGAGCGCGAGGTGACACGGGGCTTCGTGGAGGACCTGCTGCACGCGCTCGCACCGCCGCCCAGCAGCCTGCCTCTGCCCACTTTCTCCC…
Ta#S16205024	470	A	R	H	RSL65	2g43030	01g42140	03g027320	4.05072	0.357143	0.181818	1.96429	CGCCGTCGYCTCATAGTAGCGTCCGCCGGTTCCGTCTCCGCTTTCGACCTCCGCACCCCTCGCCCCCATCGCCTCCTCTTCTCCACCACGCTCCCCGACCCCGCCGCGCCCGGCGGCGTCGCCGTGGACCCACAATCTGGCGTCGCCTTCCTCACCTTGGGCGCCCAAATCTACAGCCTTTCCMCTGACGGCGACCTCGCCGCGCTCCCTGCTTCGCCCGTCTATGGCTCGGAGCCCCTTTCCTCCCTCrCCGCACACGTGAGCCGSGGGTTCCTCCTCGTCGGCCGTCCCAGCACCGGCCACCTCCTCCGCGTCGACATGGAGGACGGATCCGCAAGAGACGTTTCAGGGGCCTTTACGCCCCCCACGCCGATCCCCGCCGCGGTGCGGAGCGCTGGG…
Ta#S16205728	334	G	R	H	RSL65	-	-	-	14.5469	0.176471	0.545455	0.323529	GAGGCAGTCGAGGGGACAGCGCGCGACCGGAGGGGAGGCGGCAGCGGCGGGGCGTGGGCAGGGGCGGGGGCCGGCGGGATCCCGGGCTGCTGACCAGGGTGGTGGACAAGGTCTTCCGCTTCGTCCGCCTCGCCGAGTTCGAGATCCTCTTCGTCCTCTTCTTCYTCATCGCMTTCATCCTCTTCAAGGATCTCATGTCTCGACCAGACTACAACCAGATCTTTGTCAAGAAGCCTGATCAAGATGACCrCTGGCCTTAGAGGGTAGGAATCATAAAAATTGTAATCATCTTTTTCTTACTGTGTTGCGGTATGTACATTCTGTAGAGGCTCATTTAAGTTTCCTTGTTATGACTACTTATTCGATACTTTAAAGATGCTTTTGAC
Ta#S16207818	410	T	Y	H	RSL65	-	-	-	3.19189	0.529412	0.272727	1.94118	TCTCGGCTCATGTTAGGCACCATGTCACCGTGTCTAACTATTTATGCACAACATGGTGACATGGTGTCTATAGCCTGTTGGGGCGCCTGCGGGTATTCTCACTGACCACCTCTGCTTGTTTTGGCTCCTTCTAATTGATKTRTTACTTTGTCTATTTTCATGTACCCAGATCCCTGACAAAATCCATGTATTTAACCGTGGCATGTTTGGCAGCTGCAGCCGCGTGGCAATTAATTAATTCTCATTCAAyGTAATTTACTTCTCCCCCTTTATGTATCATGGATGGATATACATGGTGGTTGGCTGTTATTATCGAAGCAAGAGTTACTGATGATGACTACATTTGAGCTGGTTTGCTGCTTACAAATCGGTAGAGTGATTTATCTTGCTAATGTATAT…
Ta#S16209781	576	C	T	S		2g17080	-	09g027970	6.92438	0.73913	0.826087	1.11765	CTGCTATGGCATGTTCACTAACACCACCATGTCATTCTCAAGCCTGGCCGGACCTACCGAGAAGGTGGAGTTCTATGGTCATCCGATCGTCTATATAGCGACAAGTGTCTACGGGCATCCACATGCTCTAACCGTGCATTTTCAAAGTTACATGAACATCATGAAGCTTGTCCTTGCGGTGGACGATGAGCAATTCCCGGACTCTCATCAACTACTGGATGACTTTGCTGAGTCCCTCAGGCTTGTTCGcCAGGCAGCTTCAGCAAGATCGTAGAATGAGTTAAACTTAGATTTTAGCTAGAAGGTAGAGCATGACACAAAATTTGCACCAATGTACTATAGTCAGCCACTTGATGTATAGCCTGGTTGGCGAGTGT
Ta#S16209891	189	M	A	H	LDN	-	-	-	7.15142	0.329268	0.33	1.00222	GCCACAGCACTGTCTCCTCGGTGGATGTGGGGGCGGTGCCGGAGCGGAGCGACAGCGCCGTCGCGGCGGCGACGCCGGCGACGGGGGAGGGGAGGGAGGCGCGTCTGATGCGGTACCGCGAGAAGCGCAAGAACCGGCGGTTCGAGAAGACCATCCGGTACGCGTCCCGGAAGGCCTACGCCGAGAGCmGGCCGCGCGTCAAGGGCCGCTTCGCCAAGCGCGCCGACGACGCCGACGCGGACGCCGACGCCGTCGCGGTGGGCACGATCACCACGCCCCGGCCCTGCGTGCTCGACTTCGGCAGCTACGGCGTCGTGCCCACCTTCTGAGGCGGCGCCTAATTTCGTGTCCATTTCCTCTGGCGAGCGTGCCGGCTGGGTGCCTAATTAAATCCGGCGC…
Ta#S16210589	429	M	A	H	LDN	2g17200	-	09g027890	12.9429	0.678161	0.57	0.840508	GGCGCCGGCGCCGCCCAAGCCCCAAATCGAGCTCGAGTTCSTCGGGCCSAAGCCGGGCGCCGACGGGTCGTACCCGGTGGACAGGGCGGCGGCGGTCAGCGGCGACAAGCTCCTCCGGGACGTCATGGTCGAGAACAAGATCGAGCTCTACGCGGCATACGGGAAGCTGATGAACTGCGGCGGCGGSGGCAGCTGCGGCACCTGCATCGTCGAGATAATCGACGGGAAGGAGCTSCTGAGCCCAAGGACmGACGCCGAGAATCGTTACCTGAAGAAGAAACCGGAGTCRTGGAGGCTKACCTGCCAGACGATCGTCGGGAACAAGGAGAACTCCGGCAAGGTYGTCGTCCAACGGCTGCCCCAGTGGAAGAAATGACTGAGCAATCTTGCCATGCCACG…
Ta#S16212103	540	R	G	H	LDN	-	-	-	7.01572	0.375	0.366667	0.977778	CCATATATGCTCGCACAGTGAGGAGTATGTACCACATATACCAGAGGTCGACCAAGGAAATTGCAGTCTGGAAGTTTGGTGCTTGGAGCACGTCATTCCAGCTCGTGTGGACGCGGGCCATGTTATGTTGGTGGCTTTGGCCACAGCGCTTGAGGTCCCCCTCAGAACGGAATCATTCCAACAAGGATATGCTCGAGATATCTACACTGGTCCTGGATTTCCCCGTCCGAGTGTGACCCTGCTGTACACrGGAAATCACTACAACATCATCTACCCACGTGCTCCTTCTGCTGAGAGTTCAAGTCATCACGCTGCCAAGAG
Ta#S16213922	205	S	G	H	LDN	-	-	-	2.80984	0.181818	0.5	2.75	CCCACGCGTCCGCTGGCTGCTGGTGGACACCATCTTTATGAGTGAGATGGTTGCTGATTTGAGGATGCAAGATTACACTGTTGAGGATGRGCATATTGATGTTCTTCGGATACTGCAGGTCGGGGACAACGCYGAGTTTGTGTTCTTCCAGATGGGTCGATGCATACTGTATCTAGATATCAAGGGCAAGACATTGCGTAAAGTsTATGMGATGAAAGATAAGGATTSGTATTCGGTTTATTATATTTTTCCTTTTAAGATGGTTTGGCCTCCGATATTTCCTGCACTGAAGCCGAACCTTCAAGAATCGCCATCTGAAGAACAATATCATCCAGCTCAGTGACAAGGACCATAAGGTTATAACAAAAGAAATTTTATCTGTGGGCGTCGTAGATTCTG…
Ta#S16215154	33	C	Y	H	RSL65	-	-	-	46.8893	0.0217391	0.225	0.0966184	CCACGCGTCCGCAAAAGGAAGAGGGGCGGGGCyGGAGGTTTTGGGGAGCTAGCGATGGCWATGGAGACATTCGCTGAGATGTATGAGCGCATGGAGGCTGCCAAGCAGAGGCATGCAGAGGAGATGGAGAAGCAGCGGATCAAGTTCCTCAAGGATCTGGARCTCAAGCGGATGCAGGCTTTCGTGGACATGCAGCTTCAACTTTCGAGGGTAAAGCAAGCCAAGAACGGTACCTCGGAGATGCTCATGTCTCTTGCTGCACTGCCGTTCCTCAGCAACCCTGC
Ta#S16218839	396	S	G	H	LDN	-	-	-	6.73196	0.333333	0.615385	1.84615	GGATGTGCGGGCCGCCGTCCTTGAAGGCAGACGTTCTGGCCACGGTGATGGGGGCTGCGTGTGCCGTCGGCCGTGATGGCAGGCGCGGTGGTCGGGAAATGGTGGGTGGGCGTGATACTGTGACGGCGGGTCGGGAGACGGCGTCTGGGCGTAAGACGGAGGCTGAGCTGCCTCTGTGTGCTGGAGCTTCCTCCCGCGGCATGGAGAGGAGCTGCAGCCCGCACATCGCAAGGGGATGGAGGCCCCCCTsTCCCTGTCCATCCAGCTGCTGATTTTATGTGGTCTGGTCGATGAGGATGGCGTGAAAGACGGCAGTTCCACTCCGAGTATGTTTGATGCGAGCATACAAACCTTTGCTGTTGCGTCCCAACCTCTACTGTATATGTGTAGGTCCTCTAT…
Ta#S16220867	107	K	G	H	LDN	-	-	-	5.61037	0.363636	0.347826	0.956522	CAAATTAAGTCATACAAGCATCATAATACAAGCCAGGGGCCTCGAGGGCTCGAATACAAGTGCTCGATCATAGACGAGTCAGCGGAAGCAACAATATCTGAGTACAgACATAAGTTAAACAAGTTTGCCTTAAGAAGGCTAGCACAAACTGGGATACAGATCGAAAGAGGCGCAGGCCTCCCGCCTGGGATCCTCCTAACTACTCCTGGTCGTCGTCAGCGGGCTGCACGTAGTAGTAGGCACCTCCGGTGTAGTAGGAGTCGTCGTCGACGGTGGCGTCTGGCTCCTGGACTCTAGCATCTGGTTGCTCTGGCAAGAAGGAGGGGTCGTCAACAGCGTAGTCGGTCGAGGCACCAGC
Ta#S16221032	119	C	T	S		1g18930	-	01g049070	13.3571	0.399038	0.700935	1.75656	AAAAGTGAAATCTTCATATAGCATAGATGTAAAATCTTGTGTCAAGCAGAGAAATAGCTATCGCTCAGAGTGTCCTGACTTTCTAACACAGATAGCACTGAAGGGACTAATATGGCTGcTGCATCTGACGAACTACGGAGAAAACTTTGATAACTAGCCTTTGCAAGGTGGAGTGGTATCTCATATATATACGGATTGTAACACTGTTCGAGGCAAGATGCTATCGCCGCCCTTTTGATTTCTTGAAAGACCTCGGTTTTCGGCGACCTCTTGGAGCTTCCTCCTCTTCTTCATCCTCGTCCTCCGCTTTCCTCCTCTTCTTGTGACCACCGTCCTCCTTCAGTTTCGTCAGTGCAATCCTCTTTGAATC
Ta#S16222210	348	A	G	S		-	-	-	3.31159	0.590909	0.458333	0.775641	GCAGCTAAATCAGATAACACAGAAAATTGCAGCGATACATTGATGCTAAGATTTTGGTATCATTTAGATCATTCGTATCCAAGATAGTGGCCGGCGAACCAGACATACTCTGCATGAATGGCCACACATAATACATTATCTTCATCAGGTTTGCATGATCAAATTGGTGGCGGCATGGCGTACCGATGCAATTTGATTTGATCTCTCAACAGGGGAAAAAGGGCATTGCTTCCACTGCTGGGTGAACGCaCGAGGTGGAGGGGGGCGTGGCCTTCTTGCCGCCGACGGCAAGATCTGCTTGCGGTGGCACTTCTCCATGGGCTCGCCTTCTCCCTCTCCCTCCTCTCTTCGTCTGGCCCTCCCCTCCCCTTCTCTCCCCGCGGGCGACGCCGCGAACGG…
Ta#S16222825	423	C	Y	H	RSL65	4g45060	-	-	14.1115	0.20339	0.217391	0.935593	CAAAAAGATTGTATCCGGAGAACCAGCTGAACCCGACACTTGGGCTGACCAGGGTGCTAAAAAGGATACGGAAGGAGGCTGGAATAATGCAGCTGCAGCTGSTGACACAGGAGCTGCAAAACCAGCAGAGCAAGACAAGTCATGTTGGAATGCGCCCCCAGCAGTGGAGAATGATTCCTCTGGTTGGGGAGGSTGGGGCACTGGAAACGCAAAGGACAAAAATATTGCATCTGAAGGATCAGCTGAAGTyGATACTTGGGCCGATCAGAGTGGTAAAAGGGATACTGATGGAGGTGGTGCTAGCTGGGACAAAATGAAAGTGAAGGATCACAATATGCAGCAAGACCAATGGGGTCATGTGCCAACCCAGAATGTTGATGCACAGGATGATCCATGGGG…
Ta#S16224064	304	G	S	H	RSL65	-	-	-	10.2824	0.111111	0.266667	0.416667	CACAAATGGAAATTGAGCTTGGAACTGAACTTCAAGTGGCAGGTGAAATGGAGGCTCCGCAAACTGAACATGAATCTGAACTTGTYGAGGAAACTCCACAAATKGAAATTGAAGCTGCTGATGGTGATCCTACTAGAGATGAAGAAGAGCTGCCGGCTTGGTATCAAATTTTTGACCTCAATGTCGACGGAACTCGTGAGAGCTGTGAAGTGACTGAGATTCCYGGTGATCCTCCTGAAGAACATGCTTsTGATTCTCTGCCTGATTTAGTTGGTCAGATGAGCCAGCAAGCATACTATGATCCTCCAGATACTCAAGTTCAAGATAAACGTGCAGATGAAAACCAACAGTTCGAGGATGATCAGGTGCTTCTAAATCAGGGTATTGGCATGCATGATT…
Ta#S16224408	265	G	R	H	RSL65	1g15300	-	01g016590	1.76704	0.315789	0.25	1.26316	TTTCGCTTTTGACAACGCAGTTGTTAGCGGGCCACCGCAATGGCAACGCCGCTGCCGCCGCCGCTGCCAGCGTTCGTGTACCGGATCAGCACGGGGGATGAGTGGGCGGAGCTCCAGCGCACCGGCGGCACCCTCGGCGGCGACCTCGACCGCTCCACCGGCTGCTTCCACCTCAGCGACCTCGCCCAGGTGAAGATGACMCTAAAGAATTATTTCCGTGGGCAAAATGATCTATACCTGCTACAAATTaACACTGCCAAGATTGCAGATGGCTTAATTTATGAGGCAGCTGATGGCTGTAACTACTTCCCTCATTTGTATGGCCCTGATCGGAGCTTTGCACCCCTTCACCTAAGTGCTGTTGTCAAGGCAGACAAAATAGAGCTGGCGAACAATGAT…
Ta#S16226526	253	C	T	S		-	-	-	20.3063	0.520408	0.642857	1.23529	CGCGTCCGCGGCGATGGAGGGGTAGCAGGGCCCAAGGTGTAGCTGCGCAAGGGAGGAGGCGAGATCAGGCGTGGATTTCATCTCCCGCAGCTGCTTTGATCCATCTTTACTATGAGGATGGTGTAGATGTTTTCTGCCCCTAAAGCGCCGGCCAGACGCATCCTCCACATGGGCAACATTCTTCAAAGTCTGAAGTGTGTTTCCCTACAGCAAGAAATAAGGAGGCACATAACTCGGAACGATTGGACGcGGGGAGCAAAAAAAGAAATATTACCTTGTTGTTTACCGCAAATAGTAGTAAAGGTCCAACCCCTAGGTAAATATCGCCCTTGATGAAGAGGTTGAATTCTGGCCACTTATAGGGTCTGTCTATGGCGTGTATCTCAAGTCCCAACTCTC…
Ta#S16227558	239	C	Y	H	RSL65	3g07350	-	04g006810	12.4664	0.1	0.181818	0.55	CCACGCGTCCGCGGACGCATGTGTTCTTCCGTGTTTGATGCTGTTATCAAGTCGCTGAGAAGCGTAGAAAGGCTTGGTGAGAGTGGCAGGGTGTTGAAGGCCATGGAGGACGGTGGTTTTGCACCAGACAGCACTGTRCATGGAAAAGCTGTTCTTGCAATGTGTGATGCTGGGAATCTGGAAACAGCGCACAAACATTTGGCTCGTGTGGAAAAATCAGGGCATAAKTTGGATCCACyTGTATGGTCTGCTTTGGTTCAGAAGTATTCCCTTGGTGATGATGTTGATATGGCAGTTTCATGCTTCCCCGAAATGCTGGAAAGAAGAAGTGGCAATCAGGTTGGTAGCGCTCTTGAGGTGCTTGTGTATGGGCTGTGCAGGAAGAAAGAAGCAAAGGAA…
Ta#S16230264	167	T	W	H	RSL65	-	-	-	4.6051	0.2	0.62963	0.317647	CCACAAATGGAGCTCTTTGAAGGCCCTGCTGAACAAAAATCTCCCAAAGATGCTTCTGTATGCTGGGAGGACAGTGATCCAAGAGCAGTGTCAGCCACCATTGAGAAGCCTTCACCTTCATTTGATTTAGCAATTCCAGATTTTAAACATGAAGGTGCTCTATCAGwGGAAGCAGTGTACTCAATRAAGAATGACACTGAAAGCTGTTCACGAGATCACAGACGATCGTCCATTGGGCTTCATCACTTGTTCTCGCAGGAGTCATTTAAAGGACCAGAYGTGCATGATGATCTTGTGCTTCCAAGTACTGAGGATGAAGATGATTCCAACACTCGCCATGCTGAAAAAATGGTTTCTTCAGAACCTGATTCACATCAAGGGTCTCCTGTAGATTTAAGT…
Ta#S16231597	88	T	Y	H	RSL65	-	-	-	17.6038	0.461538	0.382022	1.20814	CACGCGTCCGGACGAGTGCAAACGAGCTGCTCTTTTCTTCCTAAAAAGTATTTCTTCCGGCAAAGGCAAGACGGAAAGCAATTACAGyAGGCAGCTGCCCCARAAATGCTTGCCAAACTTGATTCAGTTGAGGAATATGCAACAAATAAAAGTGAGATCAGAGSTACTGCATCTGGTTCCTGGGAAGGCTTTAAGACGACACTGCTGTGACATCGTACCTTCTTCATCTGAAACCACCATGGATATTGATATCAGGAAATGCAAAGATGGTGAATTGATCGCGATGCATTCGTAGTGATTCTTGAATAGCATTGAATACTGATCTGGAGTAGATAATTT
Ta#S16231626	48	G	K	H	RSL65	3g07670	02g11000	-	10.4901	0.333333	0.0714286	4.66667	CCACGCGTCCGCTCGCAGAGATGGAAGACGCCAACATCTTGGTCCTGkAGATTCTCTTCATTTGATGGATAAGGTAGATGCTGTKGATTCCCCATGCTTAATGCTGGGTGAAAAATGCATGCATGATTCCTTAAATAACAGAGCAAATGGCTTTCCTAAAACAAACCTTGCAGTGGTTAATGCTAATGTTGATTATCAGTATCCCTCTGTAACAACTCAAGATAGTGATACTGATAGTGCCRCATCCTCTGTTGGTAGTTGCAATCCCTACGGTAGCCCCTATAGACAAGCACATCCTC
Ta#S16232693	242	G	R	H	RSL65	3g19820	08g18150	03g026310	11.7981	0.695652	0.34	2.04604	CCACGCGTCCGGAGGGTGAAATTTGTCTTATGGGACCTTGAGAAGGAGAGCTTTAATATGATCCAGTTGTGCGACTATCCTGTTTATTCGCTTTGTCAAGCACCAGAYAGTCCTAGCTGCCTATATTTTGGTGACGGAAATGGTGAACTGAAACTCCTYGATGAGCGGATGGGTAAGGTATCAAGCACATGGGATTCACATGACAATACAATTAACTCAATAGATTTTCATCCAGAGAAAArACATATGCTTGCCACAAGTTCAACAGATCGAACAGCACGCATATGGGATCTCAGAAGGYTTAAAAGGAAGAAAGAAGAGAGCTTGAAGGTTCTAAAACATAATAGATCTGTTCAGTCAGCTTATTTCTCACCTAGTGGCAGCATGCTAGCAACAACA…
Ta#S16234202	301	T	Y	H	RSL65	-	-	-	4.46865	0.4	0.222222	1.8	CGCTGCCTGGGGCTCCCGCCGGTCGATCCCACGCCGTCCCACCGCCGCCCCGACACCGCCCGGGGCTACCGCCGGTCGATCTCGACGCCGTACCACCGCCGCCCCATACCGCCATGCCTCTACAGCGCCGCCCGACGCAGCCATGCCTCTAAACACCGCCGTGCCTCTATAGCACCGCTCCACGCCGTCCTGCCCCTTCAGCGCAGCCCAACGTTGTCCTGCATCTCCACTGCCGGCCCAACGCCTTCCcGCTCTCTCTCCGGGTGGCCGCCTCTCTCCACGGCCACATCCAGCACAGTTGCCGCCTTCCTCCCTGGCCCGACCTCCCCCATGTCCACCACGAAAGCACACGCAGCGGTGGCGGCGATTTGGATCGGGGCAGCGTGCGGCTGGGCAAGG…
Ta#S16234744	458	Y	C	H	LDN	-	11g25780	-	2.98069	0.45	0.277778	0.617284	GCAGAGGGCAGCGTCAAGTTCCTGTGCAGCTACGGGGGCATGATCCTTCCACGCCACCCCGACGGCGCGCTCCGCTACGTCGGCGGCAACAACCGCGTCCTCTCCGTCGACCGCTCCCTTCAATTTCACGAGCTGCAACGGAAGCTGACGGACATGTGCGGATGGGCTGCCGACGGAGGACCTGGACGCGCTCGTCTCCGTCACGACCAACGACGACCTCGGCCACCTGCTGGAGGAGTACGACGCCGCyAGCAGGGACCGGCTCCAGCCGCTCAAGATAAGGGCGTTCCTGTTCCCAAGGKCCAAAACGCCGCCGCTCTCGCCGTCCACCCCGTCGTCCAGGCCAACGCCGGCGTACGYCCGCCACCACCACCAGCACCACACGGCTCGCCCCCCTCC…
Ta#S16237284	506	T	K	H	RSL65	-	-	-	3.47562	0.0555556	0.342857	0.162037	TGTCGTGGAGAAAAGGAACGTGCAAGACCAATCGATCGGCAAAGCTTCCAAAGAGGGTCTTCTCGTAGTTCTCGGACTATCCAGGAGGAAGATATAGGATGAAGTTTGCTGCCTCAACCAGACTCAAAACTTTAGAAAACCGTGGTCATCTGCTACTGAGACCGCCTGTTTGTGTCCGGGTTACATGGGAGAKGCGTGATGAAGGGATCAATGGGGCTTCCTCGTCAACAGCTGCAGCTTCTGTTGCCAtACTTCCAACTGCCACACCTCCAACAACAGTTTCATCRATACTGTCAATGGAACTGTCGGGTTTGTATATGTTGACAACCTTCTTMTCCTTGGTAGCTCTATCAGCAGTGTTATCAATTGGAAGTTGGATTGCCTGTCACATCTTTCATC…
Ta#S16238298	338	C	Y	H	RSL65	1g65330	03g18380	01g038300	5.17747	0.145455	0.0909091	1.6	TGGCAATATATAATCAAAGTGAAACCATTTTAACTTCAAATAGCTAAGATGAAAAGAAAGAGGAAGAAAGCCAATAACAAATTGTTGAATTCAAAGGGGAATGTAGTACTTCAGTCTTGCCCAGGCTATGCAGTCTTCAAATTTATCACATCGCTCCTTGTCAAGGCATTCACGTACACGCTCCAACAATTCCCTGGCTTGAGCATCACCTGCCTTTCTCATAGCAGCAGCATATTCAGCAGGATTAGAyATAAATGAGTTCACTTCATTTGGAGTTTTCTCTAGCAGACCCTCAAAYTYTGAGCGAGCCCATGTTAGACAATGGTCAATATTGTGCGGAAAATAATGAACTGTGCACATTGGTGCCTGTTTCTCAGGAGGATCWCGTGAAGCTCCATA…
Ta#S16238461	566	R	A	H	LDN	-	-	-	3.41269	0.6875	0.619048	0.900433	TCCATCCATCTGCACTGAGAGTGAATTAGGGCAATGGAGTTCTCCGTCGAGGAGGAACCGAGGTCGGGCKCGCCCCTGGCACTCGGGCTCGGGGAGGACGCCATGGAGGCGGTAAGGAGAGCTTTCCCGGGTCAGGATTTTGCTATTGATGTGGTGAACCGAGCTTTYGGTCGGCGGAATCCGGMGGAGCGCAGCCAACAAGATTCCTCTGCCTGTGGTATCAGTGGAGCATGTACATCGGAAAAGCCTrTGGATTTGGAGCAGGYGGAGAACGCTGGGAAGAGCTGTGCGCAACAGGATCCCTCTGCCTCAGAAATGCAGTTGAGATCTCAGGAAGYGGAGCAAGCCGGTCAGCGCTGCGATGCCCCTCCCGCACCTGCAGACGTAGGCACTGAAGCC…
Ta#S16242520	468	K	G	H	LDN	2g31790	-	09g013160	1.85698	0.692308	0.629032	0.908602	ACTTAAAGTTACCCAAATACCACCTTGGGCTTCTACCTGAACGGAGTAAACAAATGTCCTATCATGTGCCGGGCCTTCTTCCTTCTCTAACTTAAAGATGGGTTTTGGCCAATGCTTCCTGCTGCACTGCTCAATAAGCTTCTGCTTGCATTCCCTAAGMTCTCCAACCTCAACCCCCAATCCATGGCCAACTCCAGTTGTCAACACTTGCTGATTGCCTCCACCAAGAAGCTTGCTTAATGCATCCCGkGTGGCATTGAGCTTAGCRATTACCATCTGCTCTGAGGAGCCCATCCCAACAAGTGCCCCACCAACAAATACATTTACAACCGCTGTTCCACCCTTCTGCCAAGTCTTGAATTTTATATCTTTCCCATGTTTCTGGCACAGTCATGCACA…
Ta#S16246167	274	R	A	H	LDN	-	-	-	9.06985	0.137255	0.116667	0.85	GGCAAAGGAAGGATCGAGTGCATCACCTCAGGCGCTAAACAAGGATAGACTCGAGAAAATGCATGTGGAAGCTCCTRTAGAGAAGGTTGAGGGAGATGAGCAGAACATGGATTCTGGAAAGGCAGTGGGCAGTAGCCTGAAAGGTTGTCAGGCAGTCTTGAAACAAAACGAATTAGTGGAGGAGGTGGATCGTCTGAAGAGCGAACTTGAAGCAGTCAGGCAAGATCGTGAGTATCAATTAGCTCAGGTrCAGTCTTTGACGGCTGACRTAGCTAAGCAGAAAGAAGTTGCAAGAAGATGTGGGGCTGAGCTAGAGAATGCCATGAGGAGAGTTGCTGCCCTCGAGGAAGGAGGCCTRTTGCAAAGGGAGACAATMAGAACGTTGCAGATTCAGCTTGC…
Ta#S16246863	356	T	Y	H	RSL65	-	-	-	6.71496	0.5	0.166667	3	TTTCTTCTCTCATACCCATATACTATTTCCAAACATATGCTAGTTCCTTTTGTTGACACTTGCATATTCCCTAGATGGTCTTGGAATTCATCTGCAAACGACAACAAGCTGTGGAGAATGAACTACTCCCTTTTCTTTAGCACGTCCCATTTGCGCTCCAATAGCACGCTTGTCTCCAGTGGTGTTCTTGCACAGAATAATGTGGATCCAGTATTTGATGATCCCAATTTGAACTGGAAAGAGGTTTTCyACAAGAAGCATGCAGAGCACATAAGCTGGARTGCCGCATCAAATAGAGCAATATGCCAGCAATGCCGTTCAGTTCTCTGGCTGAGCAACTTGACGYGTGYTGCTCCTCACCATTGTCCTAAGAAAGGAAAAGATGAAATAAAACTAACG…
Ta#S16250308	405	C	Y	H	RSL65	1g70740	03g10890	01g043460	7.51572	0.2	0.333333	0.6	CCGGCCGGCCATGACGAGCGCCTCCGAGCTCTTCACCGCCCGCCGCGCCCGCGCGCCCCGCCTCTCCGACCCGGGGGACCCCGGCCCGGATCCGCTCGCCGACGCGCCGCAGGACCCGCACGGCCTCGCCGCCCGCCGCCGCCGGAGGGGATGCCGCGCGCGACGCCAGCTCGACGCCGCCGGGGACGTGCGCCAGCACCTCCACACCGGCCCSCCGCCCCCGCGCCGACGCGGCTCCTACACGGACCGyATCTTGTCATACATAGACAATAGCAACATTGGGGATTCTGCAGCTACAAGGAACCGACTTGACAGGCTGATGTTCAGAACAAATGAGCGGCTTCCCGGTGCCGTACTGCAAGCTCAGGCACGTGTTCTRGAGAGAYTGAGAGGYGTTTC…
Ta#S16259088	115	T	G	S		3g03340	02g04500	04g003030	19.9249	0.0338983	0.964912	28.4649	GGAGAAGATGCTCTGCAAGGGACACTGCGCGCCTATACTCACGTCAAGAATTTCAAGTACATCAAGCATGTTCTTGGTGGCGTCGACGAGAACCTGGCGGATGGCTTGTCTGGCtTTGATGGCATCCTCATCGATCTTGGCATGTCATCCATGCAGGTTAACAGGTCAGATAGGGGATTTAGTGTGCTCAATGATGGTCCACTTGACATGCGCATGGACCCTAAGGCAACTTTAACAGCAGAAGATATCTTGAACTCTTGGCCYGAGCTTGAAGTTGGGCGTATCCTCCGTGATTATGGGGAGGAAARCAATTGGCAATCCCTTCAGAGGCGAATTGTTAAAGAACGGAAAACAGGGGGTTTACAC
Ta#S16264118	521	S	G	H	LDN	5g18290	04g47370	06g025260	20.7272	0.25	0.636364	2.54545	GAAACTGGGACTGCATCCTCACTCAGTTGCCTTGTTCAGAGGGTTGTCTGGGGATTTCTTCCATAGCTTCCATATCATRTCTTTGTACTGTTTCAGTGTTAGGCCTGGCTTTTCTTCCTTCAGCCTAGGGAGCTCTGCCTCTTCAAATGCCTTGAATGAYGCCTTGAGGCGGCGCTCAGGATGCCTGTCWGCSGGCAAGGCCGCGTCTGTGTCAACAAGCGACAGCCGCACGATGGCCTCGTCGACRCCsGAGGCCTCGATGAYGGAGTCRTCCCTGTTGGTGTTGGCGACGAGGACGACGCGCTCGTACTCCTCCTCCTCGGCGGTGCGCGCGGCGCGCTTCTTGGCGGCCTCGGCCTCGCGCTCGAGGCGCAGGCGCTCCTCCTCGCGGCGGC
Ta#S16264544	333	Y	T	H	LDN	-	-	-	4.44369	0.278481	0.230769	0.828671	TCTGCCAACAAGCGACTATTTTCACATGCAAATGGGTTTGTCCCAAGGAGCATACCAACAGTAACCACGCAGGCGTCCACCACCTAATGAACAAAAGCACTTCCTCAAGACCTGCCTCTCCCATGGTTTTCCCTGTAAATTTGGATTGTACCATTCCAGTGAATTCCAACGTGGCTCAATTTTTATGTCGCATGTGTAGAGTTTGTAACTCTGAGTACAATGGCACATATGGGAGATATCGCGGGTCGTyGTCTCCTCCAAGATCGCAGATCTCTTGAACTTGGTGATGATCCATATCATAAGAKACCAAAGTATTATCCCACCCCACAGTTAAGAAGATCATGTTACAGTGTGGATGCATTGCAACCCACTGAAAGCCTTGTATAAGATCAATATCTC…
Ta#S16265952	319	G	R	H	RSL65	-	-	-	12.4313	0.0571429	0.222222	0.257143	TTTTTGGTCAATCGTTGGATCTGACTAATACATAACTATATATATATGTGTGAGGTATTATTCATGTGTCATTTTTTGTAATTCGAGTAAGCTGAAACTGATGGTCTCAGATGGTTTGTGTATTAACTTTGATCAGAACTTGCATCTACAAATACTGAGTAGTGGGTTGCCTTTTGTGCAGGAATTTGCAGCAGGATCCCTTGCTTGTGCTCTCCGCCTGTCCTCACTCCTTAGACCTTCCCTTTGCTTrTCACCATACATTTTATTYAGAGTGGTGTCAAGATGCATCTCCTCTGCCAAGATGATGGGCAGAGGGCCTAAGCTCTAGGGTCAAATGGCGGGAAGTATCAAGTCGAAGATATTATGGCTTTTGTACATCTTCTATTTTCTTTAAATGAA…
Ta#S16267311	491	C	S	H	RSL65	4g27950	03g36080	01g016690	7.30393	0.2	0.547619	0.365217	CGGCGGCGACGTGCGCTTCGCCCGGTGCGGCTTCGCGGCGGCCGAGGCCTGCGGCGCCGTGTCGTTCCACAGGTGCGACGCGGTGCGCGTCGACGGGGCCGGGGAAGTCGCCGTGCGGCGGTGCARGTCCGCGGMCGTGGAGCGCGCGGGCACGGTGAGCATCCGGAGGTGCAAGGGCGCCGCGCGCGTGCACGGCGCCGGGGAGCTGCGCCTCGGGCGGTGCCGGGAGGCGGACGTGGGCAACTGCTCsGACGTGGCGCTGGGGCGGTGTCGCGARGCGCGCGCCGACTGGTGCGGCTCGCTCGGCGTCGCGCGGTGCCGGTCGGCGGACGTTAGCCGCTGCGGCGCCGTGCGCGTCGACCGGTGCGGCGACGCGAACGTGKCGAGCTGCGGGAGCGT…
Ta#S16267602	173	A	R	H	RSL65	3g02980	02g03960	04g002700	17.3013	0.33871	0.0810811	4.17742	GTAGAGTAATTATATAYGGCACTTGCTTTGTCTGAACAACAGCACAGGGAGAGAGAGCTTACTGCTTCTTCCTTCTTACATAGGGGATCACATGATCGATGGTGATGCATGCATGCTAAGCTTAAGAACCATCATCACTTGGTACACACACCAGTTCAGATTACACATGATArTTATAAACTAATTAACCCCAGCAGCTAGCTTAGTTGGGTGCGGTAAAAACTCCACTGCTCTCCGAGTTTGTAGTAGTTAATTAACCTGAAACACCAGAAGCATCAGGTAAAAAAGATGATCTCTTTTGCTGCGCTCGCTCTTGTGCTGCTGCCACGGCCGTGGCGTGGGTGCTAGCTTTGCAGGGCTGGGAACATGAACATCTCGGGGGAGGATCTGAAGAGGTAG…
Ta#S16267674	94	A	G	S		-	-	-	3.52798	0.433333	0.230769	0.532544	ATGTGTACTGGCACTGGGGCTGCAAGCCCAGGCTTGCCATTGGCACTCTTCTTGCTGTTTGCAGCCTTCCTCTCATCGGCCTCGGCAGAACTCaAGCTCTCAGAGCTCTCATCAGCCTCGGTATTGGCCTCATTACCGCGGAAACTTACCTTCCTGTTCACAGTTGGGCGATTCATCCCATGACAACCTTCAGGATAATCGTCGAATGCGCCGTCCACGCCCATCTCCTCCTGCTCTTTGAGGAGCACCTTGTCAACGAACTCCAGWATCCGGCCGAGCTCCCGGCTCACGGCGTGCTTCCCCTCCCGGATCATCGGGTCCCCTCCCTGGATCCCGTCGAGGCGG
Ta#S16464964	98	T	Y	H	RSL65	1g59560	02g05310	04g003370	48.5184	0.25	0.289855	0.8625	CGCCTGCAGGTACCGGTCCGGAATTCCCGGGTCGACCCACGCGTCCGGTTCAGAATGGTGTTTTGAAGTCTCTCTCTTTTCTATTTGAGTATATTGGyGAGATGGGCAAAGATTACATATATGCTGTCACTCCCTTGCTCGAAGATGCCCTAATGGACAGGGATCTGGTTCACAGGCAGACTGCTGCATCTGCTGTTAAGCATATGGCTCTGGGAGTTGCTGGCTTGGGTTGTGAGGATGCTCTTGTCCATTTGCTTAACTATATCTGGCCCAACATATTCGAGACATCTCCCCATGTTATAAATGCCGTCATGGAGGCTATTGAGGGGATGCGAGTTGCTCTAGGTGC
Ta#S16465122	131	C	Y	H	RSL65	4g35440	09g34300	02g030090	5.34541	0.315789	0.509434	0.619883	TACCGGTCCGGAATTCCCGGGTCGACCCACGCGTCCGCATAAACTTCAGTGGCAGTGAATTACAGAAGCAACTAGCAGAAGCTAATTTATCATTTCCACTCATCRTGAAGCCACAAGTAGCATGTGGAGTyGCTGATGCGCACAATATGGCATTAGTTTTCCAAATTGAAGAGTTTAGCAACCTTAGTGTGCCTCTTCCAGCTATTCTACAGGAATACATYGATCACGGGTCCAAGATATACAAATTTTATGTAATTGGAGACAAGGTTTTTCATGCTGTAAAAACTTCAATGCCCAATGCAAATTTGCTAAAATCGTCATCGGGGGATGAACCTCTTACGTTTAATAGTTTGAAGACTCTTCCAGTGGCTACCAAGGAGCA
Ta#S16526202	384	Y	T	H	LDN	4g11710	11g42350	05g025630	22.117	0.176471	0.25641	1.45299	ACGCGTCGGTTCCCTGAGGGCAATGGGAGCCGAGGCGCCCTCGAGCGTGGCGCCGGCGGCGGGTAGGAAGGCTTCGGCGGTGCAGGCGGAGATGGTGGAGGCGGCGGCCATGTGGTGCGCCAWGCACGGACTCGTCGTCGGCGACCGCGGCAACCCGAGATCTGGAACAGTCCCAGGTGTTGGTTTGGTTCATGCTCCATTTTCGCTACTTCCAACACGTTTTCCAGCATCTTTTTGGAAGCAAGCATGyGAACTGGCTCCTATTTTCAATGAGCTTGTRGATCGTGTGAGCTTGGATGGGAAGTTCTTGCAAGGTTCTTTGTCTAGAACAAAGCAGGTTGACGATTTCACTGCTAGGTTGTTAGAAATTCATGCAAAGATGATGGCAGTRAACAAGAA…
Ta#S16876279	1150	C	Y	H	RSL65	3g38160	-	07g022980	22.139	0.0882353	0.395833	0.22291	AGTTGTCGTTGGCGCACCGAATATTCAAGAGTTTTCTCCAGGAGAAGGTGCAATATTACAYATTAAGGAGCTTGATGATGTCATTTCAGTTGCTAAGACAATGAAACATATTGCATCAAATCCTGATGCTTTTAATCAATCTTTGAGGTGGAAGTATGATGGTCCATCTGATTCTTTCAAGGCACTTATTGACATGGCAGCGGTTCATTCATCCTGTCGCCTTTGCATACATATCGCTACGAAGATTCAyGAAAAAGAAGAAAGAACGCCAAAATTTATGAATCGCTCATGTAGTTGYTCCAGCAAAAGAGGAACAGTATACCACTTATTTGTCAGAGAGAGAGGGCGGTTTAAGACAGAGAGCATTTATCTAAGATCAGATCAGTTAACTTTAGGAGC…
Ta#S16978380	570	S	G	H	LDN	-	-	-	3.53627	0.25	0.153846	0.615385	CTGTCGGCGCGGCGGCGGGAGAGCATCAGGCTCCTGGACGTGCTGCCGGGCCAGGGCGGCATCGGCGAGTTCCTGCGGCACCCCGCCGGCGTGGAGTCCCTGCTCAACACCCGGGCGCTGCAGAGCTTCGCGCCGGTGGAGTCGGAGTCGGAGTCGGGCCCGGCCGGCGCYTTCAGGTGCACGCTGCACCCCATGGGCTTCCTCGGCTTCCAGGTCGCCCCGGTCCTGGACCTCCGCGTCACCCCGACCsGCGACGACTGCACCGTCGAGATGCTCTCCTGCAGGTTTGAGGGTTCGGACTCGATCGAGCAGCAGAATGAGCTCTTTTCAGCGGCTATGACCAACCGAATACATGGGG
Ta#S17057490	843	K	G	H	LDN	2g16610	05g48870	09g028450	11.8192	0.357143	0.137255	0.384314	CTTTTCCGGCGCTTTATAGCCAATGCTCGAATCTTGGTACACTAGCTAATGTTGCTCATGCTGTRGCTACAAAGAGCATGTTCCAGATCTTCTAYAACCCCAGGTTAAGTCAATCTGAATTCATCGTACCCTACTGGAAGTTCACCAAAAGCTTTAGTCAACCATTTTCTGTTGGATCGAGGTTCAAAATGAGATATGAAAGTGAGGATGCTGCTGAAAGAAGGTACACAGGGATAATTACTGGAACTGkTGATGCAGACCCTATGTGGCGTGGTTCAAAGTGGAAATGCCTGCTGGTAAGGTGGGATGATGATGGTGAGTTYCGTCGACCAAACAGGGTATCTCCTTGGGAGATTGAGCTGACCAGTTCAGCTTCAGGATCCCATCTGGCCGCACCAA…
Ta#S17057494	648	A	R	H	RSL65	3g58300	06g11410	04g033870	23.9596	0.294118	0.115385	2.54902	TCAGGAGGGACGCCATAGATTGGATTTGGAAGGTCATTGAGCATTTCAATTTCGCGCCGTTGACTGCGGTCCTGTCTGTCAACTACCTTGATAGGTTCYTCTCCGTCTATCCCCTTCCTGAAGGCAAAGCTTGGGTSACACAGCTCTTGGCAGTGGCTTGCTTGTCCCTCGCTTCAAAGATGGAGGAGACCTATGTGCCGCTCCCCGTCGACCTGCAGGTGGTTGAGGCAAATTCTGCGTTCGAGGGRArGACCATAAAAAGGATGGAGCTTTTGGTGCTCAGCACCTTAAAATGGAGGATGCAAGCTGTTACTGCTTGCTCATTTATTGACTACTTCCTGCGCAAATTCAATGATCATGACGCRCCCTCCATGCTCGCATTCTCCCGCTCGACCGACC…
Ta#S17865476	913	C	Y	H	RSL65	1g55530	07g08190	02g004430	17.3882	0.264706	0.15	1.76471	GTGAAGCCTCTAACATAGATACTCAGAATCAGCTACATGGAGAGAAAGAAAAGAAGCTTAAAAGGGCAGTAGAAKATAATAACTCCGATGCTGGAGGGAGGGTCAAAACCAAAAAAACATCCAGCGTGGATAAACGAAGGAAAAGAAGAAAGAACTACTCTTCTGATTCATATAGCTCAGAAACTTCTGACTCGCAGTCCTATTCCTCAGATAGTGGTTCGGAGTCACAATCATACTCTTCAGCATCATySGATACTAGCTCATCTAGTGACCATAGGCACAAGAGAAGAAAAGGTTCTAAGAAAGTGAAACGAAAGCCTGCAAAGAGGAAGAGCAGCCATAAGAAGAGTAAGAGCAAGAGTAGAGGAACAAAAAGATCCAAGCGGAGCTATGGGAGCT…
Ta#S17878492	321	T	W	H	RSL65	1g20820	-	-	5.11377	0.129032	0.352941	0.365591	CGCCTTGGGAGCTCTCTCCATATGGTCGACCTGCAGGCGGCCGGACTAGTGATTTCGAGCGGCCGCCCGGGCAGGTCAGCAGCGGGCGAGAGAGGCAGAGAGAGGCGAGGAGAGGACATCGCCGTCGCCATGAGCGCCCTCAAGTTCTGCAGCAAATGCGACAACATGCTGTATCCGCAGGAGGACAAGGAGATGCACACCCTCCTCTACGCCTGCTCGAATTGCCAGCACCAGGAGATTGCTACTGATwCTTGTGTGTACAAAAGGGTTCTTCGGAAATCTGCTGATGAACCTAAAGACACCCTAAAAGACGCAGCTGCTGAYGCGTCTCTGCCACGCACCAGAAGTGTTAAATGCTACAACTGTGGCTATCCAGAAGCTGCTTATTTCCAGGCCCCG…
Ta#S17878530	395	T	C	S		1g51460	06g04620	10g002550	7.02833	0.5	0.666667	1.33333	TGCTGTCATAATCGAAAACAGACGAGTTTGCTTCAAAATGGTATGGTATCAATTGACCGATTCGTTCATATGATAAAAGTACGCCACATAGTAACTTAATCAACGGTACTGTAGGATCAAACTGCAAACTTCCTTATTTCTACCCGGTGACAAACAACAATAACTTAAGCCAACCTCTACTGCAATGGCCACACTGTATCAGCTTGTAAGGGGGGGAATCCAAACCAAGCTCCATTTTAATCGAACTATcGATACCAACTCTATGGCTGCTGCTTGGGGTCGCGGTACCCAGCATCCACAAGGACCTTYTCCTTCTTGGCRAGCTCGATGTCGTTATCAACCATCATCTCAACTAGCTGCTGGAAGCCAACCTTGGGCTTCCACCCAAGCACTCTCCTT…
Ta#S17878568	717	T	W	H	RSL65	2g08920	-	03g009630	11.1082	0.588235	0.25	2.35294	GGAATTAGCTAGAGCCCGTGACCAGGAGGAGGATGAAGAGAACTCTAAGCATCGCGAGTCACTTAGAGAAATGAGGGAGAACCACATGAAGAGTGTGTCGGTCACRAGGAGTATGCAAGCAAGGAAGTGGGATGAATTTCTTGAACAAAGTTTTAAAAGGCAACAGCAAGCTCAGCAGACCTCATACGCCCAAACTGGGTATAGCGATTTTGATCAGAGAACTGCACATTATGCTGCTACTGGTCCACCwATTGATTCAAAGAACACATATCCATATCCTACTGATAACTATTCTGCTCCAAGGCGTCACGTTGCTTATGGCGAGTTTCAGCATGACAGACATGACGATTTAGGGAGGACCTATGGGCGATATTAGCCTGTGGAATGCGTGCTGCTTTG…
Ta#S17878602	623	C	Y	H	RSL65	2g49800	-	03g034590	27.7056	0.307692	0.0869565	3.53846	TTGGGCACCAATTCGTGATGAGCACCCTCTCCATCAAAGGAAAGAGCCTGTGTGCCCATCCTTGCAGTTCAGCTTGATGGGGAAAAAGCTGTACATCAGCCAAGAACAGGTGTCAGTGGGTCGCAAGCCAATAACTGGCCTAAGGTTATGCTTGGAAGGTGCTAAGCAGRACAGGCTATGCATCCAACTGCAGCATCTAGCATCTCTTCCAAAGATCCTCAAGCCTTACTGGGATGCACACATCACGATyGGTGCGGCAAAATGGCAGGGGGCCAGAGGAGCAGGACAGCCGCTGGTTCGAGCCTGTGAAAGTGGATAGCTTCTCCCACGTCAGCACAGCTCCAGTTGAGCACTACGAGGTGCTCATCGGGGATGCCTCCGGCGTGTACATTGTCACCG…
Ta#S17878979	461	M	C	H	LDN	5g27570	-	-	41.9743	0.0775717	0.0677146	0.87293	TACGAGTTGGAGAGATCGATGAATGAGTGGATTTAGTAGTATTGTCGACTTTTATTACAATCAAAATTGAAGTCCCGCAGCTTCTTCTTAACCTACACTCGCTTTACAAACACATACAACAGCACCAACGTATGTGTATCATCCCTACCTGCAAAATACGTACTCTCTACGCGCGATCTAACAACACATTCTCCAAAGACAATCCTTCTCACAAACATATACTCTACGTATCCTCACATTCTCATCATGmAWGTAAGCATYAGCTAACATCATCGTCGCCGTGCAGTATYGATTCGAGAAGGGCCTCCTCCTCCTCCACCAATGCCGTGAACTCCGTCTCTTCGTCTATGGCGCTCACGATGCTGGGGTCGTCCATCAGATCATCTTCAGCAATGCGTA…
Ta#S17879132	331	C	Y	H	RSL65	-	-	-	6.4913	0.0481928	0.15	0.321285	GCTCTCCCATATGGTCGACCTGCAGGCGGCCGCACTAGTGATTCGAGCGGCCGCCCGGGCAGCCAAAAAGAGCAAGTCACTAGGTATTCATTCACTTATTGGCAAAAAGCAAGGGAAAACGATGGCAAGGTCTAAGGAATTGGTTCAAGCTGGTTTATTTATCGGTACCCGGTTAGCTTAGTGCAATGTTCAAAGCGGTGAAGCGATTTGCATACATCTTCATTTGCCATTGGTTATATGATTAGTAACyATGATAGTTCAGTTGCTTTGTTTGGTCTTCCCCCTATAATCAATGCTAGGATTTTGGTAATATATGACAAGTTACATATACTCAAAAGTACATTTTTTACTCAATAGTATTATTCGTACTTGTGCGATGTCATTATTTAGTAAATACTT…
Ta#S17879175	348	Y	T	H	LDN	3g00960	-	04g000650	37.53	0.306792	0.442211	1.44141	ACCTGCAGGCGGCCGCACTAGTGATTAGCGTGGTCGCGGCCAAAAGCTCAAAGTGAAGGACGAGTACAACAATTATAGGGATAGGGCTGCCTATATGTTCCTGTTGTTTCCATCCACTCTCCTCTTACTGAGATGGTGGGTGTGGGATGGRTGYCTTCCAGCATTGGCAGTTCAGGTGTACCAGGCTTGGTTATTATTCCTCTACACAAGTTTTGCTTTGMGGGAGAATGTGTTGCTTGTAAATGGAAGyGATATCCGTCCTTGGTGGATATACCACCACTATTTAGCAATGCTAATGGCTCTTGTTAGCCTTACWTGGGAGATAAAGGGACAGCCTGATTGCTCGAGTAAGCAGAGAGGGGTACARCTTTTCTTGCGTTGGGCAATCATGCAAGGAAT…
Ta#S17879211	657	Y	T	H	LDN	1g13670	03g44560	01g013420	6.00717	0.285714	0.266667	0.933333	GAACAAACATMTGCAAGAGCAATAACCAGGGATCCATGGACTGCAGCATCGGCATCCAGCTGGCCTTCTCGGGCACGGACAAGCACGAGTCGGTCCTCAACTCGTGGTACGAGGTGTCGAACCTGCAGCAGTACTCGCTCTACGGGCTGTACTCRAACGTGAAGGGGTCCCTGAGCGGCCAGTTCAACAAGTTCTTCTAGGCTCTCCTGGAACGACCGTTTGTCCATAGCACTCTCCTGCCACTGCCTGyCSCTGTACTCAAGGGGAGCTCTAGGTTTGCCTGCCCCTGCAGCTGATTGTACGCAAACTGATCTAGCTCGTGTGGAANNATCAAGCTCATCGATATGCATGTATGTACAACCTATTGCGAGTCATTTTATGCGAGTATATTCTTTGTAT…
Ta#S17879213	459	A	G	S		-	-	-	2.81606	0.0769231	0.25	3.25	CCATGCCTCCGCTACCATGTGCGCGTACTGCAACAGATAGTCTCAAAGTTCTGGGCCATAATCGTGGGACAAGGGAAGGCAGAGACCAGAGAGCAATCCTCATATATACATACCAACTGTGATGTCACACCCTTTGAAGAACTGGAAGTCGATGTAGAGCTGCGGGGAGGTGAGCCAGCTTGAGTACTCATTGAGCCACTGCTGGAGCGCCTCGTCGGCGAGCACATTGAGCGTTTCGAAGGGCACATCaAGCGACCACAGAACCTGCACCACCATGTGGGAGAAGCCACACTGCGGGTAGCCGACCAGAAACGTTGAGCGCTGCTTTGGCAAGACGTCATTGCAGACCACCTGGAAACTGTGGCCGCGTTAATCAAGAAAGCAGAGCACATCTTGCTG…
Ta#S17879265	173	T	C	S		2g16070	-	09g028840	2.54495	0.916667	0.372093	0.40592	ACCAGCTATTAGCTTGATTACGCCCAGCTATTTATGGTGACACTATAGAATACTCAAGCTATGCATCCAACGCGTTGGGAGCTCTCCCATATGGTCGACCTGCAGGCGGCCGCACTAGTGATTAGCGTGGTCGCGGCCGAGGTGCTGGGATGACTATAAGCCTTCTTGCGGTtGCCGTCATATTTTTTATCAAGGACACTGTTTCACAAGACTCTCACATGTATTACATATTGAGCATGGTCTCCTTGCTTGCTATTGTGGCTTATGTTATCGCCTTCTCCTTCGGTATGGGGGCCATTCCATGGGTCATAATGTCTGAGATCCTCCCGGTGAGCATCAAGAGTCTCGCGGGGAGCTTTGCGACGCTCGCCAACTGGCTGACTTCATTTGGGATAACAA…
Ta#S17879439	406	S	C	H	LDN	-	-	-	10.7458	0.22093	0.113208	0.512413	GTTACYGCAGGTACCACGAAACGTTCTGCTGGCACTACTAGTATATTACTGCCAGCATRAGGGGACGTTTTGCCCAGCTAGGCCATGTTCTTCTAAAGGTTCAGGTCGCACGGCCAATGGAACCAACCAGCACAAAGTGCTAGAGCGCTGAGACCTGCATAGCGCTAACCCTTATGTACACGCCAAAATCAGGCACAGCTGATTTTGGAACAAGCTTACCACCCACTGCCACCACCATTGCCGGCATCCsCGCCCTTGTTGCTGTCCCATCCGCCACTGGCCRCCTTGTCCCAAGAACTGCCGCCAYCTCCGCCTTGGCTCCCGCTCCCTTCAGCCTTGTCCCAGGATCCTTCCTTCTTCGAACCACCTTCTGAGCCTCCAGTTCCTTTTGAAGAATTC…
Ta#S17879443	293	G	S	H	RSL65	-	03g60110	-	5.01985	0.0441176	0.0555556	0.794118	TATAGAATACTCAAGCTATGCATCCAACGCGTTGGGAGCTCTCCCATATGGTCGACCTGCAGGCGGCCGGACTAGTGATTAGCGTGGTCCGGCCGAGGTTTTGGTCCTTATACCTTTTTTATTATTATCCGCGACTCCATAATGCAGAAGGGTGGATAATATACAAGGAAGTTCCGACGCCTAACAGGGGGTGAAAAGGAAAACATGAAAGCTCACATACTCGGGCCTCTCTAGTCTGTCTGTCATGGAgATCACCTACCATCATAGCACCACATTACTAGGGTTAACAGTCAATTAACAAATAAAGCGAATGTTCTAGGACCTTACAGCAACCAAAGCCGGGGCCGCCCCACCGACCCAGGACTCTACTACTTCCACTGTCCCAGCGGYTTCTCCTTG…
Ta#S17879847	352	K	G	H	LDN	-	-	-	4.24497	0.08	0.285714	3.57143	ACAGGCGCCCGGACGAGTGATTAGCGTGTCGCGGCCGAGGTACCCGCCAAACCCCGGTGCACCCAGCCGCTGCTCTTGAACCCCGCCTCCATCAGCTCCACTTCACTGGAGCCGTCAGTCTGCAGGAGTAGGGGTAGCAGGTTCACCCRACGTCCGACGCCTTCTTCCATCTCCAAAAATCTTGTTTTTTGAGTTCAGTTCTTCATCACATGTTTCACTAGCTGAAATTGCATGGTGTTCTGAAATTGCkTGCGGACCACTAGCTGWAATTGCTTGACGAACAGAGCAAAGGTTGTATCTTCGTCTACTGTTTTTCAGATATTCGTCATATGCATGAGCACGGCTATATTTGCTTGTTATGATATAGTGGGCACCATTAACATTTGATATTCCTTCTGC…
Ta#S17879901	297	G	A	S		-	-	-	5.24309	0.238095	0.25	1.05	GCGTTGGGAGCTCTCCCATATGGTCGACCTGCAGGCGGCCGCACTAGTGATTAGCGTGGTCGCGGCCGAGGTGAAAATCTCTATACATAGCTGCCATTGGCCAAAAGAACTATGAACACAATAACTATTCCAATTATACACAATGGAAGGATGCCTCTAGAAACACATGTAACTACAATTAAAGGATCACAACTATGGGGTTAAGAAAGATATAGATCATCTGAATTTTTGATGCCACAACACCATGGGgACAAAGTCTAACTTTAGACAGATTTGTTGTACCAGGCTGGCGGCGTTTGCTATCTTGAACGATCGGGGCAAGGTGAGATCATGAGAAGGCAAGGTTCTGTTTTGTGAGCTTTTGCAATCAGGTTAGCAATGGTGGCAGCGCGAGAAAAC…
Ta#S17879951	341	R	A	H	LDN	3g55870	-	-	21.9349	0.194444	0.22	1.13143	TATGGTCGACCTGCAGGCGGCCGCACTAGTGATTAGCGTGGTCGCGGCCGAGGTGGACAAGATAAAACGAGCCTTCCAATTTCCCAAAACAAGCAGAGCAGATGAGATCATCCTAGCAACAACCTCTGCGTCCCCAAAACAGGTAGCGTTTGTTTTTGTGTTATGGAGACTGTCAAATCTGTTGACATAAAGTATATGATGATTCTATTGCGGGCTGGCGGGAAAAAACACGGCTAATTTCGACTAGTTgCTAGCACAACCGGACAGGACGGAATAAATAACAGCAATCATCTTCAAATTTTTCTCAAGCTCACTAAAGCTAGGGAGACAAAACAAATTCTCTCATTCCACCTAACACTCGCAAGGGCGCCTTCCATCTTTCCAGGAGATTGGATTCAT…
Ta#S17880052	260	R	A	H	LDN	3g07520	-	04g007020	7.88115	0.6	0.333333	0.555556	TAGATGATTACGCCCCGCTATTTATAGGACACTATAGAATACTCAAGCTATGCATCCAACGCGTTGGGAGCTCTCCCATATGGTCGACCTGCAGGCGGCCGCACTAGTGATTAGCGTGGTCGCGGCCGAGGTCTCCTGCTCCCCTCAAGTCCCCGTAGCGAGCCAGTGGTGATGTGCGCGCGCGGCGTCGGCGGCAGCCATGGAGGAGGTGACGGAGGCGGTGAACAACCTTACCATAGSGGAAGGAGCrGCGGCGACGGCGGGAGCGGAGGGGCACAAGAAGAACCGCATCCAGGTCTCCAACACCAAGAAGCCCCTCTTCTTCTACGTCAACCTCGCCAAGAGGTACATGCAGCTGCACGAAGAGGTGGAGCTCTCGGCCCTCGGCATGGCTATTGC…
Ta#S17880522	364	C	A	S		-	-	-	5.53164	0.7	0.4375	0.625	CTAGTGATTAGCGTGGTCGCGGCCGAGGTTTTAAAGCCAACAAAACATGTCAGATACCAGAAATCACATTGTCTTCCATAATAATACACGGCTTATCCGAATTAAAACCAAGGATTCTCTTTCGGTCCAAACCAAGGATCCGAATTAATACATGGCTTATGCTTGTAACTACACGCCCAGCATCAGTGCGCCTAAGCAAGGCACCGAAGGGCAGCACAAGCAACAGACTGCCACCAGCAGCAAAGGCAGcCAGCGCTTACACCATCGCACGACACACGATCCAGCACTGCAGCACACTTCTATCATCATCTCAGCGGGCGGGAGCCGGTGCCGCAGAGGTTGATGAGGTCCAGGAGGGTGGAGTAGAGCACCTCCAGGGACAGGTACCCCAGGAACCTG…
Ta#S17881369	675	G	R	H	RSL65	3g18890	08g14580	07g007660	27.3487	0.566667	0.419355	1.35128	CCATCACTGCATACATGCCAGCATTCTTAGCTGCTCCTACACCTGATGGCGCATCTTCAAAGACCAAGCACTTACTTGGTTCTACATTACCCTCAAATCTTCTCATGGCAGCAAGGAAAATATCAGGAGATGGCTTGCCAGCCTTCACCTCTGGGTCATCCCCCCATNGACACATGATGCATCAGGGGCAACATTTTCCCTGGTGGTCTGTGTCTTCAGTGCAAAATGACGTTTATGGGATCCTGTCGCrACACAGATAGGTATTTCGTTTGCATGGAGATGATGAATCAATCGTACTACCCCGGGCAGGACGGCGCAGGAGGGGAAGAGCTCCTGCAGCATGCCCTCGCGCTCCTCGAGGAACTGCTCCGGGGCGAGGCAGGCCCGGNAAGGCCGCAC…
Ta#S17881421	389	C	Y	H	RSL65	5g15310	04g43040	06g022170	13.0069	0.643678	0.52	1.23784	GAACGAAGAGATCCTGCGATTCATGGACTCGGCGGACGGCTACCTCCTCCTGATGGATTCGCTCTCCTCCGCTCTTCGCCAGGGTTGGCTTGATCTGGCAAGTGCKCGCCACTCGATGGGYGCATCACGTGTTTCAAGTATGCTGTTTGATCATAAAGAGCAATCTGCAGCCACTAAGCTGCAAGTAGTTTATCCTGCAGACTTGCAACCATCAGAATCAAACCCACATTTTTCTCTATCAAAGTGGTGyTTGCAAGAAGAATCAAACTCCAGTGATATTGTCAGTGTGCAGGATAGCGCTACACCAAAACTAAGGTACAGAGGATCAGCTGCTACGCCAGATAGTAGCAATGGATCAGATGCAAGAACTGCAAAGTCTTCTTCTGGTGTTGACGTTAA…
Ta#S17882242	428	Y	T	H	LDN	2g19330	-	09g026148	16.5385	0.26087	0.176471	0.676471	TCTTATGATTATTGATCTCTGTAACAACTAGTCAACAAAAATATGGCGTAGCTGATTTTATTCCAACCGAGGGCTGGTGCAGGGCTAAGGCTTGAAACTTAGGGACGAACCACAGAGATCCGTCCAGGTGCCGACCGATGAACCATCACTTGGAGAGGAACTTCCGGCTGACGGACTCGTAGCTCGGGACGTGGATAACATCRCCCCATGATGCCAATGTAAGCGGTGAAGAGATTATCTTTGTGCAACyGTAGAGATGTCGTYCAGGGTGGTCGCCTCAACAGCTCTCACRAAGTACTCAACGGGCTTCCTTTGCCCATAAGTCAGAACCTGTCTTCCAATATCTTCAGATGCCACAATTCTTGATTCCAARTTCATCAGAACTGCAGCCTTGGTAGC…
Ta#S17882371	264	A	W	H	RSL65	-	-	-	2.74597	0.891667	0.927273	0.961601	TTATTACGCCACCCTATTTAGTTGACATCTATAGAATACTCAAGCTATGCATCCAACGCGTTGGGAGCTCTCCCATTTGGTCGACCTGCAGGCGGCCGCACTAGTGATTTCGAGCGGCCGCCCGGGCAGGTGGGCTTTTTTTTTTTTTTTTTGTTTTTTTTTTTTTTTTTTTTTTTTTTTTTTTTTTTTTTTTTGCTGCAAACTCAAATTTTCATCAGGAGTTGATCTCCCTTGAGACCATTTATTTTCwKTTTTGTTTGGCCAGCACAATTTGTTTGCAATAGATGCAAKGTTTTTTACACMCGCAGCACTGGTAACTAACTGTACATACAATTTATACAATCTCAAAGCAAGCCGGAGCAGTTTCTGTTGTTCCAATCTACTAAACAACAAAACATG…
Ta#S17882772	352	R	G	H	LDN	3g48520	-	-	13.4023	0.380165	0.462963	1.21779	AGGCGGCCGGACTAGTGATTTCGAGCGGCCGCCCGGGCAGGTAGTGGTATCAACGCAGAGCCGGCGCGGGCTACTATCCTCTCCTTCCCCACAGTCCTTCCTAGCCATGGCTGGGAGGCACACCATTATTCTGATGCAACCATCCCAAAACAGGAGCTCCAGGACGTTCATGGATTATAATTCAATTAACCATGCATTGGATGGAATCTGTGGTCTCTATGAAAGGAAAATCAGGGATATCAACCCAATaATCCCGAACATAACCTATGACATCACTGATCTGTACAACTTCATCGACGGCCTAGCTGACATCAGTGCGCTAGTCTATGATCACGAAATCCATGCGTTTCTGCCATATGACCGGCAGCGGATAAAGCAGAAGCTGTTTCAGCACCTTAA…
Ta#S17883079	506	G	R	H	RSL65	2g30480	-	09g012310	10.7837	0.535714	0.442857	1.20968	GACAAGTTCCGTGCTGCCACACTTRTTTGTGCATCAGTTGCTGCTCGCACTCGTGCGTGTYTCTTGCAATGCTGGGCTCTAGAGATTCAGGGAAAACGARCGGAGGCAYTAGATGAGCTTGTAAAGATCTGTAGAATTCATCGTGTATTCCCYCCAGAAGAAAATTCTGCAGAAATGGAAATGGTCGCTGGTGGACTTAAAAAGAATTTGGAAGTTGCAGAGAGGGTTCACCTTCTCTCTCTATACAGGrGCGYATGTACTACTGGTGTCAAAACCGCTGCAGAAGCTCTTGGCCTGAGCTTGCCGGACCAATGAGAACATGAGCAGTAAAAGGGTCCATTATTTTTGTAGTTCCAGCTTGGCGTTGTCATGCCTCGGTAACGGTTGGAGGCTTCAGGC…
Ta#S17883116	284	Y	C	H	LDN	-	-	-	1.96584	0.428571	0.888889	2.07407	AGTGTGNACACTATAGAATACTCAAGCTATGCATCCAACGCGTTGGGAGCTCTCCCATATGGTCGACCTGCAGGCGGCCGGACTAGTGATTAGCGTGGTCGCGGCCGAGGTGGGCTTTTTTTTTTTTTTACTACTCGRCAGAATGAACATACTAGCAGATGTTATAGATGAGAGCACAGCATTGGGCCTCTTAAAGTGWCTGCTCACCACTTGCAAGTTTCGAATTGTAGGGTTCGTCGCTGCTAATCCyAATGTGGCATTCCACATTCTACATGAACGGCAAGTCCCAAAACTTTCAGACAACGATGATAGTACAGCATTACACCACAAATTTCCGCCGTATCTCCGTGCCGCTCACTCGTCAGCGTGCTTCTTCTTCTTCTTCTTGTCCTTCTTAGC…
Ta#S17883678	423	T	A	S		-	-	-	11.5455	0.571429	0.806931	1.41213	TTTTTTTTTTTTTTTTTTTTTTTTTTTTTTTTAATTAATACTCCCTCTGTATAGATTTTTTAGGTCACTAATATTACACGGAGAATTGGAATGGGAACAGTGGTTGCAAATCATCAAGTCGCTTTTCTTACAAAACCTTGTTTACGTTTGCTCTACCTGGGGCATCTTGCTCCAACTACTATTAAAAAGAACATATCCTGTGAAGTTGTTGTATATAATAGCACGGCATAATCTTATTTATGTGTGCATtATCCTGAGTCCAAAGTTTTCCAACCAAAAAACTTTTGTGAAGTCAAACCTTTCTGTACAGGATACTACAGGCCTGGCAGCCATCCTTGGCGAAAAGATAACCAAAATGATACATCCTGCCCAGGTTACATGATGAGATTGACATCGTTC…
Ta#S17883950	275	S	G	H	LDN	2g16650	05g48820	-	14.7895	0.139073	0.131429	0.945034	CGCTATTTATGTGACACTATAGAATACTCAAGCTATGCATCCAACGCGTTGGGAGCTCTCCCTTATGGTCGACCTGCAGGCGGCCGCACTAGCCGTGGGCGTGGTCGCGGCCGTGGGCGCGGGCGAGGACGTGGACGTGGACGTGGCAGTATCACTGAAAGTGGCAGTGGCAGTGGCAGTGTCCGAGGTCGTGGAAGAGGACGAGGACGAGGACTTCGAACTGTTAGGCCTAGGCAGCCAGTTGAGCTTsGAGCCAGATCAATTCCAAAGGCAAACTTGTTGGGAACCTTTGGCATGCTAAGTAATGCAAAGCCTATGACTCTGCATTCTCCACAGAGCTCTGGTGCGGAAGAGTGGGGCTTGGATAGACGAGCATATGCCGAGGATGACGAGGACAAC…
Ta#S17884084	560	A	R	H	RSL65	1g16820	07g49030	-	24.2605	0.333333	0.533333	0.625	GTGTAAACGGCGTTTCAACACAATTACCAAGTCATCAGTGGCAGATCTAGGATTGGGGTTGAGGAATGCTCCTGTTAGGGTAGAAAAGCGCGATCAGGTATACCAGCCCACTGAAGATGAAATGAGGCGWTGGTTRGACCCATACGAAAATGTTGTATGTATAGAGTGCAATCAAGGCGGTGATGACAATCTCATGTTGCTATGTGATATATGTGATTCCTCTGCACATACTTTCTGTGTTGGTCTGGGrAGAGAAGTCCAGAAGGCAACTGGTACTGTGGTGGGTGTAGATCCAGTGTGGAAGGGCCTTCTCATGCACAAAYACAGGATAGGGTGGTTCACCGTGGAGATAGTAACATGAACACCGCCGATAGCAGTTCTGGTTCGTTGGGCAGAGCT…
Ta#S17884104	553	W	T	H	LDN	3g45170	-	04g022020	8.69228	0.214286	0.283019	1.32075	TCRGTTTCCTTCTTCAAGAAATGTGTTTGACCATCCTTCATTAGTTTTGCCTGCTGAAGACTAGCAATCTGTCTCCTCAGTTGCTTGTTTTCYATTGATAGAGCATTGCGAAGCTGGAAATGAGATGCTACTCTTACAKCCAAATCAGCTCCCATGWTCTGAAGAGAGTCAACAGTTCTTTCAAGATCAGCAATGTATTGAAGTTTCCGGACCCTAGATCTTTGGCCTGATCGCCTTTTWAATGACTTGwCTTGATCTAGATGGTTTACATCATCGCATGCATCTCCTTTTGCATTGGCCACATTGCCATGCAGACTGGTTGACGGGTCAATGGTCAGGTACTGCAAGGGGTTGCTAGGGACATTCTCCGGGACAGCATTTTCCATGGAACTCTCTGAA…
Ta#S17884386	239	C	S	H	RSL65	-	-	-	1.22011	0.259036	0.234899	1.10275	AACAGCTATTGAGATGATTACGCCCAGCTATTTAGGTGACACTATAGAATACTCAAGCTATGCATCCAACGCGTTGGGAGCTCTCCCATATGGTCGACCTGCAGGCGGCCGCACTAGTGATTAGCGTGGTCGCGGCCGAGGCCAGCCAGTGGCACTTTTTGTGGAGCACCAATAAGCCCTACGCCGCGCTGCATTCGTAACCGTTTTGCACAGAGCCATGTTGATATGGAACTCTTCTsTTTTGGTCCCCAGAACTCACCAACCGCCRCACCCCGTTTCCTGAATATCCCCTGCATACATGTGACTAACCAAAAATGGTGAAACGCTGGACATGTGATGTATGGGTGGGTGCCCTGCCTTGCCAAAATATGTGATCATGGAATGATTTGATGAACCTCC…
Ta#S17885529	500	Y	C	H	LDN	-	-	-	44.6166	0.221607	0.209302	0.944477	GAAAATTTGGTCTCTTGTTCATCTAAATCGCTCCAAACTCAAAAGCGTTACATGAAATTGATAATATGTAGAACAAGACCATCCTGAAGCCGGTAAGAGCACACCAGATGAAGAGCCCTCCTAAGCCACCAGAGTGCTGGCAGTGGTAGACTCGTACTTCCAGGTGGGCGGGAGCTTCTTGGTGCGCTTGTAGTAACGGGCAAGACGGTGGATCCTGCTCTCAACAAGAATGAGCCTGAATTTGGAGTCyTTGTCCTTCCTGTTCCTCTCAAGATGCTTCCTAATGGCSACAGCCTTCTTAATCAAAAAGTACAGATCCTCTGGGATTTCCGGCGCCAGGCTGAGCGTTGATACCACTGACCTCGGCCGCGACCACGCTAATCCCGCGGCCATGGCGGC…
Ta#S17885788	571	R	A	H	LDN	-	-	-	4.74348	0.65625	0.571429	0.870748	CTAGACAAAGATGTTCGTGATGTTCAAACACAATCACAGAGAGTGCTCATGTCGCTAGTCCCAGCAGGCCTCGAGACTTTCGTAACGCACAGCATCTGGACACAAGTTGCTCTGGAGGTAGCACTATAGCACCAGCTCCTCAGTCTTCGTCTCTTTCAGGAGGGAGGCCACAGGGAAGCAGCATTTTCTGCATAAATTCGTAACGCTCCCTTCCAATAGATTCATTCTCAGCAATGGAAAAATATGCCArCATYGGATAGTGTCCTATGTAAGATGCATAGCTGTCTCTTTGGATATTTACAGCCCATTCAAATCTGGTCAGGTCAGCATGCCCTGTTCCGACATATTTGGCCTGGAGATGCTCANGTTGAGAATTGATGTTGAACCTGTCGCTGGCCT…
Ta#S17885893	648	C	Y	H	RSL65	1g08280	03g54790	01g007710	9.10649	0.27381	0.162162	1.68849	ACTGCTGGGTTCTATTTCKGCTGTCCCGTTGGCGGTCCCTTCAAACTTGGGCAACTGCAGCTGCCTCTTCACCAGGGCCGTGTAGATGCCGTCGCGCTCGAGGAGYTCGTCGTGTGTGCCTCTCTCCACAATCTGGCCCTCGGAGATGACGGCAACCGTGTCGGCGCTCTTCACGGTGGAGAGCCGATGAGCTATCACRAGAACGGTCCTCCCTTTCATCAACGAGTCCATTGCATCCTGAACAAGGTAyTCGCTTTCGGCGTCCAGAGCGCTGGTAGCTTCATCTAAGAGAAGCACTCGTGGGTTCATAAGCAAAGCTCTTGCAATGGCGACCCTCTGCTTCTGCCCGCCAGATAACCTGATGCCTCGCTCTCCGACGACAGTCTTGTATTGGTCTGG…
Ta#S17886610	240	T	C	S		-	-	-	6.5508	0.788235	0.748387	0.949446	CACACGCCATGAGATTGATTACGCCCAGCTATTTTGGTGACACTATAGAATACTCAAGCTATGCATCCAACGCGTTGGGAGCTCTCCCATATGGTCGACCTGCAGGCGGCCGGACTAGTGATTTCGAGCGGCCGCCCGGGCAGGTGGGCTTTTTTTTTTACAATCAAACTGTACTGTACTCTCCCTGCCTGTGTTTCCGTCTGTGTATAATTACAAAGTGAGAACAAACAAACTTGTGGtCTGCAACTCAGCTACAAGCAAATATACACAGTTACTTAGCCTTGTGCCTGTGGTGGCCTTCCCTATTGTCCTACATCACATCACCCAGCATGTAGTCAAAACCATAAACCATATTCAGGAGATCAGCGTCTTTGCGTCGACTCCGCAGCATCCGCATAT…
Ta#S17886766	182	C	T	S		3g01600	-	-	7.74249	0.677419	0.576271	0.850686	GAACAGATCAATGCTATGATTACGCCACGCTATTCAGGGGGATACTATAGAATACTCAAGCTATGCATCCAACGCGTTCGGAGCTCTCCCATATGGTCGACCTGCAGGCGGCCGGACTAGTGATTTCGAGCGGCCGCCCGGGCAGGTGGGCTTTTTTTTATTTGATAGCAGATCATGCAAAcAAGTATATCAGGTATCAAACAAGATGTCCGAGAAGGCCAAAACACAAATTTAGAAACTAGCACTTGATAACAACAGAACCCACTAGCTGCCTTAAGCATATCTCATCACTTCTTCTCCTCCTTCTCCGCCTCGGCAGCCTTCTTCTGCCTGGCTCCCAACTGGCGCTGGTTCATCCTCTCGACGCGGAGCTTGCCATAGGCCTTGAACTCCTTCATC…
Ta#S17886803	348	C	Y	H	RSL65	-	-	-	2.63304	0.666667	0.6875	0.969697	GACCTGCAGGCGGCCGCACTAGTGATTTCGAGCGGCCGCCCGGGCAGTGGTATCAACGCAGAGCCCCGCTGGAAGGTTCCAGGTGAAATACAACACGAGACCAACCGCTCTAGCGATGAGGAAGCAAACGGTCGCCGTCGACGGCGACATCCGCCATTGTGTGGAGCATCAAGGGCAGCTCCAGTGGGTGTGAGGGTGTAAACGCAAGCCTGGGTACTAGCGCGCCTTCGGCTGCCGCCTCGAGAACTGyCATCCACTCCCCCTCCGGCCCRAGGAGCAAAGGAGCTTTACCTTGTGCCCCTCRCCGTCTGGAGCCTCYGAGGAGTGGRTCTGGTTTGCACCATTCTCAGTTGAGTGTGTTGGGATCRGGCCTGGTTTCATGGCYGATCAGATCCCTTG…
Ta#S17887009	244	K	T	H	LDN	-	-	-	10.9267	0.471698	0.409722	0.868611	CAACAGCTACTGCAGTGATTACGCCACGCTATTGATAGTATACTATAGAATACTCAAGCTATGCATCCAACGCGTCGGGAGCTCTCCCATATGGTCGACCTGCAGGCGGCCGCACTAGTGATTAGCGTGGTCGCGGCCGAGGTGGGCTTTTTTTTTTTTTTGTAGATAAAACATTTACTCAGAATTGCAGYCTGAATAATACAATGACGGATCAAGAAAATGTCGCAACGGGCCAATAAAGGGgATGGTACTTCTAGTAATCTTCTCAAAATATTTGACAGGCAGACTTCAGTGGAAATCAAAGATTCACCAACCGGGCAAAAGAAATCAGAAGTACAGAACCAGCACACACACTAGACAAAAAAGACTTCCACAGATCTTGAAACTTGTACCAGGTAA…
Ta#S17887314	523	G	S	H	RSL65	4g43530	-	-	24.7601	0.39726	0.518987	0.765453	GCATTACCATCCTCCACAGTTTCAGCGTCCTCCTTCACTGCTGAAGCGGAAGGCAGTGCCTGGGATGGTTTCTCCTTCTCCGGTGCCGGTGYCGGTCCTTCACCGAGCTCAGCAAGAAGCTTGTCCAGATCCTCCTCTTCCTGTGCTGTCCTTCCRCTCTTCTTCTTTTTCTTCTTCGATTTCTTCCCTTCAGCATCATCCACACTGGTSGCAGCAGCAGCAGCAGCAGGCACAGTATCCTCTGCCTTGsCTGCCTTGGGCTCAGGCTCCTCAGCGGCAGCAGGCCGGTCCTCAATCTCTGCAAGGAGCTTGTCAATGTCCTCATCRTCRACAGTAAACCCTCCCTTCTTTTTCTTCTTCTTCGATTTCTTTCCGCCGGCATCATCGGCATCAGGGGCA…
Ta#S17887961	535	G	S	H	RSL65	-	-	-	3.60313	0.466667	0.666667	0.7	TAATGGATATCTGCTCAAAGAGCTCCCTGTAACCACTAGTTGGCGTCAGACAGAACCAAGCCAGGGGATAGTTATACTATGTTGCCAACTTGCTGTTGAACCTCCAAAATAACGGTATCTTTCATCAGCTGGGGGCACCGTGATTGGCGGGCAATCAGGTAGCGTAAGCTGCRTAGTTATGCAATTCGTCGGGGTTTGGAACGATGGACATCTGAGCTTCTTTTGGGAGAGAGTCGTCGTCCTCGGCGRsCTCACCTTCTGCTTCGGGAAGCGACTCGTTGCAGTGGATGAAGAAGGTGCGCTTTTCCTGCTGAAACAACGGGTTCTTGCAGAGCATTGGGCTTTGGACAGTTAAAACATACTTGCAGGAAGATATCTCCTTTATTGAACTGTTCAGGA…
Ta#S17887966	377	C	M	H	RSL65	1g44140	-	10g009250	11.0665	0.181818	0.0597015	3.04545	ATCGTGYTGCAGGATGATTTTTTGCCAAGAACACCAACACCATTGGAATATATTTTCGGCTCTATATTCTGCTTGCCCTGCTTGTTATTCCTRTTTTGCTTGAGAGATACATTTAAACAAGACAAGAARAAGTTTAAAGATCCAAGAAGATTGTATGCTCCTGGTCGGATGTATCATATCGTCGAGAGGAAATTTTGCAGCTGYGCAAGATACCCACCTGAGGTGAGAACTGCTATTCCAGTGGAAGGAmGGTTTGAGCATATTGTGTTATCGTGCAGTACCACTGCTGATCATGGCATTATTTGGATTGAGCGAGAATCMGCCTTGGCTTTAGAGCTAATGAAGGAAAAWGAGAAGGCAACAACTCCWCCTGCTGAACAAAAGATGGAGAGATTGCAA…
Ta#S17887969	617	A	M	H	RSL65	5g20980	-	06g027880	6.89091	0.259259	0.210526	1.23148	TCTTCTATATCCACCAACTTATCAATAGATCTAATGTCCTTCCAAATGTACACATGTTTCTATAGCAAAAATATCTCCTGTAAATTCCTGTAGTATGTGGGATGAGCACAGCACACTCAAAAGAGGGTGTAATTCGAGAATAAGTACATGAGRTTGTTCATGGACTCAGGGTAGAACTTCCTTGCGAACAGGTAGCATGGTTTCTTCACTCCATTCCATAAGCAAGGGTTCTGTGTAACCACTTTCTTGmTATCGCTTGTAACATGGTGGCTCATGTCAATTGAAGTTATATTCTTCAGGAGCCCATAAGTGACATCTTGYGCCCGATAAGCTTTTGGATGCCACTTTCCTTCTGACCAGTCAACATGAGTTACGGACCAATTCGCTATTCCATTTGGA…
Ta#S17887996	466	Y	C	H	LDN	-	-	-	8.17593	0.3	0.157895	0.526316	ACAAAGGATGAACACAAACATAATAATGAGCCCTAGCAGCCAATGTAACATAGCAGTATTCCACACAAAGTATGAAGAAGATGAAAATCCAAACTTGCATCAAACTTATTAGGTTCAGCATCGTGCCGTTTGGTCCTTCACCCTGGCGAGGAGAGTGCGCGCAGTGTCTTCCGTTAGGGCTCGACATCAGCCAGCGACGATCTCTAGCCCATGAAAGGGGCAGAGCGGCTGCTATGATGTGCACCAGGAyGCGGCTCTTTCTCCAAAATGACATTGGCCGGCGCCAACGTGACAGWGGATGATGGTGGCGCTGTTTGCCCCGATGCTAAACTTCGCTTGACGGCCTCAATTAGATCGGGCCACATTTCCATGACTTGTGCTGTCGCCATGGCTTTGGCT…
Ta#S17887997	510	R	G	H	LDN	3g14120	02g38920	04g025120	288.601	0.128189	0.116364	0.907752	GTTTTTAGCTGACATAATTCCATACAAAAATTTATTCTCAGAAGAAGAGGCTTTGAACACTCCTCTGGGGCAAACCACTCTCCCCTGYATGCCTCTCATTTACTTGGWGCTGTGCATGTGACGGATGAGGTCGACCACRCGGGTGCTGTATCCCCACTCGTTGTCGTACCAGGAGACAAGCTTGACAAAGTTGTCGTTCAGAGCAATCCCGGCCTTGGCATCRAAGATGCTGGACCTGTTGTCACCCTGrAAGTCAGTGGAAACAAGGTCCTCATCMACGTAACCCAAAATGCCCTTGAGGTTTCCCTCAGACTCCTCCTTGATAGCAGCCTTAATCTGATCATAGGTTGCTGGCTTCGCAAGTCTAACAGTCAGATCAACAACAGAAACATCAACAGT…
Ta#S17888057	376	T	G	S		3g47990	-	04g025180	18.0864	0.788462	0.710145	0.900672	TTTTTTTTTTTTTGAAGTGAGAAGATATCATTGATTGTTGTTTACAAGGAATACACTTTACAGTACTTTACATACAGAAGATCGGTATGTGAAACTGGTGTACCCAATAGCTGTGAATAGGCCAGACCATACGATGCAGCTGTATGAGATATTTGCACACCTTACAATGCACAGTGGATTAGATTGTGACCAAAAGTAAAGTAAGAGTTCATTGTGACCAGAAGTTGGGGAAGAGCTAACCCTGTAAATtAAATAGTGCCTAGCACGGAATACAAGGAGAAATCTTATCCCCTTCTGATTATGCATCCATGCCTGCTAAAGAAGGCCACCAACTGTCGCCAGACACCAAGAAGACGGTGTACTTCATATATCCAGTGGACATCTGACCTTGGAACACGT…
Ta#S17888192	750	T	K	H	RSL65	1g36400	02g10640	10g023770	157.854	0.04	0.413793	0.0966667	TGAAATACAACGGACATTGATGGAGCTCCTAAATCAGTTGGATGGATTCGATGAGCTCGGAAAGGTGAAGATGATCATGGCGACGAACCGGCCTGATGTCTTGGACCCTGCGCTCCTTCGTCCTGGACGCCTAGACCGGAAGATAGAGATTCCRCTGCCGAATGAGCAATCCAGGACCGAGGTCCTGAAAATCCATGCAGCTGGTATCGCCAAGCATGGCGAAATTGATTATGAGGCTGTGGTTAAGYTkGCCGAGGGCTTCAATGGCGCCGATCTTCGCAATGTCTGCACTGARGCTGGCATGGCCGCCATTCGAGCAGAGCGTGACTACGTCATCCACGAAGACTTCATGAAGGCGGTGCGGAAGTTGAATGACGCCAAGAAGCTCGAGTCCAGCGC…
Ta#S17888199	448	G	R	H	RSL65	3g55590	02g57430	-	7.82871	0.369565	0.280702	1.31658	GCGACCGCAGGCTTGAGGTCCCTCCAAACGATCATCGAAGCGAGACGCAATGTGTCAAATGAGCGTCGCCATGACCCGGAGGATCACAAGACCGGCACCCCGCCGCCGCCAGCTTCGGTCCCTGCGGCAGCGGAGTCGAGCTTCAAGGTCAGAGACGCGTCGACCCTGAAGATCTCKCCGAGGCACGACATGGCGATGATCTTCACGTGYAAGGTCTGCGAGACGAGGTCCGTGAAGATGGCCAGCCGGrACTCGTACGACAACGGGGTGGTGGTCGCCCGCTGTGGGGGCTGCAACAACCTGCACCTGATGGCGGACAGGCTCGGCTGGTTTGGCCAGCCGGGGAGCATCGAGGACTTCCTGGCGGAKCAGGGGCAGGACGTGAAGAAAGGCGACACG…
Ta#S17888222	609	A	R	H	RSL65	-	-	-	2.05019	0.47619	0.576271	0.826331	AAGCACCTGATTTTGTCTTATCTCCCGTCTAATATCTTCTTAAATTATCTCCCCTTCATCAGGTCAACAATGGCGGCTCGCCCGTTTCATCGCCCAAACGCCAAGGATAGGAGGTACTCGCTTCAATCGACCGATCGGTTTCTTCGCTGCCTAGAACGGCTTGCCCCAGTACATGAGGATGTCCTGGAGGAGCGGGTCRCCGCCGAAGCCGCCGTTGGGCTCGAGCATGGAGCCGGCCGCCGGGTTCACgGGGTCGCCGCCGGACGCGAACGAGCGCTCCCACTCGCTGATCTTGGGCTGGCTCTGCACCTCCCCGGCCGGGAACTCCGGCGACAGCACCTGCTCCGAGCAGCTCGAGTCCGCGTGCAGCCGCGGCATCGAGTCGGACGGCCGGTCGTA…
Ta#S17888241	86	K	G	H	LDN	1g64130	03g20100	01g037100	169.382	0.338462	0.443038	1.30898	CCGAGAAGAGATAGGCGTCCTTGGTCCAGCACGTCGCGGGGCTCGCGTGCCCACCRCTCTCCGGCGCGTCGCGCCGCCCCGGGGCkCCKATGCGGCCGTCCGCGCTGGTCTGCGGGACGTACGTGCTGAGCAAGGATGAGAAGGAGCGGGAGCGGATGCGCACGCTGTTCGACGAGGCCTCCGAGCGCTGCCGCACTGCGCCCATGGAGGGCATCACCTTCTCCCCCGAGGACCTCGAATCCGCCGTCGAGACCACCGACATCGACACTGACATTGGCTCACTCATTAAAGGGACAGTATTCATGACCACTTCAAATGGTGCATTTATTGACATCCA
Ta#S17888265	129	C	T	S		3g49360	04g44060	04g026650	15.8634	0.482759	0.525	1.0875	CTGCCGACACCATGCAAGTNACAGGGCATNAGCTAGACAGAGCTAGCAATGGCGAAGGACATTGAGGCGGCACCCCAGGGGGGCGAGTTCTCCACCAAGGACTACTCGGACCCGCCCCCGGCGCCGATcGTGGACTTCGAGGAGCTGACCAAGTGGTCGCTGTACCGCGCGGTGATCGCCGAGTTCGTCGCCACGCTCCTCTTCCTCTACATCACCGTGGCCACCGTCATCGGCTACAAGCACCAGTCCGACCCCACCGTAAACACCACCGACGCGGCCTGCAGCGGCGTCGGCATCCTCGGGATCGCCTGGGCCTTCGGCGGCATGATCTTCGTCCTCGTCTACTGCACCGCCGGCGTCTCAGGTGGACACATCAACCC
Ta#S17888266	876	R	G	H	LDN	1g62630	-	01g035530	6.08065	0.833333	0.4	0.48	GATTCTTAAAGCTGGTGTTCAGACAGGATACGAGAGTACACTAGAGCTTGTTGATGCAGCTGTTGATCCATCGCTTCTAGAACCAAATCAGGAAACAATTGTGAAGGTTGATGGTGTAAAGGGGTGCCATCGGTTGAGGGGAAGGAAAGCTGGGACCTCCTTGTATCTTGATGTGCATATCGAGGTATATCCTTTCTTGAGTGTCAGTGCAGCACATGATATCGGGGAAACTGTCCGTCATCATATACArAAGACGCATAATCAAGTTGCCGAGTTTTCATACACATAGAACCCTCATATCCATGGGTGCTAACGGGACAAGAAAAGATTTGGGAAACTTGGAAAGAAGAATTCGAGTTTTTCACGTCAAGAAGTTGAAACCTATGGGTCCCAAAAATT…
Ta#S17888281	259	C	Y	H	RSL65	2g13450	-	04g011550	43.892	0.0795455	0.0909091	0.875	GCCAATAACCCANCCNCNCTNCCCGAGTCCCGAGTCTGCAGCCAAAGCAGAGCACCACCCAGCCGCMGCCGGAAGAGCACGAGGAGATGAGCTCCGGGACGGGGAAGGTGGTGTGCGTCACCGGCGGCTCGGGCTACATCGCCTCSTGGCTCGTCAAGTTCCTCCTCCASCGCGGCTACACCGTCCGCGCCACCGTCAGGGACACCGCCGACCCMAAGAAAACATTGCACCTGCAGGCCCTGGATGGAGyCAAGGACAGGCTSCACTTGTTCAAAGCAAGCTTGTTGGAAGAAGGCTCTTTYGATGMTGCCGTTGCCGGCTGCGATTGTGTCTTCCACACGGCYTCTCCCTTTTATCACAATGTCAAGGATCCCAAGGCTGAGTTACTTGACCCAGCTG…
Ta#S17888282	231	S	G	H	LDN	1g42810	06g20340	10g011780	13.1342	0.0769231	0.25	3.25	GACCCACGCGTGCCGTTCCAGTNCCTCCTCCACGCCACCCCGATTCGATCACTCCCCGAGCAGAATCCCCCCGATTCGATCACCGGCGAGGAGAGGAGGGGGGGGATGAGGAAGCGGGAGCGGGAGAACCCGTGCGGGATCTGCGGGCACTACCACAAGTACGAGGAGGGGGAGCCGTGCGGGGTGTGCGGCCACCGCCCGCCGGCGCTGGGGCCCGCCGGGCCGGCGGCcGCGCCGCGGCAGGAGTCGGCGTTCCCCTCGGAGATACTCAAGGACTTCCTCTTCCTCGGCAGCTACGACAACGCCTCCCGCTCCGAGCTCCTCAAGACCATCGGCATCTCCCACATCCTCAACACTGTACCCTTATGCCAAAACCTTTACCGGAACTCTTTYACTTAY…
Ta#S17888314	257	S	C	H	LDN	4g17020	11g33120	05g020380	8.64031	0.75	0.714286	0.952381	GCCACACCAGACCAGACGCGTCCAATCCCTCCATCTGCTCCTCACCAGTTCATCCAACGCGAAAACCACCGGCGGCGAGCCAGGACCGGCGGCCGGGGCGGCCATGCATAACCGGGCGGGCGGCGGCGGAGGCGGGGCGGGGGAGATCGTGGAGGCGGGCGAGAGGATCGTGCCGCACAGCGGGCCCCTGGGCGCCAAGCGCTCCGCCATGCGCAAGAGCGCGCGCTTCGCCGAGTCCGTGTCCGCGCCsCTCACGGCGCCGCACGGGGCGCCGGCGCCGCAGCGGGCCAGAAACGACGACGGCGACGACGACGACTACGTGGAGATCACCCTGGACGTGCGGGACGACTCGGTGGCGGTGCACAGCGTGAAGCCGGCGGCGGGCGGCGAGGACTCGGA…
Ta#S17888412	262	M	C	H	LDN	3g41350	-	07g026120	21.1908	0.316832	0.319672	1.00897	CGCANTNAGCCAGTNACAGCAGCTCAGAACCGAGCACAGACCGAAGCGGAGCCAAACGAAAGAAGGGATCTAACCTAGCCAGCCGGCGATCGACCGAGAGATGGCGCGGTGGTGTCAGCTGGCGGCGGTGCTGCTCGCCGTGTCGATGGCGGCGTCGACGWCGGTGGCGCAGGACGCGCTGCAGACCAAGTGCCAGGRGGACCTGCAGAAGCTGTCRGACTGCATGGACTACGCGACGGGGCACGAGGAmACGCCGTCGGCCAAGTGCTGCGAGGACACGGCGGACACGCAGAAGKCGCGGCCCGAGTGCCTCTGCTCCATCATCCAGCAGGTGCACAGCGGCAGCCACGGCGTGCAGCAGCTCGGCCTCCGCTTCGACCGCCTCCTGGCCCAGCCCGC…
Ta#S17888431	386	G	S	H	RSL65	-	-	-	0.733233	0.166667	0.111111	1.5	GCTTTCCAATGGCCGTCCGGAGCCTATTGCCGCTGATAACGTGGGTTCCTCCGCCGTTGTTGCCATTGTCTCCTCTTCTCATGTCATACCTGCAAATTGGGGAGATTCACGCGTGGTGCTCTGCCGTGGAAAGGAGCCCATTGCTCTGTCCGTCGATCACAAACCTGATAGGAAAGATGAGCGTGCCAGGATTGAGGCCGCWGGTGGRAAGGTCATTGACTGGAATGGTTATCGTGTCTCTGGTATTCTsGCAATGTCACGGTCAATCGGTAAGTTTTCTGCTTTTGCACGCCCAAGCTTATTGTCTGGACAAAATTATTGATGATGTCAAGCAAGCTGTAAAGCCATGTTTGGAATGCAATTAAGGTCTTAAGATGTTTTTGTTACTTTTTGACCACG…
Ta#S17888436	728	A	R	H	RSL65	1g66710	03g16670	01g039680	21.3951	0.454545	0.5	0.909091	CGTCCTCAAGCAGATTCTCAAGAACATGCGCATGCGCAAGCTCATTTTCACCAACGGTGACATGATCCATGCCGTGAGRGCCCTCAAGAGGCTGGGCCTGGAGGACTGCTTCGAGGGGATCATCTGCTTCGAGACCCTGAACCCGCCGTGCCTGCTGACGCCGTGCGACCAGGCGCCSGAGATCTTCGACATCGCCGGCCACTTCGCCGGGTTAGGCAGCGCCGAYGACCTGCCCAGGACCCCCGTCCTrTGCAAGCCCAACGTCGGCGCCATGGAGGCGGCCCTCAGGATCGCCAAACGTCACCCTTACAGGGGCGATTTCTTCGACGACAGCGTGCGCAACATCCAGGCTGGNCAGTGAAATCGNCTCACACAGTGCTGGTTGCACGTCACAGCGGG…
Ta#S17888478	547	S	G	H	LDN	3g60830	02g58620	03g012960	32.3408	0.0185185	0.14	7.56	CTATTGGGACGAACCCTCTCAATTCTGTTAACWATGACCATCGGTACATCRATGGCTGCTCGACAAGGCCCAACAGCTATGGCTGCTCATCAGATTTGTTTGCAAGTATGGCTTGCTGTATCTCTGCTTGCAGACGCCTTAGCAGTTTCTGCCCAGGCTCTGATWGCAAGCTCTTATGCAATATTGGACTACAAAAGGGTCCAGAAGGTTGCGATGTATTCTCTGCAGATAGGACTAGCTAGCGGGTTAsCTTTGGCAGTTGGCCTGTATATCTCATTTGGYAGTATAGCAAAGCTATTTACCAATGACCCTCAGGTCCTAGCGGTTGTGAGCTCCTGTGCATTGTTTGTCTGTGCCAGTCAACCAGTTAATGCCTTGGCATTCATCTTTGATGGCCTC…
Ta#S17888564	211	C	Y	H	RSL65	3g10450	02g18370	-	3.04128	0.25	0.125	2	GCGTGCCGGATTTGAGATCGCGAGCGGCCGCCCTTTTTTTTTTCTTTTTTTTTTTTTTTTTTTTTATTTTTTTTTTTTTTTTTTAGAGGCCGCCAGTTAGTTCAACATTATGACTTGCATAACAGTAACCCTGCAGTGACGCAGATGCTTCTGTTGCCTGCCCCCTTGCCCACAACACAAGTATAATAATTTTCAGGATTATTTTTGTGCyGTTGCGAAGTTCWCCTGAATCTTGTCGACTTCAAGCATGAATGCGTCGTATTTTGCGCCATCGCTGCATATTGTTTTGCCGAGGTCAGCCATTTTAGTCATAAAATTTGTGTATCTCATTGTAGTGTCCATCTGCTCKGAGCATTTTTYCTTGTACTGTTTCTCCTTCTCTTCTCTGAATTTTTCAGT…
Ta#S17888572	316	Y	C	H	LDN	3g47340	02g37590	04g024440	7.94962	0.15	0.695652	4.63768	GAGGGGGACTGTAGCTAGCCTAGCAGTGTTCTTGGAGCTGCTGCCGGTGGAGGTCTGCAATGGGGAGGAGCGGCCATGCCTGCTCCGTTCTTGGGTCGCTGCTGCTGCTGCTCCTGCTGCTGGGCCCGGCCGCTGCGCAGAAGGGCTCGACCTGGAAGACGCTGAGTGGCGATGCTCCAGCAGTCATAGCTAAGGGTGGTTTCTCGGGCCTATTTCCCGACTCCAGTGACCCTGCTTATTYGTTTGCTGyCAGCAATCAGGATTCAGCCCAGTGGTGCGATGTTCGGTTAACCAAGGATGGCGTTGGCATCTGCCTTCCAGACATAAAAATGGATAACTGCACAACCATATCCGATCTTTTCCCAAAGGGAAAGAAGACCTACCGTGTCAACGGTGTGT…
Ta#S17888601	589	A	R	H	RSL65	-	03g58620	01g004870	10.7757	0.423077	0.529412	0.799145	GCTGCGCCCGTCGAGGAGTTCCAGTGGCTCGGGCTGATGCTGTTCGTCGCCGTCCCGTTCCCAGGCACMGGAGCATGGACCGGYGCCATCATCGCGTCCGTCCTGGGCATGCCGTTCTGGTCAGGCTTGTCCGCCAACTTCGTGGGAGTCGTCCTCGCAGGTTTGCTGGTAAACTTGCTCATGAACCTCGGTCTGAAGTACGCCATTGGCACCGGCGTGCTTCTCTTCATTGTATCAACTGTCATGTGGrGTGCCCTTCGGGGTGTGAAGAARTCGTTGAATACGAAATGATGCTCTAGCTGAATGAATCCACACTGAAATTTTTTGCGGTCCGTTGAAAGGAGTTTATTTRTAATAACCCTTGCGAGGCCTGTTTGATGAGTTGCAAAGACCATTTAT…
Ta#S17888626	45	A	C	S		3g03720	02g05340	04g003410	53.3254	0.609756	0.75	1.23	GCCCACTGCCGTTACCGCCACAGCCCCCAGAAAATAAACCCCCAaGCAGCACCGCGAGTCTGCCTCCGTACGACCGCACCGCTTGCCCCCGAACCCTAGCTAGAGCCTGCCAGCAGCGCCGTCGCCGTCGGCGAATCGAATCCGCGGGCGCCCGTCCAGCCATGTCGCCGCCCGAGAACCCCAACGGCGGGGCCGCCGCCGCCGCGCCCTCGGAGCCCGCGCCGCCCGCCAAGCCTTCGTCTTCCAAGGGGAAGAAGAAGGACGACAAGAAGGACGACGATCTGTCGGAGGAGGAC
Ta#S17888628	728	Y	C	H	LDN	4g41550	12g07150	08g004400	2.46607	0.3125	0.142857	0.457143	CGCTGGACGATCATGGACTTCTCAAGGGCCTACAGCTCGGGAGAGACCACGCCTGTCCAGGTGGCCAAGAGGTTCCTGGCCGCAGGGAAGGAGACATCAGGCCCTACCATGCACATGGCCTTCTTCATCAGCTGCAACCCTGAGGACGTCTTGAAGCAGGCCGAAGARTCCACCCTCAGATACCAGACAGGGACACCGCTGTCAGTGATGGACGGCGTGCTGGTGGCGGTGAAAGACGAGATCGACTGCtTGCCCTACCCCACCACAGGCGGGACGCGGTGGCTGGGGAAGGCGCGGCCGTGCGAGGCGGACGCGGCGTGCGTGGCGCANCTGCGCGCGTGCGGCGCCCGTCTCGCCGGCAAGACCAACATGCACGAGCTCGGCGCCGGCACCAGCGGC…
Ta#S17888664	440	A	G	S		5g23370	04g54500	07g004810	12.7619	0.660377	0.764706	1.15798	GTCCCAAATGATGTCAACACAGTYACAGAGGGCAAGAAGGCTCCAAAGTATCGCACAATTGAAATTTGCAGTATTGTGGAAGGTCTAAAACCTGAGGTATTCACTGCAAGYGGCTGGCCTTCAGTCAGTGGSGATGCTTTGAGAAGTTTGGCTGGGAAATTGAAAACTGATCTTTACACAACGGAGGATGCAGAGGATGATGAATATGTCAGTGATTCAGAAATTTCTGTGGATGACATAGAAGACGCTaCCTCGTATGGCACTGCATACAAAGCATTTGGAGGTGGAAAGGAAGGAAAGGAAGCATGTTATGCCATTGCAGCTCTCTGCGAGATCTGCTCTATAGATTCATTGATATCAAATTTTATTCTACCCTTACAGGGAAATCGTATATCCTGT…
Ta#S17888717	274	T	Y	H	RSL65	1g05390	-	01g005090	4.57021	0.136364	0.09375	1.45455	CAAAGAGGAGAACAAAAGCTTCGTCGTTACGCAGCTTGTCTTTGGGCAGTAAAGATGCAACAAAGAAAGTTGGAGGATGGAAACCTTTGGCCTCTCATATTAGAGTTGGTAAAAGTAAAAAATCTMTCAAATCAGGTTCCGAAGAGGACAATAGAACTGGAATCAAGTCTGATGATCCAGAGCATGGTGCTCCTTCCAATGAAGCAAAGGCTAGCCTCTTGAAACGCTTGTTGGAGTCTAAGGAACACCyGACAAAAAAGGAGAATCTAGTGAAGAAGACTGGAAGCAAGAAAGTGTTCACTCTGAAGGGGAAAAAGAAAATATTCAAGGCCAAACAACCTAGGAAAAAGAGAAGATTGCRAGCATTATGGTTCTATCTAGTGGCTGCTTTTGACCAGA…
Ta#S17888728	257	G	S	H	RSL65	3g44880	02g32980	04g021670	8.19124	0.25	0.111111	2.25	TAAGCCACACTTTNCCAAAGACCAACTAGGACGCCAACAAGTGTAGTGCAGTGAGCGGACGCGGTCGAGCAACCAAAGGATGGCGCTGCACCCTCTGGCCCTCCTCCTGCCCGCCGCGCTGCCCCCGGCGGCGGCCATCGGCGCCGACCCGGACGACGTGCAGGACTTCTGCGTGCCGGACCCCGGGCGCGGCCGGCCCGTGGAGCTCAACCTCATCCGCTCCTACCCGTGCAGGAGCCCSGCYAACCTsACSGCGGGCGACTTCGCCTTCTCGGGCGTGCGCGCGGCGGGCAACTTCTCGGCSGACACGGGGTTCGCGGGGGTGTCCGTCACGCCGGCGCAGTTCCCGGGCCTGCACACCCTCGGCATGTCCTTCGCGCGCGCCGACCTCTCGGCCGC…
Ta#S17888825	701	Y	C	H	LDN	2g01540	-	-	4.52876	0.28	0.20339	0.726392	TTTCGTGGCCTCATGAATTGTTATCCGGAATTGCGGATAGATTAGGTTTTCCCTAGAAGAGTCTTTGTGGGGAGGCAAGTTACCTTGACCTGAGAATTTACCCTCACCGGAATTGTGGTTATTGCAGGCGAATTTGGGGCTGAGGAAAGAGGAGGAACGACTTTTCGCTGGTGGCCTGAAATTCAGGACAAGGTTTTGAGCTTTTGTCTGTTTCGCTGGGATGGATGCCAAGAAGTTCCTGCAGATGGTyGAAGACAAGAAGAAGAGACTCCTYGAGAAGAAGGAAGCCCCTCTGAAATGGCAGCAGAAACTGGAAGCAGCAATCAAGGCCACTGAAGAAAAGGAGAAGAAGCTCAAGTCAAAAAAGCACAGGAGACGAAGCTATTCTTCCTCAGAATC…
Ta#S17888913	237	G	R	H	RSL65	3g14310	09g04800	07g002530	57.375	0.23741	0.350515	0.677317	CCACGCGTTCCGCACACCCGGGTGAAGAGAGGAACGGCCGAAGGGAGATGCGCGGCTACAATAACGGTGACTCGCCGGCGGCCGCCGCCTGGGAGGGCGGCGTGATCCTGGGCGTGGACGGAGGCACCACCAGCACCGTCTGCGTCTGCCTGCCGGCCGCAATGCCACCACCGGAGGCGCCCGGCTCCGTCGCCGTGCTCTCCCGCGCCATCGCCGGCTGCTCCAACCGTAATTCCrTCGGAGAAAACGCTGCACTGGAAACTCTAGAACAGGTCATGATGCAGGCCCTCACAATGGCCAACACAGATCGTTCTGCTGTTGTTGCAGTTTGCTTATCTGTATCTGGGGTGAACCATCCTTCAGATCAGCAGAGGATGCTGGACTGGATCTGCAACCTAT…
Ta#S17888978	648	G	R	H	RSL65	4g14090	11g39220	05g023970	29.8771	0.410256	0.394737	1.03932	GCCAAACAAAGCCAAGGCTATCCACAAACTGGTAGACTACCTCAGTTACCAAGTGAGGCTTGTTGCTCGWGAACTCGTCGACGCCTTYGATCTTCCAGATGAAGTCATCCGTGCGCCAATCGGCATGCAATCGGAGGCCTACGCTCAGTATACRCAGTGTGTCGGCTTCTAGACAAACAAACAAACAACATAGGCCTAYCATATTCTACTGCAAGCCCAGACCGTTAGTCAAGAAGTTATATATAAACArACTTCTATTACCTCTGTCCCAAAAAGCTTGTCTTAGATTTATCTAGATACGGATGTATCTAACACTAAAACATGTCTAGATNAATCCGTATCTTGACAAATCTAAGACAAGCTTTTTGGAACGGAGGGAGTATCATATATCCAACATAG…
Ta#S17889022	666	A	W	H	RSL65	3g40140	08g40110	07g027550	19.5336	0.60355	0.543103	1.1113	GCGGCCGTCGCTTCCTTCTATACTTCTCAACTCCCACACCGACGTCGTGCCGTCGGAGCCCAAGAAGTGGGAGCACGCGCCTCTYTCTGCCACTCTTGACGAGGCATCCGGTCGCATCTACGCGCGCGGCTCCCAGGACATGAAGTGTGTGGGGATGCAGTATCTTGAAGCCATTCGGCRTCTCCGTRATGCGGGCTTTGTCCCAGATCGGAACATATATATTATATTTGTTCCCGATGAGGAGATTGGtGGACATGAGGGTGTTGAGCTATTYGTTGCATCGAASGAATTCAAGGAGCTGAATGTGGGATTGGTTCTTGAYGAGGGRCTTGCATCCCCTRGGGAGGAGTACCGGGTGTTCTATGCAGAACGTAGTCCTTGGTGGCTTACTATTAAAGC…
Ta#S17889062	353	G	S	H	RSL65	-	03g20870	-	2.75969	0.181818	0.0769231	2.36364	GTTGCCGCATTGCCAACGGTAAAGGTAAGCGAGGCCGCGACCTGCCCGGTGTGCCTGGACGAGTTCGCGGCTGGCGGCGAGGCCAAGGAGATGCCGTGCAAGCACCGCTTCCACGACGTGTGCCTCCTGCCGTGGCTGGAGGCCAACAGCTCCTGCCCCGTCTGCAGGGAGCAGCTGCGCACGGACGAGGCCACGGAGCCGGCCGGCAATGGCGCCGAGGAAACCGCCGACGAATCCAGTGGCAATGCAcGCCGCGACGTCGAGGGCGATAGCGACGGTGGAAGCAGTGGCAGGCGGCGGTGGCTCGCACGRCCTTTTGGTCGTTTGTTCTCGCGCAGATCGAATGGAAGCTCCTCGTCGTCGCGATGAAACTAACAATAATGGGAATCTGTTTAATTT…
Ta#S17889111	265	C	Y	H	RSL65	1g65710	-	01g038630	35.5245	0.64	0.533333	1.2	GCCGTGGCCGTCCTCCGACCGAGCCATGGATCCGCCTCTTCGACTTGGCTCCCGCCTCCCGTATGACCTCCTGCTGGTGGCCGTGACGTTACTCGCSGCCCTGGCCGCGCGATCCGGCGCCGAGGTCATCACCCTCACCGAAGAGACCTTCTCCGACAAGATAAAGGAGAAGGACACAGTGTGGTTTGTGCAATTCTGCGTCCCTTGGTGTAAGCACTGCAAGAGCCTAGGAACTCTTTGGGAGGACCTyGGGAAGGTTATTGAAGGTACGGATGAAATTGAGATCGGAAAAGTTGATTGCGGTGCAAGCAAACCAGTCTGCTCAAAGGTGGACATTCATTCATACCCAACATTCAAGGTGTTCTATGATGGCGAAGAAGTTGCAAAATATAAAGGGCC…
Ta#S17889115	282	G	T	S		-	-	-	141.535	0.0307692	0.0169492	0.550847	AGCTTGATCAATCTGATCACCCACAATGGCTGTCAAGTGTATACTTCTGTTTGGTGTCGTACTAGCGTCTTTCCTGCTTCTCTGCCAGGATGGAGCAGATGCTAGAGAGCTCACCGAAACTAAACCTAAAGAATCCGAGGAGAAGAATATGAAACCTGGGTATGGAAACAATGGGGGAGGATATGGAAACAATGGAGGATACGGAAACAATGGCGGAGGATATGGAAACAACGGAGGATATGGAAACAAtGGCGGAGGATATGGAAACAACGGTGGTGGGTACCAGCATGGTGGAGGATACGGAAACAACGGTGGTGGGTACCAGCATGGTGGAGGATACAGAAACAATGGTGGTGGGTATGGTGGAGGATCTGGAAACAATGGTGGGGGGTATGGTGG…
Ta#S17889167	421	M	C	H	LDN	1g78400	08g08070	01g050580	25.5291	0.230769	0.375	1.625	AATCTCAGGCGGCGTCACGTCCATGGAGTCGTTCCTCAAGAAGTTCTTCCCGGACGTGTACCACCAGATGCACGGCGACAAGGCCGCCGCCGTCTCCAACTACTGCCGCTTCGACAGCGAGCTGCTCACCGTCTTCACCTCCTCCCTCTACGTCGCCGGCCTCGTCGCCACCCTCTTCGCCTCCWCCGTCACCACCCGCTACGGCCGCCGCGCCTCCATCCTCATCGGCGGCTCCGTCTTCATCGCCGGmTCCGCMTTCGGGGGCGCCGCCGTCAACGTCTACATGCTCCTCGTCAACCGCATCCTCCTCGGCATCGGCCTCGGATTCACCAACCAGTCGATTCCACTGTACCTCTCGGAAATGGCGCCGCCGCAGTACCGTGGCGCCATCAACAAYGG…
Ta#S17889188	560	R	A	H	LDN	2g14500	05g51240	09g030500	10.3283	0.2375	0.311688	1.31237	CTGATGGACGAGAGGGAGGTCCGCGGCGCGGTGCTGGTGGGGCACTCCATGTCCGCCATGGTCGGCTGCATCGCCGCCGCCCGGCGACCCGACCTCTTCGCCCACCTCCTCCTCCTCTGCGCCTCCCCAAGGTACATCAACTCGGAGGAGGAAGGGTACGTGGGCGGCTTCGAGGAGGCGGCCATCCACGGCATGTTGAGGGCCATGGAGTCCGACTTCCAAGCCTGGGTCAAGGGCTTCGTCCCCAACrCCGCCGGKGGCGCTGCCGACGACATGGCGGCCGCAACCGTGGAGCCCCTGGAGCGKAGCTTCCTGGCCATGGACCCGGCCGTGGCTCTCGGGGTGGCCAGGATGATCTTCCTCGGCGACCAGCGCCCGGCCCTCGACGCCGTGCCAGCA…
Ta#S17889199	168	R	G	H	LDN	3g09120	02g14430	04g008630	61.9326	0.125301	0.0991736	0.791481	CCACGCTTCCGGAGCTAGCAATCCTTACAGTGAAGAACACACTGAGCCAAAGTACGTAGCTAGATAAGTTTGCGAGCCATGGCTTCCAACTCCACCTGTAGGGCATGGCATTGCTTGCTTGCCCTCTTCCTCCTCGCCTCGGCCGCGTATGGGCAGCTCTCACCGTCrTTCTATGCGAGGAGCTGCCCGACGTTGCAGCTGATCGTGCGCGCCACCATGATCAAGGCGCTCCTCGTTGAGCGCCGAATGGGCGCGTCCCTCCTCAGGCTCCACTTCCATGACTGCTTTGTTCAAGGCTGTGACGGGTCCATTCTCTTGGATGACGTGGGTAGCTTCGTGGGCGAGAAGACGGCCGCCCCGAACAATAACTCGGTGCGGGGCTACGAGGTGATCGACGAG…
Ta#S17889248	639	Y	T	H	LDN	4g35140	09g33970	02g029820	2.17284	0.306452	0.321429	1.04887	TTCTGGTGATTGAATCACTAAAGCACGAAAGCAGACAAGCCCATGACTGGGCATGTGTTATGAAAGAGGCATTCTCTTCAGAAAAGAATGAGTACTCTCATCTGCTTGTTTCAGACTTCTCTGACACAACACCATCGCTCCCTCCTGAAGAACTGCGGCCATTTATGGTTGGTCCAGGAATGGCGCATGATATGCCGCCTGTTGAACAAGAAGCTGGGCCTGAGAGAATMCATGCCCCTCTTGAAGTTGyTGGGCGCAACGCTGCGAGGGTCTTCCTGGAATCACTGCTCCCATGGGTCAACTACGGGGACAACCGTCACGGCGGAAATGATCAACACGATGATGATTGAGCTGTCGCAAGCATGAAATGACATATGGACATGGTCAAACGCACAGGGC…
Ta#S17889375	671	S	G	H	LDN	1g34670	06g49320	10g029380	1.86648	0.3125	0.0357143	0.114286	CGGCGCCAACGACACCGCCGTGCCGCCGCTCCGCCCCAGGAACCCCTCTGTCCCGGCCTTCCTCTTCTCCAGCGGCGGGTTCGCGGGCAACCTGTACCACGACTACACCGACGTGCTGGTGCCGCTCTTCACCAGCACCCACCACTTCGGCGGCGAGGTGCAGTTCCTGCTCACAGACATCAAGGACTGGTGGCTGGACAAGTTCACGCCCCTCTTCCGCCAGCTCTCCAACTACGACGTCATCGACGTsGACAACGACCAGGAGGTGCACTGCTTCTCGCGCATCGTCATCGGCTCCACCTTCCACCGGCCCATGGGCATCGACGGCACGCGCTCCCCGGGCGGCGAGACCGTGGCCGACTTCAAGCGCCTGCTCCGGCGCGCCTTCCGGCTGGACCG…
Ta#S17889575	838	Y	C	H	LDN	3g08410	02g13130	04g007950	36.6673	0.545455	0.5	0.916667	CAGGGCAGCAAGCTTCCACTCCATCCTCTGGAGGCCAACCGGGTTATCCTAGCCAACCACCTACTAGTGCTGCTGCGTCAAGCTACCCGGCGCAAGGTTCTGCCCCTCCATCTGGATACGTTGCTCCACAGACACAGCCTGGCTATGGTACGCAGCCACCACCACAGGGCCCGTACGGTCAGGGTGCTTATGGGCAGCCTCCGCAGGCTCAGAAGCCGCCTTCATCTGCTCCTACTTATGGACAGCCACyGCCTGCTCAGGCTGGTTATGTGCAGTATGGATACAGTCAGCAAGGCTATGGTGCACCGCCGCCTTACCCTGGTGCACCCACTGCTAGCCAGCCAGGCTATGGCCAGCAGCAGTCATACGGGTGATCCTAATGCTACTTGGTAGCTATGG…
Ta#S17889592	463	A	M	H	RSL65	3g49520	02g02460	04g026840	8.41656	0.555556	0.411765	1.34921	TGCGGACAAGGCGGTGCCGTCGTGGAGGGAGCAGCTCACGSTSCGGGCCTTGGTCGTCAGCGCGCTGCTCGCCGTCATGTTCAGCGTCATCGTCATGAAGCTCAACCTCACCACGGGGATCATCCCCTCGCTCAACGTCTCCGCGGGGCTGCTCGGCTTCTTCTTCGTCCGCCTCTGGACCAACGCCTTCGAGCGGATGGGCCTCGTCGGCCASCCCTTCACCCGCCAGGAGAACACCGTCATCCAGACmTGCGTCGTCTCCGCCTACGGCATCGCCTTCAGCGGTGGGTTTGGCAGTTATCTRTTYGGAATGAGTGACACAATAGCTAAGCAAGCAACGGAGGCTAATGATCCTTGGAACATCAAGGAACCTCACCTTGGATGGATGATAGGCTTTCT…
Ta#S17889695	105	W	T	H	LDN	-	-	-	6.329	0.57971	0.354839	0.612097	CACGCTTGCAACTCTGTAACCACACAATCAGAGCCAATGCCTCCACTAGTCGAGGTGATCAAAACTGGCTCTCCTCGCAACAGRGAGAACGCGGCAGCCATTCTwTGGTCTCTCTGTTCTGCTGATGCTGAACAAACCATGGCTGCAAAGGCGGCTGGAGGGGAAGATGCGCTCAAGGAGCTGTCAGAAACCGGCACAGACCGCGCAAAAAGGAAAGCTTCTAGCTTACTTGAACTCATGCGCCAATCAGAGGAGGCATGAAGATTTTCTTGAAATGCGAGGCTTTTGGCCTGGCTATAGCCAATTGTACACACGACACGGATACTTAATTGCTTCTGAATAGTGTTGACTTTTGA
Ta#S17889731	115	T	Y	H	RSL65	-	-	-	1.53548	0.210526	0.181818	1.15789	ACGCTTCCGCGCGAGAGCTCGAGAGAGTGCGACCAAAATGGCGATGAGCTGCGCGCAGATCGCCCTCCCCGCGCGCCTCCGGCCCCCGGCGGTGGTGGCCGGCGGGACCCGGCGtCTTCTGAGTGACGGGAAGGGGCGCGTGCTCAGCGAGGAGGAGCGCGCCAAGGAGAACGTCTACATCCAGAAGATGGAGAGGGAGAGGCGGGAGAAGCTCAAGAAAAAGCTCGAACAGGAGAAGGATGCGGCCGACAAGGCTAAGTCCGGCGCCGACGGCAAGGGGTACGAGGGGGCCCTCTAGGTTACAGTTTAGTGCGTAGACTCTCAATGGCTTAGGAATACTAACATAAATAAAAAGAGTACTACGTG
Ta#S17889935	697	T	Y	H	RSL65	5g07740	04g31330	06g011830	3.6408	0.181818	0.357143	0.509091	CACGGAGTTGAGGATCCGGTACCTTCCAAAGCGTTTGACTCCTGTAAATCTCATCAAAGGCAAAGTTGAAGTTCTTAAATTTCTCTTTGACCCTCGAGCTTGAATTCCCAAGACTTACACTCCCACTGCCATGACCATCATCCTTGAGATAGGACAAAACCTTTGTCCACGATATCCTAAGGTAGCTCTTGGAATTTTGCCGAATCTTTCCACGGCGCCYCCGTGTCCAATGATCMCCTAAAATCCTCCyRAGCTCGGAATCCTTCACCTTTTGGACAATATAAAGTGTATTATTCATGGAAAATATACACTGGAGTGCACCGTCCTCGTACAGTTTAGATTTTTCCTCCAAATTGGGCTCCAAGTAAGACATCAGCTTCACCAAACGATGTCCAAGTG…
Ta#S17889944	87	A	M	H	RSL65	3g14090	08g02860	07g002150	44.9124	0.470588	0.320856	1.46667	ACCCACGCGTCCCGAGTTCATGGTGCACCGTCCATTCATCAGGAAGGCAATTAACAATATATTCTACAGGTTTATATTTGAGACAGmAAAGCATTATGGGATTGCAGAGCTGTTRGAGATTCTGGGCAGTATAATCAATGGTTTTGCTTTGCCWCTCAAGGAAGAGCAYAAATCKTTTCTAGTCCGCGCGCTGATTCCACTCCACAAACCAAAATGYGTTAGCATGTATCATCAGCAACTGTCATACTGTGTCACTCAGTTCGTTGAGAAAGATTGCAAGCTTGCTGATACYGTTATAAGGGGTCTACTTAAGTATTGGCCAATCACAAATAGCTCAA
Ta#S17889959	422	S	C	H	LDN	2g01340	08g44750	03g008060	25.069	0.225806	0.205128	0.908425	CGCCGGCTTCCACATCGTCAGCCGSGCSGCGCTCAACATGGGCATCAGCAAGCTCGTCTTCATCGTCTACCGCAACGTCATCTCCCTCGCCCTCCTCGCCCCCTTCGCCTACTTCCTCGAGAAGAAGGACAGGCCGCCGCTCACCTTCTCGCTGCTGGCGGAGTTCTTCGTGCTGGCGCTCATCGGGATCACGGCGAACCAGGGGTTCTACCTGCTGGGGCTGTACCACCTGTCGCCGACCTACGCSTCsGCGATCCAGAACATGGTGCCGGCCATCACCTTCGTGCTGGCCGCGGTCCTCCGGCTGGAGCAGGTGGACCTGGGCCGGCGGCAYGGGGTGGCCAAGGTGGTGGGCACGGTGGTGAGCATCGGSGGCGCCACGGTGATCACGCTCTACAA…
Ta#S17890020	389	M	A	H	LDN	3g50520	02g43830	04g033080	7.30321	0.6	0.153846	0.25641	CGCCACCGTCTCGCTGAGATGCCACCGCGCTCGGCCCCTAACCGCGGCCGCCGCCACGGGCGACTCGCCGTCGTCCGCCGCGTTCCACGGCGAGTGCTTCGTCGTCGGGGACAACATCGACACCGACCAGATCATCCCGGCCGAGCACCTGACCCTGGTGCCGTCCAAGCCCGACGAGTACCGCAAGCTTGGCTCCTTCGCCTTCGTGGGCCTCCCATCCGCGGCCTACCCGATTCCCTTCGTGGCCCCcGGCGAGGAGTCGTCCCGCTACGCCGTCATCATCGGCGGCGCCAACTTCGGGTGCGGCTCCTCCCGCGAGCACGCGCCCGTCGCGCTCGGAGCCGCCGGCGCGCGCGCMGTTGTGGCCGAGGGCTACGCCCGCATCTTCTTCCGCAATTC…
Ta#S17890040	574	A	R	H	RSL65	1g65890	03g17590	01g038800	7.04592	0.363636	0.178082	2.04196	ACGAGCCCTAGAATTAAGTGACCTTTTGGGAGTTAACATCTCTCCAGCACAGGTTGTGCATGGCCATTCTCCTTACGGAGATCTGGTGAAGCGTTTTGAAGATGATCTTATCGTTGCTGTTGGAAAAGGAGAGCCTGCATCAGCGATGGCCGAGTATGGGTTTAGAATCTGTCCATAGATGACTATTCATCACATTTTAAGGAAATTGACCCCCTAGCTCCTTTCAAGAAATGGAAAGTGGGACAACCArACTGTAAAGACTTTATGTCTGAGAAAATGCATCCACCATATGATGTTTACCAGGAGAGAGTTAAAGGAGTGTTTGTTGTCAGTGACCCTGTTGATTGGGGTAGAGATCTACAGGTACTTTGTGACATCTTGTCAACTGGTGGACTTCCT…
Ta#S17890078	579	C	Y	H	RSL65	2g06120	01g10250	03g002710	34.2025	0.464286	0.459459	1.0105	CCTGCGCATCTCCTCCTACCTGCTGCACAACCTGAAGAAGGTGACGGTCCCGTTCGTGGTCCTGCACGGCACCGCGGACCGKGTGACGGACCCGCTGGCCTCGCAGGAGCTCTACACGGAGGCCGCGTCGAGGCACAAGGACCTGMGKCTGTACGAGGGGTTCCTSCACGACCTGCTCTTCGAGCCCGAGCGCGACGAGATCGCCGCCGACATCATCGGGTGGATGGACCGGACGCTCGGTCTGCAGGCtGTATGAAGGGTAGCTGTTGTCTGAAGATGGGGGAGGAGTTGAACACTCGTGTGCAGATTCGCTCCGGTCAGGGCGATGGGATGGCAGCCATGGGCTTCATGGCAGGGCAAGACATGCATGATGGCTTTGGTCTGGTTCTGATTGTATTG…
Ta#S17890079	102	G	C	S		-	11g36719	06g031350	326.717	0.813559	0.918605	1.12912	CGCGTTCCGCGATGCCACATTCAAGCCGCTGGCGAGCGAGCTTAGCTCCGCCGCACCCCAAGGATGAGCGCCTCGGCGCCACTAGCACGGTGTACACTCCGgCCGACGAACTCAAAGCCGGCGATGCCGCCTCCGACACCTTCACGGCATGGGACCTCGCCAAGGCCCATGCCGCATCCAACGACGCATGCAAGAACAACTATGTCCTCCACTGGCTGAGGACGCACGCGACGATGGAGCCGGTGGTGCTGGCGGCGAACCGGCAGATGAGCGTGCTGCACCCAATACACAAGCTCCTCAAGCCGCACTTCCGCAATACCTTGGACACAAATTCCACGGCGCGACACATTGTC
Ta#S17890113	569	T	A	S		2g16310	-	-	60.1847	0.618644	0.430769	0.696312	CTCTGGGAAAGCAAGGAGGACATCCTCAAAAGCCTAAAGGSCCGCTTGAAGCACTTCGACCGAAATTACAGCCTACCCAGCAGCAAGCCCGTTCACGMCGATTCCTTCATGCATCTACTGACAGCGACGAGGGCGCCAACTCGCCTACGGAGGTGACGACCCCGACCCAGGAGTCCACCGAGGAGGCCAAGGCGGCCGAGAACAAGGAAGCCACCGAGTAGCTCCCATGGCCTTTTTTGAACGGAACTCtGCCATTTGCTGCGCCCATGCCGTCTCGTTGCAGTAGTAATAAGTATTCTGGACGTCGTGTAACGCCTGCTGAATTTTGAACTGAAGTGTCGCAGACATGCCGTTATCCACCGCGCTATGCCATTCCATGGCTGTTGATGCCTGTAACAG…
Ta#S17890153	219	C	Y	H	RSL65	1g36250	06g40650	10g023860	6.56111	0.75	0.678571	1.10526	CTTCCGCGATTTACGGGACCAACTNTTTNCGTNCCAATAATCGCGACAGCAATTTGGATCGTGGACAGCACTGGTGGCCAATATCATGTTCTTCTGATAATTGCTGATGGACAGGTTACTCGAAATGTGGATACACAGTCTGGGCAGTTAAGCCMACAGGAGTGGGACACCATTAACGCTATAGTGAAAGCTAGCCASTTTCCCTTGTCTATTGTTCTyGTTGGGGTCGGTGATGGACCRTGGGATATGATGCATAAGTTTGACGACAACATACCTGCTCGGTCATTCGACAATTTCCAGTTTGTGAATTTCACKGAAATCATGTCAAAGAGCATAGCAGCTGAYAGAAAAGAGGCTGAATTTGCGYTGTCAGCATTGATGGAAATCCCTACGCAGTAC…
Ta#S17890330	581	G	R	H	RSL65	-	-	-	4.34926	0.714286	0.3	2.38095	AATGTCTATTTGTAGACTAAGTGTTTTATTTATGATAGTGGATTTCTGGCGTACATGTGAATATCTCATGTATATACAATCAGTACACTCACCTGAACGAGAATGKTRGCAAGCAGAGCGGGGTTGCGTCTTGTCCTTCTAGCGTCGAAGGTCCGGTGCACCCATGGGTGTGCCTTTGCTRGTTTCTGACTGTCACAAAGAAGTCAGAGCTGTGGGCGGCGAGGCCACTGCGGCAACGATGACTATGAGrACAGTTTTCAGCAAGCGGTGCTCCCCGAATGTTGCGTTGAACTACGTCWTTGCGTGGCTTGCAACCTTCTCCTATGAAGCCCGTATGCAAAATCGAAACTGTCATGTCCTCGRTGTTGTGCTCGACTATTCATTGTTGCTTTGTGGCTC…
Ta#S17890425	163	T	C	S		3g05780	-	06g030210	12.6738	0.418919	0.685714	1.63687	GACCCACGCGTTNCCGTGTTGTGTTGATACTGATGGTTCCCCTGTTTCGGTTTCTTGGAGTGGTGATGCAAGAAGGAACATCATCGTGTGGATGGACCATAGGGCTGTTGACCAGGCTGATCGAATTAACGCTCACAATTCACCTGTATTGCAGTACTGTGGtGGGGGCGTCTCTCCAGAAATGCAAGCTCCAAAGCTTTTGTGGGTAAAGGAAAATCTGCAAGAGTCCTGGTCCATGGCATGTAGGTGGATGGACCTTAGTGACTGGTTAGCATATAGGGCAACTGGTGATGACACCCGCAGCTTATGCACAACTGTTTGCAAATGGACATACTGAGGATGTTGTTGGCCTCGGATGTCCAATAATACTTCCTAGAGAGAATGAGTCTGTGCTTTTAG…
Ta#S17890474	200	G	R	H	RSL65	3g03410	02g04810	04g003240	1.8218	0.285714	0.4375	0.653061	CGACCCACTCGTTNCCGACCGCTTGCTGCTCTTTTTTCATATGTCCCCAGCCATTCTTCGGTGTGAAGCGCCCTAGGCAATTAGATGATGAGTCATTAGAGATGGAAAGTCTTTTGAAGAGAGCAATGCCTTGGCTTGGTGAGGAGGTATGCATAAAGGACCCTCAAACCCAGAGCGYTACAATGCCTGGCCTGAGTTTrGTTCAGTGGATGAACATGAACCGGCAGCAGAGCTCCTCATTAGCTAGCACAGCCATGCAGTCCGAGTACYWCCGATCAGCGAGTAACCCTGCGATGCAAAATATTGGCGCTGCCGATCTTGCAAGGCAGTTATATATGCAGAACCATCTACTACAACAGAATAGCATGCAGTTAATCCTCCCAAACTCCATCAGCAAAT…
Ta#S17890526	677	C	Y	H	RSL65	3g32240	10g39540	01g030380	24.276	0.514286	0.408163	1.26	AAGGGTTGCATATGCTAAAGGGTGCTCTCGACAGTAATGCCTGACCTCCCTCTCTAAACATGTCTTCCTCCCTCGCGTAACCCTCTGTTGTATGATCTTATATTATTTGTTGTTGTTCCTTGAAAGTTTTGCCCAGGTCTCGCCACTATAGGTCCCGGAATAAGTTGTGTAGAATCATGTTCCAAATTTTGTTGAGGTGTAGGCTAATCATTTTGCGAAGGCAATGCTCTGTTTGTACCGGCTAGCGTTyGATTGTCCAGAGTGTAATTGGGCAATGCCCGGCTTTCTTATTCTGGTACAAATGACTGTTATTATAGCTGATCAATTTTGCTCTAAAAAAAAAAAAAAAAAAAAGGGCGGCCGCTCTAGAGTATCCCTCGAGGGGCCCGAGCTTACGCG…
Ta#S17890530	561	Y	T	H	LDN	3g22640	10g09850	01g041000	14.3351	0.166667	0.297872	1.78723	GCTGTCGCTGAGGGAGCTCCAGCCCGCCGTCGCGGACATCGGCGCCGCCATCGGGCTGCCGGCSAGGGGGTCGTCGGCGCAGGCGGACCACATCTACTCCGAGGTTCTAAATGAGTTCACCCAYGGGAAGCAAGATTCGGTGAGCAAGCCGGAGTTCCAGCACGTGCTGTCCGACATACTCCTCGGCATGGCGGCCGGGCTCAAGAGGGACCCRATCATGATCCTSAGGATGGACGGGGAAGACCTGAAyGAGTTTGTCGAGAGCACGGCGTACGAAGCAGAGGCGGTCGCCATATTCTCTCAAATCGAGTCCGGGAATGCGTCGTTGCGACAATGTTTGCCCGCCGCTCTTCGGCAGCTGACGGTCGATCACGGCATGCCACCGGCTTCGGACTCTCT…
Ta#S17890596	485	A	W	H	RSL65	1g65580	03g18070	01g038500	20.1392	0.0263158	0.176471	0.149123	GCGGTAAGCCACCATCCCCTGCTCCTTAGCTCTTGCCTTTTTCTGGAACATGCATCAAAATATGTGGCATTCTCTAGAGCCACCTTTGCTAACTAGATGTTGGTTTGGATGTAACCTGCAGACYGAGGCAGCAAAGCCAGTKCTTGGCAAGTACTACAAAGAACCAGAGAAGTCGGCTCCTCTCCCATTCCACCTACTGCAGGTGCTATCGCGGAGTTTGAAGGAGGATCACTATGTTAGCGACACSGGwGACATAGTTTACTACCAAAGTGAGTCAGAGACGAGTACTTCTGGACAGAGCTCTGATTGAGCTGAAACATTAGCATATACTAGGTCATACTTCAACTCCTCAGGAGGTTGTGACTTAAAGAGTTAAACACCCTGACCAGCCTCCTGGGA…
Ta#S17890601	88	S	C	H	LDN	2g51150	01g56360	03g035790	69.7431	0.428571	0.5	1.16667	CACGCTTCCGCCTNCGCGCACGGCCGCCATCTCCCAGCGACCGCGCCCTTCGGCGGGCGTCCTGGCGTACCTCCTCTGGGTCTGGTCsTTCGTCGTGCTCGCCTGGCACACCGTGGTGGACGTCGTCGGCTTCTTCGCGACCATACTGTTCTTGAAGGATCCGCACACGCTGTTCAAGCGGGTGAACCACGCSGAGACGCAGCGCAAGCGCATCGTGCACCGGAGGCTTAGCCTCGACGACGTCAAGTTCGTCAAGAACGCCATGAAATGCACAGTTAACGATGTGTTGATTGGAGTCACATACGCTGCCCTGTCGCGCTATCACTTCCGAAAGTCRGG
Ta#S17890613	540	R	G	H	LDN	3g15410	-	07g005020	26.5185	0.18797	0.20603	1.09608	GAACTTGACGGCTATTTTGCTGATATCTCAAATAGAGAGAATGCCAATCTTTCCTTTGGGCAAGGTTTCTATAAACGATCAAAATGGCTTGATGCTAGAAAGTCCTCTGCTGTTTTGTCGAAGGATGCACAACTAAGGCGTTTGATGCAGAGGAAGGCCGAGAATAGCTACCGGAAGATGGAAGAGTTTGTCATCAATAGATTGAGAGAAATCATGAAGAGCAGCAGATTTGATTTCTTCATTCCAAAGrTTGCAAAAATTGAAGGTAGGTTGAAAAGTGGATATTATGCTCGGCATGGCTTTAGTTCTCTCAAGAAYGATATTCGRTCTATGTGCCGTGATGCATTGAGATATAAAGGCCGAAGTGATTTGGGAGATATGAAGCAAATTGTTGTGTCC…
Ta#S17890647	310	A	W	H	RSL65	4g11400	11g43200	05g025820	2.18575	0.285714	0.381443	0.749035	GCGGGTGCACACGTGCTCCGAGAACGCGGCGGAGCTGGAGGAGAGCCGCCGACGGGGGGAGAAGATGAACCTGCCGGTCACCGTCTCCGTCTGCGACGTCTCCGTGCGAGCAGAGAGGGAGAAGCTCATAGAGACGGCGACGCAGACCTTCGACGGCAAGCTCGACATACTAGTAAACAACGTGGGACGGAATCTGGCCAAGGCGTCGGTGGAGTGCACGGCGGAGGAGTACTCGCATCTCATGTCGACwAACTTRGAGGCGGCGTTCCACCTAAGCCAGCTCGCACACCCCTTCCTCCGAGACGCCTCCATCGCCGGAGGAGGCAGCRTYGTTAACATCTCCTCGGTTGCAAGCTCACTTGGCTACTCGACCCTCGCRSTATACTGCATATCTAAAGG…
Ta#S17890653	332	C	S	H	RSL65	2g14250	05g51670	01g035380	23.6751	0.308411	0.265306	1.16247	GGGCGGCGCGGGGTACATCGGCAGCCACACGGTGCTGCAGCTGCTGCTCCAGGGCTTCCGCGTCCTCGTCGTCGACAGCCTCGACAACGCCTCCGAGGAGGCCATCCGCCGCGTCCGGCAACTCGCCAACGCCCCGCAAAACAGCCTCGACTTCCGCAAGGTGGACCTTCGTGACAAGGAGGCGCTCGACCAAATCTTCTCSWCCCAAAGGTTCGAGGCTGTGATCCACTTTGCCGGGCTGAAAGCCGTsGGGGAGAGCGTGGAGAAGCCCCTGCTTTACTACGACAACAACCTCATCGGCACCATCACCCTCCTCCAAGTCATGGCAGCACATGGATGCAAGAAGCTTGTSTTCTCATCATCAGCCACTGTGTACGGGTGGCCCAAGGAGGTGCCCTG…
Ta#S17890742	667	S	C	H	LDN	2g06950	-	03g001870	11.7139	0.206897	0.529412	2.55882	CCTCGGCTTCTGCCTYAGCATCCCCCATTTCTCGGCGTGGAGGACGAACTGGATGGTGGGCGTGTAGTAGTCGGCGTACATGATGCGCACGTCGGMGTGCTTCTTCCGGAGCTCCACGATCTTGCGCTGCAGCGCCACGTTGTGCACCCACGACAGCGTGTTGAGGTCCTTGATGCACCCGCTCTTGCCGCCGTACATCTCCGGCTGCTTCCGGAAGATGGACAGGTACACCGGGAAGCAGCCGATCGGsAGCACCCCGGGCACCACCAGGCCCCCCCGCCCCTCCGCGATCAGCTTCTCGATTCCCTCGCCGATGGAGTTGACGACGTCCCCCAGGAACTCCTGGACCTCCTCCAGCGGCCGGAACGCGAAAAGCGGCGAGTGGTAGTCGTTGCCCGC…
Ta#S17890805	522	T	W	H	RSL65	2g51010	01g56180	03g035690	18.706	0.240838	0.24	1.00349	TGGGWTTCACGGTGGAGAAGCGGATTGCTGATGGAGAGGTGAACTGGTCTAACTTGCCTGAGTGGAAAACAAAGCCCAACAAGTTGAGAGCGCACTATGAAGTTCTTGCTCGCGTGGAGCGTGGCCAGGCGATCCCGGAAAGGATCGCCCAGGTGCAGCCTTTCCAGGTCGACGAGGCCATGTCCGAGAGCATGCTCACCGGAAACGTGTCTAGATCGAAGATGGAGGTAGTAAACCCCCCACCGGTTTwTTTCACTTTGTGAGACTGGGAGGGGCTGGAAGCTTTTTATTTCCAAAGTTCTACTTGGGATGGATGTGGCAAGAAGTATTGTTTTCTGCGGTAACATGGAACTTGTATGTTATAAAAAAAAAAAAAAAGGGCGGCCGCTCTAGAGTATC…
Ta#S17890830	436	W	A	H	LDN	3g41720	09g33810	07g025610	80.0979	0.21466	0.168623	0.785538	AAAAACAGAAGGATCATCCAACGAATGTCAAGGGGTCCCTCCAGCTGCCGCTGCAGGCTTGTCGGGTCCTTTCGATTTTTCTTCTATGCAAAGTTTGCTCAATGATCCATCTATAAAGGAGATGGCGGAYCAGATTGCAAGGGACCCTGCATTCAATCAGATGGCTGAGCAGCTACAGAAAGGTGCTCAGACTGCAGGAGAACAGGGCATGCCTCCATTGGATCCTCATCAATACATGGAAACAATGCAwARGGTCATGGAAAACCCTCAGTTTATGACAATGGCAGAGCGCCTCGGGACTGCTCTTATGCAGGATCCTRCTATGTCCAGTATGCTGGAAAATTTGACTAGTCCAWCACATAAGGAGGAGCTTGAAGAGCGCATGTCTCGGATTAAGGA…
Ta#S17890853	645	Y	C	H	LDN	1g60050	03g29950	01g032620	31.0917	0.318966	0.485507	1.52213	CTACCGGGGGAACGTCGGCACGGACCTGGACATGGCCACCAACGAGCTGGTGCTCCGGGTGCAGCCCGACGAGGCCATCTACCTCAAGATCAACAACAAGGTGCCCGGGCTCGGGATGAGGCTCGACAGCRGCAACCTCAACCTCTTCTACTCSGAGCGGTACCAGCGGGAGATACCGGACGCGTACGAGCGGCTCCTCCTGGACGCCATGGAGGGGGAGCGCCGGCTCTTCATCCGGAGCGACGAGCTyGACGCGGCMTGGGCCATCTTCACGCCCGTGCTCAGGGAGCTGGAGGASAAGAGGGTGGCGCCGGAGCTCTACCCGTACGGCAGCCGGGGCCCCGTCGGCGCGCACTACCTCGCCGCCAACTACAACGTCAGGTGGGGGGACATCAGCAG…
Ta#S17890898	317	R	G	H	LDN	-	-	04g024170	6.86497	0.106667	0.223214	2.09263	GCCGCCTCTCGCGCGGCGATCCTTTCGCTCTTGAAAAAAAAAGGGGAACGCCCAGCAGATTTCCGGAGTTGAACCCCAACAGAACGAGACACACAACTCTGCTCTCTCTGAATCGGCGGCTCGGTGTGGCTTGGCCGAGGGCTGCGGACCATGAAGCTAGTTTGCAGGACTGAGCATTTCACAGAATAAATGGTTGAGGACAAAAATCCATCACAAGATATGGTAGACATAGCTGGACATGTAGAGCAGrAGGATCCTTCTTATGAAAAGGACATCGTGGAGATCAAATTGCCAGACAGTGTTGCTTCTTTTGATTATGGTGGTAATTTTGTCAAAGATGTCTGCATTGATGACGGACAACCTCTTCCTCGGAAGATTTCAGAAGATAAAGTAGTAGAT…
Ta#S17890908	741	C	Y	H	RSL65	2g61500	10g41780	03g046660	130.468	0.0344828	0.0588235	0.586207	CCTCGATAAGCTAGCRCAAATGGAGACGGTGGTCAATGARAGGCTGTTGTCGGATGGGAGCGCTTTCGCAAACACGGCCGATTGCGCTTCTCTTGATCCGAGTACTTCTCTTGATACAACTACGAGCACTTCCTCCACGGTCCGASTCGGAGCTAAAAAACMGAAGCGYCGCAGTCTCAACATTTCTGGCCCTGTSAAGCCTTACAGTGCCAATCTGAAGAACTTCTGGTACCCGGTGGCTTTYTCCAGtGACCTGAAGGATGACACAATGGTGCCCATAGATTGTTTCGAGGAACAGTGGGTAATATTCCGCGGAAAAGATAAAGGCCTGGATGTGTCAGAATACATGTGCTCACAGAGCTTGTCCTCTTGATCTTGGTTCAGTGAATGAGGGTAGAA…
Ta#S17891583	456	Y	C	H	LDN	-	-	-	27.2454	0.406504	0.576923	1.41923	ACAGAACGGAGCGAGGAGCCATGGCCGCCAGGAATTTCTTAGTCCGATCCCCCAAGGAGGAGGAATCCAGCGCTGCCGTCCGAGAGGCTGTCTTGTTGGGAGGGAAGAACGCCGCCATTGCTGGTACTGTGGTYGCGGTTCCCACGTTGGTTGCTTGCCGTGTCCTTCCTTGGGCTAAGCATAATCTGAACTACACCGCACAAGCACTCATCATATCGGCAGYCTGTATCGCTGGCTTCTTCATCACCGtAGATAAAACCATCCTACGAAACGCAAGACAGAACACCATTGGGAGGATTGACAAGTCGACTTGATCCAGGACTGTACAGAACCGAGGCTGATGCGAATCGCGTCAAACTCCCCTCTGTTCCATCTATGGATGGTGATGCACGACCGTAC…
Ta#S17892763	283	C	T	S		2g19330	05g10650	09g026150	48.4149	0.579545	0.541667	0.934641	TCGACCTGCAGGCGGCCGCACTAGTGATTAGCGTGGTCGCGGCCGAGGTTTTCGGAACATTATCAGCAGTAGCAGCACAATAATATACTGCTTATTTCACATAACACCTGAACAGTATCCATACATGCACTACTCGTACAAACGGACATCGTAAGGAAGCAAAACTTCATGGCGTGGCACATGTTCCTCAGCAGGATAGCTGTAGCTACTGTACACGGTTACAGACCAGCGCATCGCTATATCTCGCCGcTCGACGAGGCCGATGCAGATTGGTCAAAGGCTTTTGCCACATTGTGGTTGGCGACAGATGGCAGCGGCGGCTTGTTGGCCAGCCTATCGGCCTCCCTGGCCTCGTCGATGTCCTTCTGGCTCARGAAGCTWGGCTGGTTGGTCGACGAC…
Ta#S17892948	608	A	R	H	RSL65	5g12280	04g38540	06g018780	19.7429	0.344086	0.297872	1.15515	CATCGACGGGGAGGGCATGCGGAAGGTGGCGGTGGCGCGGGACGGCAAGTCSGGGCGCGCGCTGGAGCTGTGGGCCAACCAGCCGGCCATGCAGCTCTACACCGGCAACTTTCTGAACCACACCCAGGGGAAGGGCGGCAAGCTGTACGAGCAGTACGGCGGGTTCTGCCTYGAGACGCAGGCGTACCCGGACGCCGTGAACCACCCCGAGTTCCCGTCGGTGACGGTGAGGCCCGGCCAGGTGTACAArCACGACATGCGCTTCACKTTCTCCTTCTAGCTAGGCTGGACTATGGCTGCTACGGTAGTAGTAGTGCTACCATTGGTTAATGGATCGTACTAGATGTGTTCACTCTGGATTTGGAGGTGGCGCGATTCGTGGGGCTGGGTACTGTTATG…
Ta#S17893207	646	K	T	H	LDN	3g48430	-	04g025625	38.6511	0.201613	0.11976	0.594012	CCAGCTGCTGAGCGCCGCTGCCAGGCCCGTTTGAGCATCTACCGCACGACGCAGATCTTCGAGGAAGTTCATCTGATGAGGAAGYTTCATGTGACCTTGACCCCATGACRATCCGCCAGATCCAGCGTACATCACTGGTTTATCAGGGGAATCATTTGGGTCATTATACATGTTCATTGCAGCAGCCCAACGTTCACTGAGAAGCTGTGAAGCCTCACTGGCAGAACATCCTTCCAATGGTAYTAATCTkGCATGACTGTAATCATTTTGAGCATTGCTGACAAAMGCATCATGATGGATAATTGGAGGAAGGTTCTTTAGTGAAGGAACATGGCTCTTCTCTCCATCATTGTTGTATGAATAGTTGGCTTTCTCAGCCCTATCTCCAGCCTTGCGGCG…
Ta#S17893231	535	W	A	H	LDN	2g19230	05g45050	09g026210	43.6996	0.121429	0.0845771	0.696517	TCTTCGGCCGCGAGAAGCCCGTCCACTCCGTCCTCGGCGGCGGCAAGCCTGCCGACCTCTTCCTGTGGAGGAACAAGAAGATCTCCGGTGGGGTGCTCGCGGGCGCCACCGCCATCTGGCTGCTGTTTGAGGTCCTGGAGTACCAYCTCCTCACCCTCCTCTGCCACGGCTTCATCCTCACCCTGGGCATCCTCTTCCTCTGGTCCAACGCCTCTGCCTTCGTCAACAAGTGCCCTCCCAACATTCCAGwGGTGAAGATCCCYGAGGACCTGGCTGTCAATGTTGCCCGCTCGCTGCGATACGAGATCAACAGGGGCTTTGCTAGCCTGAGGGCGATTGGTCAAGGCCGTGACCTGAAGAAATTCYTGATTGTGGTTGCAGGCCTGTGGATCCTCTCTT…
Ta#S17893325	355	A	M	H	RSL65	2g41260	01g37870	03g025430	7.16525	0.75	0.285714	2.625	TCGGACTCAGGCGAGATGGAAGCCGCGTCCTTGCCGCGCGCCCCCCCCCGCGCCCCCCCCCCGCCAGCGGCTGCGGCGTCCTGCTCCCGCACGAGGAGCATCCCTTTCGTCCGCGCCGCCAATCAGGCACTGGAAGCACGTAAAGTCCCCAAAGCCCAGCGGCCGTCCCCCCGGCGCAACGCCGTCGCTGAGGTCAAGGCCGCCCCCGACCCCGTCGCTGCCCTAACCAGGCTCGAAGATGTGTTGCAGmCACAGGACTGCAACATAATCTTGCGCCACTATGGAGAAATCAGGCGATGGGATGTGCTTTCTAAGGTCTTCGGGTGGATGCAGGAGCATGACATGCTCAACATTGCGTCTTACAGCAGCTATTTCAAGTACCTGGGGTTGAGCCGTAAT…
Ta#S17893552	389	R	G	H	LDN	1g62930	05g06310	01g035860	6.86213	0.785714	0.461538	0.587413	GTAAATTTCTTACACAGTGCATGACGTTCGAACAAATTTAGATGATCCTAGCAATTAATTATAACATAACTCAGACTCAAACAAGAGCTGTGTAGCACATGAACAAGCAGCAACCTAGACCTTGAAGCCTCTGCTGTTCCTCCTTCCTCTTGCCTTCTCAAACTTCCTTCCCTTCGAGCGGACATAAGGCTTGGTATGGCTGYGCGGCACACCAGGAGCCTTACCGAAGTGCCTCACTGCCTCACGGGCaTTCTTTGGGCCCCTCAGGAGAACCGTGTTCTGRCCAAGAGGAGCACGAAGGGCCAGCTGGTCAAAGGTGAGGCATTCTCCACCGGCATTCACAATGCGGGCCCTTGCCGTCTCAGTGAACCTGAGMGCTGCCACCTTGATCGCCGGCAC…
Ta#S17893625	284	R	G	H	LDN	3g44160	02g32030	03g034200	184.632	0.176471	0.154369	0.874757	TCTATGGTCGACCTGCAGGCGGCCGCACTCGTGATTAGCGTGGTCGCGGCCGAGGTCTGTGCTGCGCCAAGCTCTTGGTGAGAGGATTAGGCCTGTCCTCACTGTGAACAAGATGGACAGATGCTTCCTTGAGCTTCAGTTTGAAGGTGAGGAAGCATATCAGACTTTCTCCCGTGTYATCGAAAATGCCAATGTCATCATGGCAACATATGAAGATGTGCTCCTTGGTGATGTCCAAGTGTACCCWGArAAGGGKACTGTTGCATTCTCTGCTGGTYTGCATGGGTGGGCTTTCACCCTTACAAACTTTGCTAAGATGTATGCCTCCAAGTTTGGTGTTGATGAGGTGAAGATGATGGAGAGGCTGTGGGGTGAGAACTTCTTTGACCCAGCCACAAA…
Ta#S17893689	578	G	A	S		1g00410	01g56900	03g041020	15.803	0.9	0.705882	0.784314	CGCCTCTCCTCTCCCACTTTTGCCTCCGCTGCCCCGACCTGGACTTCCTCCGCTCAAAGCCTATAGTCGTCGCCACCGACGCCGACCTCGTGCTCCTCCGCGTCCCCATCGACCTCAAGGCGCCCCTTGATGCACGGTCCTGGGACTACTTCGTATACAAGCCGCAAGCCCATCAGCTGGACCTGCTCCCGAACCCGCACCCCATGAGCTTCCACGACTCTGCGACCGCCCTCCTCAGCCGCGAAGACGgCGCCTGGTACGCCGTCGCCGCCATCAGCAGTTGGTGCCCAGTGTACGAGAGCAATGGTGACTCGATCATTAGGTGGGATTTCCGCCTCCACCTGTACCGCTCCTCCGATTCCAAGGGTTGGATCACCACACCTGTGTCAGTGGAGGAGC…
Ta#S17893770	365	Y	T	H	LDN	2g41260	-	03g025430	9.40804	0.0714286	0.23913	3.34783	ACACATAGCCTTGACCGTTTGAGGTCGGGTCGCTACATGCACTTTCCATGTTTCACTATGCTTTTACAGAAAAGCATGTACAGCAACACCCCAAAAGATTAAAAATCTTCAGTTCAGCTTTCCAGAACTACGCACTTGTTTCCAGCAAGAACATAATGCCAATCGCACAACCACCAAATTTGAGCAACTTGCACAGATGAAGTTATCAAGAATTGTAACTATTAACTTACTTCCGTTCCTCTTAGCCATyCCAAGATCCAATATTAACATCACTGCAAGMCCGGTTGTCATCCTCAATCCCAGTTGCAGTTCTAGTGGGTGACCTCGCTGAATTGAATAGCCTGGCATAATCTGAAACTCAACAAGTTTTGCTTGTAGCCTGGAAACATGAGGATGATA…
Ta#S17893839	688	R	A	H	LDN	3g47240	02g37420	04g024320	69.0064	0.21875	0.299663	1.36989	TGCAAGACAGCATGCAAATGCCAATATGACAGTGATGTTAATCGGAAACAAATGTGATCTGTCTCATAGACGGGCTGTCAGCTACGAGGAGGGTGAACAGTTCGCCAAGGAGCATGGTCTAGTCTTTATGGARGCATCTGCAAAAACAGCACAAAATGTTGAGGAGGCATTCATTAAGACGGCTGGAACAATATACAAGAAAATCCAAGATGGTGTTTTTGATGTATCTAATGAGTCCTACGGAATCAArGTTGGCTATGCTGTCCCCAATGCATCYGGAGGTGGTGCTGGCTCGTCCTCTCAAKCAGGTGGCTGCTGCAGTTAAGCAAGTTTACGACCAAGTCCTATSATGTGAGACTGAAAACAGCTGCCCAGGTTGTTGTCCTTCCTTCCCCCTTG…
Ta#S17893847	233	Y	C	H	LDN	2g16430	01g47660	09g028590	81.9023	0.265372	0.19086	0.719217	ATGCGCCAACGCTTCCCCAGCCGCTGTAATGGTCGACCTGCAGGCGGCCGCACTAGTGATTAGCGTGGTCGCCGCCATCTCCTTAGGTTTCAGTTCTCCTCCGCCTCCGGTCTCGAGAGCTCGCCAGAATGGTCGCCCACAGGTTCCACCAGTACCAGGTGGTGGGTCGCGCGCTGCCGACCCCCGGCGATGAGCAGCCCAAGATCTACCGCATGAAGCTCTGGGCCACCAAyGAGGTCCGCGCCAAGTCCAAGTTCTGGTACTTCCTGAGGAAGCTCAAGAAGGTGAAGAAGGCCAACGGCCAGATGCTCGCCATCAACGAGATCTTTGAGAAGAACCCCACCACCATCAAGAACTACGGCATCTGGCTGMGSTACCAGAGCAGGACCGGTTACCACA…
Ta#S17893916	313	G	S	H	RSL65	1g43120	-	10g011040	9.06907	0.837209	0.807692	1.03654	GTGATTCTAATACGACTCACTATAGGGCTCTGGATAATAAGCTCTATCTTCTCCTGTACGGCAAAACTTTTGGGGCTCCTGATGGCAAGCCTGTTTGGCATTTTCCAGAAAAAGTTTATGAAAATGAAGACTCTTTGCGTTTGTGTGCCGAGTCAGCCCTAAAATCTGTTCTCGGCGGGCTTGACAATACATATTTTGTTGGCAACGCTCCAATGGCTCACATGGTAACTGAACAAAAAGAGGATTCCAsTGTTTCACCATTCAAGCGGTTCTTCTTCAAGTCGCAAGTGATYGGCACCACGCATTTGGACATCAGGAGGTGCGARGACCAYGCGTGGGTGACCAAAGCTGAGTTGCTGGAATATTTTCCGGAGCACAAGGATCTCTTGAACAAGATGA…
Ta#S17893983	397	A	R	H	RSL65	4g36880	09g37230	02g031600	6.10418	0.111111	0.175676	0.632479	GGATATCAGATTAAATAATGTACAGTCCACAAGCACTCTCTCCCTATGTTACATGTAATAGAACCCGGAAGTAAATAACCAGACAAAAAAAAACTATTGGCTGCAGCCGATGAGTGGGAACTACAACTGAAAAGTTGTCATCCGGCCCAGTTCACTGATGCAGCAGGCATCCATCTGGATGTACTGGCAGCTGGGTATTCTGACAAACAGGCGCTGATCTTCGCTCAGGCCCGTCCAAATGGACTGCAArCCATGTACACCTGCGCCACCTTAGTGTCCTCGCCCCCTCAGAGACGAAAAGAATCCCCCCAGGCTTTTGTCCTTGTGCTTTCCGTCGTGCTCATCTCCGACCTCCTCTGCTATTTTCTTGAGAGCTTCTAATATCTCGGAGAAATCTGG…
Ta#S17893984	642	R	G	H	LDN	1g51140	-	-	2.52606	0.540541	0.451613	0.835484	ATGAGGACAACGACGAAACATCAGCTGTCTTATCTCCAGGCAGAGCTTACTTGTTCACCGTGCATTGCATGAGGTGGTTACATCAGGCTGCCCCCCGCAAACTCTCCGTCTCATCCAGTAGGATGTGGTTCAGGATTTTCCTTGGCATCCCTCGTGAGATTGACATATTTAGAGACAACTCCAGGTCATGTCCRTATCATCTCATGCCACTGGGATAGTTGGTTCACCAAGGTTCACAAAAGCCTCCGCrCGCATCATGCGTAGAGTGACAGTATGCCAAGAGACAAGGTGATCCAGAAAGTTTGACACATAYGTTCGCCTGTCATCCTTGTAATCTAAGTAGTAAGCATGCTCCCACAAGTCTAGGCTGATGATTGGAATATCTCCAAAAGCAAGTGG…
Ta#S17894364	325	Y	T	H	LDN	3g01480	08g09770	04g001140	40.8918	0.277049	0.189744	0.684873	GGTCGCCTGTCTCTGTGCATCATTGAAGTACGCAGGAACAGTGACGACGGCGTCATTGATCTTCTTGCCAAGGTATGCCTCAGCAGTCTCCTTCATCTTTCCAAGAATCATAGCACTGATCTCCTCAGGGCTGAAGACCTTGGTCTCTCCATCCTTGATCTTGACCTGAATGTAAGGCTTCCCCTCCTTGTTCACAATCTTGTAGGGGACAAGTTTCATGTCCCTCTGSACCTCCTTGTCCTCAAACTTyCTCCCAATGAGACGCTTGACGTCAAAGACGGTCCTCTCAGGGTTGACAGCYGCCTGGTTCTTKGCAGCCTCACCGATGAGCCTCTCCCCATCGGTGAACCCAACCCATGAGGGCGTGATACGGTTACCCTGGTCATTGGCGATAATCTC…
Ta#S17894519	405	R	G	H	LDN	3g47920	10g24900	06g025030	11.086	0.602564	0.559055	0.927794	ACTGACAATCTGACATTCGAGTCATGGCCAACATATATCCTCAATGCTACAACAAGTGATCCAAAACTAAAAGCATAGTTAACCTTTTTTTCAGAAATTAAATGAGATGCAGAATAAATAAAATCCATCTGCAGTTTTCAGSAACAGCATTGCCACACTGGAACGAGCCTAGATCTTCAGCAGAGCACAGCCTGCGATACTACCTCGGCAACGCGTCATCGGTGATCCTTGTCGCCAGGTTGGCCTCTCrCTTGCGACATTCAAGATATCAACATCAGACAATGGCTTAATGCACTGATTTCTTGGCCCAGGSCCGATCACTCCACCAAACAAACATATGCTGTCCCCTAAGCCAATCATGCCAAAGCCGATCCTGCTTTGGAATCCTGATGCACAAGG…
Ta#S17894690	652	T	Y	H	RSL65	4g43730	12g05830	05g001870	5.35364	0.0588235	0.111111	0.529412	CTATAACGAGAACGRTGCCGAGTTCCTAGGTGAAGGTTCAGCTTCTGTAGTAACCTCTATCAAGAACAATACCAGACTGTCTTCCTTCGGCTGTGTTGTGTGTCACCAGAAACCTCAAGGGAAAAAATATGCACGCACTGCAGTTGCCAATTGCAAAAATCACTTCTCACCRCCATCCTTGTCTTCTGAACCTCCATTGTGCCTGTCGGACCTCACTGGGAGGACACTCCGACGCTCTTTGCCGCCTGGyTTCGCTGATGCGTTCCCATACCACATCATTCCAAGAACAGCGAGGATCATCCCAAGGACTACATGAAGGTTCAGGCCCTCCTTGCCAAAGAAGAGAAAGCCAAGAAGAGGACCAGCACAGTCTTCATGTGGCCTAAGACTTGGAAAGAT…
Ta#S17894971	468	R	G	H	LDN	3g00980	02g01740	02g040700	8.06611	0.370787	0.310345	0.836991	GACCACCAGCCACCACCCTTCCTCCTTGGTCTTGGGGAACCTGGGGGCGTGAACCGGCCCGAGCTCAGAGTTGGGCAGGTTGGTCATGTCACGCTCCCAACTCCCCTGCAAGGTCAGGTTGTCACCGGCCCTTATGTCGTCGCCCTCACGGACTTCATATGTCATGTCGACGTTGGGGAACCGCTTGAAGAACWSGACCACGTCCTGCAGCTCAGAGTTTGACAGCTGCAGCAGGTCCCGCATCTCATCrATGCTCATCTCAGCCAGATCAAAGATGCTCTCGATGGGCTTCGCTTCRTTTTCCTGGCATCTCCGGGCCAGGTCCCTGGTGAAGTGYGGAAGTTGGAGCAGCACAGAATCACGATCCCACATGCCTTGAGTCACCATCTGGCTCAGCTC…
Ta#S17895001	331	C	Y	H	RSL65	1g03130	03g61330	01g011570	32.4894	0.0416667	0.102273	0.407407	GGTGCCCGAGCCGCTCGAGTCGCTGCACCACGAGGTCGAGCTCGCCGTCGTCATCTCMCGSCGCGCGCGCGACGTGCCCGAGGCCTCCGCCATGGACTTCGTCGGAGGTTATGCKCTTGCTTTGGACATGACAGCAAGGGACCTTCAGTCTGTAGCTAAGTCTGCAGGTCTTCCTTGGACTTTGGCTAAAGCACAGGATACCTTTACTCCAATTAGTGCAGTGGTYCCAAAATCAGCTGTCCCTAATCCyGATGATCTAGAGCTCTGGCTAAAGGTGGACGATGAACTCAGGCAGAAAGGGCCTACAAGTGATATGATATTCAAGGTTCCTTTTCTAATCAGCTATATCAGTTCGATCATGACATTGATGGAGGGTGATGTGATATTAACCGGTACTCC…
Ta#S17895013	559	G	S	H	RSL65	-	-	-	3.66313	0.306818	0.206349	1.48689	ACTGATTTATTCGTTGCTCGGATTCTCCGTCTTGGTACCTTCTATGCCCACCGTCTCATCTTCCGTCTTGGTACCTTCTATGCCCGCCRTGTCATCTTCCGTCTTGGTACCTTCTATGCCCGCCATGACATCTTCCGTCTTCGTACCTTCTATGCCCGCCATGTCATCTTCCGCCTTGGTACCTTCTTTGCCCCCCATGTCATCTTCCGTCTTGGTACCTTCTATGCCCGCCATGTCATCTTCCGTCTTsGTACCTTCTATGCCCGCCATGCCATCTTCTTCAGGGGCCTCCTGATTCTTTTCCTCCTCAACCCCACTGCYTTCATCATTATTTTCTGGATTATCCTCCAATTTCAGGTCCCCCATGTTTGCTAATGCACCCTCACTTGTATTTTCSTC…
Ta#S17895314	597	R	G	H	LDN	-	-	-	14.3397	0.575	0.414966	0.72168	TTCCTTGAGAAGATCAAGCTCCCGAGCCAGCCCTTCAGTTTTGCGCCACAAAAGGTTGATGCGATCTTCCCAATCATCAGGCTTTGAAAGCCATTCAAGCTTGAAATTTCCAATCATCTCATTTGCTGCAGCAATTTTCTGCTGCTCTTCCTCACACCGTTTCCTCTCCAACTCCCTCTCCAACTCCCTGACGCTAAGGACAAGACCGCCGCCATTAGGAACATCACGATAATGGAACTCGTTAGAAGGrAACTTCTTCCTGTACTCATTGAAAGAAGCATRACTCTGTTTCAAAGCCCTCTTATACCCACTGACCAACTGACCCATCACATTCAGATCATGCTCAAAGCACCTAAGCTTTGCTTGCAACTTATTCTCTTGCTCAAACCTGGCTGAGTT…
Ta#S17895866	283	C	S	H	RSL65	5g23320	-	-	16.2157	0.1	0.451613	0.221429	ATAGTGATCACTATAGAATACTCAAGCTATGCATCCAACGCGTCGGGAGCTCACCCATATGGTCGACCTGCAGGCGGCCGGACTAGTGATTAGCGTGGTCGCGGCCGAGGTTTAAGAGCACTCTGACTGATAAAATTGTTCCCCTCCCTGCAGCCTTACATTGTCATAGCAGCAGCTAGACCACGAACATCGCATTTTCAGCAAAAAGAAAAGAAAAAAAAGTTTTGACATATCTATCCAAACTTGTCTsGCGACTGGAGTATCACAATACCAAGTGGCTACACGGCAAAATTTATTATCTCTGTTTACAAGGACCATGCATTTGCGACATGGTATAGAGAAACATGTGAGTATCGTRAAATCTGCAGCGCTGGCATGTAAATCTTGCCAAATAGAAGA…
Ta#S17896615	202	C	Y	H	RSL65	-	10g22590	-	3.40633	0.958333	0.818182	1.1713	GAGCGATGCTCCAACGCGTCGCCGAGCCTTCGGTAATGGTCGACCTGCAGGCGGCCGCACTAGTGATTAGCGTGGTCGCGGCCGAGGTGTTGAGTGCAAGTCGAGATCTACTGGGGCCCAGACATGCAGCTTCGAGGGTCACACCGACCACACCGGTACCTACAACATYCCYGTGGCCGACGAGCATGAGCACGAGCTCTGtGAGTCTGTCCTCATCAGCAGCCCAGACACGGCGTGTGCCAAGACAGTTGCTGGGCGGGAGAGGGCCCCTGTCTTCCTCAACAACAACAACGGCGTCGCGTCCAACGTCCGGTTGGCGAATGCTCTGGGGTTCGAGAAGGACACCCCTCTGGCTGCATGCGCGCAGATCCTCAAGATGTACGAGGAGGTCGACGATCG…
Ta#S17896721	493	G	R	H	RSL65	1g58440	-	04g028240	1.66386	0.25	0.333333	0.75	TCTTTCTTTTTTCCTTTTTCAAATCCAGAAAGTCACGTCTTAGGCGTCCCAATCTAACCTAGTTGAGAGGCGCGCGCGCACAGACTACCTCCTCTCCTATACAGCCCTCAGATGAAGCCTCCACCAAGTCTCTACAATGGCTTTCCAGCCTAGCTCAAGTTCGTCGTTGTACTGATGAGTTTAGACTGGGCAGCAAAGCCTGATGGTTGCTGCATCATATGCACTTCATTCTGCTGTAGCTGTACTGACrCCCACAACCTGTGAAATGTATTCTTTAAGCTTCGAGCTGATGGATTCATCCAATGCCCTCTCTGCAAGCTCATAAACCATGGAATGGCCTTCTGGACCAGCAATCTTCTCCTTCAGCAAGTACCTTTGTTGCACTAGTAGTTCAAGCGC…
Ta#S17896883	606	W	A	H	LDN	3g49400	02g41990	04g026710	32.7949	0.451613	0.266055	0.589122	AATTCGTCCCCTCAAGTGTCCATGGACAAACTGGCTAAACAATTATTGTACTGGTTTTGCTGTGGATCATATAGGTCATCTATTTCCAATTTTACAACAGTGCTACATATGCGGCTCAAACCAGTTCAAACACGGCGATATGAACTAATCTCACAAAGATCAACAGTAATAGTACGGACCCGCTTCAACTTGCCTCCACYWCYTCCTTCTCCGCGTGTTCTTCCTTTGGCAACTCCTGCACTGTAGCCAwGTTAATCAATTCACTCTCTACTACTGAGCTGGYAGCAGATATCACATCAGCAGGAGCAACTGGGGTCGATGGGCCTGAGTTGGAGCCTGAGTATTGCCCCATCRAGTTCTTTGATGTGTTTAGAGCATGACAATGTGGGCAATAGTATG…
Ta#S17896911	783	A	R	H	RSL65	1g23480	07g39300	02g037540	8.68173	0.337662	0.328947	1.02649	CTAACCAAGATGTGCACATTCTACTTTGGATGATTATAACAATGCTGTATCAGGTTAGTGGTTGGTCAATCTATAACGTTGCGACGTGTGGTGCCTATATTAGGTGTACCAGATGCCCTTGTGCCTATTGATCCTTCCAGTCCACAAATAAACCTACTTCCTGGGGAGACAACTGCAGTATGGGTCTCACTAAATGTTCCTTGTGGGCAAGAGCCTGGTCTATATGAAGGAGAAATATGTATTACTGCTrTGAGGACAGACTCAGATTCCAAGGCAGACTCGTTACCAAAATCTGAGAGATACCAGCTGTATAAAGAATTAAAGACTTGTCTTGGTATCACTGAATCCAGAGACCACTCATCGTCAGAGGAAATGATACTAGGATTATCATCAACTTCA…
Ta#S17897280	459	C	Y	H	RSL65	2g20580	05g42300	-	5.56142	0.125	0.434783	0.2875	GGGCTTCCACCTCCAGGGCAGCCAAACATGGGAGTTGATGGAGCTGCTCTTGCAGCTAATATTATGCAGAATATACTTATGGGAGCCAACCAGTTCCAGCAGTATTTACAGAATCAGAACTTTGGTGGCTTCCCAAATGGAATGCCCATGGCCCARCAACAATTTATGCCAGGGAGCACAATGAGTGCAAACATGATGCCATTTGGTGGACCGCCGGTAAATCATCCTTTTGGTCAGGCATCTCAATTTyCTATGGGGCAAGGCAACTTTGGTCAGTTTCCACACATGGCTGGCAACCAAGSGCCACCTGCTGGATTTCCCAACACCCAAGGATTTGGGCGCTTCCCATCACAACATGAAGATGGAGATCAGCCTCCTGGAAATGCAAACATGCAAGGA…
Ta#S17897583	769	C	Y	H	RSL65	2g59370	01g70170	03g044500	113.387	0.4	0.75	0.533333	GTGGTCGATGAACGCGTCCAGAGCTTGGTCGGGCATCGTAGAGACGGTGTCAGGTCCRATGAGAGGATCGACGTAAAGAGTGTCCAAGTAAGCCGGGTTCTTCACGCTGGTRGATGCCCACAACAACCTCTGCTTCTTGGCTCCCTTCTTCACCAAAGCCTCCCACCTYGGGCCAGAGAATTTCTTSAGGTAAAGCTGRTTTGCTATCTTTGCTTGTGCTACGGCAGCCTTTCCCCTCGGGGCAAGAGCyTCCGGTGTTCCAATCTTCTCAAGCATTTTGTCGATCAGACTGTCCACTCGGCTGACAAAGAAGGATGCCACGCTGGTCACTCGGGACAAGTCGCTCAAACCAGAAGCCCTCAGCCCGTCGAGGGTAGCATTCATCACAGCCTCGTATCT…
Ta#S17897878	191	Y	C	H	LDN	2g16290	01g52240	09g028720	69.8622	0.0888889	0.113208	1.27358	ATGCTCCAACGCGTCCCCAGCAGTCGGTATGGTCGACCTGCAGGCGGCCGCACTAGTGATTAGCGTGGTCGCGGCCGAGGTTTTTCGACAAACCGAACCGTGCTTTTGCACAAATTTCTTGTAATTTACATCATGATAGTACAACTCAGGCCACAGGACAACATGCCTCATTGCGAGCACAGTCCCAAGAyACCTTACTTGCCGGGGACAAAGTTGGTGGCRAATGCCCATGCATTGTTGTTGACGGGGTCGGCGATGTGGTCMGCGAGGTTCTCRAGTGGGCCYTTGCCCGTGACGATAGCTTGGACAAAGAAGCCAAACATTGAGAACATGGCAAGGCGACCGTTCTTGATCTCCTTCACCTTGAGCTCGGCGAATGCCTCRGGGTCTTCGGCCAAG…
Ta#S17898203	629	C	Y	H	RSL65	3g47960	02g38980	04g025160	80.7912	0.449324	0.4	1.12331	GGGACCATTAAGAAGAAGCTAGATTCTGGTTCCTACACAAGGCCATCTGATTTTGCAGCTGATGTCAGGCTGACCTTTAGCAATGCGATARCTTACAATCCTCGAGGGCATGCAGTGCATGATATGGCCATTCAACTGAATAAAATGTTTGAGTCTAGATGGAAGACAGTKGAGAAGAAGTTGGCTTCTGCTGCAACGAAGCCACATGTTGAGGTTGATAGGGCCGACTCAAAGAGGAGAAAGACCCCTtCTGTTGACCGCAGTGACTTGTCAATAGAGCGTGTCAGGCCAACTGAGATTATGAAGCCGAAGATGACATTTGAGGAGAAAGAATCCTTTGGAAACTGCTTAGCTTCTTTGTCCGAGGAGCCAGAATTATTACCTGGTCACATCATTGAT…
Ta#S17898273	244	C	Y	H	RSL65	1g13780	03g44300	01g013540	15.549	0.130435	0.0357143	3.65217	GGCTCCAACGCGTCGCGAGCGTCTGCTATGGTCGACCTGCAGGCGGCCGCACTAGTGATTAGCGTGGTCGCGGCCGGTGTTGGTCGCCAGCTTGGTGCAGAGCATTCACAGCGTCTTGAGTCATACTTCCAGTCGATCCCTGGTCTCCAGATGGTTGCTTGCTCCACTCCTTACAATGCCAAGGGTTTAATGAAGGCTGCCATAAGGAGCGAGAACCCTGTCGTGCTATTTGAGCACGTCCTTyTGTACAACCTGAAGGAGAAAATTCCGGATGAGGAGTACACTCTATGCCTGGAGGAGGCTGAGATGGTACGGCCTGGTGAGCATGTGACYATCCTCACATACTCGCGTATGAGGTACCAYGTGATGCAGGCTGCAAAGACGCTGGTGAACAAAGGG…
Ta#S17898278	332	S	C	H	LDN	3g42360	08g43540	07g024900	54.8346	0.102222	0.0888325	0.869013	CCGAAACAGATAAACCAAATAGACAAGCTGTGAACATAAACAGAGCTAGAGGAGCCATGYGCCACGACTGTGCTAAATCATTAGTACATTATGTGTCTTTCGGGCCACCCTTCTTYGCAGCCTCAGCAGCRGCCTTCTCTGCTTCAATCTCAGCAACATACTCATCGATCTCCTCTTCCTCAAGCTGGCGAAGACCATCTTTGTGCGTCATCACAGCAATCTCAATGTTCTTGCCACCACTCTCGACAAsCTCAAGGAGGGCTCGGATGGTAAGCTTGATGGTCTCCTTGCCGGACGTCTCCTTGTAATTCTTCTCAAGGAAYTCGCGCATGGAGTTGGAGTTGCGGCCGGTGGCGTTGGCCTTCCAGGCGGAGAAGGTGCCGGAGGGGTCGGTCTGGT…
Ta#S17898330	390	S	C	H	LDN	-	-	-	29.2374	0.163842	0.0981308	0.598937	CATCMGGCTCAAGGACAGCACCAACTTCAGCGTGTTYGACATCTCGGAGAACCTGAGGCGGTTCGGGTGGATCGTGCCGGCCTACACCATGCCGGCSGACGCGGAGCACGTCGCCGTGCTCCGCATCGTCATCCGGGAGGACTTCAACCGGAGCCTCGCGCAGCGGCTCCTCGCCGACATCAACAAGATCGTGSGCGAGCTGGACGCGCACGCCGTCCACGCCATCAAGCTGTCCAMCGCCGCCGCCGCsGAGGGCGCCTCCAAGAGCACCGTGGACGCCGTCACCGAGGCCTTCAAGGGCCTGGCCGGGAACAAGAAGGCCGGAGTCTGCTGATGGCCGAGCTGGGGCGTGCTTGGCGGCTGAGACGCCTGGTGCATTCTTTCATCACGTGTCTATGT…
Ta#S17898546	436	G	K	H	RSL65	3g41550	08g42560	07g025840	61.1733	0.387755	0.36255	1.06952	GGACATGAAGGCTGCACTGGAATCTAATGGGGAGACGAACTTCCAAGTTTGCACACTTGGAAAGGAMGTGGTGATTACAAAGAAAATGGTATCGATCAGTATGGAGAAGAAGCTGGAGCACCAGCGAGTCTTCACCCCTTCAGTTGTTGAGCCCTCATTTGGCATAGGGAGGATAATCTATTGTCTGTTTGAGCATTCCTTCTACACAAGACCTAGCAAATCAGAAGAGGAGCAGCTGAATGTCTTCCGkTTCCCTCCTATCGTGGCTCCTATCAAGTGCACTGTGTTCCCGCTGGTAAAGAATCAAGAGTTTGATGRTGCCGCCAAAGTGCTTGMTAAAGAATTAACAGCTGCAGGCATCTCACACATTATTGACACGACTGGCATTTCTATCGGGAG…
Ta#S17898839	352	M	A	H	LDN	2g16320	05g49150	09g028700	20.8435	0.37045	0.15	0.404913	CAGCATAGTCATTATCATTAATCCAAAACAGTAGGTGCTAAGCTTATAGCACATCTAAGAACGAAATTTAAGAGTAACAAGTTTTCTCATGGACCAAAATAAGACCACTGTATCAAGACAAGGCAGTTCAACTCTTTAATCCACAAAAACAGATCATAAAACAGAAAAGACACATTATCTAGATAAAGCAAGAAGCAAGATGGCCCATTATACCCTTCAAGCAGCAGCMRCATCTGCACTCTTCTCACCmTCACCACCCTGAGTAGTTGCTTTAYTAGCCTCTGCCTCGGCAGCRGCATCCATCTCCTGTGCAGTAGCATCGACATCATCTGTAGCCGGACGAATCTGCTCCTCCTCTGGAAGTGGCTCTTCAACATAATCRTTCTCAAATGCATCATT…
Ta#S17898892	660	T	W	H	RSL65	5g04550	-	06g003270	17.4667	0.173077	0.213115	0.81213	GTATGCTCAACCATGTCTTTTCCAGATTGCAGGTATCTGATAGGTCTCAGAACACCAAATGCTGCCAGATCTGCCAAGTTAGGCTTGGAGCCACCAAGAAAATTTCTTCCATTCAGTGCTTCCGTCCACGTGTTGGCAGCATCATACAACGAGGCGCGCTCATCAGTAATGTTGTATTTCTTCTTAAGCTTCTTGGCCACRAAGTACATTGCTGCAGCACCAGCATACTTCACAGCAAACCGCTCGGTGwAACTGAAGTTACCATTCTTTGCAATGTAGTCAAAAGATTCTAGAGCCTCCGAAGTCGTCCGGTATATATTTGGTGACAATACATGCACAAGGTGCTCATCAACCCACTTGCGCCATTTTGTTTCCTCTTCATTAGTGACTTCATCATCA…
Ta#S17972123	568	G	R	H	RSL65	4g02680	-	-	6.83637	0.352941	0.357143	0.988235	GCGGCGGTGGAGAGCTGCCACAAGKTGCTGGCCTTGCTCTCCCAGCAGCAGGACCCAGCCCTKCTCAGGAGCATAGCTTCAGAGACGGGTGAGGCCTGTGCCAAGTTCAGGAAGGTGGTCTCCCTCCTCAGCAATGGYGGYGGCGGCAGGGGAGGGCATGCTAGAGGCAGGTTCTCCAGGAGAAGGAAGCCCGTGGGGTTCYTGAGCCAGAAAGGCTTCTTGGAGAGCAGCAGCAACACCCCATTGGGGrTGCTCATGTCCGGGAGTGCAGCCACTCCATCCCCATCTGCTGGTTCGGCAGGGCAACTGCGGCCCCAGGTCGGCGCGCCGCCGCCGCCACGCAGCCTTGATTTGGTCAGCTCAAGCAGCAAGAGCGCCCACCCGATTGGCCCCCCCAAA…
Ta#S17972249	350	S	G	H	LDN	1g77570	03g02390	01g049640	3.37102	0.142857	0.153846	1.07692	CCCACGCGTCCGCTGTCTTTCTTTCGTGCATCCCACGCCCACCTCGCCGCCGCCGCCGCCGCCGCCGCCGCCATGGCCGATCCGCGGCTCTACCCGTCGGGATCCGGCCCTCACCGCGACGAATCCACCACCGACGGCTCCGGCCGCCGGCTCTACRACCCGTACCAGGACCTCAACATCCCCACCGCCTACAAGAACCTCTACGACCTCCCCACCTCCCCCGAGTTCCTCTTCCAGGAGGAGGCCCTCsTCCAGCGCCGCTCCTGGGGCGAGAACCTCACCTACTACACCGGCGTCGGCTACCTCTCCGGCGCAGTCGCGGGCGCAGCCGTCGGCCTGCGCGAGGCCGCACACGCCGCCGAGCGCGGCGCCACCGCCCAGACCCGCGCCAACCGCCTC…
Ta#S17972326	441	T	Y	H	RSL65	-	-	-	33.9249	0.0721393	0.0903614	0.798342	ACTCTGTTTTGTTTTGTGATGATTCAACATGAGGAGCATCGACTGACTGACTGATTCATATACAGCAACACAAGCAAAAAAGAAAACGACACAAACGAGCTGCTTAGATGTCACTTGGTCAAACAACAAACGTTTTCATCCATCCTCCACAAAGATAAATCAACTGCTTAGATAGATGCCCGGGATTAGCGTGCGTGAATGAAATCAACAGCAGCCGCTCGCCGCAGCATCAGCCTCYGGCGCCTTCTGyTTGAAGATGTTCTTCTTCGCCCCCGACGACGCATCCGCCAGCAGGCTCGGCGTGTCCAATATCTTCAGCACGAGCTCCTCAAAGCACCGCACATTCCTTNGGTTTCGGCGCTTCAAATAATCTATCTGCATACTGTCANNNNNNNNNNN…
Ta#S17972399	250	A	T	S		3g11110	-	-	5.72081	0.411765	0.52	1.26286	TGAGCACGACGGTTAGTTGCTAGCTTATCATACGACTCTATATAGGGACCACTTTGTACAAGAAAGCTGGGTACGCGTAAGCTTGGGCCCCTCGAGGGATACTCTAGAGCGGCCGCCCTTTTTTTTTTTTTTTTTTTTTTTTTTTTGATGTTCAAATGAACCACGCACATCATGTTGCTATCATGGGCACCTTACAAGCGGATGAATAGGCAGCAAACAGCAGCATTCGTTTTTTTAGCGTWCACCTCTaGAAAATAAAGTGCAATAACAGGACCAACCAATTCAGGAATAAAACATAAAATTCCCATRACAAAAAACTAAACACTAGAACATGACATGATCAACCATGGAAAGGCAATTTAATCAATGTTTAGAGGGATGARATCAGTTATCAGACCC…
Ta#S17972639	337	G	R	H	RSL65	2g08920	01g14920	-	2.75909	0.190476	0.294118	0.647619	CCCTCGAGGGATACTCTAGAGCGGCCGCCCTTTTTTTTTTTTTTTTTTTTTTTTTTTTTTGGACCAAAGGCATTTCTTTTGCTCGAGTTGTTTAAAATGTCTGGCTCATAATATTTGCCCGGACAAACAAATTGTAAGATCAGTGTGCTTGGATGCCCTACCTTGTGGAGATCCTTTTGGACACTTGGGAATATCATCATGTAAGCGGGCATCTACAGGCCTTTCATTATAGTGACCTTTACTTTGAGArCGYGACACATTTCTTGGGCTATGGGACCATTGGGAATCAGAATGCCTGGGACGAAAATCGACTGATTTTCGCACAGGAGATCTAGAACGATCCCGTTTTGGGCTGCTTGAACTATGTTTACCCTTACTKTCCTGGATGAGTTTAGCACA…
Ta#S17972703	701	G	R	H	RSL65	2g41580	-	01g050020	43.2603	0.537037	0.425287	1.26276	TGCATTGGTGTGCGACTTGAAACGGCCTCGTCCGCCCTCCTCTTTTTCCTTCTTCTTYACTATCTGGACCACATCCTCGTCTTCAAGACCATGGCCAAGACCACAATGCTGTGGATAGTGCCGAGCACTCGTTCCCCACACGAGCACATATTTCACATCCTTGAGTAAGCTCCTGTGGATGTGATTRCAGAAGTCTTCAACTGTGCAACCRCCCCTATCACTAGAAAGAACCACTGGATCTCCGAAATCrGGCTGCTGACCCTGCGGCTTTGTATACACTCTCACCAGACAACCATTTCTTCCCACATTCTTGCTAATAGCCTGTTCAATTGATTAGTGCCACTACANTTTATNNNNNNNNNNNNNNNNNNNNNCNNNNNNNNNNNNTCCCACTC
Ta#S17973010	727	S	C	H	LDN	5g09570	-	06g016130	22.1673	0.0769231	0.208333	2.70833	TACCTCTGGTACCCMCAGACAAGGGGGTCTGACATCGTGTACGAGAACTTCGTGCGGCCGCTGGTGATGCAGTACGAGCCCAACATCGAGGAGAGGCTGCGGTACCTGCGGGCCAACGCCGGCGACCTCATCGTCTTCTACCTCAAGAACTTCACSGACAGGGGATACGAGCTCTTCCTCCGGGTCCTTGACTTCGCTCAGTCGCAGGCGTCCAGTGGCTCAAGGACAAGGAGGTTCTTCTCGTTCCGAsAGGACCGAGCGGAGAGGCCGAGTTCGACGACGATGACTACGTCACGGCAGCGATCNGGAGGACCGCGGCGAGGCAT
Ta#S17973155	267	W	A	H	LDN	1g35620	06g42030	10g024660	3.42539	0.0322581	0.295455	9.15909	AGCGTAGCTTATAATACGACTAGACTATAGGGACCACTTTGTACAAGAAAGCTGGGTACGCGTAAGCTTGGGCCCCTCGAGGGATACTCTAGAGCGGCCGCCCTTTTTTTTTTTTTTTTTTTTTTTTTTACAGAAATCACAGATTCTGGATTTCTGCTGGTCTTTTCAATCCGCAGTACAACTTCCCTGGCCCTCTCAGCCTCTCTAATGGCGCCCGTCTTTGTGCTACTACTTACAGGTTGAAGAAGGwAGAGGCACAAGAAAACCAAGGCTACATACATGTACACCAAAAACTCATACATGTCCAGATCTAGCATATACAGCTGAAAATTCSTCTCATTTCCCATTTTCATCTAGCTTTATCTTCTTCCTATAGTCTTCGGAGCTCCATCAGATCAG…
Ta#S17973201	298	C	M	H	RSL65	-	-	-	47.779	0.388889	0.416667	0.933333	ACTTTGTACAAGAAAGCTGGGTACGCCTAAGCTTGGGCCTCTCGAGGGATACTCTAGAGCGGCCGCCCTTTTTTTTTTTTTTTTTTTTTTTTTAGATTAGAAATTATCATTGTTYGCCTTTATTTATAAATATTATACTACTTGCGAAATGCCATTATTCCTCACTGGATATAGGGGCAGATGCAGCAACATCCGCTGAGATACAAGGCCCACAGCACTCGATAAAAGGAAAATATCTCATCAAGGTACaAAAAAGAAGATAATCCGGCAATCTCCCCTTGCCCTAACCGGTGTTCTGGAGACCGGCAGCAATGCCCTTCATGGTCAAGATGAGGGTATCCTCCAGCCCCGGCGCGTACTCACTCGCCGGGTTCAGCGTCACGAGCTCAGCAGCCGGCT…
Ta#S17973567	344	M	C	H	LDN	-	-	02g007480	11.4855	0.528205	0.598726	1.13351	GGGATACTCTAGAGCGGCCGCCCTTTTTTTTTTTTTTTTTTTTTTTTTTAGTGCAAGATTTTTTATTTTTTGCTGGTTTAACGCTATAAGTTCCCTTCCGGTAAAAATTGGACTACAAAAGCGCTACAAGACCCCACGGTGATGTTGTTCTTCTACACACAGTAACTTGTCAAGTTTCTGATCACAAAAAGGGGAACATCATAATGAGAGACAACTAATAAATCATGGCACCGGCGCGATGGCAGGGGGaCTCCTCTCATCCTTCCTCGCCATCCATCTAGAGCTCATCGTGCTTCTCGTCATCAGACTCCGCATCAGACCCAGCCTTGTCATCCTTGTCCTCCTCATCGGCTTCCTCATCATCCAAGTCATCATCATCCTCACCAGCCTTGGAAGCAT…
Ta#S17973693	147	Y	T	H	LDN	2g26080	-	09g019610	20.4922	0.190476	0.62963	3.30556	CACCGCCACTTCGATTAAGGCCTATCCAGGTGAGATAGTATAACAAGTTTGTACAAAAAAGCAGGCTGGTACCGGTCCGGAATTCCCGGGATATCGTCGACCCACGCGTCCGGCAAGAGCATAGAAATTCCAAATATCAGGTGGGAyGTGTTTGAACTCATGATGAGATTTATCTATACAGGGTCAGTCGAAGTAACCAACGAGCTTGCTCAAGATCTTCTKAGAGCTGCAGATCAGTATCTGTTAGAAGGCCTCAAACGCCTATGTGAATATACAATTGCGCAGGATGTTAATTTAGACAACGTCTCTGATATGTATGACTTATCCGAAGCCTTTCATGCCATGTCACTGAGACATACRTGCGTCTTGTTTATTTTGGAGCAGTTTGATAAGATCTG
Ta#S17973759	143	C	G	S		2g16050	05g49290	09g028860	8.71175	0.55	0.294118	0.534759	CCCTGCCAGTGCGNTAAGGCCTATCCNGGTGACTTAGTATAACAAGTTTGTACAAAAAAGCAGGCTGGTACCGGTCCGGAATTCCCGGGATATCGTCGACCCACGCCCCCGGCATCGCCATCGACCTGGCCCGGGACATGCTcCAGGTGCACCGCGGCACCTACGCCGTGGTGGTGAGCACGGAGAACATCACGCAGAACTGGTACTTCGGCAACCGCAAGTCGATGCTCATCCCCAACTGCCTCTTCCGCGTCGGCTGCTCCGCGGTGCTCCTCTCCAACCGCGGCGCCGACCGCCGSCGCGCAAAGTACAGCCTCAAGCACGTGGTGCGCACGCACAAGGGCGCCGACGACAAGGCCTTCAACTGCGTGTACCAGGAGCAGGACRGCGAGGG
Ta#S17973887	267	R	A	H	LDN	2g06420	01g10680	03g002460	1.98374	0.2	0.5	2.5	AGGCCTATCCAGGTGACATAGTATAACAAGTTTGTACAAAAAAGCAGGCTGGTACCGGTCCGGAATTCCCGGGATATCGTCGACCCACGCGTCCGCCGACACCAAGCGGAGGTCCTCAAGGATCCCGCCGGCGCGGCCAGGGACGCCGCGGCGGCGGGCAACACCGCCCTCTCCGCGCATGCCGAGGAGCAGCGGCATCTGCTCAAGACGTACCAGATCACGGCGCGCAAGCTGGAGGCGGAGCTCCGKrCSAAGGATGCGGAGCTCGACCGCGCCAAGGGCTCCCTCGATGCGGAGCTCCGGGCGGAGCGCGCCATGGAGGTGCGCCTGCATCCGGGCCGCACCCTCGCGTCGCTGGACGAGCTCCACGTCTCCGGCCTCAACCCCACCCACTTCCTC…
Ta#S17973889	330	S	C	H	LDN	2g55630	01g64110	03g040600	9.65924	0.776119	0.702128	0.904664	GAATTCCCGGGATATCGTCGACCCACGCGTCCCTCCATTCCCAGCTTCCAAGAGAGCAAAGATGGCGAGCAAGCTGTTTCCGGCAATGCTGCTGCTCACCGCGGTGACAATGGCCGGGCTGGCCGCCGGAGCGCGCGCCGGGGGCATCGCGATCTACTGGGGCCAGAACGGCAACGAGGGCACGCTGGCGCAGGCGTGCGCCACCGGCAACTACAAGTTCGTCAACGTGGCCTTCCTCTTCACCTTCGGsAGGGGCCAGAAGCCGCTGCTGAACCTGGCCGGSCACTGCGACCCGGCGACCAGCGGCTCGTGCACCTTCGTGGGCGCCGACGTCAAGTCCTGCCAGAGCCGCGGCATCAAGGTCCTACTCTCCATCGGTGGCGGCGTCGGCAGCTACGG…
Ta#S17973994	239	T	Y	H	RSL65	-	-	-	32.3453	0.556701	0.6125	0.9089	TACCCGACTGTGAGTTAGTANCTTTCATACGACTTTGNATTGGGACCACTTTGTACAAGAAAGCTGGGTACGCGTAAGCTTGGGCCCCTCGAGGGATACTCTAGAGCGGCCGCCCTTTNNTTTTTTTTTTTTTTTTTTTTTTTTTTTTTTTTTTACAAACATAATATGAATCCATTACAATCACTTGCTTTTACAAATCAAGGATAAAACTCAATGACAATACGGAATGATCAGAGTTyACATATAGGATACARMTATGTTTCTTTGCACTAMYTTTTTTCCTTAGCATGGCCAACTCAATATCACCATGTGTTAACATGCCAAAACTTCTCTCGGGCTTCGGGCACCGGTCATCATCATTTGCTACTTCTCTTTACATCGGAACTATGGAGGCGAATA…
Ta#S17974437	416	A	G	S		2g16160	05g49200	09g028740	49.292	0.836755	0.772432	0.923128	GGAACAACCCTTAGTCATGTCAGGGTCTTTGAAAAGCAGCATGTAGCATATATACACACACACATCGCCGGTCAAATTCGGAGTAAAAAAGCTAAGCACTCTCCCGGCGCAAGTGTTCGCCTCCACGATGGGGCGCTCGATTCAACCACCCTTTCAGGCCGCCTTGGCGAAGCCGACACGCAGCTTGCCGTAGTCGAAGACGGTGTGGTAGGGGCCCATGAAGACGTCTCCCAGGATCCAGAGAGGACCaCGGGGAGGGGGGATGTCCATGGCTGTGAATCCACTGATGCACTGGGCAGCAGCTCCTTCGCCAACCTTCAGGATATACTCTTCTGGTTTCAGCGCAAACTTCTTGCCACCAATGGTGAACTCAATGTCAGGCATGGATCCAAGGCTGGC…
Ta#S17974770	352	G	K	H	RSL65	-	-	-	6.26229	0.0689655	0.0972222	0.70936	CTAGAGCGGCCGCCCTTTTTTTTTTTTTTTTTTTTTAAACATATAAATGGGTGCCTTCTTCATAGAATGCAGACCCTGGTCGCAATCAGTCATGATACATATGATAGGGTACGTACTCTGATTACATAGCATCCTAATTAATCCATCACACTCTACAAGTTTTCTTTTGCAGGTACACTCTGCAAGTTATAACAAAGATAGTTACTAGAATTGCAAGTAAGGAAATGCAGCTGTCTTCTCTTCCTTGCTkAAGCCTTTGTCCATTCAAAAGCTCCCACATATCCTTTTTCTTCACATGGCAACCCTGACTGATGTGAACCGTTGTCCCAGATGTATTCACAAGAGTCTAGAAGATGTGCTCAACCAACTATGTATCATATGTGCAAACCCGTGCAGTAG…
Ta#S17974834	296	C	Y	H	RSL65	-	-	-	10.991	0.511628	0.313333	1.63286	CACTTTGTACAAGAAAGCTGGGTACGCGTAAGCTTGGGCCCCTCGAGGGATACTCTAGAGCGGCCGCCCTTTTTTTTTTTTTTTTTTTTTTTTTTTTTTTAACAACCGAACACAAGCTTCATGTTTCATCTGATATAAAACAAAAGAAAGAAAAAACAAAAGGAAAAGGGAAAAAAAGACATCTCTTCTAGCTGATTCAGGACAGCACACAAACAACCGAACAACACGAGCTTCGCCGGCTCGTAATGTyAAGCGACTTAAAACTAGAGGTTGCTACTAGCAGCAGAGGGTTCGATTATACACTCGAGGCGTTCTCAAAAAGGCTATAACCGAGTCCTTCAAAATGTGAAGGCACCAAGAGTTAGTTTATGCGTCTCTTCGCGACCTTCGGCGCGGCGC…
Ta#S17974978	441	C	Y	H	RSL65	1g71380	-	01g044020	4.33486	0.0731707	0.244444	0.299335	GGCATTTGTGGTCAATGAGACACCCGTATTCATGAATAAGCCTCCTCCACATGTATTTAAACTGATGTCTCTACCATCAATGATTATAAAGCTCACTTTGGGTTTGCTCTGGTGCATCATCCACTTAGCAATCAGCCTTTTAAGCTTATGTTCTCATCTGATTTTCAATCTAGAGTGTTSTCTTATTTCATCTGGGTTGTTGTGGAAGTACCGGAATCTCCAACTTGGGAAACTCAAATACCTCGCTATyGTGGTAGATAGCAGAGAAGCTAAGAATACCGTGAAGATCAATCAGCTGTTATATTGGCTCAAAACTCTTGGTGTGAAGTATGTATGTCTSTACGACATTGACGGAGTGCTGAAGAAATTGTTTGAACCTGGTTATGAATGGCTNCAGAG…
Ta#S17975016	714	W	T	H	LDN	4g16810	11g34320	05g020900	16.0865	0.388889	0.542857	1.39592	TGGAGGTACAGGCATGGTTCGCTTCCCAGAAGTTGTAAGAAGTTCATTATTTAAGCTTCCTGTATCTAAGGTATCCTGTGGTTGGAAGCACACAGCTGYAATTTCAGGTGAAGATATCTACACGTGGGGCTGGGGAGGTGCSAACGGTACCTTCTTCGAAGAGGGCCATTCTTCTGGCGGGCAATTAGGGCATGGAAACGACGTCGACTATTGYGAGCCGATGATGGTAGAACTTGGCAAGAATGCAAGwGCTGTTCATGTATCATGTGGGCTTCAATCATACAGGCGCGATACTCGAGTACGTGGAAAACTGACTGCTGTGCCATCTGGAGCACTGTAAGTTGCAACAGGCATGTTT
Ta#S17975159	461	A	M	H	RSL65	4g07330	12g29950	08g014860	1.96223	0.318182	0.454545	0.7	TTCATCCACATCTTCTCTAAACTGATTAAGTATTGTTTTAATCGAACGAAATTAGTTAGTCATCACTTTGAATTCGTCATCGTTGACCTCCTGCAGTTTCTTGTTCTTGCCCTGCTTCTTGGCCTCGTCCTCCTCTGTAACGACGGTGCCCTCCACCGTCTCCCCTCCTTGATAATCGGCGGCTGCGACGACGGGCGCCACCTTGAACTTGGCRTAGATGTCACCCTTGTAGAAGTTTCTGGTCCTCCAmACGAGCACGAGCGAGACGAGCGCGCCGGCGAGCGTGACCCCSGTGATGATGAGGAAGGCGTGCTTGAAGCACAGCACCCCCTTGCAGATCTTGTCGCCGACAGCGGCGGCGGCGTGCCCGCCGTGCTGCCTGGCGGCCTCGGCGTCGTA…
Ta#S17976045	569	C	S	H	RSL65	1g50830	-	10g003480	32.3648	0.755556	0.785714	0.961616	GTAGATGAACTCCGTATCAAGGTCGTGCAACACAATACGATAACTAGCTACATATACCTTTTACATACAAGAACTCTAAATTTGTAGCATGTGAGATCAAAAGGTCATGGCAATACACTCCTCTCTTACAGCTGCAAAGAGGTCAGAGTTCATGTATCTCTCGCCCCCGCTGGGGAACATGGTCACAATCATCTTTCCCTTGTTCTCTTCTCTCACCGCAACCTTCAAGCAAGCCGCCAAGTTTGCCCCgGRAAGATATGCCCACAAGCAGGCCCTCTTCCATTGCCAACCTCCTTGCGTTCACCATTGCTTCCTCGGTGGTCACGGTAAGCACCTCGTCGATGATCGAGCTGTCTAAGATTTCAGGCACGAATCCTGGTCCTATTCCTTGGATTTTGT…
Ta#S17976246	723	T	Y	H	RSL65	1g56020	07g07654	02g004070	16.1169	0.166667	0.157895	1.05556	AATATGGCAGTTGCCATTGTATATTTTGTGCAAGGGGTCTTAGGCCTTGCMCGACTTGCTGTGAGCTTTTACTTAAAAGACGATCTTCACCTTGATCCAGCTGAGACTGCAGTTATATCTGGCTTCTCATCCTTGCCCTGGTTGATCAAGCCAATCTATGGCTTTATCAGTGATTCTATTCCACTATATGGGTATCGAAGAAGATCMTATCTTATTCTGTCAGGATTTCTTGGAACACTTTCATGGAGTyTGATGGCTACAGTAGTGAACAGTAAATATTGGTGCAGGAATCTCTATTCTTCTTGGATCACTTTCTGTNGCCTTCTCAGATGTTGTCG
Ta#S17976495	581	R	G	H	LDN	2g50080	-	-	4.69278	0.244444	0.0857143	0.350649	GTGATCGTCGGACGAACCCCTGCTAACACTAGTCGAACTCTAGAACCACCTTGCCAGGCACCAGTCTTTTCTCCTTGGCCTCATGAGCTTCTCTTACTTGGCTGATAGGAAAAGTCTTCTCCACAGGTATCTGTAGTTTTCCAGCTCCGGACAGCCTCTGGATCTCATGGAGACCGTCAGGATCAGCTCTCATGTATGTCCACCAGTACTCTATTCCATGAGAACAACGATACTGCATCTGTTTCTTCAaTAAAGTAGCGGTAGCAGCAGGAAGTCCCACATATAATCCATATCTATCTGCTAGTGAAGCTGCCTCTCCCTGAAGGGGCTATAATGCCGCTCTTTCAAAGATNATACACTCTCTCGATTAGCACTCTTCGTTGGGCCACCACACATCAC…
Ta#S17976540	357	T	Y	H	RSL65	-	-	-	3.35949	0.333333	0.428571	0.777778	CGGCCGCCCTTTTTTTTTTTTTTTAGTTGAATGTATCTCCGTTAAATACTCTGTAATAGGGCACTAGAACAGATGGCACCACAAGTCACAACACACACATGTCTGAGTATATGTACTCATCTACCGCTACTGAAATGAATCACTATATGATTGCAGGCTGGGGATCATAGGTACTGTAACTTCTAGCCAGCAAAATCACGGGTCGTCGCCGTGGCAAGTGGCAACCCATCTAGCGGCGGTATTTGGCCGyTCCAAACTTTCAGCTGCGCCCTGACGGAACAGAGGCGGCGGCCATGTGCTGAACCCAGTAGTCGGCCAAGAACGTCTTGGCGGCGTCGAGGCTGGGGAAGTAGGGCGGCTGAGGAACATCCGGACAGGGGTCCGTGCGTCCGTCCCTCC…
Ta#S17976865	294	S	C	H	LDN	-	-	-	13.9614	0.189547	0.301418	1.59021	ACCACTTTGTACAAGAAAGCTGGGTACGCGTAAGCTTGGGCCCCTCGAGGGATACTCTAGAGCGGCCGCCCTTTTTTTTTTTTTTTTTTTTTTTTTTTTTTTTTTCACGACATCGTCTTATATTCATCTTATGTAACAAACTTTATTCTYCACACTCATTGTATGTACGCGTATTATGCTGGTGGTGGTATCGTCCGCTACTAGCTACGATGATACCTTCTTCCTCATGGGCAGAAGGTAACCTGGTAGsTGTTRTTGTTGCCGTTACAGGCGTGGTTCTTGGTGTCATCGGTCGGGAAGAGGTAGGCGTCGGGGCACTTGTCGGCCTGGCACACCAGGTTGGGCCCGTTGCGGCAGATAAATGACACGGCGGTTGAACCTCNNATACGAATGTCTAAA…
Ta#S17976965	157	A	W	H	RSL65	-	-	-	997.399	0.776786	0.789916	0.983378	TGTACACGACGGTAGGTGGGTAGCTTACTATACGACTTAGTATAGGGACCACTTTGTACAAGAAAGCTGGGTACGCGTAAGCTTGGGCCCCTCGAGGGATACTCTAGAGCGGCCGCCCTTTTTTTTTTTTTTTTTTTTGTGGTTTTTTTTTTTTTTwTTTCGCAGCTATGACTTGCATTTTCTTCATCCATTTAAACTTGTTCAAACATAGGATATTCCAACATCACATCCCAATCCATGACAGAAGGGGATTGCTGCATCACCGACTGACCGACCGACCGACCGACTGAAAGATAGTAACACATGTTGTTTCTTCCTCGCGTAACCAGCTCTAATTAACCCCGGACAGAGCGACACTCGAGCTCGCGATCAAAAACACCACACACACGACGACTCAGA…
Ta#S17976966	359	G	S	H	RSL65	-	-	-	8.99568	0.307692	0.230769	1.33333	CGGCCGCCCTTTTTTTTTTTTTTTTTTTTTTTTTTTTTTAACTAAAAAGAATTTTTTCTATTAATAATACTAATTCAGACACCAAATACATTCGATTCCAGAGACCAATTCACACCTAGACTGGCTAGAATCAGCCGAGCTAAGCTCTGATTCTGATGGCTAGCACGATTTACACTAACAGCTGAGCTACACTGATTCTGGTGCCCTGCCTGGGTGGTTCATTCAGTTGGTCCATACGAAGTAGGGGCAcACGGGTCCCATGGCCGGCGTCCAGTTGCCACACCCGAAGAAGCACTTSCCCTGCATCGGCCCTGGCAYGGACACCACGCCTCCTCTGGTCGGTACCCTGCAGTAGCAGAAGCACGTCCCAGGCGAGCCACCGCAGGGGATTATCATGTG…
Ta#S17977758	275	T	Y	H	RSL65	2g22410	05g39770	09g023310	11.106	0.269231	0.461538	0.583333	CAGGTGACATTATAGAACAAGTTTGTACAAAAAAGCAGGCTGGTACCGGTCCGGAATTCCCGGGATATCGTCGACCCATGAGCTTGCACTGATGATCGCTCGGCTTTACACTGGTTCCCATGACATTATTTCACTTAGGAATGGATACCATGGGAATGCAGCTGCAACAATGGGTGCCACTGCTCAATCCAACTGGAAATTTAATGTTGTCCAGACCGGAGTGCACCATGCTCTTAATCCAGACCCATAyAGAGGCGCTTTCGGGTCAGACGGAGAGAAATATGCCAGAGATATTCAGGAAACCATTGACTATGGGACTACAGGAAGAGTTGCAGGTTTCATTTCAGAAGCCATACAGGGAGTTGGTGGAATAGTGGAATTAGCRCCAGGATACCTGCC…
Ta#S17977791	345	S	G	H	LDN	3g50690	02g44080	10g019360	21.0664	0.735632	0.424658	0.577269	TCGACCCACGCGTCCAACATTCCGTCTCATCCTCCCCAGCTCGGTTTTTGGGCCATTCTAAGCCACCATGCCTGCCTCCATCGCCTTCGGTCGGTTCGATGACTCCTTCAGCTTGGCCTCTTTCAAGGCCTACATCGCCGAGTTCATCTCCACCCTCATCTTCGTCTTCGCCGGCGTCGGCTCTGCCATCGCCTACTCCAAGGTGAGCGGCGGCGCGCCGCTTGACCCATCCGGGCTGATCGCCGTGGCcATCTGCCACGGGTTCGGGCTGTTCGTCGCGGTCGCCGTCGGCGCCAACATCTCCGGCGGCCATGTGAACCCTGCCGTCACCTTCGGCCTCGCCCTCGGCGGCCAGATCACCATCCTCACCGGCATCTTCTACTGGGTTGCCCAGCTCCT…
Ta#S17978291	285	G	R	H	RSL65	-	-	-	12.9709	0.0526316	0.0909091	0.578947	ATTATTGAACAAGTTTGTACAAAAAAGCAGGCTGGTACCGGTCCGGAATTCCCGGGATATCGTCGACCCAGGCACTGTGATTTGGGTCATGTACGRTTGGTATTATTAGGAGTGTAGTTGAGAGAAGATTGCTGAACTCTCCTGTAATGGTTCAATCGTGGGCACAGTGTGAGCTTTGTATATTTGTGAGAAGGCTCTATTCGGAACAGATCATGCTACTTTGTTGGTCCCATAAGCCATGAAATGGTTrGTGGCAWACAAAAAAAAAAAAAGGGCGGCCGCTCTAGAGTATCCCTCGAGGGGCCCAAGCTTACGCGTACCCAGCTTTCTTGTACAAAGTGGTCCCTATAGTGAGTCGTATTATAAGCTAGGCACTGGCCGTCGTTTTACAACGTCGTG…
Ta#S17978506	610	A	R	H	RSL65	1g65660	-	01g038580	22.1825	0.296296	0.5	0.592593	TGGGAGGTGGTTTTATATCAAGGATACTTCACATATTCAAGATGTGCTCAAGTTTGAGTATGATAATGCAAGGGCAGCAAGGAAGAAAGTYGCTACTGATTGAGGATTGCAGGTTTCTGCTCATGGATTATATKGTTGGTCTATCTCAGGGAGGGTAAGAACTTGTGTGGCATGGCAAGATGTTTGCTTCGYTGAAGCTGCACGCGAACCCATGTACTCCTAGCTGGACTTTTATTAGAAGAGAAGCCCrTTGGAGTTGTGGTGTTTTTTTTTTTTTGCTTTTCCTGGCCATAAGCCATTGTTCTTTTTAACCCAGACCCTTGTATTCATTTAGCGATGAGTTGATTTTCGTTTACATTTGGANCAAGACCACAGCTTTTTTGTACTCGACTGAATTAT…
Ta#S17978547	371	T	Y	H	RSL65	3g09890	02g16660	04g009900	3.93847	0.25	0.305556	0.818182	ACGCTCGCACACACACGCGGAGGGGCCATAGGATAGGGCAGTGGAGGGAAGGCGGCAACAGATGCCGGGGCCGGGTAGCCAGAACGGACGGGCGTCGCCGCCCAAGTCCGAGAACATCCACGGCCTCGTGCGCGCTGGCGACGTGGCGGCCGTCCAGAGGAAGCTGCAGGAGAACCCCGCCCTCCTCAACGACAAGAATCCTGTGATGTGCCAAACACCACTTCATGTCGCAGCTGGATACAATAATACyGAKATAGTGAAATTCCTTCTTGATTGGCAAGGGCAAGGTGCAGATAKGGTTGAGGTGGAGGCAAAGAACATGTACGGAGAGACACCCCTGCATATGGCAGTAAAAAATAGTTCTTATGAATCAGCAAAATGCTCCTTGAACGTGGTGTC…
Ta#S17978912	253	T	Y	H	RSL65	4g00460	12g44190	08g023140	13.2296	0.391304	0.627907	0.623188	CCGCTAGTTAGATAGAGGCCTATTCAGNGTGACATAGTATAACAAGTTTGTACAAAAAAGCAGGCTGGTACCGGTCCGGAATTCCCGGGATATCGTCGACCCACTTGACGACCTCATGGCGTTCCAGGAGAGCAAGGACTACTATGCAAAGGTCGGCAAGGCGTGGAAGCGCGGGTACCTCCTTTATGGRCCGCCYGGCACCGGCAAGTCCACCATGATCGCYGCYATGGCCAACTTCCTTGACTACGAyGTCTACGATCTCGAGCTCWCTGCTGTCAAGAACAACACCGAGCTGCGGAAGCTCTTCATYGAGACCACGGGCAAGTCCATCATMGTCATAGAGGACATCGACTGCTCGATTGACCTCACCGGAAAACGCCGCAAGGACAAGAAGGCCTC…
Ta#S17979706	373	Y	C	H	LDN	1g24400	07g37890	02g036610	2.11358	0.0769231	0.3125	4.0625	TTTTTTTTTCCAAGCACAGTGACGGAAGGATTGCCAGGCAGTGAGGCACAACAACAAATCAGAAGCTTGTTCCATTTCTACAATTTTCCCTGAAACAACTGACCACTACCCTAAACGCAGAGCAACAAACAACAAGGGGGGAGAAGAATACTAGAATGGTGGGACGGCTCGTCGTCAACTGACCGCCTTCTCCTCGGAGAACCTGGGAAGCTGAACGAGCGAGTTCACCCGCGTCACCCCATCGAGGCCyGACCAGTTGTGATCRTCGGCTCCACCGGAAACCTTGGCGTCTGCGCCCGCCAAGGCTTTCTCCTGAGCACTCCCCGGGACTGTCCTAACTGTGAAATTGCGAGTTAAGGCGGGCTCCTGTTGCTCCTGCGCTTCGTTAGGGTCTGCGAC…
Ta#S17980267	355	Y	C	H	LDN	-	-	-	93.3761	0.593023	0.673197	1.13519	TAGAGCGGCCGCCCTTTTTTTTTTTTCTCATCAATACTGCAATCTGCTTATCATGTTTCTTGATGAATTCCATAATAACAATGGCAGCTCCAAACTGTGAGGGAATGAGCTGAGTTTTACATATACATATGCAAAAGCAAATTTGGTGGTTCTGTAAACGACCGAACCCGATTTTAGGATTATGTACAGGAGCATCTATTATAAAGAAGATACTAGAGAGCATAGCTATCGCCATGCTGCGCCTTCGATtGTGGATCACCAGGTGATCATTTGCAGAAGTTAATCACCATGGCCGTTGGCTGTACGAATGTCGTGATGCAAATGTTTACGCGCTGCTCTTCTTGCCGTCAGTGGCAAGGCCGCNNNNNNNNNNNNGANNNNNNGCCAGGGTACGCCTCT…
Ta#S17980310	195	R	G	H	LDN	-	-	-	58.7824	0.317047	0.615802	1.94231	TGTACACGATGGTCAGTGCCTAGCTTATAATACGACTCACTATAGGGACCACTTTGTACAAGAAAGCTGGGTACGCGTAAGCTTGGGCCCCTCGAGGGATACTCTAGAGCGGCCGCCCTTTTTTTTTTTTTTTTTTTTTTTTTTTTCGAGCACAAATTATGGATAATTCATAGCGGAGTTCATCTCATTCAAACaGTAAGATAGCAGCAGACACAGGAAGATAACCATGGCCGCCGGACACAGATCCAGCGGCCAAAAGAGTCCACCTAAAACCCTCCTAAACCAACCACGGAGATCTCATCGGACGGACAAGGGGAAGACACGACACGACACACGACTCTCTTATTTAGATCGACGACACGGGACACGGGGCGACGACGATTTGATGGGTTACNNTGN…
Ta#S17980491	286	S	C	H	LDN	3g02180	02g02990	04g001850	17.7503	0.0892857	0.281481	3.15259	TTAGTATAGGGACCACTTTGTACAAGAAAGCTGGGTACGCCTAAGCTTGGGCCCCTCGAGGGATACTCTAGAGCGGCCGCCCTTTTTTTTTTTTTTTTTTTTTTTTTTTTTTTTTTGACAAGAACTCGAGAATTTAACTGAGGCAACCGCCAAAATTTACTTGCATGACTCCAATATAACCAGGAACRCGTTATAGTACAGTTGGCCAAAAAGGAACAGATCCCAACCCACAGAACAAGAGTAAAAAAAsACAAACAGGTCTTGAACAAGAAAAACGCCTCAGGGAGCCGCAAGCGTTCTTCTTATTCTCCGAGTGTCAAAATCAACCTCAAATAGATAAGACATGTTCCCACGCAGTTCCAAGTGTTCAGGTGCCTCTGAAGGGAATACAGACCGCCG…
Ta#S17980547	361	C	G	S		3g49260	02g41650	04g026520	8.96328	0.444444	0.492958	1.10915	GGCCGGCCTTTTTTTTTTTTTTTTTTTTTTTTTTTTTTTTTTTTTTTTATTTTGAAACAAAGTAATGTACTTAAGCTCCCATCATACAAGTTACAACAACACAAGTTTGAGAAGCTGCCTGCCTCGCCTGTTCATGGCATGGCGGCAGCGAGAAAAAACAACAGTAACATCAACTTAACTAAGTACAATGAACGTAGATATACCAGGAACCTCCCGCTTCACAGTCTTGAACACTTCTATATTCACTTTcTGTGTACGTGTTTTCTTTTCCTTTGGTGTTACCTTCTCTCGTCGACTGCTCAGCAGAGCGGCAGCGGCGCGCCGTTCCACTCCTTGAGGCACTCGAGCAGCGGGTCGATGTGCTTGCGCTCGTTCATGGCCACCAGCACCTTGTTCAGC…
Ta#S17980577	660	R	G	H	LDN	-	01g09200	-	12.8957	0.3125	0.392857	1.25714	TCTCCACTTGGTCGGAACACGCTACACCAAACACGACGAGCCCACCGGTGGATGGACCATTTGTCTAGTCCTTAGCATACTATTTTACAGCTAGAAGCTTTCTTGGATTTCTACAAACTGCTCGCCAACGATTTAATAGGGCAGAAACCTGGCTAAAAACAAGCAGGTTGTCCAGACGAAGCCACTTCATTCAGTCGTTTGCATGCTAATTTAGTTTAGAAAAATCTCAGCAACAAACAGAACCACGCCrGGTTATGGACTATCATCGGATCCCCGGAAGAAAAGGTGTGCATGTGTGTGTCCTTTCCATTTGGTTCTCTCGATGACTCCATGCCATTTGATCCGATACAAGCCAACGTCTNCTCTATGTTCAGACTCGCTTTTCCGTTAAAATCTTCC…
Ta#S17980752	460	A	R	H	RSL65	-	-	-	4.25586	0.26087	0.448276	0.58194	CCAAACAAGTTGCTCTTATAATTACACCATATAACGACATACCCCACAGCACAGCGCCGAGTATAGGTAAAAACCCTGAAAAGAAAAGGTGCTAAGCAGAACATGTCCTTTCTGCAATGTACTGTATACATGATGCATATATTTTTGGCTCTACAGGGATATCTTCAACCGTCTCATTTCTGGCACGGCCGCTGCAAGGGATCCTGCTTCGAAGGGCCGTTCGGAGAAACTTTCCCCAAAACATTCAAArCCTTCATCCGTTGCAGCTCTTTACCTTCCTCCACTAGGAGGTGTATTGCCCTTTTCTCCAGCTCAATCGCATGCATGCTTCGACCSGCTGCTGAGAGTGACCTRAGCATTCGCATATAACCCTCCTGGGGTGACCGATCACAGTTCTCC…
Ta#S17980838	341	T	C	S		-	-	-	28.8038	0.348214	0.284314	0.816491	AGGGATACTCTAGAGCGGCCGCCCTTTTTTTTTTTTTTTTTTGTTCAACACATCTTTTCTTCTTGTAATGAATACCCAATAATACATGTACTTCCATGCGATCAACGAATACTACAATCCTATATACAAGGCGAAAACCAAGCTCCCAATCGAAACATTTACCCAAATCGCAAACCAAACCAAGCTATAGCTAATCTACGCATCCTCGTGGCTAATTAAGTACATCCATGAGAAGATGAGTTATTACTAtTAGTATGATGGAGGTCATAGGCCTCTTGCAAGCATGGCCTGGAGTTCCTCGGCCGACCTCTGGCTCTGCAGCCTCATCTCCTCCCTGAACTTCCTGATGAACATCTCCGCCCTCACGTCCACCTCCCCCATCCCAACGCACCCTCTGCC…
Ta#S17980932	179	Y	T	H	LDN	-	-	-	9.1465	0.304348	0.0454545	0.149351	CCCACGACGGTAGTTAGGTANCTTACCATACGAGTTAGTATAGGGACCACTTTGTACAAGAAAGCTGGGTACGCGTAAGCTTGGGCCCCTCGAGGGATACTCTAGAGCGGCCGCCCTTTTTTTTTTTTTTTTTTTTTTTTTTTTTTTTCYGCACTTAATCACGCTCCCCAGGAGATGCcTCTACTTAGCTCAACTTTTTTTACATGTCAGCCTTTAAGCAGCAACATCAGCAGCAGCTGTGAACTCCTTATTTCTATATCTTCAACAAACATAGAACAGGGAGACACTAAAATAGATATAGCATAACATCTAGACAACTCAGTATTAACCAGTTAGTTCGGTCATACAAAGCGATCGATGATCGTCCATGTAAGAACACACTAACAACCTTTTATTAGA…
Ta#S17981165	304	A	R	H	RSL65	-	-	-	5.31088	0.529412	0.772727	0.685121	TTTGTACAAGAAAGCTGGGTACGCCTAAGCTTGGAGCCTTCGAGGGATACTCTAGAGCGGCCGGGGTTTTTTTTTTTTTTTTTTTTTTAAGCAATCATGTATACCAGCAGCTTTGCAATTACATATATAGAAGCATGGCACAAAATGGGGACTTGTTTATTTTCTCTCTATCATCATCACTCAGCACCGAAAAACCCTCCCCATATCCATCTAAATATATATATTATCCTCCCATGGATTTTCCACGTCrACAAGCAATAATACAACACCACGACAGTACCGCCTCCACGCCGAGACCAGAGGGGGCAGGACAGTGTGAGACTCCTCCTGCTGTTACTCTGGCAGTATACTCATCATATCAACTCTCGTCAGGCCGCATAACTAGGGGAGCTAATTCAC…
Ta#S17981328	376	A	R	H	RSL65	1g26960	07g31420	06g031160	8.23601	0.515152	0.4	1.28788	TTTCGGTTTCAGGGTATCAAGAACTGTTGGTGTCGTCAGTTTCTTCTTGCGAGAACGTTTTGACTGACCTTGCATGAGATCCCAGCCCTTSGTACTAAGAGAAATGGGTAATGCATCATCAGTRAAATCCTCATTCACTGGATTATATGCAAAGTTGGCAGTTGAAACTTGGCTGTCAACCCTTTGATCTCTCAGTGACTTCTCATAAGAAATCACTTTATCCCTGATCTCCCTCATGACTGACAAAGCrTAATCTTTTGATTCTGAGTTCACAGAACCCAGTTCCACAACTTCTGCAAAGTATTGGTGGMCTAGTTTGTAGAGATCATCATAACCTCCCAATTCCTGASTRCTTAATGAGACGTCCCGGGATCGGAAGAACAGTTAGTTACAATCTTG…
Ta#S17981805	694	Y	C	H	LDN	4g33880	09g31486	02g028570	15.4422	0.555556	0.24	0.432	GGGTGGYATCTTGAGGGGTGATGTGAAGGAGCTCTTGCTGCTGGATGTCACGCCCCTTTCCCTTGGTATTGAGACTCTTGGAGGCATCTTCACAAGGCTAATCAACAGGAACACMACAATTCCAACCAAGAAGAGCCAGACCTTCTCCACTGCTGCAGATAACCAGACGCAGGTTGGAATCAAGGTGCTTCAGGGTGAGAGGGAGATGGCYACAGATAACAAGCTTCTTGGTGAATTCCAGCTTGAAGGyATTCCACCAGCCCCGAGGGGTATGCACAGATTGAGGTCACTTTTGACATTGATGCCNATGGTATTGTCANGGGTGTCAGCAAGGACAAGTCCACTGGNCAAGAGCAGGATATCACCATCAAATCTTCAGGTGGGTTGTCTGACAGTGAC…
Ta#S17982246	233	T	Y	H	RSL65	1g15770	09g02140	01g016500	11.434	0.375	0.632653	0.592742	AACTGCTAGTGCGATAAGGCCTATCCAGGTGAGATCGTATAACAAGTTTGTACAAAAAAGCAGGCTGGTACCGGCTCCGGAATTCCCGGGATATCGTCGACCCACGCGTCCGAAGGGTTTGAAAAAGTCATATGGGAAGTCACTGAATATAACAAAGGGAAGACCCCATCAATCACCTTAAAATATTATAGTAAAGATGGAGAGGAAGGTTTCCCAGGTGATGTTTCTGTTAyKGCCAGATATTCTCTTCCATCAAGCATGGAGTTGAAGCTAGAGATGGAGGCTGCACCTTTGAACAAGGCCACACCTATCAGTTTAGCACAGCACACCTACTGGAACCTGGCAGGCCACGACTCYGGAGATGTGCTTGCACATTCTATCCAGATACGGGGATCTCAG…
Ta#S17982538	289	Y	C	H	LDN	3g41540	-	07g025860	2.61346	0.428571	0.5	1.16667	TAACAAGTTTGTACAAAAAAGCAGGCTGGTACCGGTCCGGAATTCCCGGGATATCGTCGACCCACGCGTCCGTCCGTGCTCGCGGTGACGCCGCGTCGCCGCCGGCGATCAGATCCGGTGCTTCTCGTAGATAGCGGCGTCGGCGGCGGTCATGTGGTCGACTGCGGCGTGGTCGTCCGCCCACCACCACATACGCCTCCTTCTCCCGGCCCTCTTCCTCGCCGCCGCCCTCTTCTTCTTCCTCGCCTCyCCGCGCTCMTCCCCATCCTTCTTCGCCCTACCRGCCTCCAGGGAGCATTCGCCGTCGGGGTCGCGGCTCATATGGGCGCAGCGGCGTTTGGCGGGGTGGCGGCCGTGCGAGTGGTGGCAGACGGCAATGCCCGCTCCGTCGACGAGGAA…
Ta#S17982612	260	S	C	H	LDN	1g25530	07g35350	02g035460	3.95684	0.0419162	0.0483871	1.15438	ATGAATGCGGGCCTANCCAGGTGAGATGATATAACAAGTTTGTACAAAAAAGCAGGCTGGTACCGGCTCCGGAATTCCCGTGGATATCGTCGACCCACGCGTGCGGATCATCATCGTCTCCTCAAGGCCATAGCTAGCTAGCTCCGCTATACATACCACCGAGGGCGCATGGCGCTGACGAGTCACCTCCTGGTCGTCCTCCTCGGCATCRCAGTGCCGCTGCTCTTCTTCTCCCGTGCAGAGGGGGGCcAGGTAGGCGTGTGCTATGGGAGGATGGCGACTAACCTGCCTGACCCGGCGACTGTGGTGCAACTGCTCAAGAAGAACAGCATCACCATGGTGAGGATCTACGACACYGACCCGACGGTGCTGCGCTCGCTGGCCRRCACCGGCATCAAK…
Ta#S17982653	395	A	R	H	RSL65	4g39020	-	-	5.11922	0.3	0.571429	0.525	TAAAACGCGCTACCTCCATGTCCCCGCACCACACCACCTCCATCTCCATGGACACCTCCACCCTYGCCGCCGTCGCTTCCTTCGTCGCCTTSTCCACGAAGCCCCGCCTCCTCCCGCCACTCATCCCCTCTCGCAGCCTTCCACGCACCCGCGGCTCCCTTGCCGTCTGTTGCTCTCACTCCCACGCCTCTCCTCCGCCCTCGCCCCTCCCGTGCACTGCGTCCGATGAGGAGGAGGTCGCTCCTCCGCrCCTCCGCCTCTGCCGGCTCGCCGAGGAGTTCGGCGCTCTCCCGGACGCCGACCGCGCGCGCCGCCTGCTCGCGTACGCGGCCGCGCTCCCGCCGCTGCCCCAGGCGGACCGCGTCGCGGCCAACCGCGTCATGGGGTGCGTCGCGCAGG…
Ta#S17982934	660	Y	C	H	LDN	5g27620	-	06g034170	15.6124	0.807692	0.736842	0.912281	GTGAACATTACRTTTATCCCTCCGATCTCTATTCCACCAAGGAAGATGCAGCATACCCATACAACCTTYGTCAGAGGCCTCTTGGACCCTAAATTCTTTGGTCTGAGCTCAGTGTCCGACATTCCAGAGCTGATAGGAACCATGGAGCTCCCTGATATCCCCTTCTCGTGCATCTCAGTTCGGAAGAAGCAYGGCGAACATGACATGACTTACAAAATTTTCTCACGTGYGAAGCTGGAGGATGCTTTGyTGGATCAGATGTTCAGCACAAGGGAGGAGACCATTCGGATAGACTGGCCCGCTTACCCCACTACCAGGGCCCGGAGGATTCGCACCGATCATCTGGACGGCAGGCACTGTACTACGTGAACACTTTGAGAGCGCGCGAGTGCATGGAGA…
Ta#S17983086	362	S	C	H	LDN	2g16160	05g49200	09g028740	118.105	0.419173	0.277828	0.662801	TGGCGGTTGTGCCGCAATTGCTGATTCTGGAACTTCACTGCTTGCTGGCCCCACGGCCATCATTACTGAAATTAATGAGAAGATTGGTGCGGCTGGGGTAGTCAGCCAAGAGTGCAAAACAATTGTTTCTCAGTATGGACAACAGATCCTCGACCTGTTGCTAGCAGAGACACAGCCCAAAAAGATCTGCTCCCAGGTTGGTCTGTGCACCTTTGATGGGACTCGTGGTGTTAGTGCTGGAATTCGGAGgGTGGTTGATGATGAGCCTGTGAAATCGAATGGCCTCCGTACCGATCCCATGTGCAGTGCCTGTGAGATGGCTGTTGTGTGGATGCAGAACCAACTTGCACAGAACAAGACCCAGGATCTCATACTGGATTACGTTAACCAGCTGTGCAA…
Ta#S17983284	311	S	C	H	LDN	-	-	-	2.05383	0.543478	0.46	0.8464	AGGCTGGTACCGGTCCGGAATTCCCGGGATATCGTCGACCCACGCGTCCGTACGCGTCCAGAGGCTAGATAGCTCCGTCCGTCCGTGTCCGATTCCGCCGGGGCCGGGCGTGGATACCTAGGCTAGGCGAGGCGAGGCGCCGCCGATGTCGGACTGCAGCACCGGCACGGACTCGCCGCGGGCCGACACCGTCGCACACCAGCCGCCCGGCGGAGGCCAGAGCAAGCGCGACCACCCCTCGCCGTCGTCsCCGCTGCCGCCGCCCAAGCGCAGCCGGAGATCYGTGGAGAAGAGGGTGGTGTCGGTGCCGATTGCCGAGTGCGGCGAGCGGGCCAAGACCAACGGCGAGGGCCCGCCGCCGCCGGACTCGTGGGCGTGGCGCAAGTACGGCCAGAAGCC…
Ta#S17983600	272	R	A	H	LDN	-	-	-	20.8222	0.208333	0.272727	1.30909	TATCCAGGTGACTAGATTGAACAAGTTTGTACAAAAAAGCAGGCTGGTACCGGTCCGGAATTCCCGGGATATCGTCGACCCACGCGTCCGAACATCGGAAGAGCGAAACAGACGGCCGAGTACCGAGAGCGAGGCGTCCCGAATCTCAACGCTTCATTCAGGCAGCGGCGGCGCGATGCAGGCACTGGCGCGAGCGGCGCGGGGGCCGCGGCCGGCGGCGGGGAGGGGGCAGGYGCAGGYGCAGACGCArGCGGCGCGGGGGATCGTGGTGCAGGTGAGGGACGGCAACCTGGAGCGCGCGCTGCAGGTGATGGAGCGCAAGATGCGGTCCAGCGGCATCGAGCGGCTCATCAAGCGCCGGACGGAGCACCACGTCAAGAACTCGGAGAAGCGSGTGCT…
Ta#S17984081	352	R	A	H	LDN	3g08380	02g12850	04g007860	20.7462	0.6	0.444444	0.740741	CCCACGCGTCCCGTTTTTCCTCTCCCCACCTCCCTCCCCCTCTAAACCCGCACCAGAAGCAGCGCTCCTAGGGTTTGCTCCTGCCACAAACCCTACCACCAGATTGCCCSGATTCCGGCAGAGGCGGCGGCTGCGAGCTGGTGGCATGGCGGGGTACCCGGAGGACAACCAGCACGCCATGAACGGGTACGAGGATGAGGTCGAAGAAGTGGAGGAGGTCGACGAGGAGGGCCGCCCGGGGCGGAGGGGrCGGCGAGATGGGGGCGATGGTGGYGGCTATGGCGACGCCGGTGGGGATGACGGGAGGGCTGGGGGCGGTGACTCGTCGGGGAAGATTTTCGTCGGAGGCGTTGCATGGGAGACAACTGAAGAATCATTCTCCAAGCATTTTGGGAAGTA…
Ta#S17984134	392	A	M	H	RSL65	3g55340	-	04g037200	7.688	0.258427	0.350993	0.736273	GTCCGACTCCGACGACCACCACCGACGGCGGCGACGATGCAGGCGGCGGCGGCGGCGGCGCGGCGCCACCCCCTCGACCAGCACCACCTCTCCCCGGCCTCCTCGGCCGCCATCGCCGCCTTCAGATCCGCCGCCCAGCCGGCGCTCGCGCCCCAAGGGTTGGGCGGGGCGGATGGCGCGAGGTACATGTCCGCGCGGGCGCCGGCSGTCAAGGGGGCCGGGCATCTCGTCCGCAAGGGCACCGGAGGGmGGTCSTCCGTGAGTGGAATCGTCGCTACGGTGTTTGGAGCTACTGGATTTCTTGGACGCTATGTCGTTCAACAACTTGCRAAGATGGGATCTCAGGTTCTTGTCCCATTTAGAGGTTGYGAGGATTCTCACCCCACTGAAATAATGGGT…
Ta#S17984280	399	R	G	H	LDN	-	-	-	9.05606	0.5625	0.578947	1.02924	ACACACCACCAGCAATTCTTCTGAAACCAAGCTCGCATCGAGCAGCAGGGGGAAACGCTACGGCGACTAATACTAGTACTGATAGGTATAGGGTATGACTTGCTGCAGAATCAGGAGGTAGGTAAAGGAGCGAGGGTAAACGGGGCACTCAGATCTGAAGAGCTGTGCCGCCTAGTGGGCCTTGTTGGGGCACTCGCGGGAGAAGTGGCCGGACTCGCCGCAGGAGAAGCAGCCGCCACCGCCGCCGCCgCCGCCACGGCCGCCACCGCCTCCGCAGCCACAGCCACCACCAAACTGGGGGCAGTCCCTGGAGATGTGGCCCTCCTCGCCGCACTTGTAGCACTCACGGCCGCCGCCGCCACCACCTCCGTAGCCACCACCGCCGTAGCCGCCGCCGCC…
Ta#S17984290	491	G	K	H	RSL65	3g46390	02g35870	04g023470	20.7413	0.135922	0.201754	0.673702	TGATGGCACAAAGCAATTCCCATGGGGCTGAGATCTCTCAACGACTGAACAAGTATCATCTACACTACATGTGTTGCCTCAGACCGAACTACCAGAAATATAGTCCATCTGCGGACCTGTTGTGCAATTTCGGTCATTTCAGTTGTAGCCACTGAGGCACGATCGTCAGGGTTTACTGAGGATGCTACATATTTACGCCAGGGAGGGTATTAGCTAGATTAGATCACTCCAAACAGAAGAATCGCCTTCkCCGCATCGAGCATGTACATCCTTGAGYCTCTCGACGGACTTGCATATGCCGCTGCAGCTCCAATCAAAGGATGCCACGCAGATATTGCCAGCTTGCCCTTTCCACTCACARTCTGGTGGAGTTCCRCAGCACATGTTCCTTTCATCAAT…
Ta#S17984306	302	A	R	H	RSL65	4g16880	11g34130	05g020820	16.5947	0.627451	0.553191	1.13424	TTCCGNGTGGCGGGATTAAATTTCCTAGAAAAAGAACAAAACGTCACATCTCTGTTTACATCAGTACTCTTTGGGTTGAGCCTGTGGTGACTCCCCTTCTTGATGTATCCTCCTAGGAAACAGAAGCTCGTGTATTTGCTTCTCTGCGCTGAACTCCGAACTAGCCTTTGTAGGGAAAGCAAATCTCAGTGTCTGCACTTGTGTTCCTGAGCACAGCCTCAAGTCAAACCCAAGGCAGTCGACGCCGATrATTGCTGCTTCCTCTACTTGAATGGCCTTGCACCTCCAACAGAGTGATTTCAGAGCTTGTGTTATCTTGTCTCCACCGGCTCTCAAGCGTGATATTATGTTTGGTGCAGAGTGCGCGATGATGTCGGGYCTAGATTTCCGGTATTCTTC…
Ta#S17984359	730	T	Y	H	RSL65	3g31880	10g38780	01g030780	11.288	0.047619	0.0909091	0.52381	TTGCACGAGAAGAGCATCCCCGTCCACGCCGACCCGACCTTGTCGTCGACGTACGCCGCCCAGAAGCGCGCCGTGGCGCGCTCGTAGGGGTCGGCCGGGAGCACGGACGGGCCGGCCCCSGMCCAGACCTCGTCGATGTACTGCACGATGACCTGGGACTCGTTCACGGGGCGGCCGCCGTGGAGGAGGACGGGCACGCTMTGGTGCACCGGGTTGGAGCCCAGGAGGAGCGCGCTCTTGYTGCCCAGGyTCTCCTCCACGTACTCGTACGGCAGAGACTTGAGGTTGAGCACCACGCGCACCCTGATGACGAACGGGCTCGTCCACACGCCCAGCAGCTTCAGCTCGCCGTCTCCCGACATTGGCAGTTCCTGCTATGTGCGGAGCAACGAACGGTGA…
Ta#S17984380	504	R	G	H	LDN	5g24030	04g55650	06g030800	76.422	0.72	0.825	1.14583	ATTTGCAGAAGTTAATCACCATGGCGGTTGGCTGTACGAATGTCGTGATGCAAATGTTTACGCGCTGCTCTTCTTGCCGTCAGTTGCAATGCCAGAGAAAGCACCGATAGGCTTGGCCAGGGTACGCCTCTGAGCCTTCACTGACAGTGGGCTGTCCTTGGCCGCGAGGCAGGTTCCCTGCTGGGTGTTGCAGATGGGATAGTTATGAGGGCAGCAGCTGTAGTGATCATCGCAGCAGGTAGCACCCTCaAGTGGGCAACAGCCCCAGGGCGAAGCACTCCTTGCCGTACTCGTAGATGCAGCAGCAGGTCGTGCTGGCGGGGCACTCGTTGTAGCTGTCACAGACCGAAGACGGTGGGGCGGGAGATGGTGGAGTTGGGCCGGGGTTAGGGGGGGTCT…
Ta#S17984532	413	T	G	S		-	-	-	10.2028	0.761905	0.914894	1.2008	CACTATAGGAACGTGGGTCAGGGAGCTCGACAATCTCTTGTCGATGCGCTCCCTCAAAATGCTGCAACGGCTATGGTCATAGTCATACGGGTGGAACATGGTCTAAGTCAAAATACGACGCCGCGGAGATCTCGGGGGTGACGGGCGCAAAGTCAAGCAGGAGAGCCTGGCGCTGCCCCTCATGCCATTCTAGGCATGGTAGCCTGAGCCTGCTGCGCATGCGCCTCTGCAGGATCTTCTTTAGCTTCAtGGATGCCATCAGCTGGTCGCTTGTGGCCCTCCTCCATTTCTGCAGGCTCCTCTTTGGCAGGTTCAGGCGTGACCTCCATTTCTGCAGCTCCATCTTTCAATTCAGGCACGTCCTCAGCTGACTTGCCCTGGTGCCCCTTCATTTCTGCA…
Ta#S17984543	691	S	G	H	LDN	4g00640	-	-	1.45045	0.428571	0.371429	0.866667	TCATACAATGTTTTCACTATTGTCACCTCACAGTCACTAGGCGCTTTCGTCGTCGGAAAGGTCGTCGTCATCGTCCTCGTCGCTCTGCTGTTGGGCATTCAATCCCTCGTTCTTCTGCCTGGTCCCCTCGCCGATGGCGTTCGCGATGGCGATGGGCAGCAAGAACCCGGGCCTCTCGAGGAACTTGGCACGGTGGAGGATCATCGCGTCGCGCTGCGTCACGTCGATGCCGTCGAAAGTGTGCAYGGCsACGGTGGCGTTGCCTTTCAGGCCCAGCGAGTACCAGCCTAGACCTGAGACCGCGATGTCCGTGCTGTTCACGTCCCAGCTGACCCCGGACACGTCGATCCGCCTCTCTGTCCACTGGCCCAGTTCGGTCGCTCGCTCTGCCGCAACTGG…
Ta#S17984551	641	T	W	H	RSL65	2g60060	01g70920	-	12.7938	0.333333	0.517241	0.644444	CCATATGTAAGCTTGGTTATAGATGAATGTTAGCTTAAGTGCATTTCCTTTCTACTCCATGTAACTGCCAGAACTGTTGTCCACGCCGCTGTCAATTGTCAAGCGATTGCATCTGGCCAGCAGATCATCCTCCACTGTCTTGTATGTTTGAAGCAAAAGTTGGCCACCAATCTGTTTCTCTCTTGCATAGCTGTCATAAGTTTGCATCAATGGAGCACTAACAACCTTCAAACAGAGCTCTGTGCTATCwCCCTCAGAAATACACAGATAGTGCATCAATCTCATGGTTTCCTTCTCCATACAATCCTGRACCTTGGCAAGGTAATCTTGTAGAGGGTACTGAACAATCCATTCAGAACTTTTCCTGGAGTAGTAAGCATATGTATCTTGAACAACAGC…
Ta#S17984682	456	R	A	H	LDN	3g43310	-	04g017850	11.2133	0.228261	0.234043	1.02533	AGGAGCCTGTGCCCGCGGCGAGGGCAGCGGGGGGCGGAAATGGGAGGTTCATGGCGTACCCGGCGCGGATGGCGGAGCACAAAAGCGTGGTGGCGGACGCCGCCCTCTTYAGGGCTGAGCTCGAGAAGCTGCACGCGCACATGGGCACAAAACTCAAGGTGCCAATTATTGGTGGAAAAGACCTGGATCTTCATCAACTATTTAAGGAAGTTACCTCACGAGGTGGCATTGATAAGGTCAAGGCAGAAArCAGATGGAGAGAAGTAACCGCGTCATTTATTTTYCCTGCGACTGCGACAAATGCTTCTTTTATGTTGAAAAAATACTATATGTCGCTGTTATACCATTTTGAACAGCTCTACTTCTTTGGAGCACAGGGCTGGTATCAACAAGAAAGTG…
Ta#S17984695	548	C	S	H	RSL65	4g41100	12g07970	01g014790	7.197	0.571429	0.2	2.85714	CTCGCATCTCAACTGAATCACAGTAGGTCCCAATGTGCACCATATAGTGATTTGTCTCTATTAGATTGCTTATGAGATCAGTAAACTGCTATGGATATATGAAGCACAGCTGAAGAAGCCCATATTGTTTCATACCAGTGAATGATCAATATTTTGTCTGTTTCAGATCTTAGTGCCCCTAGAGATGGAAGGAAGAAAGACAGGTTTATGGTAAACCCTGGTAAATATTCGTGGGAGGTCAGCAAGTGGsGCSCTGATTAAGACTGCTACAACACTTTGTGGTTCATCTCYAATTAGTGATGGCGAGAATGAAGATCCCAAAGCGTTATGTCATAGTATTGCTGACATTCATCTGCACAAATGTTTGTTACGTTGAGCGTGTGGGTTTCTCRATTGCGT…
Ta#S17984699	679	A	R	H	RSL65	2g24300	01g65090	09g021360	38.6156	0.509434	0.27027	1.88491	CTAARCAGTGCATTACACAAGCTGTTCTTGCTGTYTGCTCACCTGGTGATGAGGTTTTGATACCAGCACCATTTTGGGTCAGCTATCCTGAAATGGCTAGGTTGGCTGGTGCWACACCAGTGATCCTCCCGACAAGCATATCAGACAATTTCCTGCTAAAGCCAGAGTCACTTGCCTCAGTGATCACTGAAAAATCAAGGCTCTTGATTCTATGCTCTCCATCTAATCCAACAGGCTCTGTGTATCCTArGGAGCTGCTTGAGGAGATTGCTGCTATAGTCAAGAAGTATCCTAGGCTCCTGGTTCTATCTGATGAGATCTATGAGCATATTATCTATCATCCTGCTAAACACACAAGCTTTGCTGCACTACCTGGAATGTATGACAGGACATTAACTG…
Ta#S17984728	648	A	R	H	RSL65	4g25940	01g59620	03g037660	8.31887	0.225	0.131579	1.71	GAAGCTTGAGAGGGGTAACCTTGCTCTTCAGATGAGCCTGTCGAGAAAGAATGTGATCCGGGTTGTACGGGGATTTAAAGATCCAGGTWGCTTGGGTGGGAAGGTTTATATGTATGATGGCCTCTATAAGATCCATGAGTCCTGGAAGGAGAGAACAAAGACTGGGATCAATTGCTTCAAGTACAAGCTGCTGAGGGAGCCAGGACAACCCGAGGGAATGTCAATCTGGAAGATGTCCCGGAAATGGGTrGAGAATCCAGSAACTAGAGGCAGAGTTCTACACCCTGATCTATCATCTGGTACTGAAAATCTTCCGGTGTGNTCTTGTCATGATGTTGACAGTGAGAAAGGACCAGGCCTTTTCACCTATATTACCCCAGGTCAATACCNCAAGCACTA…
Ta#S17984818	781	T	Y	H	RSL65	2g49600	01g54119	03g034350	5.73678	0.233333	0.295455	0.789744	GAAAGCTCTGCTCCTTCAGTTCCAGACGAAAAAAATGAGCCAAGCAGTAGTAACCAGTCTACTGAGATTGGTTTAGCAGTCAGTTTGGAGGATAAAGACACAGCTGTGGCTGTTATCCAGGAGAGAACTATCTCTGGAGTACCCGATWCASAAGGTTCTGGCAAATCCCAAGATTTGAAGAAAGATAATTTGTCAGATCCACCAGAAATCACACAAAATCAACAGGAACATAAGTCTGAWTCAGTTCCTyTGAAGGATCAAGACCAACTTGAGGAGGCTCAGGGATTACTAAAAAGCGCTGCAAAAACTGGCCAGTCAAAAGAAGCTAGATTAGCTCGGGTCTGTGCTGGACTTCATCCCGTCTCCAGAATATAAATCCGAGATGCCAGTTAGAGAGCT…
Ta#S17984884	800	C	Y	H	RSL65	2g58670	-	03g043740	3.09898	0.272727	0.423077	0.644628	CCTAGCATGCTTTTTGCTCCCGCTCAAAATACTCCTAGTGTCACCACAGAAGCTGGGAATGGACAACCAGATCTCAAGGCCCATCAGACTGCTCACGAGGTTGCCAACCATAACGCAAATGCAGCAAACATCGAATCTGCTGTCCAAGAGGCTGTTCTTCACGAACAGGACATTGAGACGCAGCAAGTAATACAAAATCAAAGGCAAGCAAAATCAACAAATGACCCTGCAGAATATGGGGAAGACATAyTTTCGAGCCGGCGCGACCCTAATGCACTGAAGGAACACTTGCTGAAGATGACGGTTGACCATCGTGCAGAGATGGCAAATAAAAGGGGAAAGTCACTTCATCCAGATAATGGCGATGGTTGAAATTGGCAATGGCTATGGTTGTACAGG…
Ta#S17984913	687	T	Y	H	RSL65	3g49630	02g42350	04g026950	75.1035	0.744186	0.428571	1.73643	GGAAAATAAGATGCCACTYTTGAGGACAGCACTGTATGGTAAAGGTATTGAGATATACTGCGCTCCCACGGCTGATTCAAGGCCAGTTTGGCAAGCTTCCATGACACACATCGCCATGGAGGGGGGATGCTTTGTGTTGTCGGCAAACCAGTTCTGCCGCAGACAGGACTACCCTCCGCCATCCGAGTACGCCTTTGCCGGTTTAGGAGAAGAGCCTTCTCCAGACACCGTYGTTTGCCCTGGAGGCAGyGTTATCATTTCGCCGTCAGGCGAAGTCCTGGCAGGTCCCAACTACGACGGAGAGGCGCTGATCACAGCCGACCTTGACATGGGAGAGATCGTCCGGGCCAAGTTTGATTTTGACGTGGTGGGCCACTACTCTCGGCCTGAGGTGCTGAG…
Ta#S17984925	701	A	R	H	RSL65	1g37250	06g38940	04g030940	40.2056	0.369048	0.369565	0.998599	AACTGAAGGCCAAGCTAAAYGAAATGGTGCCATTGATCCAACTTGAAGGATGTCAAAAGGAATTGAATGTTGCCCTGAGCAAATATCTCAAGCTCCTAGAGAAGTCTTTTAGTCCAGATATAGCGAAGGCATATAGAAATGTGGATTATGATGCCTGCACAGTAAACAACATAATAACKAATCATTTCTACCGCCAGGGCCTCTTTGATCTTGGAGACTCCTTTGTCAATGAGTGTGGTGAATCAGATGrGACTCACCTGAAATTTTCATTTCAGGAGATGTATGGAATACTTGAAGCGATGCAAGCAAGAAACCTTGAGCCTGCGCTCAGTTGGGCTGCTAAGAACCATGATCACTTGTTGCAGAATAGCTCAATGCTTGAGATGAAGCTCCATTCTC…
Ta#S17984935	476	Y	C	H	LDN	-	02g04650	04g003150	28.8471	0.0746667	0.436111	5.84077	GACGCCGGAGAAGTCGTCGTACAGGTACTGGGTGCGGCAGGCCACGGGCGAGGCGGCGCCTCCCCCTGTCCCGCGCAAGCTCGACCCCCCCGCCGCCAACGGCGGCGGCGGCAACCCCAACGCCCTCGGCTCCGTCTGGAATCAGGCTGGAACATGGGAGGAAAAGAAYCTCAATTCATGGGCTAATGGTAGGATAAAGGATTTGCTGGGTTCTTTRGGTTCACTGGATTTCTCCACGGGGAAGGCATCyATTGATGAAGTGTCCAAATGCTCAGGCGATGCATTTCTAGTAACGGTCCGTAATAAGAAGAGAGTAGGTTATAATTATGARCTGAGCTTGAGATTTAAAGGTGAATGGYTAGTCAAGGAAGAGAAGAAGAAGGTCACTGGCCATATAGA…
Ta#S17984978	439	G	R	H	RSL65	1g36150	06g40840	10g023980	4.7389	0.166667	0.157895	1.05556	TCAAAAGGCAGACTGAACTTGAAGATATATATGCCCAGGCTCATATTGCAATAGATACTAGTGCTGCAAGAGATAGAATACTGTCTGTTATTGATTCTAGTATGTTCGAGCCATCAGAACTACTGGCCGATATGGAGAACCAGATACTTAAAGCAAAAGAGGAGGCCTCGAGCAGAAAGGACATATTGGAGAAGGTTGACAGGTGGATGCTAGCATGCGAAGAAGAGAGTTGGCTTGAAGACTATAGCCrGGATGATAACAGATACAGTGCAACTAGAGGCGCACATCTGAACCTCAAGCGTGCAGAAAAAGCTCGTGTTTTGGTTAATAAAATCCCAGCCATTGTTGACATGCTGGTGGCGAAGACCCAGGCTTGGGAACAAGAACACAACACAKCAT…
Ta#S17984990	790	M	C	H	LDN	3g19620	09g38530	07g016310	48.1047	0.1625	0.206186	1.26883	TTTAGTGTTTGTTGGGAGTTACCTTGGTTTCAAGAAACCAGCCATTGAAGACCCAGTGAAAACAAACAAGATWCCCAGGCAGGTACCTGAGCAAGCCTGGTACATGAACTCAATCTTTTCGATTCTAATTGGAGGGATCCTTCCATTTGGAGCTGTGTTCATTGAGCTCTTCTTTATCCTGACCTCCATCTGGCTGCACCAATTCTACTACATCTTTGGGTTCCTCTTCCTTGTCTTCCTKATTCTAATmGTCACATGTGCCGAGATCTCGATTGTGCTCTGCTACTTCCAGCTATGCAGTGAGGATTACCTGTGGTGGTGGAGATCATACTTGACATCAGGATCTTCTGCCCTGTACCTCTTCCTRTATGCGACTTTCTACTTCTACACAAAGCTGGA…
Ta#S17985000	523	R	G	H	LDN	4g23910	03g43684	01g013930	9.03441	0.617021	0.428571	0.694581	TGCAGCTCTGTTCAAGGAGAAGATCATTGAGCTCATCGTAACATGTGAGAGYTATGAGATAAGTGCCATGGTGCAGAAGGAGGTGCTCAAGGAAGATATCACCCGAAGGAATTCGTATGTGGACGAGCTGAAAGACAAACTAAATGCTGTAGAGATTGAGAACAGAAGACTGAAGGTCGATCTGAATGGTGAYGTCACGATGTTAGGATCATTGCAGASCGAAGTCAGTGCCCTGGAGAAACAAACCGTrTCCCTTGCTAATGATTTCTTGCAATCAAATAAACTCAAAGTGGAGGAAAATGCATCATCTCCTCAGCCTCTGGAAACCATAGCGGGATCCAGTGATCAGAATGCAAATGAAACAGTAAAAGAAATGGAGCTGCAAAAATTGCGTGGAAC…
Ta#S17985004	35	G	S	H	RSL65	-	-	-	11.6223	0.36	0.363636	0.99	TGCGACCCACGNGCAAGGGCGGCAACAATGTCCAsGAGCAGCTGGGCGGCCATCGCTCTTCGCCTCATGTGGTGCCTCACCACGGCTTGCCGTTCCCGTCGCTGCTGTCCTTGGCCCCGGTGTCTCAGTTCGTCTTCTACACGCCGGAGGGCGGCTTCGCCATGAARGACGTCGCTTCCGATGRTCAGTTCCCCGTAGACAACCTTGACGATTCGCAAGGCCAGCTCTCGCTGAGCTCGCGGGGAGAAGCTTTCTTCACTCAGGAAGCCMKGGTTGATCGATGAAT
Ta#S17985050	109	G	R	H	RSL65	-	-	-	34.2349	0.2	0.2	1	TGCGACCCACGCTTCCGCAAGAGAGCACTCCATAAGATAAACAAGACAAGCAGCAAATAAGCCGAAGCGCACACGACCTGCACTTGGTTTCACCAGCCCTACAAGCCCrCGCCGTGAGTCGACAAAAATAACCAAGGATATGTAATCTAGCGTACACAGASGCAAAATAAGATGATTTCTCTTTAATAATGAGAAACTCCCTGGCAAGTCCCCATATAGTGTGTACCCATATGCTTGTATCGCTTGAACTGTAGTGAAGCTATGTTGTGCAGCCTGTGCTTGTGGAAGCCGGACGCTTTTGTCRGACAAGCTAGTTGTTGGTTTCTGTGTCCCGGCRTAGTTTATTTTGACTATGATATG
Ta#S17985072	92	R	G	H	LDN	-	-	-	3.81276	0.217391	0.313725	1.44314	TGCGACCCACGCTCCCGATCATAACATTGTGAGATACCCCTCATCAATCAGAAATCCATGCACAGATCGTGAAGCCGACAGGCTATCRCTGrCTTTGAATGGTAGCAATTCTATGCTTGACAAGGAAATTAGCACAGGCAGAGAAACTCTTGATGTGGCTGTTGGGACCTTAGCTGCTGACARCCTTCAAATGGAGTCACCTGGTGGTAAATGGAATTTTAGAGATCAAAGTGGAGTTTTCCCTTTGAGAGCCGGAAGAAACTTGAAGATGCCTAACTCCAGTAAGTCATGTTCTAAAACTCTTGAAGAAAAACAAAATAGGGCGGCCGCTCTAGAGTATCCC
Ta#S17985254	238	S	C	H	LDN	-	02g03960	-	25.6345	0.234783	0.296296	1.262	ACCCACGCGTCCGCCCACGCGTCCGCTCCAGCTCCCCTGCACCGCAGCGAGAGAGACAGAGTCAGTCTAGAGAGGGAAGAGAAGCAGGGAGAGGTCGGTGTCATCCATTGCCGCCTAGCTTGGTTGGTTGCTTCTCTTCCTTCCCGGAGGCAACCCAAGAAAGCGGAGCGCACATGCTTCCCCGGGTCCGCCTCAGAGTCCCCCGATGTCGCCGGTGATCAGCGAGATCCTMCTCTCsGGGTTTATGATCAACTCCACACTCCGGCGCCGAACCCACCTCGTCCAGTCCTTCTCCGTCGTCTTCCTCTACTGGTTCTATGTCTTCTCATAAACTACTCGCCCCCATAGCCCTCCCCCTCCTCTCCCTCCTCCTCCTTTAGCCCTCCTGCTCATCCCTTC…
Ta#S17985292	156	Y	C	H	LDN	3g03680	03g37330	03g001900	18.6362	0.411765	0.534247	1.29746	CTCCCGGCCAATTGGGAAGATTGCSATTGCGCTCCAGCGGGCTGYGCCGCCGCCTAAGATTAATCCTTTTGATGATAAGCCAAAGATGAAATTTGGCTTCGAGGAGGAAGAGGAGGAGGTGCCCAACAAGAAGGCGAAAGTTGCAGGGAAGGCAAtGGACACCAGGAGGTCGGCGATCGATGATCTGATGAAGGAGGAGGAGAAGGCCAAGGAGCGGAGCAACCGGAAGGACTACTGGCTGTGCCCTGGTATCGTTGTCAAGGTGATGAGCAAGTCGCTGGCCGARAAGGGGTACTACAAGCAGAAGGGATTGGTGAAGAGGGTGATTGATAAGTATGTCGGGGAGATTGAGATGCTGGAGAGCAAGCATGTTCTCAGGGTCGACCARGATGAGCTTGA…
Ta#S17985367	586	C	Y	H	RSL65	4g03750	12g38780	08g019120	8.15142	0.419355	0.614035	0.682949	GAAAGCTATCAGAGCAAGGGCAAAGAAGTACAAGAAACTGAAAGACAAGGTCCCTGCCGCTTCCCACATYTGGAGGAAAGAACYTGGCTCTCGCAGTAAAGGTCTGAAATGCTGTGTATGCTTGAAGTCTGTTTCACCGCCACAGTATTTGGGGGGGACTATCCATSAGTGTGATATTTGTGGTGCCACTGCACATCCKAGTTGCTCAGGGAATGCACACAAAGATTGCAAATGCGTTTCTATGGTTGGyCTTGACCATGTCATTCACCAGTGGGCTGTCCAGTGGATTGACACAGCWGATCGMTCTGAAGAAGACTCATTCTGTTGCTACTGTGATGAATCTTGCAGTGGAGCTTTTCTCGSAGGGTCTCCAATTTGGTACTGTATGTGGTGTCAACG…
Ta#S17985390	91	C	Y	H	RSL65	3g41230	-	07g026240	16.5227	0.133333	0.0827586	1.61111	GCGTTCCGATGCAACAAAGACAGATGGCAGTGAGTTAGCAATCAAAGTCTATAAAACTTCAGTGCTTGTTTTYAAGGATAGAGATCGATAyGTTCAAGGAGATTATCGTTTTAGACATGGTTACTGCAAGCATAATCCTCGGAAAATGGTRAAGACYTGGGCTGAAAAGGAAATGCGAAATCTTTTACGAGTTAGAGCAGAAGGAATCCGATGCCCGAAGCCGTTGCTCTTGAGGCTTCATGTTTTRGTGATGGAATTTATAGGAAAAGGAGGTTGGGCTGCTCCTCGACTTAAGGATGCTGCTTTGTCAGATGACAAGTTGCGTGAAACTTACTTTGAGAT
Ta#S17985458	525	G	R	H	RSL65	5g23890	04g55230	06g030550	6.13652	0.139344	0.117647	1.18443	ACACCAAGGTGAACCAGTTGAAGAGAAGGAGAACTTTCAGCATGACTCAGGATCTCTTCTTGAAGCAGACAAAAAGGATTTTCAAGAAGCAAAACTGGAAGCAAAYCCTCGTGTAGTAGCAGCAGTAGCAGAAGAAACTTATGCTGTCCATGATGAGCTGAAGCAGGTAGATACTTTGTCACCTGARGAGTATTCTGATGAAGGTTGGCAAGCAGCTACATTGAAAGGGAGATCTGCAAATGTGCGGAArAAAAGCATCCGCAGAAGGTCATCTCTCACSAAATTAGTGGTTGATCGTACAGAAGATGGYCGCACTGCTTCTGCTCATAGGAGTGGTGTACAACCACAAGCAAAAAAAAAAAAAAAGGGCGGCCGCTCTAGAGTATCCCTCGAGGGGCC…
Ta#S17985463	320	Y	T	H	LDN	2g13530	-	-	2.21945	0.48	0.541667	1.12847	TCTGCCGCCGCCATGGCGTGGCCATCTCCTCTTCCGCGCGCTCGTCATCTTCCTCTGCCTCTGGGTTACATCATCCGAGACAAATAAACAACATGCGGAACTACCACCAAGAGGATGGAATTCCTATGATTCTTTTTCTTGGACGGTTGATGAAAATGCATACTTGCAAAATGCAAAGRTTTTGGCAGAAAAGTTACTACCACATGGATATCAGTATGCAGTTATTGATTACCTGTGGTACCGAAGGTAcGTTGATGGGGCATATACAGATTCGTATGGGTTTGACAACATTGATGAGTGGGGTCGACCGTTTCCTGACCTCCAAAGATTTCCATCGTCCAAATATGATAAAGGGTTCAGTCAAATTGCCAATAAGGTTCACGAGATGGGCTTGAAATT…
Ta#S17985476	546	C	Y	H	RSL65	3g03480	03g59470	01g004030	23.6296	0.15625	0.0217391	7.1875	CAAGGGTACTRGARAAGGCCCATAGTAGCACAACAGTGCCGGGTTCATCGACCGCATGTATCATTGCTWTAACAAATCAGGGAATACAAGCAATTAATCTTGGTGACAGTGGCTTTATAGTCATCCGAGATGGCTGCACATTGTGTAGGTCACCTGTACAACAACATGATTTCAATTTCTCCTACCAACTTCAGAGTGGCAACTCGAGTGACTTGCCTAATGCTGCACAGGTCTTCAAGGTACCYGTCGyGTCTGGTGATGTAATTGTCGCTGGAACAGATGGGTTGTTCGATAACTTGTACAACAACGATATAACAGCTGTAGTGGTCCACGCAACCAGAGCTGGCCTGGAWCCTCAAGTRACRGCCCAGAAGATAGCGGCRCTCGCACGCCAGCGGG…
Ta#S17985485	639	R	G	H	LDN	1g56540	07g07230	02g003860	8.00863	0.642857	0.416667	0.648148	TGTACCGTGGACGGCTAAGCAATGGGACCCCGGTGACAATCAGGTCCCTCAAGGTGAACAAGAGCCAGAGCTTCACCCGCCACATCGAGATGATATCCAAGCTGAGGCATCGGCACCTGGTGAGCGCGCTGGGGCACTGCTTCCAGTACAACCTCGACGATTCCACCGTCACGCACCTCTACCTCGTCTTCGAATACGTGCACAATGGCAACCTCAGGGGCAGGATTTCACAAGGAACGSAAGGSCGGArGCTGTCGTGGGGCCAAAGAATATCGACCGCCATTGGTGTGGCCAAGGGCATTCAGTTCCTGCATGGAGGGATCATACCAGGCCTGTTTGCGAAGAACCTCAAGATCCCCAACATTCTTATGGACCAGAATCAGGTCCCCAAAATCGGCA…
Ta#S17985522	482	R	A	H	LDN	3g48360	02g39560	-	7.45486	0.229167	0.130435	0.56917	GGGGCGGCGCGGGTGCGGCGCCAGCTGTCGCTGGAGCCGCACACCCCGCGGCGGGGGGCGGCCGCGGCGACGGGGGCCGTGGCGGCGGCGGGGCCGACCAGGTTCGGCCTAGCGAGGCAGTCGTCGCTCGACCCGACGCCGGCGCCCGATGACGGGGCGGTGCTGGCCATGCCGGAGAACCTGGACGCCACCATGCGGCTGCTGTACGCGGCGTGCCAGGGGGACGCGGCCGGCGTGGAGGAGCTSCTCrGGGAAGGGGTGGACGTCGACAGCATTGACTTCGACGGCCGCACGGCGCTGCACATCACCGCCTGCGAGGGCCGGGGGGAGGTGGTGCGCCTGCTGCTCGGCTGGAAGGCCAACATCAACGCCCGCGACCGATGGGGCAGCACGCCAGCA…
Ta#S17985525	625	A	R	H	RSL65	2g52850	01g59340	03g037550	12.3364	0.466667	0.347222	1.344	YGTCATGCCAGGTGGAATTGACCCGCACACCCACCTGGAGATGGAGTTCATGGGAACTGTAACCATAGATGACTTCTATAGTGGTCATGCAGCAGCCCTGGCTGGTGGGACGACAATGCACATTGACTTTGTCATTCCAGTGAATGGAAACTTGACTGCAGGCTTGGAATCCTACAAACACAAAGCAGAAAAATCTGCTATGGATTATGGATTTCACATGGCCATTACCAAGTGGAATGATGAGGTTTCrAGGGAAATGGAAGTGATGGTCAAGGAACATGGGATCAATTCTTTCAAGTTCTTCATGGCATATAAAGGTTCMTTGATGGTGACGGACGACCTCCTCCTTCAAGGCTTACAGAAATGCAAGTCTCTTGGTGCACTGGCTATGGTTCATGC…
Ta#S17985537	496	T	Y	H	RSL65	-	01g65560	-	1.97852	0.538462	0.230769	2.33333	TCCCTCCTGAAGACCCGCCTCGAGGACAATGGGTGTGGCGCTCAAGTACATCCCATGGCACCTTGCTAACAAAATTCTGAATGCACACGCTCCAGAATGGTCTGGGGAGGTTCGCAACATTGTCTACTCATCTGATGGGAAATCTGTATCTGTTGTCTACCGTGTGACTCTCTATKGAACTGATGCAGAGATCTACAGAGAGGCTACTGGAACTGCTTCTGTTGAGGAWAAAGGCTTTGGAGATCCTGTyCAGAAGGCTGAAGGAATGGCTTTTCGCCGAGCTTGTGCCCGCCTTGGTCTTGGACTTCATCTCTATCATGAAGATATGTCATAGATGTTTGTGGTCTGGACTTCTGCTTCATGTCTCTTAGTGCGCAGACACTTGTCGTTCAGTAGGCT…
Ta#S17985593	620	T	Y	H	RSL65	5g13570	-	06g020280	5.27604	0.170732	0.27451	0.621951	GAGATGGCTGTCGCTGTTCAAGTTGAAGATCTGGTGGATGGCCCCGAAGACGGGCGCGGAGGCGGCGGGCGTGCCGGCGGAGACGCAGATGCTGCTTCTGGAGAAGACGGGGAATGGGGCCGAGGACACGGTGTACGCTCTGATGCTGCCAGCCCTCGATGGGGATTTCCGGGCCAGCCTCCAAGGGTGTCCCGAGAATGAGCTCCAATTCTGCTTCGAGAGTGGTGATCCTGATGTGCAGACGAAGGAyGCTGTTGATGCGGTATTCGTCAACTCAGGGGAYAATCCTTTCAAGCTTATGAAGGAATCAATCAAGATACTGTCCAAGATCAAAGGAACTTTCAGTCATATWGAGAGCAAGGAGACCCCTGCAAACTTAGACTGGTTTGGATGGTGCAC…
Ta#S17985600	561	K	G	H	LDN	5g23660	04g55040	06g030400	18.6935	0.410256	0.0540541	0.131757	GTTTGGTTCCCAAAGTACAGAGAGAGATTATTTGGGTCTTGGATGGCCATAATTTAGGCTGCACACAGCCTGAAACAAAAACCTCCGCCACTCTATAAACAGATGTCATTCTGGGGCTCCAGCACCAGAACTTATTGTTTCCACCACGATTGAACAATTGGATAGCAGGGGTGGGGATCAGAAGATGACGTCTTCGTCGCTGCATTCGCCGCCGCCAACAAGTATGTTGGTCGTGGCCCCCATGGAGATtCCCCTCTTGAGGGCGAGATCCTCGGCGAGCTGCTCCTCGGCGAAGAGCTTGGCSGCGGCCATCTGGCGCTCGACCTCCCTCCTCTTGTAKCCCTGGATCTTCTTGAGCCGGAAGAAGTCCTCGCGCTCGAGCTCGTCGAGCTCGCCCTT…
Ta#S17985627	424	G	R	H	RSL65	3g53120	02g48122	04g008520	3.59641	0.291667	0.0357143	8.16667	CTAACAACTTCTTATAGTTCCGGCAAAGCAAGTTATCATGAAACCGTTAACTGAGAGAGTCATCTCCTATTCCCAATCCTACATAACCCAAACCATACAGTATATGATATAGAGAAGAAGCTAGTGCGCCTTCCATTTTGCAAGCAAGCGGTCGTGAATGTCTCCTTTCTTGAMCTTTCCTAGGCTGTGCCTCAGCTTTGCCAGCGTTGAGGAGCTCAACTTGATACCCTGATCGATCATGTCCTCTGCrTACTTGCATGCCTCAGGCAACATCTCATCCTTCAGCTTTGATACAAGCATGTTACCRCCCTCCTCCAGTGGAGGCAGGCTATTCGCCGTCATGCATTTCCACACCTTGATCCCCGTCTCCCAGTCACGAGTATCCAAGAACACGCTGAG…
Ta#S17985640	418	C	Y	H	RSL65	2g56490	01g65320	03g041330	6.93411	0.75	0.5	1.5	ACAACAGGATCGTCACAACAACCACAAACTTCAAAGTAGAAGATGCTTACTAAGCAACAACATATATCATACATGCACAGTAGCCGTACTGTGAACCGGAGGGTCTGCTCAGACCCAGAGCTTGTGCAGCGCGTGCAGCTGGCCCAGAGAGGAAGATTTCAGAGACAGACGATACATCTCCTTCAGCTTGGCTGCGTCCCCCCTGCCGCCGCCGTTGGCCTGACCGGCGGCGGAGGCTGCCGGCCTGCTyGTGTCCAGGTTCYTCAGCATGCTCTTCAGCAGGCTCTGCAGCTGGCTCCAGAACTTCGGCTTTATGTCCAGGTTCACATCGTTTGAGTATTCCTCGTTCGCTTCGACAACATGGCGGCCTTCCAGCAAGTGCATCAGCGCGGCTTCAAG…
Ta#S17985682	289	A	R	H	RSL65	5g13660	10g41400	01g028840	160.254	0.75	0.222222	3.375	TAATTAAAATGAACCTATTACCAATGCCATAATTTATCCTAAGGATGATGGCAATTCAACACTAAATTACAATGGTAATTCAACACTAATAAGGAATAATGGTAATAACTTTCTTCTCTCTTACAATCCTTTGTATGTAACAGCACAAGCTAGGAAAACTGTAGTGAAATTCGGCTGACATCCACCATTATTCAGGCAGCGTTCTCGACTATAACATTGCTGCTTGTGTGCTTCCATGCTGGTCAGGTCaCCAGGCTCGYTCATCCGTAGCAGCGGATGGGGTCGTTGCAGCCCTTCTCCGTGGACTGTTTGAAGCCAAAGCGACCGCCCTTCGCAAGGTACTGCTGGTGGTACTCCTCCGCCYTGTAGAACCTCTTCGCGGGGAGGATCTCAGTGACT…
Ta#S17985754	511	T	Y	H	RSL65	-	-	-	4.99158	0.384615	0.15625	2.46154	GACCCTCAGTTACTAAGCTCGTCCCTCAGCTATGATTATTTCAAGATGAAATCAACATGCTATTTCTCTCACATGGAACATGTTCAGAATTTAGCCAGTCTCGCTAATATTCATAGAGCTACCAAAATGCTCTCTATTTACGAGCGCCACACAGACTATTTCCACTTGGCGGCAGGTTGGACACAACAATCCTCGCCGCAAGGGAGGCAGAGGCGGGCTGGGAGGCGGTGAGCGGGGCGGCGGTCTCGGyGGCGAGCTCGTCGAGCTGGCTGGTGGTGACGCCCATGTATACCCTGACGCAGACCGAGCACGGGGTCGCGGTGCTCCTGGCTGAGCCCATAGCTGAGCTTCTTTAGCCGCACCGTGATCTTGTCGAAGTGCACCGTCTCCGTCCGCCCG…
Ta#S17985865	176	C	Y	H	RSL65	3g59310	06g12220	04g027950	5.65024	0.444444	0.0769231	5.77778	ACCCACGCGTTCCGAAACAAATNTNCTTATTGATGATCAGCAATGGCTTCACTTACTGGGTGCTGTACTCGTTTATCACTCTGTTTGAGCTCACTTTTGCTGCAGTAATTGAATGGCTCCCTTTCTGGTCTTATGGAAAGCTGTTTTTCAATTGCTGGTTGGTCTTGCCCTACTTyAACGGTGCTGCGCATGTTTATGAGCATTTTGTGCGGCCAATGATTGTGAACCAGCARGTTGTAAACATCTGGTATCTTCCAAAAAAGGAAGGTTCAGAYAAACCTGACGATGTAATTTCAGCTGCACAGAAATACATTGAACAAAATGGATCAAAAGCATTTGAGACTCTCGTTAACAAGTTTAAGACTACAAACGCGAGGCGCTCAATTTTGGAGGAGGTAG…
Ta#S17985904	167	C	T	S		2g20570	-	09g024810	12.3584	0.815789	0.605263	0.741935	GACCCACGCTCCCGCGCGACTAGAGAGAGAGAGAGAGAGAGAGAGAGAGGGGACCGGGAGGCACGCCGCACGCACTTGCTCGCCCGCCACCACCACGCCGCCCATCGCCGCCGCCCGTCGGAGAAGGCGCCCGGAGACCCATGGCGGGCCGYAACGGCTTCGAGGAcGACGACGTCAACCCCTTCGCCGGAGGGAGTGTCCCCCCTGCCTCCAATTCYCGACTCTCACCTCTCTCCCACGAGCCTGCGGGTTTTTATAATGTGGACATTCCTATGGATTCAACTAAGGATGTGAAGAAAAAGGAAAAAGAGCTCCAAGCGATGGCCCCCCCTGCCTCCAATTCYCGACTCTCACCTCTCTCCCACGAGCCTGCGGGTTTTTATAATGTGGACATTCCTA…
Ta#S17985908	85	G	K	H	RSL65	3g57210	02g53780	04g034890	25.1134	0.285714	0.0526316	5.42857	CCCAGCGTCCGGTGGCACTTGTAATGTATATTGTTGGTAGGTTATGCTGCTGTGTCTGTGTCAGCTCCATGGATATTTCTTCGTkTACCAGGCATGATCCCTCCATTGCTATGCAGCTCCAATGTTATCCTTCTGCTTCTTACAGGCATTTTTCAACAATATTGGGTTCACCAGGTCAGGAAAGTGAGRTTGCAGGGCTATTAYGATTTTAGCCAAAAACTGAAGCACATTGCTCGACTTCCATTTGCCACTATTGCTTATGGCACTGCTTTAATGCTCTTAATCATAGTCTGGCAACCTTTTGTACATATACTATCAATTTCATTGTTACTAAGG
Ta#S17986094	323	T	W	H	RSL65	3g07930	02g11840	04g007340	68.4142	0.202847	0.107438	1.88804	CGACTGCCCTATGTRCTTAGTGTARCATATAGCACCTTTCCAACCACCAAACAAAAATCCATCTCCAAACGAACAGCCTCTTACAACCCTGTGAAACATCCCSGAAGACTATCTATTTGAAATGAAGCGCAAAATTTTCTATAACATGAACTAAAGTGCTAATTAAATTGCTGCCCAAACTGTAACCGGATAAGCCAATCCTAGATCACATGAAAGCTTATAGAATGAGGAGAAACGRGTTTTACATCAwCCCAGTAACAAACCTTTACAAACCGAACCTCTTAAGCAGGCTGCTGTTCCACTATCCACTATTGGTCAGGAGTCAGCACCCACTGTTCCTCACTATCATTTCCATTCACATGGATAGTGCCATCAGTAGAACCATCAGCCTCGACCTCA…
Ta#S17986160	542	R	A	H	LDN	3g31760	06g23160	01g014770	16.2004	0.0652174	0.0695652	1.06667	GGTGGTGGAGGGSCAAGAGGCGGCCCGCCTCGTCGGMGCSTGGATCTCTAGTGCTTACCTGGACCGCCTCGTCGTGGAGGTAGTTGCAGTTACTGAGGACATTGGAACTGCTGGTGCATTACGAGCTATTTCAAAGAGACTGGTCGCAAATGATGTTTTGGTGATTAGCGGCGACCTAGTAACTGATGTACTTCCTGGGGCTGTTGCTGCTACCCATAGAAGAAATGGTGCAGCTGTTACTGCTTTACTrTGTTCTGTTCCTGTTAGTGGTCCTTCAGATGCTGCTTCTTCRGGAGGGAAAGAYAAGGCTAAAAAACCATGTCGACTGAACATAGTTGGGCTAGACATAACAAGACAATTCTTGTTGCATGTTGTATCAGGAACTGATGTTGAAAAGGA…
Ta#S17986165	472	G	R	H	RSL65	3g49100	02g40860	04g026400	5.73204	0.458333	0.295455	1.55128	CAATAAATATAGTAGTTTGAAGTTTCTATGCATCTACATCTTATACACTGTCTGATGGATCTTATAGGGTACCAGTCTGATCATATATTTGACTGGACTGTGTCTAGGCAAGTAGCAGAGAATAACAGATTGCGAGTATGTCCTCCATTCCTCTTTCCAGTTGTTTTTAGTAGTGCAAGCCTGACTGTACTGAATGTGTAGCATTGTTTTCCTCTGTCAGCCAAGTGGAAGGACAGCTGGGTTGGTGGGrCCATCTGCAGAACGGGCTGAACGGATTGCAGCAAGACAGGATGTTCCTGATAGATTCTCTGGTTCAGTGGACACATTTGCCAGAAGAACTGGCTCCGGTTCTGGCCATCATGGAGAAAACACGAAGCACAGAACTCTATTGGATTCACT…
Ta#S17986174	105	K	G	H	LDN	3g03040	02g04100	04g002770	22.049	0.325	0.25974	0.799201	CCGAAAGGAGGAAAACAGCACGCCCGAACCCTACTCCTGCTACCGACACGCACCATTAGCACACCTCGCATCGTCGCCGGGGAAGAGCGGGGGGGRGAGCCGAGkAGGAAGAAGGCCGAGGATGTTCCGCAACCAGTACGACACCGATGTCACCACCTGGAGCCCGCAGGGGCGGCTGTTCCAGGTGGAGTACGCCATGGAGGCGGTGAAGCAGGGCTCGGCCTGCGTCGGCCTCCGCTCCGCCACCCACGCCGTCCTCGCCGCCGCCAACAAGTCCGCCAACGAGCTCTCCTCSCACCAGCGCAAGGTCTTCCGCGTCGCCGACCACGCCGGGGTCGCGCTCGCCGGCCTCACCG
Ta#S17986189	552	Y	C	H	LDN	-	08g40640	03g044080	45.0347	0.030303	0.122642	4.04717	ACCTGGAGCTTTCCAAGCGAACAAGGTCGACCATGGTCCTCGTGCCACGCAAGTATCAGGAGGACCGACGGAAGGCGTGTTCTAGATTACTCAGTATCTTCAGCTTCCAGCCAGGGGAAAGCAAGTGTGCGGAGCTTATCTTCCGAAAGGAATTTCATCCCTATGGGATCCCTGTGTTCAGCATTCCTCTCCATTGTGATGGCCTGATATTGATCCCTTGCATAATGGGGAAAATTTTCATCTGCAACCyGGCCACTAGAGAGTTTGTTGAGTTGCCACCTGGAAGCCCAAGTGTTCTCTTTGAGCACAGGGTCGCCTTTGGCTTTGATCCTTGGAGTGGTACCTACAAGGTGGCGAGGCACTTCATCCGCTCGTACAGAGATACTCTGCAAATAGATG…
Ta#S17986196	434	G	R	H	RSL65	2g26770	05g31760	09g018980	2.2149	0.266667	0.176471	1.51111	CTCAGCCCCATGGCCTCCATCTCGGTCCCGAACCCTGCCCCTTCCCCAACCGAGGACGCGGAGAGCATCAGAAAAGCAGTGCAAGGGTGGGGGACGGACGAGAACGCGCTGATCGAGATCCTGGGCCACCGGACGGCGGCGCAGCGCGCGGAGATCGCCGTSGCCTACGAGGGCCTCTACGACAAGCCCCTCCTCCGCACGCTCCARGACGAGCTCTCCAGCCACTTCAAGGGCGCGATGACGCTGTGGrCGATGGACCCGGCGGCGCGGGACGCCAAGCTGGCCTACAAGGCCCTCAGGAAGAAGGGCGGCGACCGGCACGCCTGGGTGCTCATCGAGGTCGCCTGCGCGTCGTCGCCGGACCACCTCGTCGCCGTCAGGAAGGCCTACTGCTCCGCC…
Ta#S17986207	552	G	R	H	RSL65	2g14730	01g43020	03g027960	7.79961	0.306122	0.414634	0.738295	ATATGACACCCTACAGGATGAAGTGAGGATTGCCATGGTTGGAAAGTACACTGGTCTGTCTGATTCGTACCTTTCTGTGTTAAAGGCTCTTTTGCATGCTTCTGTCTCTTGCCGCAAAAAACTTGTTGTAGATTGGGTTGCTTCCACTGATCTTGAGGATTCAACTGCCTCTGAGGCACCTGATGCTTACAATGCAGCGTGGAGTTTATTGAAGGGTGCTGATGGCATTTTAGTGCCTGGTGGCTTTGGrGACAGAGGTGTTAAAGGGAAAATGATGGCTGCTAAGTATGCCCGTGAAAACAATGTCCCCTATCTTGGCATATGCCTTGGSATGCAGCTTGCTGTTGTAGAGTTTGCGCGCCATGTTATGAAATTCCCTGATGCGGACAGCACAGAATT…
Ta#S17986218	178	Y	C	H	LDN	2g00660	-	03g008640	32.9922	0.369231	0.445783	1.20733	CGTACCGTGCTCGCGTGGATTGAATGGATCTCCGTGCCAGCTACCCTCTAGTTATTCCGCCGCCGCTGGCGGCGGCCGTCGTTATCCTCGTCGTCGGCGAGATCCCGGCGCTTGACGCGGCCGTGAACCCACACCAATGGCCGCGCAGCCGCCCAGCTCCTCGCCGCAAGATGGTTCtGGCGGAGGCGGATCCTCGGAAAATCTGGTRCTCCAAGCCCCACAGGCAGTGCGGGAGGATTACGTGCAGAACGCCGTMAATTTCCTCGCGCATCCGAAGGTGAAGGGTTCACCGGTGTCCTACAGGTACTCTTTCCTGGAGAAGAAAGGGCTCACSAAGGAGGAAATCGACGAGGCCTTCCGYCGGGTTCCTGATCCGCCGACAAGCAGTACGGATGCTGC…
Ta#S17986339	578	C	G	S		-	-	-	156.683	0.8125	0.933155	1.1485	CTTTGGGCCTTGTATGAGCGCTGGTGCAAAGATTTCAACCAAAAGCGTGATCATGATGAGATGGTTCACTGGTTCAACACATTCAAGGAGACTGTCCTGCTTGTCCACCGTCGGAACAATGCTAATCTGCCCTACAAATTGGGAATAAACAAATTCGCGGATGGGAAGCTAAGGAAGCTCTGTTGCTGTCATGATCCTATTCTTAAAAAGATTGATGAGGAGTTTGGCGACAAACCAGGTGAATTTATTcTAGGTGATGGTGACAAACTTCTCAAGCGAGTCTTCGCTGATTATAAGGTGGTTCATGGCAGACTGTATGTTCATTTACCAAAGGGAGTTGATGTGGAAACCATCACCACCAATCCTGAATGGGTCGAGCTGGAAGCGACCACAACCCTC…
Ta#S17986345	805	Y	C	H	LDN	4g27580	-	02g020440	25.6427	0.1	0.235294	2.35294	CTTCAATCACACTGGAGAATTTATTGCATATGCCAGTGAAGATCCTTTCATTGACATTGCCAATATTCAGACTGGACGATCAATTCATCAGATTCCATGTAAAGCAGCTATGAATAGTGTTGAATGGAATCCTAAATACAACCTCCTGGCTTATGCAGGAGATGACAAGAATAAGTACCAGGCTGATGATGGTGTTTTCCGAATATTTGGTTTTGAAAGCACATAATCTGATGCGGACCGGATTATCACyAGCRAAGTGTCTCTGTAGATTCAGTTATCTGGGCTTTACAATGTAACTCCATTTTTTTGTCGGCTTGAATGAGGTGTTTGGGTTGAGGGACTGGATGATGAATGCACCCTGTTTTGGTTGAGGTATAGACTGTGCATGCACTCAGCTAG…
Ta#S17986362	268	C	G	S		5g24040	04g55640	06g030790	4.94611	0.36	0.576923	1.60256	GTGCGTCGACCGAGCAAACACACACACACAGGAGCCAGCTGATCTTTCCCCCCTCCTTCCCACTGTCTCCGTCCCCACGCAGCTCAGCCACGCTGATTGATTCTCCCATCGTTCCATCCCCACGCAACTTCTTGGGCGACCGATGAAGTCCATCGGCAGCCGGGACAAGCTGCAGGCGGCGGCGGCGGCGACGGGTCCCCGGCGGGTGCTGCTGCTGGTCTTCGCCTCCTGCTTCGCCTTCGCCACGCTcCTCACCTTCCTCTACACCTCCTCCGGCTTCGCCTCCGCCGCGTCCTCCGGCTCGCGCCTGGGTTCGTCGTCCTCGCCTCACGCGGCGTCCGGCTCCGGGGCGGCGCTGCCGCTGCCGGTGTTCGACGCGCTGGTCCACTACGCSTCCTT…
Ta#S17986490	611	C	Y	H	RSL65	5g13740	04g40720	-	10.3352	0.432432	0.473684	0.912913	CTAAAGGTTCTGCTGGTGCTGTTGAACCAAATGATTCCGCAGCGATTCGTTCTGAAAGTGGCAAAATTAAATTCTTGGACCATTTTAGCCCCAGTGTGATGAATGGCCCATCTGTTTCTGCAGAAAACAATGATGAAACTACTATAARGGAAGTTAAGGGCAAAAAGAAAAGCAAAAGAAAACCAGATATGCAGTCTCAACGTGCTGGTATTATYGAACCAAATGATCTGCCAGAATCCCATCTTCATAyAGATAAAACTAGTGTAGCTGATCATTTTGATACTGGCAATGTGGGTGTGCCATCTGTTTCAGCAGAAAACACAAACAGAGAAGATGGTAATGTGGAAAAGGCGAAGGAAAAAAAAAAAAAAAGGGCGGNCGCTCTAGAGTATCCCTCGA…
Ta#S17986523	157	R	A	H	LDN	-	04g55710	06g030910	4.39018	0.409091	0.6	1.46667	GCGGCCGCCCTTTTTTTTTTTTTTTTGGCTAAGGCAGTCCCATGTTTATTATCCGGTAGCTCATGGCTTTGAAGTAACCAGTGCTAGTAACCGAGGATTCTTAGAGTAAAACCAGATGGCAATCGCAGGATGACCAAACGTATGTACACACACTACrTGCGGACACATCTCCGGCTGAGCTCGCGCACTTCAATCCCAGATGCCGACCTCCATGAAGCCGTCCTCGGTGGCGCAGCCCCGGAACATGCCAGTGCAGTTGAACCCGTAGGCGACCTCGCCGGTGCCGGACACGGCGATGAGCCCCGCAAACCCCTCGTCGAGCCGCTCCTTGACGCAGAAGTCCACGGCCTCCTGCAGCGGGAGGCCCTTGTACTCCATGACGGCCGCCACGTCCCGCGC…
Ta#S17986596	581	G	K	H	RSL65	1g09690	-	07g009410	5.8708	0.342466	0.442478	0.773973	GCGGTTGCACTCGGCGGGGAAGCCGTTGGGGAAGCGCCAGCCGTCGGTGCAGTAGTCGTAGGACATGTACTTGCTCTCGGCCCAGGCGACGGTGCCGAGGGCCTTGCCGTCGAGCTCCGTGTTCATCCACGCGTCGCTGCCGGCGGGGCACGCCGACGAGCCGCCGTTGCTGACGCAGCCGTTGGAGGAGTAKCCGCGGTAGTTGACGACGAAGGGCGCCTGGSTCCAGTCGATCTTGACGTCGCCGTGkCGGGTGGCCCAGTAGCTGCCGTCCCAGAGCGTGGCGTGCACCGTCATCGGCTGGCTGCTCGGGTACGGCAGGTCGTCGTACTTCTTGAACGTCCTCACCGGCACGTCGTCCACCTGGAATATGATGTTCTTGGGGTTCCAGACGATCTT…
Ta#S17986602	205	G	T	S		3g46880	02g36850	04g023940	72.0264	0.723077	0.733871	1.01493	GCGGCCGCCCTTTTTTTTTTTTTTTTTTTTTTTTTTTTTTTTTTGCGGGAATTACCTTCCCATTTTATGGAGTTATTAAGGACCGAAAATTGCATCTAGTATATGCATATTGCTGAAGCAACATGGCAATTCATATCATCTTATTTATGGTATATCAGTAAATATTGACACTTGACGGAAGGGATCGACGGGAATACATTCCTAgACTTACAAACGCAGTATATATACGATCATCCAAGGAACTCTGCCACGTCATCCAGCGACTTCAGGGTCTTCTCATAGTAGAGGTACGACTCGTACACCTTGGGAGTCCGCACAAACCGCTCGAACTGCACGGCAACTCGGTCATATTGTCGACGAGCTCGTTAGCGACGAGGACGTACTCGGGGCGGCGCGGYT…
Ta#S17986616	752	T	Y	H	RSL65	4g37200	09g37760	02g032020	18.8174	0.347826	0.047619	7.30435	TGGCACAGCATTAAAACCATTCACAGTTTGGTGCATGGTGGGCCGTTCCTCAACATTATGGCTGCTCTTCAGCTCAACGGAATGTTCAACTGGAACCTGCGGCAATGATCCGCATTGCGGGCTTGGTACTGCCTGAGAATCGATCCTCTTAGCGTTATTGGCAGAAGCATGTGACACAGCATCTGCATGAGGCCCTGTTGAATGGCCTGCGCTTGCAGGATCATCTACAGTTTTCTGCTCACTCGATGCyGCTRTGCTGCTTGGTGGTGGTGTTGGTATCGGAGATGAAGTCGGTACAGGTGGCTGAAAAGGAGTCGGGTGATTCGCCATCTTNTACCCCACCCAAGAACAAATGGTGCTCCAGGGGGGAATGAACTGGTTCAATTCGCTTCGATGCAA…
Ta#S17986636	284	C	S	H	RSL65	3g11340	02g22380	04g000840	3.74307	0.0769231	0.0263158	2.92308	TGAAATGAAGACCAAATAAAGATCTTCCTCTTGCGTGCAACTGCACTATCCAACCAAAATGAGTAAATACAAAACCAACCAACAAACCAATTCGAAGCCTCCTATGTTCATCAGACAATGACCCTTTCCAGTATTACAATGTTTCTCGCCGCCGTGTTTGCCTGTGTATGTTTATGTGATTGTGACCGTGAGTGGTATACCTTCCATTACCAACCTGCGATGACAACGGAGACGCCGGCGCCGGCGCCGcGGCTACTCCTGCAGCTTGTCGATGGCCTGGAGCAGGAAGGGCCGGAACCTGGTGAGGTTCACCTTCACGTCCTGCTTCATGATGGTCTCGGCGAGCGCCTGCCACCCCTGCTTGTGCAGCGCCTTGGGGTCGCTGAACACCAGGTGCTC…
Ta#S17986652	240	C	Y	H	RSL65	1g59410	02g01350	02g000660	17.2769	0.290323	0.45	0.645161	TAAGAGCGGCCGCCCTTTTTTTTTTTTTTTGGGGGGACTGTATCTGCAGCCTCTGCTGCTGATAGATTGACTGTTTTCGCAAATACAAGCTATTCCAGTTTACTCGGAACATCCCACGAGCACATAAAATTCTTCGGACCGACAAAAAAAGAAAAGCCAAAACTTATGTCAAGTCTGACTTACATATGCCTATAGCAACAGACAAATCAATACAATCAAAAATGGTATTACATGGTACAyATGRGGACAGGTTGCTAACTACGGGGAATGTCGAGCGCGGTGGAGTCATTGAGCACCTTGCGGGCRCGCCAGTAGATAGCATTTGATGTTTCTGATGTTCCCRCCGTCAACTCCATATTGTAGTACTTCCTCCATAGTTCCCTTTCTTGTGGATAGAGG…
Ta#S17986682	390	G	K	H	RSL65	1g62840	-	01g035750	12.265	0.04	0.473684	0.0844444	AAGCATCTAGGATTTTTTTTTACGATACCATTCAAGTCTTACAAAAAATGTCAACAGATACAMGGATCTCTTCCRAGATCAAATTGGTCCAAAGTGCAGGAACAGCTTACTTGGGGCGTCATTTTCAGGCAACATTTATTGGGACAAAATTCACTCCATTGAAAGGTTGCATGAGTTGGTCACAACCAAAAACCAGCAGCTGACTCTCTGCTTGGCTAACTACGTSCATACTCAAGCAAACGCAGGGGCkGGTGTGCAACCAGTGGCGGGTGCAACTTCAGACGTCTTCTGTGGAGAGCTGTACTTCTTTGTGACGAACCTGAAGAAATCTCTCCATAGCAATTCAAACATTAACCAATTTGTCCCAGCATCTGATGTTCCATCACCAGACCCGGATGG…
Ta#S17986752	344	T	Y	H	RSL65	4g36710	-	02g031450	6.05047	0.290323	0.210526	1.37903	CAGGCAGACGAGCCAGCGGGGGGAAGCCATGGATCGGTACCAGAGGGTGGAGAAGCCGCGGGAGGAGGTGCCCATCAAGGAGAACGAGATCCGCATCACCACCCAGGGCAGGATGCGCAACTACATCACCTACGCCACCACCCTCTTCCAGGATAAGGGTTGCGATGAAGTTGTATTCAAGGCGATGGGAAGGGCCATAAACAAAACTGTGATGATTGCAGAATTGATCAAGAGGAGAATTGTGGGTCTyCATCAAAACACTGCCACTGAATCCACTGATATTACTGACACATGGGAGCCRCTGGAGGAAGGCCTACTTCCGCTTGAGACAACAAGGCATGTGTCTATGATTACTATAACTCTTTCAAAGAAGGAGCTGGACACGTCATCTGTCGGATA…
Ta#S17986807	419	T	Y	H	RSL65	3g56100	02g57980	04g037930	4.69862	0.4375	0.111111	3.9375	TWTGCCCTTGTTCTATGCCCTACAAGAGAGCTTGCCGTCCAGGTTACAGCTGAGGCRAATGTTTTGGTGAAGTACCATCATGGAGTGGGTGTTCAGTCTCTTATTGGTGGTACCAGATTCAAGCTTGATCAGAGACGATTAGAGGCTGATCCATGCCAGATTTTAGTGGCAACACCTGGTAGGCTGCTGGATCATATTGAAAACAGGTCTTCATTCTCTGTCCGCTTGATGGGATTGAAATTGCTTGTGyTGGATGAAGCTGACCACTTGCTWGATTTGGGTTTTCGCAAAGACATAGAGAAGATTGCTGATAGCTTGCCRCGCCAAAGACAGACACTACTATTTTCAGCTACTGTTCCAAAAGAGGTTCGAAGGGTTTCACAGATGGTTTTAAACAAG…
Ta#S17986827	166	T	Y	H	RSL65	1g04850	03g59060	01g004530	24.516	0.344828	0.423729	0.813793	GCGTGCCGTGCCCCACCGCGCGTTCCCCCCTCCCTGCCCCACGCGCCCGCGCCGGAAATAGCTGCCCATGGTGGAGCGCCGGCCGAGGATGAGCAGCCCCCATGGCGGCCTCGACGACCAGATCGAGCGCCTCATGCAGTGCAAGCCCCTCCCCGAGGCCGAGGTyAGAGCACTGTGCGAGAAGGCCAAGGAGATYTTGATGGAGGAGAGCAATGTTCAGCCTGTAAGGAGTCCTGTTACAATCTGTGGTGATATACACGGGCAGTTTCACGATCTTGGGGGGCTGTTCCGAATTGGTGGAAAGTGTCCGGATACAAATTACTTGTTTATGGGAGATTATGTAGATCGTGGCTACTATTCTGTYGAAACTGTCACGCTGTTGGTGTCYTTGAAAGTTCG…
Ta#S17986869	175	C	T	S		4g28070	11g32620	07g024260	73.9266	0.717647	0.868571	1.2103	TACGACCCACGCTTCCGCGGGCATCGACAAGCGCCACTTCCACCTGACGGAGGAGACGCGGGTGCCGCACCCGGAGCTGTACGACCACGACGCGCAGTCGCTGGACAACCGCCTCGCCATGACCGTCGACGCCGTGCCGAAGCTGGCGCAGTGCGCGGCCGCCAAGGCCATCTCcGAGTGGGGCCGCCCGGCGAGCGAGATCACCCACCTCGTCTTCAGCACCTACTCCGCCTGGGGAGCCCCTAGCGCCGACCTGCGGTTGGCCACGCTGCTCGGCCTCCGCCCCACGGTCAGCCGCACCATCCTCAGCCTCCACGGCTGCTACGGCGGCGGCMGGGCGCTGGGCCTCGCCAGRGAGCTCGCCGAGAACAACCGCGGCGCGCGCGTCCTSGTGGCCTG…
Ta#S17986884	700	C	Y	H	RSL65	3g44340	04g32560	06g014590	117.606	0.127451	0.0774194	1.64624	CGCCAGGTTACCAAGGATAAGAACGAGGCAGTACGTGGCCAAGATTTTGAGAAGGCTGGGGAACTAAGAGACAGAGAAATGGAACTGAAGGCACAGATTACGGCCATCATTGACAAGAGCAAGGAAATGGTYAAGGCAGAGAGCGAGTCTGGTGAAGTTGGTCCTTTGGTCACGGAGGCAGATATCCAGCATATTGTCTCCTCTTGGACTGGAATACCTGTCGAGAAGGTTTCCGCTGATGAATCTGACyGTCTCCTGAAGATGGAGGCAACACTGCATCAACGTATCATTGGCCAGGACGAGGCTGTTAAAGCTATTAGCCGTGCAATCCGTCGAGCCCGTGTTGGCCTCAAGAACCCAAACAGACCTATTGCTAGTTTTATATTCTCTGGACCAACC…
Ta#S17986891	633	Y	T	H	LDN	3g07530	02g10820	04g007030	11.5688	0.130435	0.217391	1.66667	ATTTGTTTACGGAGGGAGTAACTCTTAACGTTTCAAGAGATAATCATGTGTCCTTATATTATCCTTCTTGTAATGGCTATTTTAGAGTAAACAGGTTGTGAAGTTATGGTTTCACCATTAATTTGGACAGCTCTTGGTCAACTGATTTTGTTTAATTTTGGCTGGAATTGTTAGATTACTCCAGACTCCAGGCCTATCTGTTTATGCTTACCGTGTGGTTGTTTCAGGTGCTGAAGTGCCTGAAGTCATyACCAGGTTCAACTCAGGCAAGAGTCCGTCAACTGGGAAGGTGCGAAAAAGGACMATACAGCAGGACCCAGTAAAGCTGGCAAAGGAGCAGTTCCAGATAGCAGCTGAGTCTGGATCTGACCTCGGTTTACGGTGGTTGAAGAGGMTTGG…
Ta#S17986896	283	G	A	S		1g56090	02g27950	04g019250	18.9345	0.540881	0.610619	1.12894	TCATCTTCCCATATATCTGGTGGTACTCATTTGTCTGCCACTGCTGAATACCAGTCAAACAAGCTTTTGCCTGCTGACGCCAACAGGTTGGATGGTAAGAGAAATAAAGATAGTAGTGGTGACAAAGACAACAGGATCTTGCAACCTGAGAATACTTTAACTGAAGGGGGCCGGCCGCTGATTTCTGAAGATTTGGAAGGAGCACCTTCAAGGTCGCGTGCGTCTGAGCCTTCATCTTCTGGCCAAGGAgACAAGTCATCAGATGGTTTGGCACAAGATTCGACTCTACCCAGCAAACTTCCTTCTGCGCCTGAATATGCGAATTCTTCTCAAAGACCTGGCAGTTCTATACCATTAACATCCGAGCGTGTTGCTGCGAACTCAGCTGCGAGTGCTGCT…
Ta#S17986899	25	T	K	H	RSL65	2g34830	07g32420	05g004810	24.8498	0.3	0.266667	1.125	CCCATTGTCACCAGCCAAGGCCCTkCGTGCAGCAATGCTTAAGAGRCGTTTTGCTGGAACGATTGTGAAGGCACAGCAGAAGGCACTTCTGGACCATGGGCAGCAAATAGACCCTGCAAAATTACAGTTGGAAAAGGAGAGGCTGGAAAAAAGGCAGCAAGAAGAGAAAGAAAGGATTGARGCCCAGGTGAAGGCYGCTGAAGCTGCTGCACAGTTCAAGTTAGATGAAGAATTAAGGAAGAAGAGGGAGCGAGAAAGAGAGGCAGCACGCCTGGC
Ta#S17986921	233	G	R	H	RSL65	4g19510	-	-	25.0718	0.276018	0.160069	1.72437	CCGAACACATGCAAGAGCNCGGGCGGCGCGGGGTGCGAGGGGGAGGAGGCGGTGGCCATGGAGTCGCAGACGATCCGCCACATGATCGAGGACGACTGCGCCGACAACGGCATCCCGCTCCCCAACGTCAACTCCAAGTTCCCCTCATCCTGGCTGCCAACTACCTCAACATCAAGGGGCTGCTGGACCTGACCTGCCAGACTGTTGCCGACATGATCAAGGGCAAGACCCCrGAGGAGATCCGCAAGACCTTCAACATCAAGAAYGACTTTACSCCCGAGGAGGAGGAGGAGATCCGCAGGGAGAACCAGTGGGCCTTTGAGTAGAGGAGCATCTAGGCGATGGCCAGCCCGCACCGCCGCGGTGAAAGAACAACGCTTAGTATGCGTCATGTCTGTA…
Ta#S17986923	544	A	R	H	RSL65	2g38160	05g03550	09g002290	15.2471	0.333333	0.190476	1.75	MAAGTTATTTGGGAAAATTCTGAGCCATCAATCATCCTTGCAAAGTTCTGGCTCATCATCGAATGTAACKAGAAGCAAGCCTCCCCCGCCAACGACAGCAGCAGGATTGTTGGGMAGYGGAATGGATCGCATGGTTTATTCATCTAGGCCCACAAATACTGCCCACTTTGGGCAGGACGAGCGAGTGGTGAGGAGCTACACTCACCTGGAYGGGAGCACAGYACAGCCCGAGTCRTCTTTGTTCAGGGTaGCGAAATGCCAGAGATCATCATTGGCCAGCGTGCCATTTTACTCGGCTAAAAATGGCACACTGGGTGTATTAGCAGAGTACCAGCAGCCTTTGCGGCAGCAGCTTCCATCAGATCCGAAGCGGCTGGAAAGCTACGCTGATCTCCAGAA…
Ta#S17986959	354	G	S	H	RSL65	5g27220	04g59260	-	9.74338	0.625	0.4	1.5625	CCTGGCCACCGCAGCCGCGCTCCTGCTCTCCCCGGCCATGTCCCTGCCGGGCTTCCCCGGCGATGCCTCCCCGGGCTTCCACGCCGCGTCGTGCCCGCGGCTGGACGGCATCGTGGGGTCGTCCGTCGAGGCGGCGCTGCGGCAGGAGGTGGCGGTGGCGGCGGGCCTGCTCCGCCTCTACTTCCACGACTGCTTCCCGCAGGGCTGCGACGCCTCCATCCTCCTCAACAACACCGCCGCCCGCGAGACgGCTCTCGGCCCCAACCTCACCATCCAGCCGCGCGCCATGCAGCTCATCGAGTCCATCCGCGCCCGGGCGCACGCCGTCTGCGGGCCCGTCGTCTCCTGCGCCGACATCACCCTGCTCGCCACCCGCGACATCATCGTCATCTCCGGCGG…
Ta#S17987011	82	C	Y	H	RSL65	1g12220	03g48104	-	13.7423	0.3	0.166667	1.8	TCCCGCAGAGGTGAACAGNCCAGAGTTGTCAGAATGCAATCTTTACGGCTATATCCACCAATATATCCATTTGCTCGAAAGyGATGTCCGAGTAGATGTTCTTGAAGCACTAAACGAGAAGATAAGAAAGCGTTTCAAGACACCTAAATTGWCAAATAGCAACTTTGCGAAGATCTGTAAGCATGCTTCTCTGTCRTGGTGCCGKTGTATACTCATCAAATTGGCCTCAATCACCCCGCTGCCTGAATCTATGGACACAGACAATCAGCCTGTTCCATTATCCAATGGCCTTCTGTTGTACGTTGATCTGCAACCTGATGAGCTCCTTATCTC
Ta#S17987012	429	R	G	H	LDN	2g41190	-	09g029740	5.11387	0.363636	0.258065	0.709677	GGAAGTGAAGGAGAAAAGAAGAGTCGCGGATGAAGCAACTGTGGACCCAAAGCTACTGCAGAAGTATGCGATTAAAAGCGATGGCCATGAGATTGAGAAGGCTCTGCAGAATGAGAAATTGTCTGCAAGCGGCGTTATCAGTGTAAAATCCAGCAAATCAAGTGCAGACAAGAAAGAGAAGCATAGGGAAAAYGAAAAATCGAAAAGAAAAGGACAAGAYAGTGGTAGATCGGAGRAGAAGAAGAAGCGrACTTGAAGCTGCCGCTTGGAATTGAGATTGTCTGATTCTGGTGTTTTGTAATCGCCAGAGAAACCTCTCCAGAAGGGGTAAGAGGGAGCAGAAGTTGGGAAGCAGGCTATAATATGTAGAATCTCCCTGAGAAACCTCTCCAAAACCCT…
Ta#S17987023	468	A	W	H	RSL65	2g35830	05g05700	09g003820	56.1494	0.142857	0.15625	0.914286	CAAAGTTATGGCCCATACRCAGCTAGTTGCRGARTGTGTGGAGCAGCTCAGCCGCATGTTCAAGCCTGACTTCAAAGCAATCAAGAAGAGGATTGAAGATCTCATCACGAGGGATTACCTGGAGCGGGACAAGGACAACGCCAACACATACAGATATCTGGCTTGATTAGTATTGGTGGTAGGTTGCAAGCTTGCTGATGGTGGCAGCTGCCGTGTCGCGTTCATGATACGCTCCAACGACTTGCTGCGtTGTTGCAGCTTATTTTGGGGATTTCGGTTGCTATCTTCCCGGGCTGGTCTAATTTTGTACATGGGTCGTCAGAAACACTATTAGGCAACTCAGGATTAGAGGAGGCACCTCGGTACCACTGAATTATCCTTCTCTTGCAGTGCTTTTCA…
Ta#S17987046	565	S	C	H	LDN	2g41640	01g39290	03g025840	23.2417	0.833333	0.583333	0.7	GGAGCTTCCGACCTTCGCCGTGACGTCGCTCCGTCTGGCGGCGCTGAACGTCTCCGACTCCGACTCCGTCACCTCCCGCATCGARTTCACRGTGACCGCGCGCAACCCCAACGAGAAGATCGCGTTCGTGTACGGCGACATCGGGGCTGCCTTCGCGGCCGACGGCACGGACATCGGGGACGGCACCGTGCCGGGCTTCCTCCACCCCAGCCGCAACACGACGGTCATCAAGGGGTCGGCTTCGGCGGCsGCCGCGACGGTGGACCCSGTGCAGGCGGCCAGTCTCAGATCCAAGAAGTCCCATGCGATGTCAGTGGAGATGGACTCCAAGGTGGGTTTCCAGATCGGGCAGTTCAAGTCGAAGCGCATCAGCGTCCGTGTGCTGTGCGGTGGCTTCAG…
Ta#S17987085	518	T	C	S		3g06880	06g41590	04g006430	13.7097	0.34375	0.482143	1.4026	GCTAGACATTGTGGCGTATGCTGGGTATGGATTTGCTGGCACATCTCTTGCGATGCTGGCCCGCATCTTCTGGAGCTACTTATACTACTTCATCATGCCATGGTTCTGTCTCTGCACTGGCGTGTTCCTCGTGAAGACCATGAAGAGAGTTCTTCTGGGTGGACCAAGGAGTTACGAGCGGCATCCGAGTCGAAACCACTACTTTCTGCTCTTCCTGGCGGTCGTTCAGTTCCCGATGCTGTTTTGGCTtGGCAACATCAGTGGTTGATCTTCCCTTCTTATGGTTGAGCTTGGTAACGTGAATCGAACTTTAGGAGGATGCTGTGCAGGATACACTCGTGGTTAACTTCTCCTGGTGAACTTGGTAATAGCTTACCTAATTGCTTAAGACTCTTGTGA…
Ta#S17987111	294	R	G	H	LDN	3g27210	10g30054	01g021290	15.4177	0.258065	0.205128	0.794872	CGGTTCCCAACGATCGCATTCCTGATTTTGTTTGTTGGTCCTAGTTGGAGTTGAATTTGCATCGAGGGTTGACTTGACTGGTGGTATACCCGGCGCCGGAGATGGGCAAGGGCGGCGGCTGCGGCCCCAGCAAGAAGCGCCAGCCGCCGGCCCCCACCGTTGCCGCCGCGCCCTCGTCGGCGACAGCCACCGCGGTCCCGCGGGACGCGCCCGAGGAGGCCCTGGACGCACCCACCGGGGAGTCGAGGCrGACGCTGCGGCTGTACATCGTGTTCTACTCGATGTACGGGCACGTGGAGGMGCTGGCGCGTCACGCGGCAGCGGGAGCGGGTGCGGTGGAGGGGGTGGAGGTCGTCCTGCGGCGGGTGCCGGAGACTCTCTCGCCGGAGGTGCTGGAGA…
Ta#S17987193	280	G	K	H	RSL65	-	-	-	12.7004	0.111111	0.395833	0.280702	TGCAAGCAGGCAGGACACAACAAGGCAACATGTGAAGCCCTTCTGTAGACAAAGCAAAATCTTGATCTGCATTATGTATAGCAGGTTCACTTGGAGGTCCGATGTGGTGAAAGAGAGTTCATGGTAGTGGCTTCTGTATTTAGACGGAAGGACGGAGATAACACGACATCATTCGATATGATTTTGTTTATATGAAGGGTGCAACTTAAAGTTCTGTAGCGATGGACTAGAGATGATGATCCGGTGCTAkCTTCTGGACAGTGTCRACTGAAAACAGAGTAGTCGATGGTTAGCTGTTTAGTTATAGCTGTAGGTTCAGTTATTTTATCCTAGTGTCATAGTATTAYTCTCAAATTCTTGTGTRTGTCATAGTTCTTGTAGTCAGTTATTGCTCTGCAY…
Ta#S17987198	529	G	R	H	RSL65	4g28820	09g19890	-	2.13191	0.27027	0.190476	1.41892	TCCGGTTCTTGCCGCCGATCCAGATCCTTGACATGCGAGACTGGCGGCGGCAGAAGCGAGAGCTGCTTGGCAACGGGCCGCAAACCGCTGCTTATTTCAGGAGGATGCAAAGAGAGCTCCAAAACTGGCCTGCTGTCCACCGACAATGCAACAGCATGAAGCAAACAGCGGGAACCCCACCAGTCCGCGAGACTGCCACATCCCGAATTTCATGCATTTGAACTGGAACCCGATGAACTCCAATCAGCCrATAGATGCCTGGTTTCTTCAGCTGCAGCCCAATTTCGGGTGCCACAAGGTGCTTTCTGGTGACCATCTGAATTACATGGGCGGAGAAGCCACTGCCAAGAAAGTGGACAGTTTCTCGCCCGTCTCTACGCTTGACGACATCAACACGAA…
Ta#S17987317	138	S	C	H	LDN	2g54320	01g61970	03g039120	14.8172	0.636364	0.4	0.628571	TGGATCAGAGTACGNCGACCCACGCGTCCGCGCGCCTGGCCAATACGCGCACCTCCACGACCCGGCCTGCTCCCCCCCTCCCCCCAACCAGATCTCGCCGCGATGGCGCCCGCCGATGCCGCGCGCCGCCTGCTCCTsCTCCTCGCGGTGGCCGGGGCCGTSCTCCGCCCGGCCGCGGCGGAGATCAAGCAGGAGTCCTTCAAGGAYGACTCCCGCGGGACCATCCTCTTCGAGAAGTTCGGCTTCTCGCACCGCGGGTCCGTCTCCATCGCGCTCACCGGCGCCAAGGYCGTCTCCAAGCTCGCCAAGCCGGACCCCGCGCAGCTCGGCTTCTTCCTCCTCTCCGACGAGGCCCTCTTCGAGGCCATCTACGAGCAGCCGCCGCCCAC
Ta#S17987334	675	G	R	H	RSL65	3g47680	02g38200	04g024840	21.7935	0.22	0.22807	0.964615	GCTGCGCAAGGAGCTCGACCTCTACGCTTCCCTCGTCAATTGYTTCAAYCTCCCTGGCCTGCCCACCAGGCACGACAACGTTGACATCGCCGTCATCAGGGAGAACACGGAGGGCGAGTACTCGGGTCTCGAGCACGAGGTCGTTCCTGGCGTCGTSGAGAGCCTCAAGGTGATGACGAAGTTCTGCTCTGAAAGGATTGCCAAATACGCCTTTGAGTATGCTTACCTCAACAATAGAAAGAAAGTGACrGCAGTGCAYAAAGCAAACATCATGAAGCTAGCTGATGGTTTGTTCTTGGAGTCCTGCCGTGAGGTTGCGACGAAGTATCCTGGAATTCATTATAGTGAAATCATTGTGGACACTTGCTGTATGCAGCTTGTTGCAAAACCTTACAGTTT…
Ta#S17987392	768	T	Y	H	RSL65	3g57770	02g52960	04g034380	13.369	0.363636	0.217391	1.67273	TGTTGCAGCCTCCTCGCGTAACTCCACTGTGAGAAAAGATGCAAATGATGATAGTTCTCCAAAATTTGGTGCTGGATCTTCAAGAGTTGGCCAGCGGACTCCTTCATTACCACGGCCCAAGGATTCATCGAAGCCATCCAACAGCAAAGTTTCACCAGTTACTAACTCCGGCATTTTTCATATGCCAATTTACTCAAAAGAAAATGCACTCTACTGTGATGTATGCATGCGGGGTGAAACTGTGTTGAAyCGAGTATCTGTCTGCTCCGGATGCAAGCAGGCTGCTGTCCACATAGATTGCTATAAGTATCTAGAGATATGCATTGGCCGCTGGAAATGTGAACTTTGTGAAGATATTTCACCAGAAGCTGCTAGCTCTAGTGATCAATCTGACAGTTA…
Ta#S17987403	248	A	G	S		2g20550	05g42350	09g024840	113.69	0.622222	0.430108	0.691244	TGAGATCCTGTGCTCGACCCACGCGTCCGATTAAAAGCTATAAAGGCAATCGTTGTCACTCAGAGGGAGAATGGAAGAAGAGACGACCGCAGGTATAGCAGAATGAAGTATCTGCTTGACAGCTGGGGTATTGACAAGTTCCGGGCTGAGGTTGAAAAATACTATGGAAAGAAGTTTGAAGATTTTCATCCATTGCCAGAATGGCAATTCAACAGCTACCTTGGCTGGCAGGAACAGGGCGATGGTAaATTATTCTATGGAGTGCATGTTGATAACGGTCGTCTTGGGGGGCAAGCAAAGAAAACTCTGCGAGAGATAATTGAGAAGTATAGCTTGGATGTTAGYATTACTCCAAACCARAAYCTTATCTTATGTGGSGTTGATCAGGCATGGAGAGAA…
Ta#S17987419	326	A	G	S		1g39090	06g34690	01g043220	24.1568	0.404412	0.27907	0.690063	CTCGCCGCCGCCTCCCCGTGGTCTTGTCTCTCGCCAGATCGCCATGGCATTGCACGCCCCCGTCCTCGTGCTGAAGGACTCKTTGAAGAGGGAATCCGGCGCCAAGGTTCAGCATGGCAACATCCAGGCCGCGAAGGCTGTGTCAGACATCATYCGCACAACGTTGGGTCCTAGGTCCATGTTGAAGATGCTTCTGGATGCCAGTGGAGGTATCGTGGKCACTAATGACGGCAATGCTATATTACGGGAaCTAGACATTGCACATCCTGCTGCTAAGTCTATGATTGAGCTAAGCCGCACACAGGATGAAGAAGTGGGAGATGGGACAACATCTGTMATTGTTCTAGCTGGTGAGATGCTSCATGTTGCAGAAACATTTATTGAAAAGAACTACCATCC…
Ta#S17987465	178	Y	T	H	LDN	1g77100	03g02960	01g049120	15.9485	0.0714286	0.173913	2.43478	TCGATGGGNTTACGNCGACCCACGCGTCCGCAGCATTTCACCATGGTGAGCGAGCAGACGCCGGTGCACCACGGAGCCGGAGCTGGAGAGCGGCGACGCGCCGGAGGTCGTCAAGGCCGAGGAGCCCGCGGAGGACGGCGCGCCCGTCGTCGAGGACGTCAAGGAGGGCGACGGTGAtGARGACGAGGAGGAGGACGAGGATGATGACGAGGACGACGAGGATGAAGACGGCGAGCTGGGTGTGGCCGGGAGCGAGGGGTCGAAGCAGAGCCGGAGCGAGAAGAAGAGCCGCAAGGCCATGATGAAGCTCGGGATGAAGCCCGTCACCGGCGTCAGCAGGATYACCATCAAGAGAGCCAAGAACATCCTGTTCGTGGTGTCGAAGCCGGACGTGTTCAA…
Ta#S17987489	518	A	G	S		4g14940	11g37900	09g029260	59.5675	0.233129	0.556818	2.38846	GCGTCGCGCTCTCCAAGGACCTCATGGCCGTCGCCGGCGAGGCCCTCAAGACCAACATCACCACGCTCGGGCCCCTCGTTCTCCCCATGTCCGAGCAGATCCTTTTCCTCACCTCTCTCATCGGCAAGAAGATCTTTGGCCTCAAGATGAAGCCCTACATTCCGGACTTCAAGATGGCGTTCGAGCACTTCTGCATCCATGCCGGCGGCAGGGCGGTGCTGGACACCATCGAGAAGAACCTGGAGCTCAaTGACTGGCACATGGAGCCTTCAAGGATGACGTTGAACCGGTGGGGGAACACGTCCAGCAGCTCGCTCTGGTACGAGCTTGCGTACACGGAGGCCAAGGGACGCGTCCGGCGCGGGCACCGTGCGTGGCAGATCGCCTTCGGGTCAGGGT…
Ta#S17987496	318	Y	C	H	LDN	1g01090	03g63710	01g000770	18.2876	0.16	0.25	1.5625	CAACCTCAACCTGAAGCGGCTGGACTGGCCGCCGACCGACAGAGCACCAACCGGTGGACTGGACACCGCGGCTTCCTCCTTTCTTCACCTCGCCGTCAAGGCCCCCGAGCAGCCAGATCTCCCTTCCCTTGCCGCCGGAGCCATGGCGTTCGACGCCTTCACCGACAAGACCGCCGTCTTCCGCCGCCTCAAGGCCAAGCCSGAGAACAAGATGTGCTTCGACTGCAACGCCAAGAACCCCACCTGGGCyTCCGTCACCTACGGCATCTTCCTCTGCCTCGACTGCTCCGCCTTCCACCGCAGCCTCGGCGTRCACATCACATTCGTCAGGTCAACGAACCTGGACTCATGGACTCCGGATCAGCTAAAGATGATGGCTTTTGGAGGCAACAAYCGTGC…
Ta#S17987512	515	G	S	H	RSL65	-	-	-	9.21732	0.25	0.222222	1.125	CCGGCAGCTCGCCCACGGCTTCGTGCGACGSYGGCGGAGGTGGCAAGGGTGCTGCTCGCGCGCCGTCGTTCGCCGCGCCGAGGCTGCTGCACTCGTCGTCGCTCCCCGCCGGCGGCCGCGCCGCGGTCGTCATCGGGAGCCCCGCGCGGGACCCAGAGGCGTTGTCCGCCTACGCCATGAGCCCGACCTCCGTGCTGGACGCGTCGGCGGCCTTCGGGTCGCCCGGCCCGGCCGTGGACGCCGGAGGGGsCAAGCGCCGGCCCTGGTGCGACGGGTGCGCGGGCCCGCACGGGCTCGCCGACGTGCTGGACTGCGCCCACGAGGCCCAGCGGAGGAAGAACGTCCTCCGGGGCGCYGTGAGGGCGCAGGCGCCGGCCCTGGTGCGSTCGTCCTCCCTGG…
Ta#S17987587	375	A	R	H	RSL65	2g48500	01g52390	03g033140	86.3382	0.275362	0.349206	0.788538	GCAGCGCCTGCTGGAAAGGCGGCCCAGACTGCGGCGKCGGCCAAGTTGACGACCAAATCCGCTCCCCCGGCRCAGGCTGGGAGGGATGCGAGGAGCGGAGGCCCACCATCACGTGGAGGATTTGGCCGTGGTGAACCTGGCCGCGGCAGAGGTGGCGGCCGATACGGCCAGAACCGTGACTTTGGCAGTGAGAACACGAATGGCTACCAGGGAGGTTATGGTGGGGTAGGTTCTGGAGATGGCGCTGTArCTGGAGGCGGGGATGGGGAGAGAGGCCCTCGACCATACCGTGGAGGCGGTGGTAGACGTGGTGGTTACCGCAACGGTGAGTTTGGTGATGACTCTGAGAGACCACCTCGGAGAAACTATGAGCGCCACAGCGGGACTGGTCGTGGCCAA…
Ta#S17987643	535	M	C	H	LDN	-	-	-	1.72822	0.418605	0.215385	0.51453	GCCAAGGTGGAGATCGTGGTGCGGGAGGGGGAGCTCGGCGAGACGGCGGCTGGATCTGAAGCGCGGCTGCTCCACCTTCCTCAGGGTGGCGGGGATCTCCGGCTCGGGCCCGCGCGCTGGCGTCATCCGCCGCTTCCTCAGGGTTGGCGGCGGCGGGCTGCGTTCCGGCGGGAGGGCGGCACGTTCAAGGTGCTGCAGGTGGCGGACATGCACTACGCGGACGGGCGGAGCACCGCGTGCGAGGACGTGmTGCCCGAGCAGGTCGCCGGCTGCTCCGACCTCAACAYCACCGCCTTCCTCTACCGCGTCATCCGCGCCGCGGACCCCGACCTCGTCATCTTCACAGTTCACTACTCGAGGCGCTGGGCTGCGGCTTCATCGAGGCGGACGACAACCACT…
Ta#S17987730	727	C	Y	H	RSL65	3g48060	02g39100	04g025240	9.31997	0.388889	0.0357143	10.8889	CTGATAATCAGCTCTCCGGCCAGCTACCAGATTGGATGTTCTCATTCCCGGTTCTCCAGTGGCTTGATTTGTCTGGCAATAGGTTTGAGGGTTTCATCCCTGATGGTGGTTTCAATGCAAGTTCAGTGCTTAATGGCGCAGGTGGTGGTCAGGGCATTCCATCCGGTGGTATGATTTCACCTCAATTGTTTGTGTCAGCATCTGTTGATTCCACAGGTCAGCAGCTTGAGCTTGGTTATGATCTTCGGGyAGCTCCTGGTATAGATCTATCAACGAATTTGCTCCATGGAGAGATACCTGAAGGGTTGGTTGCAATGAAGGGATTGGAGTACCTGAACCTCTCTTGCAATTACTTAGCTGGGCAGATCCCTGCAGGGCTTGGGGGGGATGGGGAGGCTG…
Ta#S17987864	749	M	A	H	LDN	5g25800	04g57640	08g000400	11.0705	0.142857	0.210526	1.47368	GCTCTGTGCCAAGAATGACACCTGAAGGCCCGGAATTTCTTTCACTGAGTATTGCGCCACAAAGCCAAGTAATTTACCCAACTAAGTGCCATGGTGGTGATTTGAKTTCTTCTGTCGCAGCTCCAGCTCATGTGCCAGGACATGTGAACTCTTCAGCTTTGAGCGCTGAAGGCTGCGATTCTCTAGCACTGAGTATCGCGCCAAACTGCCATGATCCTCCAGCATCAAGCAACAACGAGCCAGCGYTCCmTGGGGCTCCAACAACACATACAGCATCTGAAGGCGAGCACTCTCAGGCGCCGAGTGCAGCCACCATGGGTTATACTGCTCCTGCACCGACAACCGGGGAGGCTGTACAATTTGGACCCTGCAATAGCCATCGGCGCCCGTCCCTGAGCC…
Ta#S17987888	394	K	G	H	LDN	3g53710	02g54700	07g001980	38.4868	0.684211	0.875	1.27885	GAGCGAGCGACAGCCATGCCGGCGGACGCGAAGATCCGGTGGGGGGAGCTCGAGGAGGACGACGGGGGCGACCTCGACTTCCTKCTSCCGCCGCGGGTGGTCATCGGGCCCGACGAGAACGGCTTCAAGAAGACGATCGAGTACCGCTTCGACGACGACGGCAACAAGGTCAAGGTCACCACCACCACCCGCGTCCGCAAGCTCGCSCGCGCGCGCCTCTCCAAGGCCGCCGTCGAGCGCCGCAACTGGkCCAAGTTCGGCGACGCCGCCAGCGGCGACGACGCCTCCGCGCGCCTCACCGTCGTCTCCACCGAGGAGATCCTCCTCGAGCGCCCGCGCGCCCCAGGGAGCAAAGCTGATGAACCAAGTGCKTCTGGTGACCCACTGGCAATGGCAAGC…
Ta#S17987908	214	Y	C	H	LDN	-	-	-	2.37392	0.105263	0.333333	3.16667	AAGCAGGCTGGNACCGGCCCCGGATGTATTGGATATCGTCGACCCACGCGTCCGCCCACGCGTCCGATGGCTGGCAACCGAGACCAGCTTATAACACTTCTACTCCAAGTCGCTGAATGTGCCATCACTATTCTCCTTGTTCATTTCCACGATGAAGCTTGTGCAGAAGACTTGTCTTCATTTTCCGAYGAACTACTCCCTTTATTGGAGAGGyTAGAGCATTTAAAAGAGGACAAAGTTGGACGTAATCTCAAGTTGTTCTACAGATCTGTTAGCACTTTGAAAGAGATGACCGTAAGAAGCATGACCATGTGATGGATAACGGGGATTAGTATACAATAGAAATGATTTGTAGGATATGTGTAACAATGTTGTTGTATATGGTGACTTACTGGCATA…
Ta#S17987914	623	W	A	H	LDN	3g04650	-	04g004246	19.8482	0.265625	0.5	1.88235	AGTGATGAGGCAAAAGCTGCTAAGAAAAGARGAGAGCGAGACTCTGATACATTCACTAGGTCAGATAAATATAGGTCAGAAGGCGATATTACAGAATATGATAAAACAAKTAAGGGTAGTGATGGAACAAAATCTATATATTTGAAGAAGAGACTSTGGGAAGATGAAAAGAATAAGCTTGGAAATGCTGCCTCCTCTGCAGACCAGGTGAAAGATTCTCCAGTGAAGCACGCTTTGCCCTCCACTGGYwTGGCTGCTCGTGCCTTATATGACCTTAACGAGGCAGTTGAACTGGATGATAGAAACGAACAGATAGATGCATTGCTAGAAAACGATGCCGACGGGACTAGATCGCCTGTTCCTCCAGTGGGCCAAAATGCCTTCGAGCAGTATGAGGAC…
Ta#S17987926	747	R	A	H	LDN	1g20990	07g42600	02g039340	22.3312	0.381295	0.208696	0.547334	TCTTCCTTTGGTATCGTTCCAGTCAGTTTCGAAAGGTTACTATGGAGAATGTGGTAAACGAGGAGGCTACATGGAAGTAACTGGRTTTAATGCMGATGTAAGAGAACARATTTACAAGGTGGCATCAGTGAATCTTTGTTCCAATATCTCTGGCCAAATTCTCTCTAGCCTCATAATGAACCCACCCAAGGTAGGGGATGAATCCTATGAATCCTTCATGGTAGAGAGAGATGGTATTATTTCATCGCTrGCTCGGCGTGCAAAGGCCTTGGAAGAAGCATTCAACAGTTTAGAAGGCATCACCTGCAACAAGGCTGAGGGTGCAATGTATTTGTTCCCTCGCCTTCATTTACCCCAGAAGGCCGATTGGGGCTGGCCAAAGCAGCTGGTGCTGCCCCA…
Ta#S17987984	89	A	W	H	RSL65	-	-	-	11.7793	0.142857	0.153846	0.928571	AGCAGGTAGGTNACCGGCCCCGGGATGATATGGATATCGTCGACCCACGTGTTATTACTAGAGCAGGATCTGACACACAGAACCCTGTwATTACTAGAGCAGGATCTGGCACGCAGCACGTCGACAACCGCCCTGGCAAAAGCTTCAGAAGCTTCAGATTCGATACGGCCAGTATCCTGCAGTCCATGGAAGCTTCCTTTCTGCRTACCTAGGATCCTCACAGATCATCAACTCCTGTACCCCTGATGTGTATAGACTATGGAAAGCCGTTGTCCCTCATTGTTAACTGGAATCCTTGACGCCACGGCATTTCGTCTTCCCCATCTCCTCTTCTGTTGGT
Ta#S17987990	255	R	G	H	LDN	2g43690	01g43090	03g028050	26.7738	0.0227273	0.0736842	3.24211	GGTGGTNACCGGCCCGGGATGTTGGGATATCGTCGACCCACGCGTCCTGGCAACATTCACGCCTGCGCTTCCGTCTCGTGACTTGCCTTCCCCTGCCGCTGCGGCTGCGAGCTTCGGGGCGCCATGGCGCAAACCTCACCTATTCCCCGCGTCAGCCTCGGCACCCAAGGACTGGAGGTGTCCAAGCTGGGGTTCGGGTGCATGGGCCTCACAGGCTCCTACAACTCCCCGGTCGAGGACGACGCSGGCrTCGCCGTCATCACGCACGCCTTCAACCGCGGCGTCACCTTCTTCGACACCTCCGACGTCTACGGGCCCCACGCCAACGAGATCCTCCTCGGCAAGGCGCTGAAGCAGCTGCCGCGGGAGCAGGTGCAGGTGGCCACCAAGTTTGGGATT…
Ta#S17988019	630	T	W	H	RSL65	-	01g57920	-	7.82748	0.107143	0.328125	0.326531	GCGATGCTCCGGCCAGCCGCTGCCGAGCCCTCCCCCTGCTCGCTGCTCGCGCGCGGTGTCGCCAGCCCCCCTGCTCCAGGTTGACCGGTTTTACGGGATCCTCAAAAAACGGCTTGAATCCTCCATACATGACGGATGGTTGCTCTAATATACGAGAACCTGTAAAAAAATACGGGGTGAGGTGGGAAAAGGAGCTGCCAACATGTTCAGCGTTTGAAAGCCTCACAACTCTTGAGATTGGCGAATGGTwTTTAACTGAGGACTTGTWCGTTGTGCTTCGCTTCCTCCAGCTTTCACCGAGGCTAGAAGAACTCACTTTGATGMATAGGCCGCTTGATGAAGGAGCGGAAATAGATTGCATGCCAATTGACGGGATGACCTTCCRGTGTCCACTCCTTG…
Ta#S17988034	550	C	Y	H	RSL65	2g50140	01g55040	03g034880	16.9787	0.34375	0.485714	0.707721	TCCATTTGCATTTAATCCTTCTGGCTTTGATTGGTTGAAAACYGTGTATGATTTCGAGGATTTCATGACCTGGATCTGGTTTCCAGGAGGTATATTTTCTAAGGCTGAGCACAGCTGGGAAGTGTGGTGGTATGAGGAGCAAGATCATCTGCGGACTACTGGCCTTTGGGGAAAGATTTTGGAGATASTGTTAGATCTCAGATACTTCTTTTTTCAGTATGGGGTTGTATACCAGCTCAAAATCGCAGAyGGAAGCAGAAGTATTGCSGTGTATCTGCTTTCCTGGATATGTGTGGCAGTGATCTTTGGTGTTTTTGTCCTGATGTCCTATACCAGGGACACGTATGCTGCAAAGCAACATCTTTACTACCGRGTTGTCCAGACTGCTATCATCATTCT…
Ta#S17988054	560	G	R	H	RSL65	-	-	-	39.403	0.588652	0.626506	0.93958	CTGAGGAGSAGTCATCCGAGTCCGAGGAGGAGGAGGTTCCTAAGAAGACTGCAAAGCCTGTCAAACACGAGTCTTCAGATGATAGCAGCGACGATTYCTCCTCTGACGAGGAACCTGCAAAGAAGCCTTCTGCTAAACCTGTGACCCCAGCTGCCAGCAACGGCTCWAAGAAAGGCAAGCCTGAGAGCAGCTCTTCYAGTTCTGAGGATGAGTCCGATGAYGACGAGAAACCTGCTGCTCTGGTAAAGArAACACCAGTCATCGAATCTGACAGCTCSGAAAGTGACTCAGATGATAGCTCAGATGAGGATGTTCCTGCCAAGACTCCTGCTGCTGCTGCCAAGAAGGTAGATTCTTCAGACAGTTCTGAGTCGGAGAGTGAATCTGAGGATGAGGAGA…
Ta#S17988081	114	S	G	H	LDN	3g46800	-	04g023870	82.6566	0.186813	0.369863	1.97985	AAGCAGGCTGGTNACGGCCCGGGATGTATGGGATATCGTCGACCCACGCGTCCGCAAACGCGCGCACACTCCCTCTCGCTCTCGCGGCGCAGGTCGGAGGCTAAAACCCTAGAcACAGGCGACTATGACGGCGCCGGCGGACAAGGGGAAGAAGGCCAAGACCGACACCGACGTCGGCGAGGAGAACGAGCAGATCGACGGTGCCCTCGTCCTCTCCATCGAGAGGCTCCAGGAGATCCAGGACGAGCTCGAGAAGGTTAATGAAGAAGCAAGTGATAAGGTTTTGGAGGTTGAGCAGAAGTACAGTGAGATTCGCAGACCTGTCTATCTTCGGAGGTGTGACATCATCAAAACAATTCCAGACT
Ta#S17988088	653	Y	T	H	LDN	1g34510	06g49080	10g029250	4.11858	0.1	0.0714286	0.714286	GAGAGCTAAAGCATACGAAGAGGGCAAACAAGGGAAGCCTATGCAGTCAATAGTTGAAGGAGAAAGAAATCTGCAAAATGCAAAGTTGACGGAGTTCACTAATTTGCTGAACAAGGCACGTGCAACACCAAGCTTTCCTACTGCARGCTCCTTCCCAGAAGTGAAAAATAACTCAACCTTTGGGAGTTCTCAAACTAATGGACCACCTGTGTTTAGTAGTTTCAATCAACTTGGAGCAGCAACAAATTTyGGATCTGGGCCAAGAACTGCCRCGCCAGGAGTTCCAACGAATACCATTTTTGGTCAGCCTACACAGTCTACTCCATCGTTTGGTGCCCCTRCTTTTGGCAGTACTGGAATGAGATTTGGAGTTCCAGTTGGGAGCCAGACATCAAAGCA…
Ta#S17988143	673	T	W	H	RSL65	3g56640	02g48964	04g029600	342.381	0.272727	0.125	2.18182	AGACGCCCTCTTCGTCGGCGTGTGGGATAGAACATATGGTAGCCTCCTCCAGTTTGGGCGTCTGTATAACAAYTGGTACCATGACTCGCTGCTTTGAGGCKAAAGCGGAGCRGATGTCGGGCCTGCATGTCTGTCCCCCCACAGCTGCACTGAATCTCGCAGCATAAGTTAGGTGTCTCCCTGAAATCGGAATTTCTCGAGTTGACCTGCATAATTCAAATTAATAAATGTTGTATCCTTGTATGTGTAwATAAACAAAAAAAGGGCGGCCGCTCTAGAGTATCCCTCGAGGGGCCCAAGCTTACGCGTACCCAGCTTTCTTGTACAAAGTGGTCCCTATAGTGAGTCGTATTATAAGCTAGGCACTGGCCGTCGTTTTACACCGTCGTGACTGGGAAA…
Ta#S17988160	175	C	Y	H	RSL65	1g18730	03g22880	02g042030	24.6314	0.125	0.105263	1.1875	AAAAGCAGGCTGGNACCGCCCCGGGATGTTCGGGATATCGTCGACCCACGCGTCCGCCATCTTCCCCGCCCCCGCTTCCCAAACCCCTCGGCCGCCGCCGGCGAAGCGCGCGGGCGAGATGGCGCTCTACCTGCTCTTCGAGTCGGCGTCGGGGTACGCGCTCTTCCACGCCCAyGGCATCGACGAGATCGGSCAGAGCGTGGACGCCGTCCGCTCCACCGTGCTSGACCTCAAGCGCTTCAGCAAGGCCGTCAAGCTCGCCGGCTTCACCCCCTTCCTCTCCGCCGTCGACGCCCTCAACCAGTGCAACGCCATCTCCGAAGGGATCATGACCGACGAGCTGAGGAMCTTCCTGGAGCTCAACCTGCCCAAGGTCAAGGAGGGGAAGAAGGCCAAGTT…
Ta#S17988310	468	T	K	H	RSL65	2g20450	-	09g024950	1.75756	0.0833333	0.208333	0.4	CAGGTGCTGCCCGCTCCGGCCGTGGAACCCGACCACCTTCCCCTCCGCCGTCGCGGGCGACGAGCAGTAGGTGCCGCCCTCGCCCCGGACCGGCCCGTACCTGCCGCGGTTGCTGACGAAGGTGATGGAGCGCAGCGCGCGGGGCCCCTCGGCCGGGTCGGCGTTGTAGTAGCCGCGCACGCAGGTGAGCACCTCGTGCGGCGCGTCCAGCTTCACCCGGTGSGTGATGTGGCCGCTGGTGCCGTGCCGkGCCGACCACTCCGACCGGTCGCCSCGGTCGTACTGGATCTGGATGGAGCCGATGAGGGCGCCCCGCGTCACGTACACCTGGTTCACGCCGGCGTACACGCGCCCGTCCCCTCCCCGGCCCCCCGGCCCGCCCCACTGTCCCGGCCCCGC…
Ta#S17988324	502	A	R	H	RSL65	4g38270	09g39200	02g011350	6.28026	0.2	0.111111	1.8	CGCTGCTATATCAGGGGTTCGGAGAGCTCCATCTCGTTGGAGGTCTCCTCTGCCTCSGCAGGCGGCAGTCGTACGTAGTTCAGCCCCAGCCACTGCCATGGCCAGCACACRTACCTGTGGCCGCTGCGRCTGCTCGGGTCCGCCCTATTGTCCGACTCCTCCGCCTGCCTGTTGAGCTCCTCCAGCCGCTCGCGCAGCCTCGCGGATCTCGTGTCGGCGAGCTTTAAGGACTTCTCTGCGGCGTCACGGgCCGCCATTGCGGCGGCCGCTGTCTCCTCCTTGAACTTGAGCTTGTTTTCCAGCTCCACCATTGTTTCTCTTGCTTCCTCTAGTTCCTTGTGGAGGGACGATATCTGAGTCTGGAACTCTTGCTCAATTGATCTACCAGCATTAGCTTCC…
Ta#S17988332	328	T	Y	H	RSL65	3g41500	08g42440	-	3.29055	0.387097	0.303571	1.27514	TTATGTGTTCTGAGGAGAAAAGGAGAGGTCTCTTACAAAAAAAGAACACACCGTGAATATGATCCTCTGGATCACGATGCTGAAAATGATGACGACAAAAAAAATAGCTGAGCAATGCACGGCATCATGCTTAGGTGCAGAGCAGGATGTCATCTCCGTGCTGCGAGCAAGGAAGAAGGCTAGCTCATCCGGCAGGGGGGGGGGCACTGAGCGCTTCATTCGACTTGACAAAACGGCCTTTCACCCGCTyMCGGGTATCCGCCCTCAGCTTCCGGGACTCATACCGGATGTGCTTCTCGTACCTGCGATTCTTCCTCTTCTCTTTGTACCGCTGCATCGCGCTRTCCCTGTTTAGCGCGAGMGTCTCGCTGTCGATCCTTGCGGCAGGCCTCTCGGGTC…
Ta#S17988346	537	G	R	H	RSL65	3g42100	08g43320	07g025140	3.00312	0.875	0.857143	1.02083	TGTCTAAGTGCTGCACTTCCACCTGGACGAGGGCACGCAGTTGAGGTACCGGCACCAGTGGCAGCCGTCGTTGCCGTTCTTTCCCTTGAAGAGCATCGCCAKGCCGACCACATACCCAACCAGCAGCAAGAGCAGYGCCGCGCCCCACAGAACATACTGGTACGTCTTGTACTTTGGGGGTTGATCGGTCTGGGGCAGCTCATGCCGTTCCATCCAACCAAATTGAGGCCTTGCCRGCAGCACAAACCCrAAAAGGAACCCGGATACGAACCCACCAATATGCGCAAAATTATCRGCATGCGGTAGTATCCCGATYGCCAGATTGATTGCAATTATGAACAGAAGAGTTGTGATGGCTGCTGCCTTGTTGGAATAAATGGTCCAGTTCATAATAAGCTC…
Ta#S17988435	347	T	Y	H	RSL65	3g39200	08g41710	-	12.1984	0.461538	0.421053	1.09615	GGTAAAAAACACGGAGGAAACCAGCCAGGTGTACAGTACATTACAGCAAAGTTCATTTAACTGATGCAAAACTGCAGAGGCAAATCAGGACGCCACTCGACCTTCCAGACATGAACGAACCGACCGACTGACGGCGACGGCAAGGATGCAGAACAATACCCAAGCAAAGCTTTGGGGACAGCCTCACCTCGCTGGTCAGGAGAGCAAGGAAACCAGCGAGACGAACTCCGAGATCGCCCTGCCCTTGGAyTTCGTGTTGATGACGAAGTGCTCYGGGTACTTCCTGAGCAGCGAACGAGGCAAAGATAGACCTCGTGGGCAAGAGGAAATAAAACTTCTTGTCTCCAATCTGAAGGAGGTCCTGCGAGTCAAGCTTAACAGGAGGGTTCCCAGGGAGGT…
Ta#S17988519	655	Y	T	H	LDN	1g76700	01g27730	01g015410	12.3121	0.347826	0.465517	1.33836	AGCAGTGATTGTCTTGGTGCTGAGAAYCTGATTAAACTGCTAAAAAATTATTCCAGGAGTCATGAGCTCAAGTTGGCAATTACTGTGGGTATTGTTGGSCTTCCTAATGTTGGCAAGAGCAGTCTAATCAAYAGTTTGAAGAGGTCCCGTGTGGTTAATGTCGGTTCTACTCCAGGGGTTACTAGATCAATGCAGGAGGTTCAGTTAGACAAGAAGGTGAAGTTGTTGGATTGTCCTGGTGTTGTGATGyTCAGATCTGCCAGCAGTGGTGTGTCTGTAGCTCTTCGTAATTGCAAAAGAGTTGAGAAGATGGACGATGTAATCACTCCTGTTAAAGAAATCCTCAGTCTTTGCCCACACGAGAAATTGCTGTCTCTGTACAAGGGTGCCAGCTTTACT…
Ta#S17988520	589	G	C	S		3g02910	02g03840	-	51.5444	0.12709	0.619303	4.87294	TGTGATGGAGAAGAACAACCTGCTAGACAAGCCAGGAGAATCTGATTTGCAGAAGGTGCAGGAAACGGAAGTTGCACAAGAATCTCCTGAAGAATCTGATGAAGGTGATCAGAATTCATTGCCCATAAGAGAGCCTGTGATCAAAGAAGTGAATGAAAACAAAACTGTTGATAGCCATGTGCAAACAGTGGACACACAATCACAGGAAGAGCAAGAAACATTTAATTCACAGGTTCAGGAGCGTGATCTgGATGTGGCTTCACCAGAAGAGGCTCCTGAGGCTGAAGAAAAAATTGTGGAGTCAAAGCCAGAATTCAGCAGAGATGAAGAACAAAGTCCAAAGAAAGATGAATCAAATATGGCAGGAGAGAAAAAAAAAAAAAAAAAAAGGGCGGCCGC…
Ta#S17988587	377	C	Y	H	RSL65	1g22840	07g40270	02g038160	25.0128	0.266667	0.265306	1.00513	TAAAGGGTCGGGCAAGCCATCTGAACCTTCACCAGTTGAGGTTAAGCCGCGCCCTGCACTGAAGGAACTCTGTGAGCAGATGGACGCTAAAGGCCTTCTGAAATATATTTCAGAAAATTCAAAAAAACTTGCTGGCTTTCGTGATGAACTTTGTGTTGCACTAAAATGTGCAACTGACCCTGCGCGCTTYGTACTTGATTCCTTGGAGGGTTTTTTCCCAGACCAACTGCCTGGGGATAAAAATTACTCyGCTCAGGGGCAGCGCAGAAGCTGTATTGTTTTGATGGAGGCTCTAGCACATTCAMTAGGAATGAAGGAGCCRGGTGGCAAACACCCTTGGAGCTCTGAAATTATGGAGCAAGCCAAGGCAATTGCCAAWGAGTGGAAGAGTAAGATAGC…
Ta#S17988602	699	Y	T	H	LDN	3g16680	-	07g003700	11.398	0.354545	0.265625	0.749199	TGTTACAGTTACAATGCAAGCGCAGAGGGAAGCACCTCCTGATCTGCAGTGTAAGGACAAGTTCCTAGTTCAAAGTGTTGCAGCTGAGAATGGYGCAGMAACTCAAGATATTAGTGCAGCAATGTTCAACAARGAGCCAGGGAAGGTTGTTGATGAATGCAAGCTGCGTGTAATTTATGTGCCAACATCTTCACCTAGCCYGTTCTCTGAAGAWTCAGAACAAGGGAGTTCTGCTCGTTCATTGGAAAAyRGGACCCCTAATTCTACATTGCCACAATCTGTATTTAGATCATCTGGTGAAGCATCAAAGGAGAAGTCCTCGGAGGCGACGTCCATGATTTCCAAGCTAACTGAGGAGAAAATGTCTGCTNGTCAGCAAAACCAGAAGTTGAGACAGGA…
Ta#S17988635	625	A	R	H	RSL65	4g13830	03g01830	01g050040	2.46256	0.125	0.0645161	1.9375	AATGGGGGGACTACTGCCGGCGTCGGGAGCTTCGGAAGACTGAAGGCGCAGAAAGTGCAGGCTTTGGCTAGGAGGTCAGCAGCCCCGCTCAAGAGGGAGGGCACTTCTGGCCGCACAAGCCTCGCGCGGCGTAGCGAGCCATCTTCTGCTGATTCTGATGAAGAGGGAAGCAATTATGGAAGAAGGAAGTTTGTCTCGGACCCAGCGCGCCGCGCGAAACCGAATGGTGACTCTRGGGATGAGAGGAGCrGGGCCGTGCGTTCTCTGAATTCTGTCCTGAGGCAATACAAAGGCGRCGATGATTCAGATTTTTCTGATGAAGAGCCTGCTTCTGGCCCCAAAGTTTGGGGTAAAGTTGCCGATGYTACGTCTTATAGAAGAGAGGATCGGAAGCAGAAG…
Ta#S17988642	202	K	G	H	LDN	3g49070	02g40830	04g026360	137.719	0.346241	0.298405	0.861842	CCCACGCTTCCGCCGGATCGGAGGAGCCCAAGCCGCCGCAGCCATGGTTCGCGGATCGCTCGGGAGGTTGGCGTCGCGCACCCTCTCCGTCGCCGGCAAATGGCAGCACCAGCAGCTCCGCCGYCTCAACATCCACGAGTACCAGGGCGCGGAGTTGATGGGGAAGTTCGGGATCAACGTGCCCAAGGGCGCSGTGGTGGGkTCAGTGCAGGAGGTCAAGGAAGTTTTGAAGAACRTYTTCCCCAGTGAGAAAGAGATAGTTGTGAAAAGCCAAATCCTTGCCGGTGGCCGTGGATTGGGAACTTTCAAAAGTGGACTGAAGGGTGGTGTYCATATTGTTAAGGCTGAGGAGGCTGAAAGCCTTGCAGCTAAAATGCTTAACCAGGTCCTAGTAACAAA…
Ta#S17988649	700	T	C	S		3g06370	01g25880	03g014440	12.192	0.875	0.511364	0.584416	CACGAAAGAGCAGTTCCAGGAAGTGCTGAAGCAGGTGTCTGGTCCCTTGACATGGAAGGAGCGCATGATGTCCAGGGATGGCCTTCTCTCTATCGTCGTGTGCACGGCGGCRGGGGTTCTACTTGCTCAGAAGAATCTGCTGTGATCTTTTCACGCTTAGGAAGTTAAGGTAACTAGGATTGGACTAAGATTGATTGGTTGAAAATTTCGAAGGGTCAGTGCAGAGCACTAGGCGAGCACGATTACTGTtATGTCATGTCTGGAGTTATTATACCACAAGTGCTGAATTTCGAGTGAAATAAATTTGGTAACTGCTTGCTTGTGCAAAAAAAAAAAAAAAGGGCGGCCGCTCTAGAGTATCCCTCGAGGGGCCCAAGCTTACGCGTACCCCGCTTTCTT…
Ta#S17988650	363	K	G	H	LDN	-	08g02490	-	3.54254	0.444444	0.47619	1.07143	TCAGGTGGAATGAGTGTTTCTCTTGCCAGCCCAGATGGTCGTGTTGTCGGTGGTGGAGTTGCTGGCCTTCTGGTAGCGGCTAGTCCTGTTCAGATTGTCGTGGGAAGCTTCCTGCCAAGCTATCCGATGGAACCGAAGCAGAAGAAGGCGAGGGTGGTCGCGGCACCAATCCTTAGCCAGGCACCCCCTGCTGTTCAGCTCTCTAGTGCGGATACGCACAGCAGCGAGCAAGGGCAGCACAGCTCGGCCtCCCCAAGAATGAACGTCGKAACTTCTTCAGCGTACAGCGCAGACCAGAACTGGGCATCCACCGTTGTTCAGTCGGCTCCTGCCGAGGCATCAAGAAGCGCATCGTCGGGCGATCTGAACCTCACTGCCTCTGGATCCTGAAGCCCATCG…
Ta#S17988660	758	S	G	H	LDN	3g43340	02g27110	-	27.5009	0.431818	0.52	1.20421	CWTCCTTGATGACTGCATTGGGGAACATGGAACACATGCCGGTCCGTATAGCTCAAAGGTACCGTGAGGAGTTGTGCATGCGACAAAGTGCACTAATGAACTCTGCTATATCTAACATCCAAAAAGATCTTCTTAGCCAACCTCTTCAACTACTTTCTGGTGTTGATATTCTTGGCAATGCCAGTAGTGCTTTGAGTAACATGAGCAAGGGTATAGCAGCACTGTCCATGGACAAGAARTTCATTCAGGsCCGGATGAGACAGGATAGCAAAGGCGTCGAAGATTTTGGTGATGTCATACGAGATGGAGGTGGGGCTCTCGCGAAGGGAATCTTCAGAGGTGTCACGGGCATATTGACAAAGCCCATYGAGGGTGCAAAATCTTCTGGTGTTGAGGGCT…
Ta#S17988662	153	C	Y	H	RSL65	5g19420	-	06g026520	5.82616	0.295775	0.183673	1.61033	CGACCCACGCGTCCCGCTGTCGCAGGAGGGGAATGGTGGAAATGTTCATACGTGGCTTGTGCACGGGGTCGGTCACCGAGACGATGGACGTGCTACTCCAGCATCTTCGAAGCTCGCCGGTCGAAGAGCGAGCTCTSGTYGCTGTTCTGCTGyTATACTTCGATCGCACACTGTCACTGGACGAGCCTGACAGAATAAACAGCAGCGTATACAGAGAAGAGGCTGCCCGGATCCTCACAGAGTCTCTGAGACGCTGCCTGATCGACGARAACGTSGTGCCCAACACCCGKAAAGCTCTGCTGATGCTGGGAGGGMATTTCTCCTTCTCAGGCGACCTCCTCGCCGAGGACCGGATGCTGGAGCAGGCCGGCTTCGCCGGCGACACGCCTGCCGCCACCG…
Ta#S17988960	330	A	R	H	RSL65	1g35050	06g49970	02g023790	7.92327	0.181818	0.266667	0.681818	CTCGCCGGAGATGGCCAAGGTGTACATCGACGGCACGTCCCCGAGCCTCGCCGTGGCGGAGGTGTGGGACAACATGGCCAGCGGCGGCGACGGCAAGCCYAACTACGACCAGGACGCGCACCGGCAGAATCTGGTGAACTGGGTGGACAAGGTGGGCGGCGCGGCSTCGGCMGGCATGGTGTTCGAYTTCACGACCAAGGGGAATCTGAACGCCGCGGTGGAGGGCGAGCTGTGGCGGCTGATCGACCCrCAGGGGAAGGCCCCCGGCGTGATGGGGTGGTGGCCGGCCAAGGCCGTCACCTTCGTCGACAACCACGACACSGGCTCCACGCAGGCCATGTGGCCATTCCCCTCCGACAAGGTCATGCAGGGCTACGCGTACATCCTCACCCACCCCGG…
Ta#S17988965	94	C	T	S		3g44410	02g32120	-	9.61074	0.506849	0.542857	1.07104	GTCCCGGATTCCCGGGATATCGNCGAGTATGGAGCCCGGTACCACTGTGACTGTAAAGTGGCGGGGCAAGCCAGTTTTCATCAGGCGCAGGACcGAAGATGATGTGAAGCTGGCCAACAGTGTTGATGTTACATCTCTCCGTGATCCACAGGAGGATGCGGTGCGTGTCAAGAACCCTGAGTGGCTTGTTGTCATTGGTGTCTGCACTCACTTGGGTTGCATTCCCCTCCCCAACTCTGGGGACTTCGGTGGCTGGTTCTGCCCATGTCATGGCTCACACTACGACATCTCAGGTAGAATCAGGAAGGGCCCAGCACCATACAACCTGGAGGTCCCGACCTACAG
Ta#S17988995	762	C	Y	H	RSL65	2g34530	05g07260	09g004930	4.18167	0.25	0.347826	0.71875	CTTTGGAATTCTGGTTGCSAAATGTTTGCAATACAAACCAGTGAAGAAAGAGTCRGTAGTGATAATGCCATCTTTTGGGGTTCAGCTAGAAATACATTTYTGGAGCGGAAGAGTTGAYCGTCATTTTGTGCCAATTGGCAAGATTCTAAAGCCACTGCTGAACGAGTGTGTGACACCTGTGACCTGTTACTGGAGCTTGGCGTYGCTTCTGCGTGATGAGGAGGAGCTCAAGCTAGTTTTCCAGAAATTyCGCCCACCTGTCAAAATGTTGGTCCCTATCTGGAGAGCTCTCTGCGCATTCACAGACTCTGAATGGCACAGCCGGCATTCTGCAGTTTCTAAACCGAACCGTTCAGAAGCGTGACTNCTGTGGCGATCTGGTGTGATTGCGACGGTCGG…
Ta#S17989003	554	M	A	H	LDN	2g02340	01g04330	-	4.36685	0.4	0.142857	0.357143	GCTCGACACCGACCGCGACGGCTACGTGGACCTCGGCGAGTTCGCCGCCTTCCACGGCCGCGGCCGCGGGGAGCGCGAGCTGGACGCCGAGCTGCGCGACGCCTTCGACATCTACGACATCAACGGCGACGGCCGCATCTCCGTCGCCGAGCTCAGCAAGGTCCTSAGCCGCATCGGCGAGGGRTGCAGCACCGAGGASTGCGAGAAGATGATCGCCTCCGTCGACGTCGACGGCGACGGCTGCGTCGGmTTCGASGAGTTCAAGAAGATGATGACCGCCGGTGACGCCAGCGCCCGACCCGAAGCAGCGACCGGCGCCGCTGACAACAACAAAGCCAAGAAGGAGTAGTGATCCATGCTTTTGCTTGTAAAGAAGATTGTAATCTGAGGGGAGCGAAA…
Ta#S17989026	686	C	Y	H	RSL65	4g45380	-	-	6.5822	0.541667	0.644444	0.840517	CTCCATTAACTATGACAAGAGTGGAAGATCAAAGGGAACTGCAGAGGTTGTATTTTCGGCAAGATCATCTGCCGTAGCTGCTCTTAAGAAGTAYAACAACGTGCATCTTGATGGCAAACCTATGAAAATTGAAGTCATTGGGACAAACATTGAGGCACCTGCACCCATACCTKCTATTTTCGCTTTGGCCTCACCGCCTGGAAACTTCAGTTTTCCTTCCAAAAGTGGACCTGGAATGGGTGTTAGCGGyCGAGGATGGTCTCGTGGYGGAGGTGGCTTCAGTGGTCGCAGCGGAGGTGGGTTCGGTGGTCGTGGCGGAGGTCGACTCGTTGGTCGTGGCCGAGGGCGTACGGACCGTGTGCGAGGGAAGGGAGGGGTTGGCAACTGGGACTTTCTGCT…
Ta#S17989027	617	C	S	H	RSL65	3g02760	-	04g002400	15.0142	0.454545	0.409836	1.10909	GAGGATGTACCTCAGCAATTCTGATGCACTGATCTATGTTGTKGATTCTTTGGACAGAGAAAGGATCGAAGATGCCAGACAAGAATTCCAGASCATTATCARGGACCCTTTGATGGCAAACAGCATAATCTTGGTATTAGCAAACAAACAGGACTTGAAAGGTTCAATGAGCCCGGAGGAGGTCATTGAAGGGCTGGGCCTGCATGATCTCAAGAACAGGATATGGCACATACAGGGGACGTGYGCGCTsCGCGGCGAGGGCCTCTACGACGGGCTCGACTGGCTCGCGCCCACCCTGAAGCAGCTGCAGGAGACGGGTCATGCTACTTCAATTGCTGGACCTTCTATCTAGCTTCTTCACAGACAGAGAAAAGAGACCTCACCTCAACTGCCCGATGA…
Ta#S17989049	124	R	G	H	LDN	-	-	-	4.27378	0.45	0.272727	0.606061	ACGCTTCCGATNTGGCAAGGTGGTNCTGTTGGCAAGTTGCCCCTGCTGATCTCCTCCTCCTCTGCAAGGTGCTCTGGCAGCAAGGTGCCTCTGCTGGTCCCCTCCTCGTCTGCAACAACAACArCRGCAACCAGGACATGCATTAGTTTGAAGACKGGACCGTCGTTGCAGGGCTTCTTGTTGGAGGGACAACCGGCACCGAGCCACTCAATGCATTTATGGGATTATGTTTCTCCCGCTTGTTAAAGAAACCGGAAGGGGGTGGGTCAACGAAGGTGCTGGCTTGAGGATTGATGTATACGGTGGGAAGTTCAAACAGCATAACGGGCCCGACTCTGATCCGGCCTCACAGGACATTGATGCTACGATTTCCGT
Ta#S17989050	462	C	M	H	RSL65	1g65520	03g18150	01g038410	4.75302	0.333333	0.147059	2.26667	GTATGTAGTCACTTGTTGATATCTCTAAAAAGACAAATATTTAGGAACGGAGGGAGTAGTATGAAGTGAGTATTAACCCSCGCCTTATTACATTAGAATCAAAGAATGAATGAATGGAATTAAATTAAGTACATAAAGAATGGTATTTCGAAACGAGTCGAATGCTTGCAAAATGGTGCAACGACACCTAAAATTTTGCTTGCAAATTAACATATGGGTATCAGTCTATCCTGCCCGGCCCGATACACCmCTCYGTTAGCGCTACTTCCTACAGTTTGAGTCCAGTTCCTCCAGCAATGGCAAGTTAAGAAGAACCTGAGAACTTCTGCAATTGTATGATCAAAACACTGATGTCATCGGTAGACCCCCTGGAACCCGCGGTTTCRACAAGCCTTCTGC…
Ta#S17989075	420	A	G	S		-	-	-	44.2697	0.757679	0.65529	0.864865	AACTGACAACACAAAGACCGGCTACAAATAACTTAGGACACCTCATGCCCACATCGACTCTGATGCACCTCCTTCCTTCCTTGCTGGGGTGCCAAACCCTATCTATCTTCCATGGATGTCACATTCGGCAACTTGGTCTGGGGGCACCGACCTTTCGGGGTCTGCATCAGGGTCCAGGGGGCACCCGGGTAGCGGGTAACATCGGCTCGCCTCTGAGTTATTGGTCTCTGAATAGGGTGGAGAGCAGCAaGTCTTGCACAAATGCCGCTCTCACGCTGGCTTGCTCCCTTTCTTCCCTTGTGAGCGACGAGTCCATACTTGACCGCCACGGCCGAGCAGCTGCCTCTTTTAGCACTGGTACATCACTCTGAGCGGGAGTAGACAATTTTGATGTTTCCT…
Ta#S17989084	413	Y	C	H	LDN	2g01350	01g02880	03g008050	38.2934	0.293651	0.253456	0.863121	ATGACGTGCGTCTCATATGTAAATCATCCTGCCGCCGCCTCATCAGTAGGTGTAGCCCTTCTGGAACATGCCCTTCTTGGCCTCGTCGCTCTCGCCCTCGCCCGTGTAGCTGCCGAGCTGCGCCAACGAGTTGGCCTTGGCGCGGACCAGCAGGGCCTTCTGCGCCGCCTCGATGTTCTCGGGCTGCCCCTGCCAYGTCTTCAGCACCGAGTTCTGGAGKGCCCGGGCGTASGAGAAGGACACGTGCCAyGGGTTGGCGGACTGGTTCATCGCGTTCAGGTTCATSGTCGCCTCCAGCTCGGACTGTCCGCCGGAGAGGAACATGATTCCAGGGACAGCRGGYGGTACTCTCCTCCTCAGCATTGTGAGGGTGTTCTTCGCAATGGCTTCTGGAGAAGC…
Ta#S17989092	676	T	C	S		2g30580	-	09g011450	3.88526	0.5625	0.666667	1.18519	GTTTCAACTGAAAGCCTTTTGGCCTCTTTATCCAAAGCAAGCCACACCCATCCAGATCCTTGTAAAGCAGCACCCTCTGCATTCATCTTCTTTATAAGTTTCTCAATAGAACCAAAATCCTCATCAATGGCCCAGCCAAGTTTGCCATGAGGTGCCTCACCACCACCCTCGCTAATGGGCTTGAGGTTCTTCCAGAAGATTGAATGGTTAACATGACCGCCGCCGTTGAACTTGATGGCGCTCTGGAGGtGGACGACGGCGGACGCGTCCCCCTTGGCGACGGCGGCGTCGAGCTGCTCGAGCGCCTTGTTGTAGTTGGCGACGTAGGTGGCGTGGTGCTTCTGGTGGTGCAGGCGCATGATCTCGCCGGAGACGGGCGGCTCCAACGCGCCGTAATCG…
Ta#S17989204	346	T	W	H	RSL65	1g67880	03g14860	01g040880	21.4615	0.122066	0.0780142	1.56466	TTACACATCCAAGCAACAAATAATAGTAATAAMACGATTAACATTGTGTTCAAGATTTTACATCCAAGCAGCAACTGATAGTTATTACTAAGGAACAGATATTACCGCACATTAGAAGAGCTCCTGGAAAACAGATGTCCCCTCCTCAAGAAGAAATAATCARTGCCCAAGCAATTCTGGGTCCCCAACGTACTCTGCAATCTGATCATATTTCACACGCACCATGTCTTTTGTATCCGCATCCTCCACwACTGCAGTCTCTGCCTCTGAATTCTTCTCTACCAGATGCCCATACACMCCCTTGTGCTTCCCACAGAGCACAAGCACYTGSCCGTTTGTCCGTGGCAGGACYGTTTCAAGCATATCCTGCTCCACCCCCTGCACAAGCTCTGACCCRTC…
Ta#S17989221	648	G	R	H	RSL65	3g13690	11g14430	07g001490	67.8352	0.260664	0.265267	0.982645	AGCTGGTGCTGGTCCTCTACCATAGATCATAGGCTGGTTGAATCCAGGGCCRCCACCATAGGCACCATATGGGTCTCCCATGTAGCCACCATAAGGTGGAAGAGGATAGCTAGGAGCTCCTCCAGGCTTGAACGAGTGGTCAGGYTTYTTATCACTCAAAGGTTTGGCCATGGAAACTTCGAGCACTTGCCCATCAATTTCGTATTTTTCACTTCCTTTAACTGCCTTCAGTGCACTTGATCTTTCAGCrAAGTGAACAAACCCAAAATCCCTCTTATGCCCGGCCTTAGCAGGCGGTAAAACAATTTTTGTRACCTCTCCATGAACTTCAAAGAGATCCTTAACTTTCTCTTTAGAAACATTCTCCGGCAGGTTCTTCACATATATAGTCTTCACCTG…
Ta#S17989247	562	C	Y	H	RSL65	3g14260	08g03570	01g037860	29.479	0.295652	0.25641	1.15304	TATACCACTAACTACAGAATCAACATGTATTAACGATTTCAGCGGAGTTATTGATTGCGAGCTATATCTAGTTTGCCCCATAGCCCCGCGGATGCGACTTTTGCCACYTCCAYGCGACAGACAGGCTTTCCTTCAGATCGGTGTGTTGAGCAGTCCAGTTGAGCTCACTGTTGATCTTGGTGGGGTCACTGAATACTTCAGCATAGTCTCCTGGCCTCCTGCTGAGGTACTCAATTTTGATGTCAACCCyAGTTGCCTGCTTGCAGGCATCGACAAACTCCTTAACGGAACGGCCTCTTCCAGTGCCAACATTATAAATGCCAACTYTACTAGGCTCTGCCTTGTTGAGTGCTTTCACATGAGCATCTACWAGATCTGTGACATCAATGTAGTCTCKTA…
Ta#S17989259	442	C	Y	H	RSL65	2g18970	05g45420	09g026450	66.2958	0.357143	0.493151	0.724206	CTGAACCATCARAATAAAACCACGTGGTTCTCTAGCGTCTACATACCCCAGGAGTAGATTCTACTGGAGGATTATGATAGTTATGTACACCTTGACTGTAACTTCGCACGTCGCAGGAAGCTGTGGGGCTTTGCAGTTGGGAAGTCACCATCTTCAGAATCAAAGGACTCTCAGCTGGGTTAGGAAGGCAGAACACAGGTCCAGAAAGAGGAGCTGTGGYCCACTGACCCTTTGCAAGTCGAGAAGATAyTTCTCATCCCTTGTTTTGTAGAGCTGAATTTCAAACTTCACGATGTGGGTYGATTTGTCACTGAGGCCATCAGCTTCAATTATAGCAGAYTCCACACCGAAGCCATTGTTGTTATGCATCATAGTCTCAACAAAGCCAGGACTCCACCT…
Ta#S17989283	202	S	C	H	LDN	-	-	-	2.29369	0.527778	0.58	1.09895	GCTTCCGCCAGCGCACCGCACACGCGGCGCGACCTAGAGACAGAGACCCAGAGAGAGATAGAGAGAGAGAGAGAGGAAGCGGCGAGGGTTTCGGCGGACGAGATGGAGAACGGCGAGGAGACGTTCGCGTCCCCGACGGCGGCCGCGGCGGACTTCGGCTTCGGCTTCGGCCCGGCGCTCACCAACGGCGAGGGGGGMCACsCCAAGGCCTACGACCCGGAGGAGATGGACGCGCTCCGCGCGGCCAAGCGCGACCTGGAGGAGAAGCTGGCCGAGGTGCTCCACGAGAGCGGCTTCCTCTCCGCGGAGGCCGCCCGCCTCGAGGCGCTCGTGACCGGGGCCCGCGAGGACATCGCCGCCGCCGACCGCGCCGCCGCCAAGGCCGAGGGCGAGGCCGCG…
Ta#S17989312	676	S	C	H	LDN	3g41430	09g33480	01g045460	57.1665	0.0487805	0.0188679	0.386792	GCAAGGATGAAGATCTACTCTGTGTCAACTAGGCATTATTTTGCTTTTGGTGCCCTAGTATCTGAGGAACTCTCCTACAAACTCAAAGAGTTGCCTAAAGTCCGTTGGGTTCTTCCTGATTCATACCTGGAYGTCAGAAATAAGGACTATGGAGGAGAACCATTTATAGATGGACAAGCTGTTCCTTACGACCCCAAATACCATGAGGAGTGGGTGAGAAACAATGCCCGTGCCAATGAAAGATCCCGGsGCAATGGAGGCCTCGCAACTTTGACAGGTCGAGGAACTTTGAAAGGAGAAGGGATAACACACAGGCCTACCAGAGTGGGCCCTCAAAACCAATGGCATCCCCATGATGCTGTTCCTCCCAGTCGTGGTGCAATGGGCCGGCACCGCCTT…
Ta#S17989318	274	A	G	S		3g00480	02g01280	04g000370	31.7707	0.926829	0.907216	0.978839	ACGCGTCCGGAAAAGGTAAACCGCCGCTAAACCCTAGCCGCCGGCGAGATCGGCCGACGCACCCAGTCCAGCCTCCTCTTCCTCAACCACCTCAGACATAGCATTAAGACGGTATGGCTTCACCGTTTGGGGCCGCCTCCTCGTGTGGCCTCAAGGCTGCCGCTCCTTCCGGATTCGCGACCAGGAAGCAGCTCTCCCTCGTTTCGCCCCCGTTGGTCTCGCTGCCCCAGAGGGCCAGGCCAGGGAGAAaGTGCAGTTTCCGAGTGAACGCTGCAAAGGAGCTGTATTTCAACAAGGATGGGTCGGCTATCAAGAAGCTGCAAACTGGAGTCAATAAGCTTGCCGATCTGGTTGGAGTTACTCTTGGGCCTAAAGGGCGGAATGTCGTCCTTGAGAGCA…
Ta#S17989367	408	T	Y	H	RSL65	1g13480	-	01g013170	16.6559	0.518519	0.298246	1.73856	AGCCACCAGCACCGGAGGCGCGCCCGAGATGCGCCCCAACATCATCACGGAGGCTGGGGTTTCAACTAGGCTGAACCAGTGGTGGAGCAGCACCCCGTTCATTACTTCTGGCGTTACCATAATATGTGCGGCGATATATCTGGTGTGCCTGTTGGTTGGATATGACTCCTACGCTGAGATATGCTTCTTGCCTTCTGCAGTGGCCTCACATTTTCAAGTGTACAGGTTCTACACATCTGTTCTGTTTCAyGGCTCTTTGCTTCATGTGCTATTCAACATGCTGACCTTTGTACCCTTGGGRACYGAGTTGGAGAGAATTATGGGATCAGTCCGTCTCTTGTTCCTGATGTTCCTTCTTGCAACRACYAATGCAATTTTCCATCTCATCGTCGCCTTCTT…
Ta#S17989392	320	G	R	H	RSL65	1g23050	07g39840	02g037900	21.7095	0.2	0.375	0.533333	ACGGAGGCAGATGGCCGGCCGGCGCGAGCCCCCCCTGATGCGCACCGGCTTGGGCGGCGGGCACCCGCCGTCCCGCGGGCCCCGCATCGCGGCGGCGGTGGCCGTCGGCGTTACTCTCGGCTGCGTCTGCGCGTTCTTCTACCCCGACGGCCTCATCTCCCGCTCCACCGACTCCGCCCTCCACTGGCGTCGCCGGGCTGACTCAGTTACTTGTGAGACATCGGARGAAGTTACCAACCTACAGTCACArTTGGCATCATTGGAGAGAAAAAATGCTGACTTCAGGAAGCAGATCAATGAACTCTCGATGAAGCTTCAAATGGCTGGGCAAGGAAAAAACCAGGCTTTGTATAGTGCTGGTCCTTTTGGTACCGTGAAGTCTCTTAGAACAAATCCAAC…
Ta#S17989401	362	Y	T	H	LDN	2g12850	-	03g014690	23.386	0.0625	0.0897436	1.4359	CGGCGGCCTCAGGGCCAGCTCCGTCGCCGTGAACGGGGAGGTGGGGCTGAGAAACAGGAGCGGGAAGAARGAGGACGCGGTGAAGGAGGAGAAGGACAGAGGACTGGAGCCTCTGTCCGACGACGGGTTCGGGGGYGTGACCGTCAAGGACTACTTCGCTGCCGCCAGGGCCCTGTGCAAGGACGACGGAGGGCCGCCGCGGTGGTTCAGCCCCGTCGAGTSMGGCCAGCCGGCGGTGGAGGACGCGCCyCTGCTGCTCTTCTTGCCAGGAACTGATGGTGTTGGGATGGGGCTCATTYTGCACCACAAGTCTTTGGGCAAGGCCTTTGAAGTTCGTTGTTTGCATATACCAGTAAATGATCGTACACCATTTGAWGGGCTATTACAAATTGTCGAAAA…
Ta#S17989407	123	Y	C	H	LDN	3g04040	02g05700	04g003660	53.0198	0.190476	0.174603	0.916667	CCCACGCGTTCCGCATTATATGGGATTCAGTCCTTCAACGATTGTAATGTTGATTGGGGACCTTTGCCGGGCTCTATGGCAAAGGAAGTTGTGAGATCAATATGGATTACACCAGATAATACcCTCCGGCCAAGTCCAACAGGGAAGGGTAACTTTTGCTCTGAGTATTCTCATCTCTTCCAACTGAGCGATGAGGTACTGTGCCAGAAGATCCTATCAAGATTGTCACCTAGGGATATAGCATCTGTAAACTCTGTATGTAAACGTTTGTATCACATGACAAAGAATGATCACCTTTGGAGAATGGTTTGTCAGAATGCATGGGGCAACGACGCAACTCGGGCTCTTGAGAATGTGGCTGGCACAAAAAGTTT
Ta#S17989446	131	K	T	H	LDN	3g08850	03g17000	09g008220	4.09778	0.277778	0.454545	1.63636	GTCTTCCGCTTCCGAGGACACTGATGATGCCTGGGTATGAGGGCTCTGAGGAAATTAAAGGAATGCTAAATCTGTTTACTAACAATCAAACGAAGATGGTGGCTCCAACATCAGAAGGTTCTTCCCAAACkCGTTTGCTCAAGTTCTTGATATATGGCCGGACAGGATGGATTGGTGGACTTCTTGGCAAAATATGTGAGAAGCAAGGAATTCCATACGAGTAYGGAAAAGGTCGCTTGGAAGAGCGCTTTTCCATTGTCCTTGATATCCAAACTGTTAAGCCAACACATGTCTTCAATGCTGCTGGTGTTACTGGCAGACCCAATGTTGATTGGTGTGAGTCTCACAAGCCRGACACCATACGTACMAATGTTGTGGGCAC
Ta#S17989468	521	R	G	H	LDN	3g33620	10g41450	07g023930	13.7009	0.025641	0.181818	7.09091	GGATGAGGCGTTCATCGGGTATCTCAAGTACCTCAAGTATTGGCAGCGTCCGGAGTACATCAAATACATAATGTATCCGCACTGCCTTTTCTTTCTTGAGCTTCTCCAAAATGCAAATTTCCGAAACGCAATGGCACATCCAGCAAACAAGGAAGTTGCTCATAGGCAGCAATATTTCTTCTGGAAAAACTACAGGAACAATAGACTGAAGCACATCCTGCCRCGTCYTCCTCCCGAACYAACTCCTGCrCCTGCACCAGCACCAGCACCAGTGCCGACACCTCCACCTGTTCCTGCACCACCATCGTCTTTGCCAACTATGTCAGCTGTTGGTGCTTCTGCAATGCCCCCCATGCAGTTTATAGGAACTCCTGGCACCAACAACCCAAAGAATGAGAT…
Ta#S17989486	499	T	Y	H	RSL65	4g13710	11g40080	05g024490	11.1092	0.285714	0.371681	0.768707	TGGCAGCTGGAGAATYTGGCCATTTAGTTTCAAAAGAACGAGGACTATTAACAGCATCCAGCCAGTTTGTGAGAGCACAGTCGYGAGTACTTTATCCATTCCTGTTAGAGAGTCGGATGGAGAAATAAATAAACCCAGTGCAAAGATGATGGAGAGGAAGGTGCGATCACTCACTCCAACATCTGAGGAGCTTGCGTCTCTTCATCTCAGAGAGGGCAGGAACATTGTGACATTTACCTTCTCCACTGCyATGCTTGGGACRCAGCAGGTAGATGCTCACATATATTTATGGGAATGGAATGCACACATTGTCATATCAGATGTTGATGGAACTATCACCAAGTCTGATGTTCTAGGTCAGTTCATGCCAATGGTTGGTGTTGATTGGTCTCAAAATGG…
Ta#S17989525	349	C	T	S		-	-	-	8.58813	0.598361	0.573333	0.958174	AAAAAGAATATATTTTTACGACATCTATAAACCTGCTAAGGAGGGTCTTTTAGCAGTGTTTCTATTAAAATTTTATTTTGCATGTGCATGAAAAGAATAACTTCTGGCGCATATGGAGGCACATGCATCTGAAAGGCCCATATGCTACATCGACGACCTGCTCCTTCTTCCTGTCAGTTGGCCGTGTCCCCTCCCCTGTAGCCATACCCCATTGCGGAGGAGTGCCGCTGCTTGCATTCCTCGATGGCAcGCTCCTTCTCGTATTGTTATCCGCCTCTCACCCCCTTGATCTTGTTCACCCTTTTAGATAAATTCTTCTTCTCTTCATCCTCAGATCTGTACACTTCATGTTTAGAAAACCCGACAAAAAATCGAACACAATGCTTAAAGAAAGTGCCA…
Ta#S17989551	478	Y	T	H	LDN	5g15910	-	-	21.3136	0.587444	0.460432	0.783788	CTTAGTTCCATATGACATTACATAGAACATATAGTACTTACATGCTAGATCAAACCAAGGCCAGRAATTAAGATCCACACAAGTTGGATGGATAGCTTGTGTGTGGCCTGAAGCAGCTCTAGTACCTCCTTTTTATTCTATGCCTGAACCCTGTTTTGGATGTCAAAGCAGGTCACCACCTTTGCTGCAGCCAATCTTTTTACCCAAGCGTGTCTTGAAATTAATAACGACTTCGTACTGAGCCCCCAAyATACGAAGCCGTTTCAACCAGAAGAACTTCTTGGCCAGTTCATGYGTCTCCGCTGTTTTCTCCACAAACACTTTCTTCACATGCGTTGAGAATTGCTCCCTGGATTTCTTATCAATATGAGGTGATCGCAGCACGGTGTATAAGGACCG…
Ta#S17989570	604	G	R	H	RSL65	-	-	-	9.78577	0.140625	0.311321	0.451705	AGAGAGCTATTATGCCCATCCATAGATCCCAACGCTGACAAGGACGAGAAGAGCCACCGACAGAACTGGCAAGATCATGCGTGCTGCGAAGCCTCCCCTCTTCCTTGGTGCTCTCACATGTGACTGGAGACCACACTCCTGCTTGCTCTCCTTGTCGCTTTTCTCTGCCGTCTTCCGCAGCCTCRTRCCAGAATTAGCTTCATGATCAGGCATGTACATTTGCTCATCAGCATGACTGTTGCCAGCGTCrTCAGGGAAGTYTGTGTCCACATGCTCTTCAATCTCAGCTTCCACACCGCGTGGGTCGACGATATCCCGGGGAATTCCGGACCGGTACCAGCCTGCTTTTTTGTACAAACTTGTTCTATAGTGTCACCTAAATAGGCCTAATGGTCATAG…
Ta#S17989578	106	A	G	S		2g18640	05g45930	09g026770	10.1063	0.361111	0.432432	1.19751	GCGGCCGCCCTTTTTGTTTTTTTTTTTTTTTTCTCAAAGGCGAACCAAAACAAACTGGGGAACAAACTTCAGCTATACAAGACACAAGCCAAAGGCGGCACGACCaTCGCAAAACCCTATAAAAATAAGTCAAACTCAGGCACCAGGTAGGCAACACCACAACAAATTAAGCAGGTCCCCTTGATGTCGCGGCAGCAGACCAGAGAGAACATTTTTACATCAGAAGCAAAACAATCAGAGGAGCAAGCTGTCGTCCACCCAAACGTCCGTCGCCACGCTGCTCAAATGGAATGGAGGATCCACGTCTTCACCGTCTCCATTCAGCTTTCATCGGTCTCTCAGCTGCGTCTCTTGATG
Ta#S17989589	213	C	Y	H	RSL65	4g05590	12g35550	08g017200	7.51955	0.6	0.454545	1.32	AGCGGCCGCCCTTTTTTTTTTTTTTAATGGAAAAATAAAAAACGCCCCTTTTTATATATGGCAACACGGCAATGYRCGGTTTCCAGTTTCCATCACCATCTCAGGCTTTCAGCTCAGCAGCAGCAGTAGCAACAACAACAAGAAAGAAAATAAACCTACGAAAACACTATGAAGAAACTTGTCTGTCCAGTTGTCCTCTAMGCAACTCATTTyGGGAGCATGAACAATCTCCACCATGTTGACAGATCCGCTCAAAGGTCCCGCCGTTCGTCTTTCTTTTCGGTGCCTTCATCCTGCGGCAACGAGACAAACTGCACGATTCCATGGACCACAGAGGCTTCGACTCTGAACCTCGAAGCGATCTGGTCCACRCTCATCGGGCCGCGGTGGCTACTGGAC…
Ta#S17989643	723	T	Y	H	RSL65	5g22080	04g52900	06g028880	121.943	0.0816327	0.0873786	0.93424	CCCCGAGAAYCTTCTGAGCAATGAGGATGGTGCTTTCTCCAAGATGGTTCAGAGCACAGGGCCTAGCAATGCAGAATATCTYAAGTCTCTTGTGCTTGGSAATGGTGAAGAGAGGCTGCGAAAGGAAGAAAGTAARMTGCAAGATATTCAGAGGAAATGGGCCGCGTCGAACCGATGGGCTGTTGCTGCCCAGTTTGCGCTTGCTGCTAGCCTCGCRTCATCCCACAGCGACCTTCTCTCRTTGGAGGTyGCTGAGGGAAACAACATCCTCAGGAAAACAAAGGACGCAGTAATCACCCTGCAGGGCGTCCTTGAAGGGAAGCACAATACTGAAATCGAGGAGTCRCTCACCGAGTATCAGGTTCCATCTGATAGGTGGTGGTCGTCACTTTACAAAGT…
Ta#S17989669	624	S	C	H	LDN	2g06590	01g10950	03g002270	13.0804	0.129032	0.0833333	0.645833	CGACGACACCTACAACGGCGTCTACTACGCCAACCTCACGCTCCACCTCTACTTCCGGCGCAAGGCCCAGCTGACGGAGGCGGCGCCGACGCCCGCCGACCTGATCCTCCCCGTCTCGAGGAGCCTGCCTGTCGACGACGGGCTCTGGTTCGTGGTCCAGAACAAGACCGACGTCGAGTCCACGCGCGTCGCCGTGCCGGCCAACGCKTACCGCGCGGTGCTCGAGGTCTACGTCTCGTCCCACTACTCsGACGAGTTCTGGTACATGAACACGCCGGACCAGAACGGGCCGTTCCGCGAGGTCACCGTGCTGCTCGACGGCGACGTCGTCGGTGCCGTGTGGCCGTTCCCGGTGATCTACACCGGCGGCATCAACCCCCTCATCTGGCGCCCCATCAC…
Ta#S17989771	267	S	C	H	LDN	2g42060	01g40330	03g026230	20.1782	0.463576	0.273333	0.589619	GAGAAGAGAGATGGTGATCTCGACGGGGACCATTCCAAAGTTTAAGACGACGACACTGACAGCTGCTCGACGCCTCTGCCCCCGCCGCCGCCGCCCGGTATGGAGTGGGAGTACACGGACCCAATCACTATGCGTCCCTTGGATTTTCTTCCATCTTCGTTGGCTGATCGGGACGATAAAGAAATGGCCTCACAGGTCAGCATGGATGACGATTGGGTGGAAACGAACATAGAATTTGATGGACAGGATsAAAGYGTCTCTGGCAATGCTGATGGCATACTTAGGCGTGTGGAATTGCATCCAGCAAAGAGTAGGGTTATGGGTGATGAAAACTCATCGATGATGAGCAGCTGGGTAACAAAGGACTCGAACTCTTCGGTGATGGCCTGGGCGACTGAC…
Ta#S17989785	104	C	T	S		3g00350	02g01170	04g000340	40.3565	0.833333	0.933333	1.12	TTCCGTTACAGCAGCAACAGGGTGATAATCCCAACACTGGCAGCGAAAGAGAGGTCCGATTTGGCAGGCTTCAACGCCAGAAGGTCCGTGTTTCCCGTAACCGcATTCTGGATTCTGCCGCCAAAGTTATGGAGATGTTCTCTAGTCAGAGAGCTGTTCTTGAGGTGGAATACTTTGGTGAGGTTGGGACAGGGCTGGGTCCTACGTTGGAGTTCTATACTCTCCTGGGCCATGAACTGCAGAATGCTCGGTTGGGATTATGGAGATCTAGTTCGCCTTACGATTATTCAGAAATGGAAATCGATAAGAATGGTGTGATCCATGTGGATTCTGACGATGATTTGCCAGCTCCTCA
Ta#S17989809	406	Y	C	H	LDN	2g20370	05g43360	09g025020	29.4612	0.386454	0.144876	0.374886	CTCCTCCCCCGCGGCCGCGGCCGCCACGGGTTACTTCTCCCGGACCTTCTCTTCCGCGCTTAACTACCACATCGATTCGCCGGACAACAACCCGAACATGCCGTGGGAGTTCACCAAGGCCAACATGGAGAGGGGGGGCGTTATCCTATCTCATTACCCAAGCAACTACAAGCAATCTGGTATTATTCCAATGCTTGATCTTGCACAGCAGCAGCATGGTGGATGGGTCCCGGTTGCAGCAATGGACGCtATTGCTAAAATAGTTGGAGTTGCACCGATCAGGGTCTATGAAGTTGCAACATTTTACTCAATGTTCAATCGGACCAAGGTGGGAAAATACCACCTTTTGGTGTGTGGAACTACACCTTGTATGATTCGTGGTTCGCGTGATATCGAAGA…
Ta#S17989878	461	G	S	H	RSL65	1g36660	06g40060	10g023480	10.4505	0.0851064	0.258065	0.329787	CCGGAACACCACAGTCAACCATGATCTACATTTCATTTCCTGGGATAACCCACCAAAGCAACATCCTCATTACCTCACCCTCAATGACTTTGACGGTATGCTTGACAGCAATGCTCCCTTTGCAAGGAAGTTTGGAAGAGAGGATCCTGTCCTAGACAAGATTGATCAGGAAATACTGGGCCGTCAACCYGATGGRTTYGTGCCCGGTGGATGGTTGGATCTGTTGAATACAACAGTGAAAGGGAAACAsTTCAGCGTCGAGCGTGTRCAAGATCTCCGCCCGGGGCCTGGTGCGGACAGGATAAAGAAACTCGTSACAGGCCTGCTCACCGAGGAAGGCTTCGACGACAAGCATTGCGTATAAAAAGCTTGATGATTCCAGGGTAGGTTACTTTGGTC…
Ta#S17989879	600	Y	C	H	LDN	1g36580	06g40190	10g023630	3.19282	0.15	0.0666667	0.444444	CGGGCCCACGATACACGTGCGGCTCAGGTTCTGCGACGTCACCGCCAACCGCCGCGAGTGGGGCGCGGGCCTCGGCGGCGCGCGGCACCCCGGCGTGCCGTACACCTTCTTCTCCCAGCGGCCCGGGTGCAGGGTCACCCTGTACCAGGACGCGCACACCCCGGACGCGTTCGCGCCCAGGATCCCGCTCTCCGGCGGCCGGACMTACCAGCAGGGSCGGTGCTGGGAGGACGTGTTCGACGCCATCAGyGACGCGCGCCACCTGATATACGTCACCGGCTGGTCGGTGTACACYGAGATCACGCTGATACGGGACGGCTCCCGGCCGCGCCCCGGCGGCGACGCCACCCTCGGCGAGCTCCTCAAGCGCAAGGCCAGCGAGGGCGTGCGCGTGCTCAT…
Ta#S17989884	711	A	G	S		3g06620	02g09770	10g024800	28.0912	0.473389	0.601719	1.27109	GGAGGAAACCACTGTAATTTGGAACTGTATCCAGAATACATTAAGCATCTAAAGAAGTTTGTTGGAGCCATAGAGAAACTGCCACCCCCAAATGATGAATCCCCAGAGAGCTCAGGTGCATCGGACCGTACCCAAACAGAGCCCGAAGGTACAGAGGAGCCAAGGAAAAGCGTAGACCATAGGGAGAAGACAAGGCCAAGCATAGATCATAGAAAGAGCACAGACCGTCGAGATAAACCAAGAGGCAGTaCAGATAGGAGGGACAAAAGCAGAAAGAGTGTAGATAATCCTGACAGACCACGAGCTAGCGTTGATCAGCCCGATAGGCCAAGGAAAAGCGTTGACCGCTTTGGAGGGATGATGAAGGCTGTGAGGTTGCGCAACATCGACTGTTTCAAG…
Ta#S17989973	364	Y	T	H	LDN	3g02230	02g03040	04g001910	31.194	0.148889	0.325095	2.18347	ACTGAGAGTCGAATGGACAAAGGAGGATCGCAGTGGTGGTCGGAAAGGAAATGGGAAGCGATCTCCAAGCAGCGTGAAACCAACCAAAACCTTGTTTGTGATCAACTTTGATCCAATCAACACAAGGACAAGAGATTTGGAGAAGCACTTTGATCTGTATGGCAAGATTGCAAATATCAGAATCAGAAGGAACTTTGCATTTGTCCAGTATGAAACACAGGARGATGCTACTAAAGCTCTGGACGGTACyAATGGAAGCACTGTGATGGACAGGGTCATCTCTGTTGAGTATGCACTTCGTGACGACGATGAAAAAAGGAACGGGTACAGTCCAGACAGGAGAGGAGGAGGCCGTGATAGATCTCCGGACAGAAGGGACAACCGTGGTAGGTCCGCAAG…
Ta#S17990016	179	C	Y	H	RSL65	-	-	-	4.16218	0.166667	0.3125	0.533333	CCACGCGTTCCGTGAATTCATTGCATGACAAAACAGAAGCTCAGAGCAAAACCGTTGATGATGTCCGAGCTTTCAGGACATGGGCAGGCATCAAATAGATAAAGCCGAGTACAGTGCTGTAATTCTCTTGCTTTTTGGAAACACTTTCTGTTGCATAGCCCAGCAGTGCAGCATTCTTyTCCAATGTAACATATCATCAAAGTCTGGTAATTCTAGAGAGTGGATCACATTTGAATTGGGCAAACCGTTGGAGAGAGAAGTCTCTATTTTCATAAACTGTGGCACTATGCTGCAACCTATGTGGATTGTGCCCACTGCCCAGTATGTTCTATTCATGTCCCTGATGATCAATTGTGTTGATGCATGGTTATCACTGCTCGCGGTAGCAGCAGCTTCTGT…
Ta#S17990028	407	T	K	H	RSL65	1g37010	06g39370	10g023140	20.883	0.382353	0.333333	1.14706	GGAGGTGGCGAGGGAGTGCCTCATCAGGGTGGGCTTCGACCAGCTGCCSGCSGTGCGCCGCATCTCGCGGCAGTGGAAGGAGGAGGTCGAGTCGCCGGACTACGGCCGCCTGCGCCGCGCCGAGGGGCTGGCGCGCCCGGTGCTCGCCATGGTCCAGGCGCAGCCCGAGCGCGTCGAGCCTGGCCCGGCGCAGAAGCACGCGTCGGCGTCGGCGGCCAACGGCGGACCCGCGAACAACTACAGGATGGTgCTGCTGGACCCGGTGGCGGGGCGGTGGGCTCCGCTCCCGGTGCTGCCCGGCCCGACCGGGAGCCTGCCCCTGTTCTGCCAGGTSGCYGCGGTGGACGGCSCGCAGGGGAGGAAGCGGCTGGTGGTCGTCGGCGGGTGGGACCCGGAGTC…
Ta#S18005857	432	T	Y	H	RSL65	1g28920	07g25710	02g010520	4.56606	0.25	0.224	1.11607	AGTAAGAAATAAAGGTAAATATAGCCTGACCATGTTTGGTACCATAAAACATGCTCCAAACACATGAGGTGGCAGAGAATATAACAAATACTTGGATTAGTGCATAATCAAATGCCTAAGATGCTATTGTGTTCCTAACAACAGCGAAAGCAAGAAGTCAAACCCCCTCAAAACAGTACATCAGTGTGAATTTGCTTGCGCTGCCTTCTGGAAACCTAGATCATCCACATGGCACGGAATCATCGCTTCyRTGACTGTGGGTACTGTACARCTAAACCTAGTTCATAGAAATGCTCACCCCTTTCTCCCAGAAAGATARAAGACCGACTTGATTCTAGTTTGGCAGCAACCAGGACAATTGAAGGCTAGTGGGGTTCACTTCTTCAGGCGAGCATGGTT…
Ta#S18005905	186	C	Y	H	RSL65	5g09780	04g34140	04g022120	2.80244	0.0128205	0.0879121	0.145833	GCGGCCGCCCTTTTTTTTTTTTTTTTTTTTTTTTTNTCCCCCGACCAATCAATTCTTCTGTTTCTCTATCGGAGGTTACAATAAAAAACAAAATAAACATGAAAGAAAGGAAAAAGGAATTATCCCCTGTCCCGAGCTTGCAAGCCGTTCGTTTAGCTTGGTCAGAACGGCATGATGTGGGCGGTyTTGGAATCGTAKCCGGCGAGGCAGCTCTTGGCGTTCACCTTGTAAATCTTGAGCAGCTCCAGCGCCATCTGCCTCGCCGCCGCCGAGCACCCGCTCTGCAGCAGCAGGATCAGCCTCGTCAGCCCGCCCTCCGACGCCGCTGCGGCCTCCGCGGCCCTGCGGTCCTTGTACTTGTGGCACACCGCCCAGAGCACGGCCACCGCGGCCTCGGCG…
Ta#S18005916	278	K	T	H	LDN	-	-	-	345.711	0.444444	0.285714	0.642857	ATTAGGTAAATCTTCCATTCTTAATTATTCATCACTCCCGCCATAGGGGAGATAGATGAAGCAATTACAGGGAGACATGCGCACACACATACACACAAGGACACCATGGGCAGAGCATAGGCGGAGAGCGAGCAAGCAAACCACACGCACACGCACCCTTGCTCGACTCCATCAGATCAGACGCTCGTTATTCAAGTATACTCTCACACCATCACACGTACGTACGTACGAGTGCATGCAGCTTAACAGtTGCAGGGGTTGCACTTGCAGTTGTCGCCGCAGCTGCAGCCCTCGCCGGACTGCCCGGCGGCCACCTCGAACTGCCCCGCCTTGTTCTCAGGAGCCACGCCGAGCACGACCACGGCGGCGACCTGGGCGGCGGCGCTGCCCTGCTCTGTC…
Ta#S18006016	774	R	G	H	LDN	3g00330	02g01150	04g000320	937.029	0.21875	0.391486	1.78965	CTCGTCGATCACCGGGCCACGGCTGGCGTTCACCAGCACTGCCTCCTTCTTCATCATCGCCAGCCGCTCAGGGTTTATCAGGTGGTACGTCGTCTTGTCCAGCACTGGGTGCAGGCTTATCACATCGGCCTCCCTGAGAACTTCCTCCATGCTGGAGGCCCTCTTCCATGTCACAGGCTGCTCACCATTGGCTTTCAGGAACTGGCCATACGCTGTGACGAATTTCTCGAGCCGTGTGGACTGGTACAGrTCGAAGTAGATCAAGTTCATCTTGAACCCTCAATCATCATCCTTGCATAGGCTGAGCCGATGGGGCCAGCTCCGATCACTCCAAAAGTCTGGCCCCTGAAGAAGTTCCCAAACAAACAAGTGCGGGAGCAATCCGTCGTAGAGACCCAG…
Ta#S18006109	484	R	G	H	LDN	4g04640	12g37710	08g018390	11.1072	0.341463	0.403846	1.18269	TAATACAGCACACGAGGTACATGTAGGCTCTTTTACAAGCCAAGGAAAATTGAGGGATAGTGTCAGGGAATAAAGAATGGCGTCGGCTATACAAAATTCTGTTATCTCCACTGTGCAAAACATTGCTCGCTGCTGCCGCACATTTTAGCACTACGCTTGTATCTTGTTGACCCTGAARGAGTCCATGACTCTCCTCAGGTCTCCMTCTTCCTCCGAGAGCAACCGTTCCGGCGTCTGCAGCCGTAGCGCrTACAGCTGGTTGTTCTCGACRCCGAGGACTGTCAGGTACCGCCGGTCCCACTCCARGCTCTGCACCCTGTCTTTCGGCATCACCGCTAGCTCATTGTTGCTTGCGTAGGACTTGATGTTCACCTCGACTTCGTAGTAGAGCTTGCCATC…
Ta#S18006118	784	T	C	S		-	-	-	317.139	0.451613	0.434783	0.962733	TCTTCTTGGCGTCACTGGCCTTGGGGTTGTCATACTCCTCTCCTTCCGAGATTTCCTCTTCGCCCTCCGCGAAGTCACCATCCTCATCCCCGTCATCATCTTCGCCRTCTTCATCACCAGCATCAGTAGGGGCAGATTCATCGCCCCTCTTTCCACCCATCTTGAAGTCTGGCATRCCACAAATAATGCCCTCGGTGCCTGTGCCCGCGTTGCCGGTGAGCGGGTCGGCGAGGCCGCCGTCGTCGGCGCtGGCGGGGTGCATGGCGGTGTCCATCCGATCCGGGCGCGGCTGCGGGCGCTTGTTGTTCTGAGGAGGCAGAGACTAACACAGGCCACAGATCTGGAGGTTGTGGAGGGTATATGACCGCTCTCAACGGGCAGAACCGGCTACGGGCTATG…
Ta#S18006150	389	K	G	H	LDN	-	-	-	1.76744	0.184874	0.121212	0.655647	CAGCCACACGGGGCTCTTCTTCAGCTCCTGGCACGCCGCGGCGCCGCCGGCGAGCATCGCCCTAACGGGCGCCGTCGCCGTCGCCGTCCCAGTGGAGTAGAGGTTGCACCGCAGCCCGCCCTGGATTCTTGTGGCGACGGTGGCGAGGTCCGGCGTGTACTGGGGCGGCGTCATCCCCGTCGCCGGCAGCGCCTCCTCCGTGGCCGCGGCGGCGACGAGGATCTCGGCCGTCATGGCTCCCGCGTCCTGtCCCGGCACCGCCGCGCCCCGGAGGCCGGCGTAGGGGAGCGCGGAGTGGCACGCCGCGCAGTCGCTCTGCATGAACACCTTGGCCCCGCGCTGCGCCSTGCGAGTCCATCACAACCAGCAACCATCAACCCCCACGAGATGTTCAGAAGA…
Ta#S18006170	515	T	Y	H	RSL65	5g02170	09g07830	08g023050	32.9413	0.631206	0.757576	0.833191	GCCGTTGCAGACACCAGCAACTCCGATCTTGCCACTCTTCTCCCTAAGAACACCRAGAAGGGTGACCAAAATGCGAGCACCACTGCACCCAAGTGGGTGTCCTAAAGATACAGCTCCTCCATGTACATTTATCTTTTCTGAAGGAATTCCGAGAAGCTTTTGATTTGCAAGTGCAACAGCCGAAAAGGCTTCRTTGATTTCATAAAAATCAACACGAGAGGACTCTAGGCCAGCATTWKTGAGAGCCTTyGGTATGGCAAGTGCTGGGGTAGTGGTAAATAGTTCAGGAGCTTGGGCTGCATCGGCAAATCCCTTRATCCTTGCAAGGACTTGCAATCCAAGTTCTTGAGCCTTCTTCCCACTCACCAATACTAATGCTGCAGCACCATCACTTATACT…
Ta#S18006207	550	A	R	H	RSL65	5g25460	04g57220	06g032120	274.382	0.505263	0.528409	0.956197	CCGATCAGTCTTGTACATGTGAGCGATCTCGGGCACCAGAGGATCATCGGGGTTCGGGTCCGTCAGCAACGAACAGATTGACAGSAGGACCTTTGATATGGTCAAAGCCGGGCTCCACTGTTCCTTGAGAATGTCAAGGCAAATGCTGCCGTTGCTGTTGATGTTTGGGTGGAACACCTTGGTGCGGAAAGAGACCTTCGGGGGCTTGAAGGGGTAATCCGGTGGGAAATGAATGTTCACCAAAAATAGgCCACCGGTGAACGGGCTGTCMGAGGGTCCCATGATAGTKGCCTGCCAGTGGAACATGTCCTCACCTACAGGACCTGCGCTGCAYGAGGTGGGAGGGTCCTTCTGCAGGTCCTTGAGCTCCTTGAGGATCCTCTTGGACGCCATGGGATC…
Ta#S18006222	204	C	Y	H	RSL65	-	-	-	2.65856	0.125	0.0967742	1.29167	TTTTTTTTTTTTTACAGGTCCACATCGGGAGCACCCCACTTTTTTTATTTCATTAACTAATGGGGATATACATACACTTCAATCTGTTCTAAACAAAACCACTAAGACACCATACATCAGGTTTACAAAAGGACAGCCAAAAGATGCAAGTATGAGACATCAGTTGTACAAAATGAAAGCTAAAACATCTAGTTGACGTGGATyGTTGGCTTCATGGTTCCTTGTGAGTGTAGTCSTTCTGTTTGCTTCCTTGACAAATGATGTCCRGTCATCGGCTTGCCGCTCGCCAGACCAGGATGTGCGCCCCCCAAAATTCCTGAACAAAAGTGGTTGCTAAAAGTAAAGAATATCTTGCCCAGAAGCCGAGGTAGGGACTCATTGAGTATGAGTATGACTATA…
Ta#S18006263	502	T	Y	H	RSL65	4g44790	12g01680	08g000670	13.4177	0.0714286	0.0298507	2.39286	ATGATGCGTCTAAACGGGGGACGGGATTCCACCGAAAGTCCGAGCGCTTTGAATCATGGAACTTGAGGTAGAAGCGGGACTTGGGGATGGACAGCTTTGACTCCAGGATGGAAGCAATGCCGGCACTCAGCTTCTTGTTCACATCAGGGTTCAGCCCTCCGATGGAAACCAGCTCRCCGTAGGCTGCAGGCTCCTGGGTACCTCCGAACGCCATGGGCACTGAACCCTTGAGAACAACCATCACATAGTtCTCCGGCTTGCCGATGATGGTTGCGACGGTGCTGGAGGCGTCGGCGAGGACGGCGGAGGTGTCCACCCCCTCCAGGTTCACGTTCGTCGACACGTTCAGGCAAGGCATCTTCCTCCTCCTCCGCTTCTTCTTCTTCTCCCCTCCCCCTC…
Ta#S18006294	582	T	K	H	RSL65	-	-	-	91.2831	0.942029	0.765957	1.22987	TCCTACTTGGTGATGACCCAGACGGCGTAGATGATGCCGGGGAGGTAGCCGAAGAAGGTGAGCAGCAAGCAGATCCAGAACTCGATCCCGCAGGCGAACTTGAAGAAGACGCCGAGCGGCGGCAGGATGATGGCGAGGATGATGTCGATGCAGTTGGCSGTCCCCTCGTCCGCCATCTTCTTCCTTCCTTCTCTCTCTCTCTCTCTCTCTCTCTCTCTCTCTCTCTCTCTCTCTCTCTCTCTCTCTCTCgCTCTCTCTCGCTCGAAGCGTCGAAGGGAAAGCCAAGGGAGATGATGTGAACAAGGAGCGCGAGAAAGGTAGATGGAGTAGAGTGATGTGGCGGTTTTCTACTCCTTTCAGTCATGTCAGTGTCCTCGTGCCCCATTCGCGGACGCGTGG…
Ta#S18006314	122	A	G	S		3g03270	02g04460	04g002980	51.7211	0.254777	0.832258	3.26661	CCGCCCTTTTTTTTTTTTTTTTTTTTTTTTTTTGGCACTTGTCTCCAAAGATTAGCTTTAGCAAACTGAACATGTATACAAAACCTGGACCTGGGAATACAACAGTGCCAGTCATGGAAAAaGAAACGAATGAACTCTTACAAGATGAAACGCAGCACCGATCTAGCTCTTGGGGATGTTCTTGCCGACAATCTTCGCGGGCGTGATGCGGAGAAGGTTCCCCTGCTTCCCRGGAATGGCYCCCTTGATCATCACAACTTTGAGATCATTGTCGATCCTGACRATCTTGAGCTTCCTGATCTTGGTCTTGGTTCCGCCCATCCTCCCGGGCATCTTCTTCCCCTTGTACACCCGCCCTGGGGTTGTCCCCGCA
Ta#S18006330	413	R	G	H	LDN	-	-	-	17.5351	0.65	0.4	0.615385	GATCTCAGCCTGCTTTCTTGTTCACTTTGAGGTAGGGCAGCGCACCCATCACGTTGCTGTAGTCGCTCTTGTTAACTTGGACCATCTTGGAGAGCCTCTTCCGGCGCTTGGCGTTCTTCTTGCTGAGCAGATGCTGCTTCCCGGCGCAGCGCCGCACGATCTTCCCGGTSCCCGTCACCCTGAACCGCTTCGCCGAYGCCTTGTGCGTCTTCATCTTGTACCCCTTCCCGGCGGCGACKACGGCGAGGGrGCGCGGGAGCGGGGCCGCCGGGGAGAGCGCGGCGGCGCCGGCGGCGGCCACGGCCAGCGGCGCGCCGAAGAATGAGTTGGCCGGGAAGGCGAGGGCGGAGTGGGCCAGCCTCCTGCCGGGGAGGGCCTGGAGGACCGGMGGSAGGGCCA…
Ta#S18006357	204	A	W	H	RSL65	-	-	-	4.29602	0.301887	0.268519	1.12427	TCGCCCTCGTGGTTTTTTTTTGAGTCCAAGACAAGTCGGTGCCCTNGGGAAATTGGTTGTACCGAGGGGGGGCAGTCACAACAAGGCATGATCTTTCTCCCCCCAAAACAGACTAGTGATAAAATTCTTGACAACTTATGATACTAGCAAAACGAAATGTGACCGCATCAGCAGCAGCGGCAGGCAACAAAGACGGACGAAAGtGGAGGGATTTATTTGGCGAGGGGCGGCGGCGAGCCGAGAAGAGCCTGCTGCTGGAGGGCGGGGGCGACGGGGGGGGGGGCGCGGTCCATCTCGATGATGAGCGGCACGACCAGCACCAGGAAGGTCGTCCCGGCGATCCACGCCGCCTTCCCCGTGCTCCGCAGCAGCTTCCCCGCCACCGCCGCGGCCTCGCGG…
Ta#S18006534	466	Y	C	H	LDN	1g46590	06g09820	10g006460	1.9491	0.137931	0.592593	4.2963	GCACTAAGCTGGAACAAGGTAATTGATGAAAGCTTCCGCGTTAGGAGCCAAAGGGGGGGGGGGGGGGGGTGTGTCCATTTCATCATCCTCGAATTGGTATGCCGGGGGGGAGGTCACTCCAACGAAANAATAGTGGAGGTCAGGGTCCCGTCCAGGTGTCTTGACAAAAACACTGCCGTCATCAGTGAAGGACTCAATGTCGTGGGTCAGGAAGGCGCCAAACCACACATTCGGAGGGACCGTGTACTGyGGTCTCTGCCCTTTCCGTAGATCGGGACCGACTACTGTCATCTTGACTTGCCCATCATCATGCACCTCAAATACCGTGAGGGGCTCCCCCATGTAGTAGTGCCATGCCTCAGCGCARGGGATGCGGTGCAGCCGAGCGATCTCCCCAGC…
Ta#S18006578	235	T	Y	H	RSL65	-	-	-	2.02945	0.136364	0.121951	1.11818	CCCTTTTTTCCTTTTTTTTTTTAAGACAGCCAACTTTGATTGAATAGGGAACTGTTTGACACGTACAATCAGGCTGCTAAATGCTAAAATGGTGGTACCAGTTCTTATTTTGCAACGTAACCCCAGTAAAATTGGGCTGAAATTCTTTGCCAGAGGCTGTGAGCCACTATGGAGTCAGGCTGCTCATTTTTTCAACATGCTTTTAAGCTTTTCGTTAGCTGATACCAGTTCAGCcGCAACRCCAACTTCATTGGCYGAGTGTCCTGCATCTGGAACCACCTTAAACTCAGCTTCAGGCCAAGCTTTATGAAGATCCCAAGCAGACATCATAGGACAGCACATATCATACCGCCCCTGTACAATGAAAGWTTTAATGTGACGAATYTTSTCGACGTTGTC…
Ta#S18006614	418	S	C	H	LDN	3g12720	-	07g023540	49.6005	0.147783	0.107366	0.726509	CACAGTTTCAGCAACAGATATACGCGACAAAAAATTAATTTGCTAGTAACGTCTCAAACCAATAAACCCAAACTGCTCCGGTACTTCAGAAATCTAGTCATGCTCAATCTTGTCATGATGATTCACTTTGATGTCCAGTTCCGTCAGCATTGTTGCTAGCTCCCCTTTGCGATAAAGTTTCACTGTATCTGTACAGCCACCAATGTGCTTTCCACCAATGAAAACATTAGGGACGGTGGACTGTCCAGTsAACCTCTCTAACACCTTTTGCAGTTGTGGTCCCTGAGCACCGAGCTGGTCGAGCTCGATGACATGTGGATCCACGCCAATCCGCTTGAAGAGACCCTTGACCTCCATTGAATACGAGCACCACGACTTGGAGTAGATGACGACGGCGTT…
Ta#S18006624	610	G	S	H	RSL65	-	04g18090	06g026070	1.70994	0.0909091	0.0789474	1.15152	TTGGGCTTCGCGGCCGCCTTCTTCTTGGGCTTGGCGGCATCCTTTGCGGGCGTCGCCGCGGGCTTGGGGGCGGCGGGCTTGGCCTTGGGCTTGGGCTTGGGCGCGTCCTTCTTGGCGGCGTCTGAGAGCTTGTAGGAGGCCTTGACCTTGACGAGCTTGCCCTTGGAGGCGGACGCGCGGAGCTGGACGGAGAGCATCTTCTTGAAGTTGGCCGGGAGGGMCTTGCCGTGCTTCTCCTCGATGTACTTGsCGATGGCRACCGAGCTSGACCCGGTCCTGTCCTTGAGCGCCGCGATCGCCTCCTTGATCATCTCGAAGTAGGCCGGGCGGGGAGGGGCCGGCGGCGACCTTCTTCGGCTTGGCGGCGGAGGGCTTCGCCTTCGGTGCGGCGGCGGCGGG…
Ta#S18006634	587	G	K	H	RSL65	-	-	-	9.56739	0.192982	0.0933333	2.06767	TCGCTGCTGCTGCTCGTGTGGGGAGCCGCGGATGTGGGGGCATCTCCGGCGAGGAAGTGGCCAGCAGCGGTGGCGCTGGATCCCGCGAGCGATATTGACATCGTCGCGGTGGCCGACGACCCAAGCAAGGCGGGAAGATCGGGAACGGGGCGCCAGCGTCTAGATCCAACCGGATCCCGACGAATTTGAAGGAGAACGGCGGCTGGGAGGAGAGCTCAGGCGATTCCATGGGCGCTTGGCCTCCATTGCkGCGTGCTACGGTGGGAGGTGCGGGCGGAGGCCCGTCACGCAGACGGCGGCCTGCGTCGGCTGCGAGCTCTGGAGTTCGTCGGGCTGCTGCTGCTCGCATCGTGCTCGCGTACTGTTTTCTACTCCTTCAGGCCATGTCAGTGTCCTCGT…
Ta#S18006642	287	K	T	H	LDN	2g01520	-	03g007870	10.8102	0.304762	0.226087	0.741848	TCCCGTCTACATAATTGTGTACAGTAAGGTGAAGAACATCAAAACAATGGCTACGGACTAGAGAAAAGAGAGGGAGCTTCTGATGCTTCAGGCGCTAAACCGATCGAACGGGACCTTGGTCGTCATGCCGGGACGCGCTTGCAGCGGCACCAGAATGCGGTGCCGCCGCCCTTGCCCTGCGCCACGGCGATCTCCTCGTCCACGTAGAACCACAGGAAGAATGGGTCCTTGGTGCTCGGCTCCCTGCTCkTGTCGCCGCCGCCGAAGGGGATCTCCAGGGAGGGCAGCGGACCGACCTTGACGCRGATCCGCTCGAAGACRAAGGCCAGGATCTTCTTCTTCCATGACAGCCGCCCCTCGAAGGTCAGGCTCCCCGCCGGGCCCAGGTACACGCCGTTC…
Ta#S18006814	391	C	T	S		-	02g49440	-	2.05432	0.666667	0.125	0.1875	TGAGGAACTAAGCCAAACTAGGGTAGGTAGACGGACGGGTCCTGGACGTCCGTCCAGCAGCTCCCGCCGTTCCAGTAATCGGCCGGCGACGCGTCGCCGAGCTCGAAGATCCCCGCGGCCACGGACATGAAAGGCGCCATGTCGTTGACGGTGGAGGTGCACGTGGGCTCCTCTGGCTCCTGCGCCGGCTCCTGCCCAGGGAGCAGCAGTGACCCGATCGCCTCCTCCATCTGCGGCCCCGCCGAGAAGtTGAACACCGGGAGAGGTGGTGGAGGAGGCGGCGCGAAGAGGGACGCGAGCGCGGCGGCCTGGTCGGCGAATATCGGCGCCGGAGGTGGCACGTCTGCCGCGAAGGGGTAGTTCGTCATGCGGTTGGCGAAGGCGACAGGGTTGGAGTTG…
Ta#S18006877	373	C	T	S		-	-	-	2.13886	0.333333	0.0416667	0.125	CCAAAGACACAATTACAGCATTCCAGGAAAAAATAACAGCTCTGATTATCTACACAATAGGCTCCTGACTACAGTATCTATCAGTGAATTCAGTTCCTGAAAATGTACATCTCAACTTCCCCTTTCCAGTTTCCCAGGTATCGATGGGGGGGGGGGGGGTTGCTTCCCAAGATTTTGAGTACAGACATGGTCCGTCGCACATGGTATGGCTGGCTACCACTACCAGCCCCGGTTGATTCTGGTCCTTGGcCTGTTGTGTATGGTCCGCACGCTGACGCGGGGCTGCTCGGAGGACTCGTGGCTCCCGACGGAGAGGGAGTCCATGTCGTCGTTGATGGTGCGGTTGATCATCTGTAGCTGCCTGTGCTCCATCCGTTGCCCCCTGGCCTGGGAGTCCGC…
Ta#S18006958	611	T	Y	H	RSL65	3g56450	-	04g029430	6.42164	0.341176	0.441176	0.773333	AGTTGCAACTCCGGAGAAGATCTTAGCCTGATACTGCAATATGCCTTTGGCAGGCAAACAGCCGAGCTCATCGGCAACAGGGAGGTGGAACTGGAACAAGTCGGCGGAGACACACGAGCATTGCTCCCCGAAATCTTCAGGGGGGAGAACATATAGTCCATCTGTTTATTTGAAGAGATTTCTGAGACCATTGAATAGTGACAGAGCTTTAAGCTCACCGCCGGCCCTCATGTCCCTCAATCTCCTACGyAATATGTATTGTGARCGATATARGATCCTCCGTTCACTGATGCATAGATCTCTTGCTAGCTGTTTTAGTACCAAGGTCCTGTTGGCCTGCTTTGTATTGATGGAAACTTCTGCAAAACCCTGGGGGCCCTCTAAGTTCTTGGTATATTT…
Ta#S18007081	446	Y	C	H	LDN	-	-	-	3.27567	0.836735	0.849315	1.01504	ATCTATGGTGAGCGGCCATGGCCGCGCGTGGGGAAGAGCGCTGCTATAGTGGTGGCTATTCACAAGGCCGAAGCTCTGGATCGATGGAGGTCGGACCTACCAGCACTGGTCTGTCTCCCACGTGCGGCGAGGYCGGCCCCAGACGCCGTTCGGCCTGGAAGCGGGCGGCTGCGCGTAGGCCTGCACGACGACGTCGCGGTCGTAGCGCGCGCGGGCGTCCGGGTCGGAGAGCGTGGCGTAGGCGTCGTGtAGGCGGATGAAGTCGTCGCCGGCCGCGCCGGCCACGTCCGGGTGCCGCTCCCGAGCCAGTCGCCGGTAGGCGGCCTTGATCTCGCCGCCCGGGGCGCCGGCCCCCAGCCCGAGCACCTCTCACAGAGTGCACCTCCCGGCCGGGTCCGT…
Ta#S18007094	315	A	G	S		-	-	-	10.4945	0.461538	0.486486	1.05405	AAAGGCTTTCGCCCCGCTTTATAAATAAAGCACCCACCAAGCACAAAGTATCAAGGTAACAACAGAACACAGCGCACACACAAACGCAACGCCACCGCAAGTCATGAACCACACCAACAAGCACGGACACACACACAATACCCAAGTTCCGTTGTGGGCACGGCACATCACGCCCAACACAAAAGGACGAAGACACAATCTGAGACGATGGCGGCGGAGTGGACGACATGACGATCTAATCTGGTTCCGaAGGAGGTGGGGGAAGCGGCGGTGTCAATCGGAGGGCCATTAGCTGGGTGATGATGGAGGTGATGGCGTCTCTCTCCCTGGGCCGGCTAAGCGGCCGCCAAAGCAAGATGATGCCGGCCTTCAGGGTCCGCACGGCCACTGTCGTGCGCG…
Ta#S18007098	517	S	G	H	LDN	2g61090	01g72460	03g046140	2.1268	0.315789	0.375	1.1875	CCTGACCTGCTCCTTGGTCTCTGAATCGATCAGGTTGCCGTCTTCGTCGAACTTTTTCGGGGGCAGGTGTGCCTTGGTGAAGACCTCCGGCTTGTTGATGAAGTGGATGTCGAGAAACACCCCGACCTGCCGGATGTGGTACTGCGACCGGCTGCCGCCGGTGCTGCCCGACGCGCTCAGCATCGCCGCGGCTCTGTCGGCCCAGCAGTTGGGCGGCCGTGATCCCCAGTCCAGCGCGTTCTTCAGAGGsCCTGAAATGGAGTAGTTGTACTCGGGCGAGGCGAAGAGGAAGCAGTCGGCCGCGCGGACCCTGTCGCGGAGCGCCTCGACGGCCGGCGGGACCCCGCCGCCGGCCTCGAGGTCGGTGTTGAGCAGCGGCAGCTGCGAGATGTCGACGTG…
Ta#S18007254	815	A	R	H	RSL65	4g39120	-	07g002730	8.26048	0.291667	0.232558	1.25417	TCCATGTCTTTTTCTTTGTGCAGGTATCTGTAAGCATCTACCAGCTTTCCCTGCGACAATATACTGCCAAAACGCTGTCTCTCTGCAAGGGTGAATCCTGGCTGTCCAGAGTCCTCTTTATTTGGAGGGATATATCCATTGAGCTTAGCATCGCTAAAAAAATTAGGATGGCTGACATCGATTTCGTCATGACTAACGTTCAGATCTCCGCACCAGATTAAGGGCTTGTCTACTTGTTGAACAAACTCCrACATTCTTTTATCCCACTTTCTTCTTCTTTGAAATGAATTTTCCTCCTCCTTCCACCCGTTGTTTGGAGCATATGTGTTTAGTAACAAGAATGATTCAATTCCACATTGATGACAGGGCCATTTGCATCATGTTTAGAAAATGTTCTAT…
Ta#S18007511	204	R	G	H	LDN	3g37670	08g35760	09g004970	8.2516	0.0969697	0.276923	2.85577	TAATCCCAGAGCGGCCGCCCTGGATTTTTTTTTTTTTTTTTTTTTTTTTTCCCTTTATAATTTTTTGGTTCGGGTGGCCATGTTTATTTTTTAATTCACATTAAAACTTTTCAATGAAAAGGTTGTGTACATCAATCGAGATAGAATCCGAGGGTACAACCTTCTTTCTGAAAAAAAATGTGCCATTGACAATTATCAAATGArATTGACATGAAAAATWAAACACAACTTGGAACAGACTCGGAGTTGACCTCACAAGCGCACGCACACATGCATCAAATTAAACCGACACGCTGACACCACGACGAACTTTGCTGAGAACTGGTCAATTAGCCGCTGCCGCCGAGCACGGACTTGAGCTTCTTCACCTGCGCGTCGTCCAAGAAGGTGACCTTCTCA…
Ta#S18007551	460	C	S	H	RSL65	3g53860	02g54980	04g035660	6.32473	0.4	0.375	1.06667	CACAGAGCCACACGCATACGACGCCGGGGCGAGCACGGTTGCGGCCCCCAGCAAGACGGCCTTCCACTGGCTCGTCTCCGCCAAGACTGCCGCGGCGGCAGCCACCGCAGCGAGCACGACGAAGGCCTTCTTCAGGGCGGTGTACCTGTTGACRSTGTCCCTGCACCCCTTGCAGTGCACGACGTGCCGGAAGTACCTGYTGGTCGGGTTGGGCGCGTGCTGCGTGCCGAAGCCGCCCTTGGCCGGGAAgGACGCGGAGGGGCCCGCGGCGGCCCCCGCCGGCGCCTGTTCCACAAAGGCCGGCACGGGCGGCGGAAAAATGGTGCTGTGGCCGAATTAATAGGGAATGCCGTGGCCGGCCCTGTCCATCCACCGCCGGTACTCGGCCACCCAGGTGTC…
Ta#S18007572	367	Y	C	H	LDN	3g49700	02g42430	06g023170	5.36611	0.0666667	0.19697	2.95455	AAATTCCAATCGGATCGGAACATGCTCTCATCAAAAAATGGTGGAGCAGAGGTTCTCGGCTGCACGCGCTCCAACAAGACGTTGCGGCAGGAAGCCCACAGACCTGCTTCACTTTTAGCTATGCTATTGCCATCACWGCTGGGACGAGATGACCTGCTGCATGTACTTGCAGCACCTCTGGTAGCTSACGAAGCCCATGAACCAGAACTCGAASCCGTCCACGGTGGCCATGTGTATGTACTTCTGCTCyGGGTTGTCSGCGTTCTCGCTCGGCTGCACCCCCTTGATCCTCCCCAGCGGCACCACCACCTTGTACGGCACCCGAGCGACGTCGCCGGCGGGCGAGGTGACGGTGAGGGACCGGTCGCTGCGGAAGGCGATCTTCCTGGTGGAGACGAA…
Ta#S18007592	96	T	Y	H	RSL65	2g05460	01g09000	03g003420	27.3034	0.120253	0.201835	0.5958	ACGAGGGACATNCCAGAGCGGCCGCCCTTTTTTTTTTTTTTTGCTGGTTTTTCCTTCTTCTTTTTCACTGGTTTTACATTGTCAGCTTCCGTCTTyGGACCTAGTATCTCAGCAAGCTTCTTCTCAATCTCCTCCTTTGTTGCCTTAGCATCGCCCCAGGGGTGCCGCTTCCTGACCTGTCCGCATAGGCCACCAACATTTATGTGATACCGCTGCTCYAATATAGCTTCCATGTTTTCCTTTAGAACCTCAGCRACAGTTGACTGAATCTCTTCAATAGAAACAACCACACCTACACCACAGGCTTCTTCAAACTTCCCAATATCCAAAGATTCAGGACCAGTGTT
Ta#S18007919	614	A	R	H	RSL65	3g11020	02g21080	0019g003300	7.17501	0.45	0.416667	1.08	GGAGGAAGACGACGGGGCGGACGGCGCCGGTGGCCGGGTCCTGSGAGCTGCCGATGCCSGGGGGCTCGACGATGACGTCGTAGACGAGGCCGGAGACGACGGCGAAGTAGGTGAACAGGATGAGGGAGAAGACGACCATCGGGGACGGGAGCGCCAGGTTGGACGGCAGCTTCAGGCGGGTGCGCGGCGGCTGGAGGAAGGCGAAGGGGACCACGCGGAGCGCGTGGAAGAAGGGGTCCATGGAGTCGArCCCGGATCCGTGGCTCTGGGCGGCCGGGGGCGGCGCCGCCGCGGCCGCGGGGGGGCTCCCGCCGGCGTGCTCCGATCTGGGAGCCATGGACACTTGGGGGATTTGGGTCTGGTGTGTTTTCTACTCCTTCAGTCCATGTCAGTGTCCTC…
Ta#S18008671	300	G	C	S		1g60030	03g29970	01g032590	4.3386	0.625	0.54902	0.878431	GGAGTAGAAATCTTGTAGCTCCAAACATTTTCCACCTTTTCGTACAAGTGTCCTTCCTTCTAGTGAAGTAGTTCATGCTTGATCAGGCTAGAGTGGTTTGATGTCACCACTTGCTTGTGGATTTGAGGCAGACAGATCGAGGAGGAGAGCCATGCCGGACTCGGACAACGAGGACTCGGGCAGCGGGAGCGAGCAGCTGTCATCGCCGCGGGAGCAGGACCGCTTCCTGCCCATCGCCAATGTCAGCCGgATCATGAAGAAGGCGCTCCCGGCCAACGCCAAGATCAGCAAGGACGCCAAGGAGACGGTGCAGGAGTGCGTCTCCGAGTTCATCTCCTTCATCACCGGCGAGGCCTCCGACAAGTGCCAGCGCGAGAAGCGCAAGACCATCAACGGCGA…
Ta#S18008842	613	Y	C	H	LDN	3g21500	01g53250	03g033770	22.7263	0.653061	0.675676	1.03463	CAGCAACGTATATTGTAGCCTCAGAGGAGCATAACATGTTCAACACTCTTGCACCCTGCTCCCTAATTTTATCTTGTACATAGACCTTTTGAGGTTGATCCCTAGAAAACGCAACAAATAAACCACCACCCTTTTCTAGGGAAAGCACCCCCTGGTCCTGGGCATGATTTAACCAGAAGTCCTTGTACAGAAAATCATTATCTTGATTTCTACAGCCAAAGAAGAATAGAACAGGAGCAGTTGGTTCTGyCACACTCTGTGCAGCCCTTTCCTCCACAAACGCACGGAATGGTGCGCATCCTGTTCCTGGTCCAATAAGCACAAGAGGAACTGATGGCTTTGGATGAGGCAGGGATCCTCGGTATATCCAACACGGTATAATACTCTCTTCATTTGGAG…
Ta#S18009003	499	C	S	H	RSL65	3g10950	02g21460	03g044550	17.1332	0.222222	0.0882353	2.51852	CGTGTCCAGGGACGCCTCCGCCCGCTTCCCCGCGGTGGCGGGTAGGTACCACCTCTACGTCTCCTACGCCTGCCCCTGGGCGTCCCGCTGCCTCGCCTACCTCAAGCTCAAGGGCCTCGACCACGCCATCAGCTTCTCGTCSGTGAAGCCCATCTTCGAGCGGACCAGGGAGTCSGACGACCACCTGGGGTGGGTGTTCCCGGCCACCGYCGACGAGGTGCCCGGCGCCRGCCCCGACCCCTTCAACGGsGCCAAGAGCGTCAGGGATCTGTACGAGATCGCGAGCACCAACTACACCGGCAAGCCAACTGTTCCCGTGCTGTGGGACAAGCAGCTGAAGACGGTGGTGAACAACGAGAGCAGCGAGATCATCCGGATGCTCAACGCCGAGTTCAACGA…
Ta#S18009019	416	R	G	H	LDN	-	-	-	7.70576	0.4	0.236842	0.592105	TGGTTAATATATAGTGCATACATTATTGTGTATTTGGGGTTGCAACCTAAACGTGTTGAGATCTGCCCAAAGAAGAGAATATGCCATTTCACTGGACGTACAACATTCTGAATTGGAATGAGATGAGGGGTTCTGCCGACTGAGGTTGCTTCTTTCAAAGTTCCAAAGATTATTCCTTAAGAGGTCCCTTCTGATTTACTGTTCCTCTGGGCTTGCGACTCGTAGAACCTGGCGATGCGCCCGCGGTTGrGGGGCTTGGGCTTGACGGGCTTCTTCCGGCGCAGCCCGGCGATCTCCTGCACGAGCGGGACGTGCACCAGCACCGTCCTCCACGCCACATACCAGCTCAGCAGGATAAATGATATGACGAAGGTGAAGGCCAGGACGGGGCGGCGGACG…
Ta#S18009079	238	R	A	H	LDN	2g26940	05g32220	09g019170	112.598	0.660333	0.745902	1.12958	CCCCAGAGCGCGTGCCCCCTTCTTTTTTTTTTTGACAAAATGATGAACATTCCAACAAAAATTTGACAAAAATACAGGGGTGGGTGCATGCATAATTCGCTCATAAATACAAAGGAGGGACAATACCGCTTGTTTGTTGATCAGGGTACTGTTTAACTGCCGACGTCGGATGTCCGTGAAACTAAAAAAAAACTGTACCTAAGCACCTCYCAGTGTTCCCCCACAGTCGTGTTTCTCrGTGTGTATTTATCACAAGGGATGGATAGTCAAGCCTGTGAAGTTGGGAGCAAATGCCTGATGACTTGATTGATCGTGGTGACATCTAGTTAGACGAATCTGCGCCATAGTCGAGCATTTCTTTTATGTTCAGCTTGATTGAAGGTCCCATTGATGAGCATA…
Ta#S18009096	87	Y	T	H	LDN	3g16190	08g06530	07g004240	440.549	0.0526316	0.0310078	0.589147	GGGTTATACNANAGCGGCCGCTCTTTTTTTTTTTTTTCCAAAGAATATTGGACTGCCATTAGCCTCATTCATAACATGTTTCATTTyACCCCTTCATTACTGGAATTTTCTGTTARATAGAGTACATGAGCAATCGGTTGAGCTTGTCGGCCAGAACAAAATTTCKGAAGAGACGAACAAGCCTATTGAAGGCCATATACAAGTAAAGCCCCTATGCCAGCGATGCCGATAACCAAACTGACTATCACCGTAAGAGGTGGCAGTGCACCGCCAATGGGCTTCCCAGACTCTACGTCGTATCTCGCGAATCGCTTCTTTGGCGCATTGCACTGGGGACA
Ta#S18009355	336	G	R	H	RSL65	-	-	-	17.2744	0.194444	0.15	1.2963	ATAAGAATGAAATGATACAACCCATAGCCAAAGCGTTTCACTACAGAATAATTATGTATGCCCACTTGTTTCTGCCACATGTGCACCAAAATTCCTGAGCACACGACTACGAAGTCAGGAGCCACAATAAAATGGTCACCGGCAAGTACTCGCACTCGCCCATGCGTTTCTTACATCCACATAAACTAGCTAACGGTTATACGGATGAAGCGGCCTACCAAATGGAGGATACTGACCTCCCTGCCCGGGrAAGCCCATCATCTGCGGCCCGGCRCCAGGAGGAAACTGCTGATTGCCATATACTGGAAACTGCGGCATTGATTGCATATGACCYTGTGGAAACGGCGGGCCTCTATAACCTGGACCTTGCATCATTTGAGGACCYGGAGGTAGCTGCTG…
Ta#S18009364	662	G	C	S		-	-	-	3.9379	0.375	0.153846	0.410256	CGCAGCGGGCCAGAGGAAGTAGGCGCCCACGGCGCCCCCGATGACCATCGCCGCGGTYCCCACGGCGCCGTCGCGCGTCGACACCATGGCCGCTGTATGGTTCTTGACGTAGCTGAGACCTGCGACGATGTCGCCGGTGTTCATCCCGGTAAGCCTTGCGGGCAGGTACTGATTGGCCAATGAGACGGTGGAGGCCACGGTCGCTCCTGTATGGTTCTTGACGTAGCCGAGACCGGCGACGATGTCGCCgGTGTTCATCTCGGTTAGCTTTGCCGGGAGGTACGGCTTGGCCAGYGAGACGGTGGAGGCCACGGCGCTCGCCTGTTGCTTGACGAGGTCGACGCCGGAGAAGAGGAGGTCGCGGGTGTTCATCTTGCCTGGTTTCCCTTTCCGACTTGG…
Ta#S18009432	555	K	T	H	LDN	3g14590	08g04390	07g002900	89.6027	0.209194	0.185774	0.888047	TAAGCGGTCCAAGCATATCACGCAACAGGCGGGCATGCTTCGCTGTCCTTTGAGGTGTCGACTTCAGAGGGCGGCATCAACTGCCACATCGGRTATCCTGGGTAACCAACAAAGGGCATCATCAGTTTCTGTCCTAGAGCTTGTCCCTGTGCATGGAAGGGAGCCATCGGAGCCTGAGCGAACGGGGAGGGCATCATAGTAGGATGAGGCATATAGGCTGGAGTTGCMGTCAAAAGTTTCATCTGGTGCkCTAATGTCTCTTTCTCTAGTTTCAGCTTCTGCTTCTCRTCACGAAGTTCATCCTTCTCTGCCTTCAACTCTTTAATCTTGTCTTCTAGACTTCCATTAGTATCCTTTAGCTGCTGCGCTTCAGCACGAAGCTGAGTAACCATGCGAGTC…
Ta#S18009467	532	T	C	S		3g00230	-	-	91.8025	0.391304	0.807692	2.0641	GAAAAGCATGCAATGGCACTCCTTCCTYTCTCGCATGGGGACGCACGGGCAGTTCCAGAACCCTTGYGCSGCCTCGGCGGCCTTGTCGTCGTAATGCCTGCAGGGGCAGAGAGGWGCTCCGAGTTGATCCTTGTGGTCAGCAAGCCCCTTGATGACGACGGCGGTGACGGACTTGTCGGAGCAGAAGAAGGTGCTGGAGCGGCGGGCGTACTGCTCCGAGAACTTGCGCATKATCTCCAGCGACTTCTGtTCCGACGCCGCCCCGTCGGCGGCGGCTCCACCGTCTCCGGCCGCTTGGGCTCGGACGGCGCACCTGCTCCGNCGTCCACCCCTGGAGACGGACGGCCGGCAGACCGGGGTCCCGGCGGCGGCGGTGGAGGTGATCGACATCATCGCCGG…
Ta#S18009494	330	Y	T	H	LDN	5g18000	-	06g033440	4.71604	0.142857	0.0761905	0.533333	CAGACACATACAGTAGCGAAAAGAACAGATGACACAGACACATGAGTGAACACGCCCAGCATGATCTTCCGGAGATATACCTCAAACCTCCAACAGCTTCTTGATGTCATTCTCAATGCCGAGTGGGGACCAGGTCRGTGCATATCKGTTCATGACGTGCCCCTCTTTGTCAACTAGAAACTTGGTGAAGTTCCATTTGATACGCTCTCCAAATAGACCGCCYCTCTCTGACTTCAAGAACTTGTACAGyGGGGCAGCATTGTTGCCGTTCACGTCAACCTTGCGAAAAATAGGAAACTCTGCTTGGAAGCGATTGCAAGCAAACTCCACAATCTTCTCATCGCTATCTGCTTCCTGTCCAGCAAATTGATTGCAGGGCAACGCCAATATCTCCAATCC…
Ta#S18009519	436	Y	C	H	LDN	3g00570	02g01326	-	9.61902	0.333333	0.692308	2.07692	CTGTGTCTCCTTATCTTCTTCSAGTCCTTTCTCTGATAAAATGGCAGCTGACGATGCTTCCTTGCTCTTCCCCCAGAGCAGAAGATAGAGGCCTCCAATGACAAGAGCAGCACCTACCACACTTCCCACGTAAAGCTGTTCATGAAGGACGAGGAGATCAAGGACTCCAGCAATGATCTGAATGAGAGGCAAGAAGCCTGCAGTGAACACCGGCCCTCTCTTCTCGATGCACCAGGTCATCAGCACATAyCCTATCCCCGATACTCCCACTCCCGCGAAAAGAACGGTTGCAATCTGTATACTTCCTCGGAGCAGCCAAACTGAGAGGTGCCTTTGGGTGGTGACTGCCAGTGCCCCTGCTTGCAGTGAGCTGATCAAGGCCATGAATGCAGTGCTGGA…
Ta#S18009604	377	A	G	S		3g14120	-	04g025120	34.4283	0.850095	0.946633	1.11356	AGCTGACATAATTCCATACAAAAATTTATTCTCAGAAGAAGAGGCTTTGAACACTCCTCTGGGGCAAACCACTCTCCCCTGTATCTTCATGCCTCTCATTTACTTGGTGCTGTGCATGTGACGGATGAGGTCGACCACGCGGGTGCTGTATCCCCACTCGTTGTCGTACCAGGAGACAAGCTTGACAAAGTTGTCGTTCAGAGCAATCCCGGCCTTGGCATCGAAGATGCTGGACCTGTTGTCACCCTGaAAGTCAGTGGAAACAAGGTCCTCATCAACGTAACCCAAAATGCCCTTGAGGTTTCCCTCAGACTCCTCCTTGATAGCAGCCTTAATCTGATCATAGGTTGCTGGCTTCGCAAGTCTAACAGTCAGATCAACAACAGAAACATCAACAGG…
Ta#S18009836	620	R	G	H	LDN	3g00660	02g01340	03g046340	430.755	0.154117	0.352601	2.28788	GTCGACCATGATGTCGTCGATGCCCTTCTCCATGCCCTTGAGCCCGCACATGTAGACGTAGGTGTTGTCCTTCTTGAGCATCTCCCAGAGCTCCTCCTTGTACTCGGCCATCCGCGTCTGGATGTACATCTTCTCCCCCGCCGCGTTGGTCTGCTCACGGCTCACCGCGAAGTCCAGCCGGAAGTTCTCCCCGCCGATCTCCACCATCTTCTCAAACTCCTCCTTGTAGAGCAGAGTGTCACTTGTGGGaACCCCCAAGAAGAGCCATGCCARGCCATTGAACTTGTAGTCCTCGTGCTCCTCGAAGAACATCTTCCAGAGGAAGGAGCGGAACGGCGCRATACCCGTACCCGTCGCGAGCATGATGATGGTTGCGTTGGGGTCCTTGGGCATGAGCAT…
Ta#S18009949	285	A	G	S		-	-	-	2.88252	0.333333	0.30303	0.909091	TTTTTTCACGACGGTGATCAATCTCATCCCTTCTTTCAATCAAACGGTGATCAATCTCCTTCCTTCTTTCAATCACTTCCTTTTTCTATCACCATGATTTACTTCACGCCAATGAAAATGAAAATAGTCAGATCAGTCAATATACGTCTATATACCGTGCCAATACAAAATTCCAGTGCTTCTATTTCCCGCCATATACCATGCTATAAAAAACATTCTGCGTTCTGAACCATGAGTCGTGTTGAAGAGaAATAGAGTCTTGGCGCTCATGGCGATGGGACCCAGGATGGGCCGTCCTGGCTCGAAGAGGGTCATGGCACCACCGCCTGTGAACTTCGTTCCCACTCCCATTGGCCCTCCACCGCCGATCGACAGGCAACATTTTATCCATTCATATAT…
Ta#S18010153	504	C	Y	H	RSL65	4g43230	-	05g002450	6.89752	0.294118	0.34	0.865052	AGGTAGTACGGCACGAGCAGGTACTTGAGATTGGGCGGTGGAGACGTCTTCCTTGGTCTCGTTGGARGAGAAGAGGCCGAGCTTGCTGACCATGTCGTCGCAGCGCCGCAGCAGGTCGACCCCCTTCCGGATCCCTTCCTGGTCGAGGGAGGAGCTGGAGGCGAGCGAGTGGAGGTGGGACGCYCTGTCRAAGAGGGCGGGGAGCGGGAGATCGGCGTCGTCCTCCGCCGCGTGGACGCGCAGCTGCGCyTCCATCCTGTTACTGACGTCCTCCACTTCCCCCATTTTCCAGCGGGCGCCTCGACAGGGCAAGAGCGGGGGCAGAGGGGGTGGGGGGAGATCGCCGGGTAAAACCCTAGGGAGGGGCAGGAGGGCAGGGGCGCTTTCTACTCCTTCAGT…
Ta#S18010156	306	G	K	H	RSL65	2g18180	-	03g032510	20.5414	0.307692	0.283019	1.08718	ATTTAGTGTTTTACATTGCAGGTGGGAAGTGTCGCTGTACATCATACTCCCCACACACACAACCAGTCTGAATTCAGGCACATGCTGCATTTGGAMTGGTTAAGCAAACTTGAAGTACAATATGAAGAGGATGGCGAAGACGAGGGTCGCAATGATGCYGCCGACGATCCACTTGTTCCTGTCCATCCTCTTGGACATGGAAGCCAGGATCTTCTTGCTTTTGCCGATGTAGTCGTCCACACCATGCAAkGTTGTGTGAGCATGCAGCAGYGACTGTCGTTGATTATGAAGGTCCTGAAGAATYGACACRCCAATTTCTTCTGTCTCGAATACTGTTCTTTGGCTTTCTCTAATTCTGTCAGAAGACTGGTTTAACCTTTCTGATGTCATCATCAATCT…
Ta#S18010172	322	A	M	H	RSL65	2g41180	01g37800	03g025350	115.502	0.2	0.457143	0.4375	GGAAGGTTAACAGTCAGCTAAAACAGGCCACAGCATCTGCTGCACTGTTGTAGTTAGGGGRCATGACACTTCTTCCAACAGRCGGCATGATAGTAGTACACTTAATTTACAGGGGAAGAACAACCAAYTGAGTTTTGCAAGAACACTACTGTGATCTCCGAGTGTTGATCAAGACGAGCAGCATCCATTCTGCTGAGCAACAGGCTGACCCCGCATGTGCACGGTGGCAGGCTTGCTGGCATTTCCAGCmGGCTGGCTTGCCATCCTGTTCTTTATCTCTGCRGCCATGGTCATAAATGCCTTYTCCACATTTGTTGCATCCTTGGCACTGGTTTCCAGGAATGGTATTCCAATCTCATCGGCAAGGGCCTTGCCAGCCTCGTAAGAAACCACTCTGCT…
Ta#S18010289	299	G	S	H	RSL65	-	-	-	4.9372	0.714286	0.666667	1.07143	TCCATAACAAATTTAGGTAACACAACAGCCAGGTCATACTCAGAAGTTCAGCAACTAATATCATAAGACATGTCTGCGACACTGGACCAATAAGTAACATGACTACTTGTTCTTCCCGGTCTTCTTCTTACCCCCGGTCGTCGCTGGTGCGCTGCTGATCTGMGGGCGGGGGTGGCGATCAGCCTCGGCGGCGTCGAGCCACTTGAGCGGGTGCCGGTTGAAGAACGGCCAGTTGGGGGCGGTGACGAGcGCCGTGAGGACAACCCCGCCGGCGTAGACGAGCAGCATSAGCTGGAAGTCGGCCATCGCGTACCCGACCAGGAACGCCGCCACCGCYGACGCCACCAGCAGCACCTGCATCAGCATCTCCGCRCTCTTCTGCCCCTGCCAATCCATCTT…
Ta#S18010323	429	A	W	H	RSL65	-	-	-	7.75453	0.0382166	0.0625	0.611465	GCTACAAAATGTACAAGGGAGCGGCGCGCGCCGATCAGCAGATGACGCAGGAGCTGGGGTCCTCCTCGGCGCTGTGGTTGTGGTAGTACGGGTGCGGGTGGTACAGCGGCGGCGGCGGCGGGTACCACGGCGTGTACACGTGGACCGGCTCCTTCTTGTCGCCCTCCTTCTTGCCGTCGTCCTTCTTGGCGCCGCCGTCCTTCTTCTCCTCCTTGGCCGGGCCGACGGAGAGCATCTGCGCCGTGGGGAwGAGCTTGCTGCGCAGCCTKCCGACGAGGTCGACGGGGTCSACGGTGCCCACCACCGTCATCTTCTGGTCCTTCATGTCCACGGCGATSTGGTCGATGCCGTGGAGAGTGGAGACGACCTTGAGCGCCCTCTGCTTCTGCTTGTCGTCGT…
Ta#S18010328	383	T	Y	H	RSL65	4g15350	-	-	8.04817	0.5	0.695652	0.71875	TCATACAAATATTGAATCAACTCCCACACAAAGTGCGCTCACAGCTGACTTAGCATAATGTTTCCAGCTGAACAKATAATGTAGAGCATCATGTTTCAACAAASAGCAAACTTAAAACTACATCCTAGAATCTGCCTCGTCCTCTGAAACCACGCCCCCCCCCCCTGGGAGGTCCACGACCCCTTGGTGCACCTCTTCCACGGAATCCACCACGGCCACCAAATCCACCACGACCACCACCTCTTCCACyGCGACCACCACCTCTTGGAGTCGAGCCCTTTGGCTGYGGCAGGAAGCGTGAGAGGGGCAGCAGCTTCATGGGGTCAATGAAGAACTTGTCACCTTCRTTGTAAGATGTTGCAATGACTCCCTCGAACATCTTGACYGAGAAATATGATT…
Ta#S18010623	561	R	G	H	LDN	-	-	-	6.1344	0.52381	0.347826	0.664032	ACACGCTATGGAGAAGCATTTTAGAACGCTGCTTCTCCAGCAAATCCGTGGCACGTATCATTTTGTTGCCCCCGGCTTTTGGTTATCATTACCCGCGTCTTTTCCTGATACGGCAGCCGTCGCTGCGGCTGTCATGGCTGCAGCTGCCGCACCAACCTTCACGCCGCCTGCAGCTTTCATCGCCCCGGCGATCTTTGCGAATGCAGCTACACCGCCTACTAGGGCAGCACGCAGGGCTACCATTGGCCTrATCTCCATGGTRTGTTCCTCAGGACCCAAAGACTGCGGCAGGGGCGGAGAGRGCGGGAACGCGATGCGACGATGAGGGCAACCGGGGGCGGCGATGGGCGCGAGTACGAGGGGGGTGGGGTGAGGGGTGGGGAGCGGGCTGAAGGGTCG…
Ta#S18011139	268	C	Y	H	RSL65	3g49650	-	04g026960	9.66713	0.210526	0.168317	1.25077	GTTTCATTATGACTTTTTTTTTTCCCCTCCGAAAATAATATTATTTCAGATAATCCAAATCCATGATGCCAGAATATAATTTCCATGAAGGACGGCAGGTTTAACTTTGTCTTGATATCATGAAAAGAAAAAATAATTCACATACTACCACATCAGCTCTGGATCGACAAAAAACRGCACTACGAGAACTATTCTCACAACATCAGAAGGTTCATGAGTTACTAGGAATGACATTAAAGAAGTGGTAAAyTTCATCTTCATCAAACACTCCAACCTCAGTTGAGCAGATCTCACAACAAACAGGGTGATAAACTGGCCCCTTGTTTKCAACTTCTGGTGTAGYAGAATCAACAGCCGTTACTTTCCGATTCTTCCTTTTTCCTTTCCCCTCCCGTAGAA…
Ta#S18011223	652	T	Y	H	RSL65	2g52110	01g57770	03g036770	7.23167	0.444444	0.267857	1.65926	CACGGGGTAGTTGTGCAGCATCCACCGCTGGAACCCCTCGACAATGGCGTGGTCGTCCTTGAAGACGACGTACGCCTTGCGCACCGACCCGTAGCGGGCCTCCGTGTACGGCGGCTGCAGCCTCAGGTCGTCCACGAACATGGAGCTGACCCTCATCAGGGATCTTCCCAGCGTSAGGTCCTCCGGCGAGCACAGCTGGAAGAACTTTGCTCGAGTGACCAGCGGCCCGAACAGCATGGAAGTAGGCAGyTTGCCCTCGGGATCTTGAGGCTTGAACTCCGTGTCCATCCAGTCCAGCGTTCTCCCCTCCACGAACTTTTCAAGSACGTACGACGGCGGCGACCTRTGGTCCGGCATGAAGGCGGCGACGAACACCGCAGCGGCGATCTTCTCCGGGAA…
Ta#S18011269	605	T	K	H	RSL65	-	04g52250	-	36.0052	0.212121	0.434783	0.487879	CTGGAACGAGGACGGCACGTGCTTGCCGCACTGGTTGACGAGCACCGAGATGGCGACGGGGAGCACGAGYTTGACGTTCAGCGCCTTGGCCTTGATGGTGGTGCAGAGGCAGAGCGCGGCGTCGAGGTCGGCCACGCCGGACAGCAGCGGGCAGCAGGTCTCGCTGGCGTTGGCGCCCACCACCGCGTGCACCAGCCCGTTGAGCGCGTCCACGCACGCCACCAGCTTCAGCACGTCCACGGGGCACTTkCCCGTCGGCGACGACGGCGTCGGAGGGGCCGGCGTCACCGGCGTCGGGGGCGTCGGCGCGGGGGAGTACGGCGGCGGAGGGCACGGCACGGACGACGGAGGGGGCGGGGGCTTCACCTTCGGCGGCGGCGGCGGGGGAGGCGTCGTCGG…
Ta#S18011323	521	G	S	H	RSL65	3g39420	08g38920	07g028520	8.97829	0.131148	0.0714286	1.83607	GGCGAGCTGGCAGACCTCGATGCGCGGGTCGGCGGCGAGCTTGGCGTTGAGGTCCCTGAGGGCGGCGGAGAAGCGGGTGTCGAGGTCGGACATGGGCGTGCCCGCCGGCAGGGCCACCGTGCCGCCCCACAGCGTGTTGTCGTAGATGATGGTGCCGCCGACGCGGACCAGCTTCAGCAGCTGCTCGTGGTAGCGCACGTAGTTGGGCTTGTCCGCGTCCACGAACGCGAAGTCGTAGCTCGCCGCGCCcTCGTCCTCGACGAGCAGCTCGTCCAGGCGCGCCAGGCCGGTGCCCTCGCGGAAGTCCACCTTGTGCGCCATGCCGGCCTTCTCGATGAAGGGGCGGCCCACCTCGTAGCACTCGCGGTCGGTGTCGATGGGCACCACCTTGCCGTCCTC…
Ta#S18011423	322	G	R	H	RSL65	1g55740	07g08030	02g004280	1.93588	0.319679	0.217391	1.47052	TTGTGAGAACAACATAATTTCCCCATTGTACACAGATAGCTTATTCACTGAAAAATCGTAAACTCAACACACAGACAACAGCTGACCAAAAAGACTCACTTTGTTTTGACACTGACGCCGTCAGACACAGCAATGATCACTGAAGTGGCCATGTTCAAGAACAACCCGTGCTCAACAACTCCTTCCAAAGCAGCAATGGTCTTTGCCCGCGCCCAACGCGTCCCTGATCGGCGTCTTGAAGTATAAATCrACAATGTAGTTCGAGTTGTCRGTAACATAGGGCTTGCCATCCTCATTCAGTCTCAGCTTCGCCTCGCAGCCTTCTTCGTTGAACAGACCCTGCAGCCTTACTTGGTTGTGCTTCCAGCAGAACTGCACGACCTCCACCGGCATGGCGAG…
Ta#S18011454	310	M	C	H	LDN	-	-	-	12.4143	0.584906	0.55	0.940323	ATATACAAGAATGTAGGATACATATGCATTACAATAAATACATACCAATGTTATTGGCTAGACATCATATCATTCATATATATTTTACTATAGAGAACWCATCTATGAAGAATATTACACCATAGCATTTGCATCAATTCGACCAAAGAAAAAGATCTTCTGAATGGTGTTACATTTTTCAATCTATCAATGCAAACTACAATTATTGCTAAGTAAAGTCTTCTAATTACATTTGCTTCTTCATCCAACmGAAGAACGGTTCAGCTGCAACTCCATTATGCTTCTTTTGAATCTGAAAACCAGTAGCCATGGTTACACTGTTACAGTGGCTTTAAGCAACATGGAATTGATATGCATAAACCCTTGAGGCATCAACACTAACCGAGCTCCCCGCAMACA…
Ta#S18011455	532	A	R	H	RSL65	3g51010	02g44500	04g032520	33.2124	0.337079	0.414474	0.813269	GACCAGCTTCTTGATGTCCTTCTCGATGCTGAGGGGGGAGGTGGTTGGCGCGTAGCGATCCACAACATGCCCCTCCTTGTCAACCAAGAACTTGGAGAAGTTCCATTTGATGTTGTCYCCGAAGAGACTGCCTTTKCTGGACTTCAGAAACTTGTAGACAGGTGCAACATTGTCACCATTGACATCAACCTTGTCAAAAATTGGATACTCGGCCTTRAAGCGAGTGCAAGCAAACTGAACAATTTCCTCrTTAGTGCCRGGYTCCTGCCCACCAAACTGGTTGCATGGGAAAGCAAGGATCTCAAAACCCTGGTCCTTGTACTTCTCATACAACTGAGCGAGTTCCGTGTAGTTGGAATTGGTCAAGCCACACTGGGATGCAACATTGACAATGAGGAG…
Ta#S18011546	210	S	G	H	LDN	3g00340	-	02g031280	55.5097	0.555556	0.875	1.575	GACTGCCGGGATTGGAGCACGAGGACACTGACATGGACTGAAGCGCGTCAGAAACTTTCCGATCCCCGATCCGGATCCAGCAGCAGCAGCGAGCGAGCGATGGCGGCCGCGGGAGACGCCGGCGAGAAGAAGATGATCACGCTCAAGAGCTCGGACGGCGAGGAGTTCGAGGTGGAGGAGGCGGTGGCCATGGAGTCGCAGACGATCCGcCACATGATCGAGGACGACTGCGCCGACAACGGCATCCCGCTCCCCAACGTCAACTCCAAGATCCTCTCCAAGGTCATCGAGTACTGCAACAAGCACGTCCAGGCCAAGCCCGCCGACGGGGCCGCGGCCGCCGCCGGAGCCTCGGACGCCGCCGCCCCCGCCGCCCCCGCGGAGGACCTCAAGAACTGG…
Ta#S18011677	150	R	A	H	LDN	-	02g28220	02g003590	3.93092	0.133333	0.285714	2.14286	TACAACCCACACGTGCCGGGACTGGAGCACGAGGACACTGACATGGACTGAAGCGAGTAGAAAATGTCCAAGTGCATCCTCCTCCCAAATACGTAGCAGCAATGGCGCCAGCGCAGCAAGTGCAAGTCTCGCCACCCCCGATTCTCAGCrTCCTCGAGACCACTCTCGTAGCGCCCTCGCCCAGCGCCGGCGCCGCCCCGCCGGAGTCCTCCCTCCCGCTCACCTTCTTCGACGTCCTYTGGCTCACCTCCCCGCCCGTCGAGCGCGTCTTCTTCTACCGCCTCGCCGCCGACGCCGACGTCCCCGCCATCCTCTCCAACCTCAAGACCTCGCTGGCCAAAGCTCTCGGCGCCTACTACCCGCTCGCCGGCCGCCTCCGCCTCACGCCCGGGACGGCTG…
Ta#S18011969	310	A	R	H	RSL65	1g68940	09g39500	02g012040	44.0131	0.428571	0.35	1.22449	CCCCGCCAAAATGCAGATCTTCGTCAAGACCCTCACGGGGAAGACCATCACCCTCGAGGTTGAGAGCAGCGATACCATCGACAATGTCAAGGCCAAGATCCAGGACAAGGAGGGGATCCCGCCGGACCAGCAGCGGCTGATCTTCGCCGGAAAGCAGTTGGAGGACGGCCGCACCCTTGCCGACTACAACATCCAGAAGGAGTCCACCCTCCATCTCGTCCTCAGGCTCCGTGGAGGCATCATCGAGCCgTCCTTGCAGGCTCTTGCCCGCAAGTACAACCAGGAGAAGATGATCTGCCGCAAATGCTACGCGCGCCTGCATCCAAGGGCTGTCAACTGCCGCAAGAAGAAGTGTGGCCACAGCAACCAGCTGAGGCCCAAGAAGAAGATCAAGAACTA…
Ta#S18012016	352	A	G	S		-	-	-	14.4744	0.495652	0.386503	0.779787	CGCCTTCCATGCGTTATTGAGGGAGGGAGAGGAGAGCGCATGCATCGCGTGAGTAACCCGGAGATGGGGATGCCCCGAAGATCCGCCTCCCTCTTCGCCCTCGCCTTCTTCGCCCTGCTGCTCTCCACCTCCCTGGCAGGGAGACAGCGGCCGAGCTTCATAGTAGATCAGGAGTCTCCTGGTCAGCAAGGAGAGGTCCACCGGGACGAAGCTATGGCACAGCTGGTGCACTCCCGGATGCTCAAGGACaTGACGACCAGTGACTACGGCACCTACGACCCAACCCCGTCAATGCAGAAGCCCCACTTCAAGCTCATACCCAACTGAACACACCCTGGCTATACGTGATATGATCCATCTATATATCTACGTCCATCTGAATGTATATGCAGATACAGA…
Ta#S18012046	340	C	Y	H	RSL65	-	04g55610	06g030750	27.0998	0.261905	0.0222222	11.7857	GCAAAAACGGAGACACACCAGCGCGGCAGCGACACACCATCAGTCGGCATTTGCTTTCTTGCCTCCCCACTTCCTGAGCACCGCAACGCCAGCAGAGGTCGGGGCTCGCGCGGCTGCACAGTCCACAGCGCACGGCGGCGGAGTGGAGTCGAGCTAGCTGGTGGCGATGGGGATCCACCTGCTGGCGTTCGCGGGGGCGAGGATGTTAGTGCAGGTGTTCCAGGTCTCGGCGCCGCTGCTGTGGCCGCTyAACCTCTGGCTGCCGCTSGCGCGCCGCCTGCCCGAGGCCTGCGCTGTCGCCCGCGCCGCGCTCGCCGCCCACGTCTCCTGGCTGCGCCGGGCGTGCCGTCCCGGCGCCCCCGTTTGGAGCCGCCGGGACGACGGTGTCTACCGCCGGGC…
Ta#S18012075	247	Y	C	H	LDN	-	01g55030	-	7.26543	0.466667	0.777778	1.66667	ACGCTGCCGCGATCGGAGCACGAGGACACTGACATGGACTGAACGAGTAGAAAATTGCTCATCTGCACCCCCCCCCACGGCCACGGCGGCGGCGGCGAAGCGGAAGCCGGTGTTCGTCAAGGTSGAYCAGCTCAAGCCCGTCACCAGCGGCCACACGCTCGTCGCCAAGGTGCTCAGCTCCAAGACCGTCCTCCAGAAGGCCCGCGCCGCTGGCGGCCCCGGCCCRGCCGCCAAGCCCACCAGGATyGCCGAGTGCCTCATCGGCGACGAGACCGGCTGCGTCCTCTTCACCGCCCGYAACGACCAGGTTGATGTTTTGAAGCCTGGCAACACTGTCATTATCCGCAATGCAAAGATTGATATGTTCAAAGGKTCAATGAGGCTTGCTGTTGACAAATG…
Ta#S18012096	483	R	G	H	LDN	-	-	-	13.8136	0.211587	0.130354	0.616077	GCGGCGGCGGCGGAGGCGGTGGTTACCATGGCGGCGGCGGMGGCGGTGGGTACCCTGGCCACGGAGGCGGCGGCGGCGGGGGGTACCCTGGCCACGGGGGCGGCGGCGGCGGCGGATACCCTGGCCACGGGGGCGGCGGCTGCGGCGGGTACCCTGGCCACGGGGGTGGCGGCGGCGGCGGGTATCCTGGCCACGGTGGCGGCGGCGGTGGAGGCAGCGGCTGCCGGTACCAGTGCTGCGGGCACGGGCrTGGTGGCTGCCGCTGCTGCGCAAGCCCCAACGAGATCCCGGAGCCCATGTATCGGGCGGAGGTCCGCAACTAAGTGCCAKATGCTACCTACGGATGTTGCTACTTGCCTGCACGTAGTAACTACTCGTATATGTGGTCAATAAGAAGGA…
Ta#S18012153	380	T	C	S		2g21500	-	-	2.13487	0.916667	0.833333	0.909091	CCTCTGCGGCTCGCGCTGCGTCGGCCCGAGCCGGAAGCCCGAACCTCGCCTCGCCTCCCAAGCCGCCGCCGCGCCGTGCGCGCGGCCGTCGTCGTCGCGCCGAAGGCTGGTGGTCGYGGCCGCCAAGTCGTCGGGSAAGAAGGCGGACGAGAAGGTCCCCTCCTGGGCCCGGCCGGGCTCCGACGAGCCTCCTCCGTGGGCGCGCGACGAAGGCGGGGCCTCGGGGCAGGAAGGCGACGCCGTCCAGGTtCCTTTCTACGCGTACCTGCTCGCGTCCGCCGTGACGGCCATCGCCGCCATCGGGTCGATATTCGAGTACACGAACGGGCGGGCGGTGTACGGCGTCGTGCGCGCCGACCCCCCGCTCTACGCGCCCATCCTCGGCTTCTTCGCCGTCAC…
Ta#S18012205	532	G	S	H	RSL65	3g13560	-	07g001240	27.0048	0.108108	0.342857	0.315315	TCGAGGAGGACGAGATCGACCCCGAGCTGCGCTACTCCTTCCAGCGCAACAGCAGGTTYCTGCGGAGAGTTTTCACGGTGGAYACACTTGTCAAGCCTCTTCCTCCTGTGATGGCATACAGTGTCTCCCGTAAYGTGAACTTTTTCTTCAAGATCTTCACACAGTTCTGGGATGAAGAAGGAATTGCCAATGCACAGAGATCCCTTGGACTGGGAAGTGAGGATAGCTCCCGGCGGTTTCGCTGATTACgGACGTGCCATGGAACAAGTTGCTGCGCTAGGCTCTGGAGGACCTGTTTATGATTCTGAATACGGGTGTGGTCTGGCTAGTTTCCAGGACTTGTTTATGCTTTATAAGGCGGGTGTGGTCTGTCTAATTTTGAAGTTTCATGCATTTTCC…
Ta#S18012341	144	S	G	H	LDN	1g63870	03g20600	-	7.40969	0.0540541	0.171429	3.17143	CGCTTCCGCGATCGGAGCACGAGGACACNACATGGACTGAAGGCATAGAAAAGTTTTGCAGATTTCAGCAGACGGCCAAAGCTTGACCATCCCCTTCTTCCTTCAACATTTGACGGCCGGCAAGCTCTTGTCCTCAGTGCAGCsAAGGCAGRCGGCCATGGACGGCGACAGCCCGGTGATGACGGACAGCGAGCGGAGGGCGTACCGGTACGTGCAGGCGCCCAAGGTGCAGGGCCTGGGCGGCATCAAGAACTCATGGTCCAACGACTCCCTCTTCAGCCTCAGCTACGCCGGCGCGGGGGGCAGGGCCGTCGTCCACTCGTGCGTCTGCGCGCCCACCACGCACCCGGGCTCCTTCCGCTGCAAGCACCACCGCCAGAGCGCCGCCCACCTCG
Ta#S18012356	337	G	C	S		2g46520	01g48690	03g031120	36.1682	0.294118	0.269231	0.915385	TGGTCTCCAGCCATGGCCACCGCCACCTCCCCGCTCCTCTCCCTCTCTTCCCTCTCGGCCTCCCTCCCCTCCCCTTCCCGGGCACCCGCCTCCCTCTCCCTCCGCGCCSTCGCCCCACAGGCCCGCCTGTCGACCTCCTACGCCGCCTTCCCCATCGGTGGGTTCGGAGCCTCGGCGTCGACCGGGAGGGTTAGGAGGAGGGGGCTGCAGGTGGTGTGCGCCGCCGAGCCGCCCAAGACTGGAAGGCAGgCGGACTCGGTCAAGAAGAGGGAGCGTCAGAATGACAGACACCGCATYCGCAACCATGCMCGCAAGGCCGAGATGCGCACCCGGATGAAGAAGGTTTTCAGAGCCCTTGAAAAGCTTAGGAAGAAAGCCGATGCCCAACCTGAAGAAATC…
Ta#S18012388	424	Y	C	H	LDN	1g07440	-	01g006960	16.6855	0.105263	0.0769231	0.730769	CGCGGCGTCCGGCGCGTCGGAGGCGGCGCAGGCGCTGCTCGAGTCGGACCTGCGCGAGCTGGGCCTGGCCGCGCGGAAGCTCGCCAACCACGCCATCGTCCTCGGCGGCGGCCTCGGCTTCGGCCGCCACTTCCTCAAGTGGCTCGCCTTCATCGCCGCCGTGTACCTCTTGGTATTGGACCGGACAAACTGGAAGACCAACATGCTGACGGGACTCTTGGTCCCTTACATTTTCTTCACCCTGCCCGGyGTGCTRTTCTCTCTCGTAAGGGGAGAGGTTGGTGCCTGGATTGCATTCGTTGTAGTCATCCTGCGGCTCTTCTTCCCGCGTCACTTCCCTGATTGGCTAGAGCTGCCTGGCTCTCTGATTCTTCTCACGGTGGTCGCCCCCAGCCTCTT…
Ta#S18012575	474	A	W	H	RSL65	-	-	-	2.9399	0.142857	0.323529	0.441558	ATATGAGGAGGTGTAGTATGCATGATGGTTTCAAGAAAGGAGGCCTCGATTGGTACTTGAGACCGTCAAGTTGAGCAATTACATTGGTCTGGTGGCACCGCAAGTTACAATCAAAGCCCTACTCGAGGCAGTCTCCCGTTATTCATGCCCCACTCCACTGGTAACATGGAGTCTTCTCATTTGTAATGGCATAGATATAGGAACGAGCAATTCAGCTTTGCTATAAGAAAGCGACGGACAAAAGAGAACwGGATATTGTTGTTGAGAGCTAGCTCTGGTCACATGATCATCTATCTATATAGTTTTCAACAAAAGAGAACTGGATTATTTTTACTGAGGGCTAGCTCTGGCCGCATGGTCATCCATGTATATAGTTTTCAACAATAAACGTGTCATGAT…
Ta#S18012688	393	R	G	H	LDN	3g48480	02g39740	04g025690	24.1954	0.372671	0.434783	1.16667	GAGCCTCCACCTGCCCAACCCGCCGGGGAAGCCCTCCTTCTCCGTCGCGCGGCCCCACGCGCACTACCGCCTCTTAGTCCCGGCCACCCCGGCGCCGAGGCCGTGCCGGTCCATCTCCTCGGAGAGCCCCACGGCCGCCGAGGCGGACACCGCGGAGGAGCCAGCCGAGGGGAACGAGGAGGATGATGTGGACCCGCTGGCGGAGGTGTGCTACCTGGACCCGGACGCGGACGCGGAGGGGATCCGGGArTGGGAGGTGGACTTCTGCTCGCGGCCCATCCTGGACGCCAGGGGCAAGAAGGTGTGGGAGCTGGTGGTGTGCGACGCSACGCTGTCGCTCCAGTTCACCCGYTTCTTCCCCAACACSTCCATCAACAGCGTGACGCTCCGSGACGCGCT…
Ta#S18012745	258	Y	T	H	LDN	5g18510	-	-	7.13822	0.3125	0.222222	0.711111	CCACGCTTCCGCGACTGGAGCACGAGGACACTGACATGGACTGAACGAGTAGAAAGTTGCACCCTTTTCCCCCATGTCGGACGTTTACAAGAAAGCCAAGCCCGGCCGCCTCGTCTTCAAGGGCGGCGAGGCCGCCACCCTCCGCAAGCCCAAGAAGCAAAAGAAGAACAAGAAGCCCGCCGACGATGTCCCCGCCGACGCCGACGCTGAAGCCGCCGCCGCTGCTGCTGCCGCTGCGGCCACGGAGGGyGCCGAAGCCGGMGGCGACTACACCATCGACGCGGCGAAGCGGATGAAGTACGAGGAGCTGTTCCCCGTGGAGACGAGGAAGTTCGGGTACGACCCGTCCAACGCCGCCCGCACCTCCCGCGACCGCACCGTCGAGCAGGCCCTCGACGA…
Ta#S18012779	714	S	G	H	LDN	4g19970	-	07g026060	2.25035	0.181818	0.5	2.75	AAGGCCAGGACGGCCAGCAGAGGCTGCGCCTGTCATCTCCAAGGCCCTGGAGGACGTCCTCATGAGCTCTGGGATGTTAAATTTGAAGGAGCTCTGTTTGATCAGTGGGAAGGCTTCGTGGGTAGCATACCTGGATGTCTATTGTTTGAATGCTGATGGATCTTTGTTTGATGCTGCACTGATCTCAGTGGTGGCTGCATTTACACATTTGGAAATTCCCCTAGTATCTGTTGGTGATGATGGTAGAGTcTTTACTGTTGGAGGCAATGAAGGCAAAAGCAAATATGAATTGGGAAAAAGAAAAAAGAGGAAGCTTACTCTTGGTGACATTCCCATTCCTCTCACATGTGCACTTCACAAGGATAGTATTCTAGCGGACCCCACTGCTGAAGAGGAATC…
Ta#S18012838	217	C	Y	H	RSL65	3g19040	08g15080	07g008520	25.1142	0.8	0.666667	1.2	ACTACGACCCACGCGTCCGCGACTGGAGCACGAGGACACTGACATGGACTGAAGGAGTAGAAAAATCTCCCCCGCCCCCTGTTAGGGTTCGTGCCRTCTCCATGGCAGGCGCCGGCATCCACCCGTTTCACCAGCAGCGGCCGCCCCAAGCGGCGGTGCCCGCGCCTCCCGCCGTCCCACCGCCTCCCCCCGTACCAGGCGCACCCGATGCCGCCGtCCGCCCCGGCTCTGACGAGGTCCGCACCATCTTCATCAYGGGGCTCCCCGTGGACGTCAAGGAGCGGGAGCTGCATAACCTGCTGCGCTGGCTTCCGGGATTCGAGGCTTCCCAGATCAACTTCAAGGGCGACCAGCCCATGGGGTTCGCACTCTTCTCCTACGCGCACCACGCCATCGCCG…
Ta#S18252081	310	W	T	H	LDN	1g54250	07g10770	01g004210	80.727	0.0895522	0.302326	3.37597	GCCGGGTGGATCGCYCTGCCGCGCCATGGACGGCGACGCGGACGCCCTGAAGTCCGGGAGGCACGGGGCCGGGGACGTGTGCCAGATCTGCGCCGACGGSCTGGGCACCACGGTGGACGGCGASGTCTTCACCGCCTGCGACGTCTGCCGCTTCCCGGTCTGCCGCCCCTGCTACGAGCACGAGCGCAAGGAGGGCACCCAGGCCTGCCTCCAGTGCAAGACCAAGTACAAGCGCCACAGAGGGAGCCCwSCGATCCGCGGGGAGGAAGGCGATGACACCGATGCCGATGATGGCAGTGACTTCAACTACCCTGCATCTGGCACTGAGGACCAGAAGCAGAAGATTGCTGAYAGGATGCGCAGCTGGCGCATGAACACCGGGGGYAGTGGCAATGTTGG…
Ta#S18349038	406	K	G	H	LDN	3g06210	06g43680	04g005696	43.3208	0.0604027	0.306748	5.07839	CAAAGAGATGATGAACCTTTGTTGAAGAGGGGTCTAGATAACCCRGAACTTCTGGCTGGCAATTGGTCTCAACTATGTATTACTTGCAAAATTGTGAGGCCCATACGCTCAAAACACTGCTCTACATGTGATCGCTGTGTTGAGCAATTTGATCATCACTGCCCTTGGGTTTCAAATTGCATCGGAAAGAAGAACAAATGGGAGTTCTTTATGTTTCTTATCCTAGAAGTTTCTGCGATGATCATTACTkCTGCAACGGCTGTCATAAGAGTMGCAGGTGATCCAGGCTCTCCAGCATCGTTTGGTGGATGGCTTAACTATTCAGCTACGAACCATCCTTGGGTGGTGTCTTTTGTTATAATGGATCTCTTCCTTTTCTTCGGCGTTATAACTCTAACA…
Ta#S18410772	88	A	R	H	RSL65	-	-	-	1.33792	0.0666667	0.2	0.333333	TTGAGTGCTCCCAAGTGTATAGGTAAAATAAAAAATAAAGATGATGAATACGAGAGCGTGGATGCAGCTGACGGCGTCTCTCAGAAGrTCGCTCAACTGAAAACCTGATTTTCGAAGGTTACAGAAGCGATCGGTAGTATATACTATGTACAACAGCATGTCTATAGGCRCTCAAGATCAGAATGATCTTTAACCSAAGCCAAGAATTCTATACAACAAATAAGACCACAAAATCATCTGTTATGGTAACCTTGTTGTGCTGTAATGTAAAATTTTCTACTCGTTTTCTATACTTTGTCAAAGAAGAACCATGTCTAACCGACAAGCTAGTTCCTCGTC
Ta#S19222482	367	C	Y	H	RSL65	5g23760	04g55150	06g030480	35.7038	0.0763359	0.0852273	0.895674	ATCAAAAAGAGCACTAAAGATGACTGGCTAYGATATTCAATCTTCTGTTGATCTCTTATGTGAGGAGCGTGAAAAGAAAATTCGTAGAAGGGAGCAGGACATYGAGACACARAGAGAGATAATGGAACAAAGGAGATATGGTAAAACTCCCATGAACAAGGCAGTTGATATGCAGAAGTTGAAAGGCTTGACTACTATCGGGTTTGAGAAGTACCTTGCTGCAGAAGCACTCCGCATAAATGAAAATGAyGCTGAGAAAGCGTTAGATCTTTTGACAAATCCTGAACTGAACTGTGCCCTACAAAGTAAAATTCAGTCAAGGAGGAAACGACCACTTCATGTCTTGGGTGCAGGACCATTGGGAGCCGGGGCTGCTGCTSCTGTGGCTGCCGCAGCGGC…
Ta#S19222621	332	C	M	H	RSL65	4g33440	09g30466	02g028070	3.39722	0.15	0.136364	1.1	CGGCGCGGCCTCCCGCTTCCGGACGCTCGCCTCGAAGAAGGCGGCCGCCTCCACCGTCCCCGGGCCCGGCGGGGGCGCGGGGAGCGGGCTGCTCTCGGTGCTCGACCGGGCGCTCACCGACGAGGAGGAGTACCGCCGCGCGCGCGCCCAGGTGCAGCGCAAGGGCGTGGAGGCGGAGGGGTACGCCRTCGAGGGGATCTCGGTGGGCGGGCACGAGACCTGCGTCACMGTGCCGTCCCTCAACGTCGCmTTCGACATCGGCCGSGGCCCGCTCTTCGCCGTGCGMCAGGACCACCTCTTCATCACCCACGCCCACCTCGACCACATCGGYGGTCTTCCAATGTATATAGCAACCCGYGGCCTCTACAATTTGAAGCCTCCAACCGTATTTGTACCTCC…
Ta#S19223133	570	Y	T	H	LDN	-	03g49250	01g011060	4.0932	0.4	0.0434783	0.108696	GCCCGCGCGGCCGGCCTGCGTCTGCCGCCTCTGGCGCGCGGTCGCCTCCGACCGCGCCGTGCTCGAGGCCGCCTTCCGCGCGCCCTGGGGGGTGCGCCGCGTCCTCGGCGACCCGGCCACCAGGGCCTTCTGGCGCGCCGCCTCCCTCGCCCGCTTCGCGCTCTCGCACRCCGTCCGTCGCGGGGACACCGTCCCCGGCGTCGCGCTCAAGTACTCCGTCCAGGTGACCGATATCAAACGGTTCAACAAyATGATGAGTGACCATGGTATCTACTCAAGGGAGAGGCRTCTTATACCAATCAGTAATCCAGAAATCTTG
Ta#S19223643	93	G	R	H	RSL65	4g45060	-	-	6.50688	0.155844	0.206897	0.753247	CGGCCGGCTGCTCCAGTTCCCCAGGGAGATAATTCAGATGCAAAGCAGCCAGATTCTTGGGATGGCTGGGGTTCTGCTCAAGCCGATGACTCrAGTACTGATAAATGGAAGACCAATGCTTCTGGCARCAACAAAGGCTGGAAAKCAGATGGATGGGAGGCCAAAGAAAACCGGAGGGACCAAAGAGACAATCCAGGCAGGCCTCCAATGAGACCTCCTGTTGAGAGGCCACCAAGRCCACGGTACGAACTGCCAGCTGAGGCGAAAAAGGTTCTACAAGAAATTGAACCCATTGTAACAATGGTCAGAAAGATCTTCCGTGAATCAAGTGATGGCATAAGGCT
Ta#S19223728	335	Y	T	H	LDN	-	-	-	2.52189	0.455696	0.506849	1.11225	GCTCCGTGCCATGCTCAATGGCCCAACAAGGTTAGTACTTAGTAGTTAATCAGGTTAATGCATGTTTCGTGCACTAGCTCTTATATTCTAGGCCCGGGTTCATCCAAGCATTAGCACTTGTATAGTCGTATATAAGTTTATGGTGCGCATATACGCAGTTCATCTAGATGGAAGCCGTCCGAGTTTTGGTCCTCCGTCACCGCAGGGTGCGAACCCGCATGGCTGTGTTGGTAGATGCAATAACGGGCGyCCRGACACCACATCTCCGACGACGGCAGCCCTTACACCGCACCGCAAGACCCTGCAGCAGGCTATTCTAGATTGATATGTGTATATATGACACATGCAAGTGTTCCGCTAGAGTCTTGGAAAGTTTACCATTGACTATTGCGTACACTT…
Ta#S19223857	290	A	W	H	RSL65	5g26310	-	-	4.46865	0.461538	0.588235	0.784615	TCGAGGTGCCACGAGGAAGTCGGCGACAACCGGTGCAGCTGCTGCGGCAGCGGCAATGGCTATGGGCGCAACCGCGTCGTCGAGGAGTTCCTAGGCCGCATCCGCTTCTCCTGCCGCAACAAAGTGCATGCCTGTGAGGCCTTCCTTCCGCACCACGAGATGCGCGAGCATGAGCAGACCTGCCGCCACGAGCCTATCTTCTGCCCTGTCCCCCAATGCGGCTTCGCCAGCCGGGCTGTCGCACTCACGwCCCACCTCACCCTCCGCCACCACTGGGACACGATCAGGTTCCACTATGACGAGAACTTCCGGGCCTCTGCCCTCACGTCGACCATCTTTCAGAGCCGCGACGACGGCGAGCTCTTCTTCCTCGACTGCTTCAGCGAGGGCCGTGGCATC…
Ta#S19224299	311	T	W	H	RSL65	2g45810	-	03g030360	17.611	0.340909	0.306122	1.11364	CCGGATCCAGCCCCGGGCGCCGATGAGCGCCGCCGGTGGAGCCGCGCCCTTCTACGCCTCGTGTCCCTCGTCGCCCCGCACCGTCGCGCACCTGGAGGTGAGGGGGGAGCAGGCCGCTGCTGAAGTTGAATTATCAAAGAAGAGTTGTATCCCATGCATTTCAAAGGATCTGCATGCCATGTCAGAAGATTCTGCTAAAAAGTCACTTGAACAGGTGACTGGTTGGGAACTGAAAAATGAAGGTGACATwTTGAAATTACACAGAGCATGGAAGGTGAAGAATTTTGTAAAAGGTCTTGAGTTCTTTCAGCTTGTTGCTGCTSTTGCTGAGGAAGAAGGTCACCACCCAGATCTTCATCTCGTCAGTTGGAACAATGTGAAAATCGATGTCTGGACTCA…
Ta#S19224918	156	C	Y	H	RSL65	-	-	-	8.03004	0.545455	0.65	0.839161	TCGGCACGAGTATAGTTCTGGTCTCAGGAAGCAGGATGAATTGGTCCATCAACGAACACTTTTGCTGCAGATCTTGGCAGCAAAAAGAGAACTGACTAGGCCCTGGTCATCTCCGCCCCTGATAGTGCTCCTAGATGTGCTACACATCACCTCCTtGTCTCCTTGGCCGCTTCGCAGCCAGTGGCATTCGTGCTCGTCGGCAGGACGGTGCAAGGCGCCACGCGAACGTGGTTCCTCGCCGGTTGGACGGTGTTCAGGCGCAACCCCGGCGCCCACTGAGTACTGCCTCGGCTACAACCTCCCTCGGTGAGCTCCATCTTCCCCTGCTCTACTTCGGCTACTATATGGGACATGGGCAGGGCTATGATGATCAGTTGTCGCTGATATAGGCATGCTCTC…
Ta#S19225323	732	A	W	H	RSL65	-	-	-	3.41988	0.0384615	0.288889	0.133136	TCACAGCCAGACCCGCCGGCCTGCTGCAGCACCGACTGGGCCTCAACCCACTGGTGTTGTTTCTTTGGGTTAGTTCCGTTAACGTCACGTTTGTGAGGATCCGTTCGACTACGTCCGTTTGTCTTCTTCATGGACTCGTTCTTCTTCCTTGCGGGATCTCAGGCAAGATGACCATACCCTYGAAATCACTTCTATCTTTGCTTGCTAGTTGCTCGCTCTATTGCTATGCCGCGATACCTACCACTTGCTwTATCATGCCTCCCATATTGCCATGTCAAGCCTCTAACCCACCTTGTCCTAGC
Ta#S19225428	444	T	Y	H	RSL65	2g58940	01g69090	03g043980	11.3467	0.318182	0.153846	2.06818	TCTGCGCCAGCCATGGAGGCGATCCAGAAGATCCCTGGGGACCCATGCGGCGTGGCCGTGGTCGAGACGACACCGGATGGGGTCCGCAAGATCATCGGGGACATCTCCGCCTACAAGCTGTGGAAGTGGGCCCACGGGGCACCCGCGTGGGCGCTGGCGAACCTGTCGGCGGGGCAGTTTGTCATCGGCGCCGACGAGAACGGGTCGACCCCCATCTCCGCCTTCCCGCTGCCTTCCATCAGCTCGTCGtTGTCGGAGGAGGCCACCGAGCCCGGGCGCTCTCCCAGGCTGCTTAAGAAGTTCAGCAGCAGGAACATYGGGTTCCTGAACAGCCAGGCGAACCAGGTGCGGAGCATGTACCGGGGCCGGGGCGGCGCCGCTGATGTGCCGGAGCACGAG…
Ta#S19727735	1144	C	M	H	RSL65	2g39710	01g02810	03g008150	4.65301	0.2	0.144	1.38889	GGACGCTGCGCGTTCAGCTCACAAAGGGATAGAAAATTCTGCATGCCCGGCCCACATGGTTCACGTATCAAAGTCATTGCAGCTACATCATCRGTGGCYGCATTTGTYGTTCTTTTGTTAACGGTGGCCACTGTGCTTTATCTTTCACTCAAGACAAGATATAATGCGGAGATACATATGAAGGTTGAAATGTTTCTCAAGACATATGGAACATCAAAACCSACAAGGTACACTTTCTCTGAAGTTAAGmAGATGGCAAGACGGTTTAAGGAAAAAGTAGGGCAAGGAGGATTTGGGAGCGTATACAAAGGCGAGCTGCCAAATGGAGTGCCCGTGGCAGTCAAGATGCTAGAGAACTCTACAGGAGAGGGAGAAGCATTCATCAATGAAGTTGCAACC…
Ta#S19789355	366	Y	T	H	LDN	3g14990	-	-	7.43675	0.583333	0.666667	1.14286	TGACGACGACCTGGTGCGTCGCCGCCTCGACCGCCGGGACGTGCTCCTCGGCCTCACCGGGGGCGGAGCCGCCGGCGCCATCAGCCTCGGCGGCCTCGGCCGCGCCGCGGACGATGCCGTGCCGGCCACGTGCGTCACCGTGCCCGTCACGGACAAGGTCATCAGGTGCGTCTCGGCCGACGGCTTCCAGTGCCCCGGCGTGTACCGCCCCGAGGACGTCGTCGACTTCAGCGCGCTGCCGCCGCCGAAcGGCCCCTTGCGCGTGCGTCGGCCGGCCCACCTCGTCGCCGCGGACGCAGAGTACGTGAGGAAGTACGAGGCSGGCGTCCRSATGATGAGAGATCTGGACGCCTCCGGCGACCCGCGCAGCTTCAAGAGCCAGGCYGCCATCCACGAGGC…
Ta#S20347658	1645	C	T	S		1g52280	02g48790	10g000350	28.7989	0.709677	0.431193	0.60759	GGGCTCAGTATGGTAGCCCAACCGACAACAATTTGCTGCATGCATTCAGCAACTCACCTACTGGAAACGGAATGAGCCCTATCGGAATGTCCCCTTCAATGATGTCAAATGCTCTGAAGATTGCACCAATTGGGAAGGACAACAACTGGTCTAAATATGATCAAGTATTCTCAAACAGCAACCAGTCCCTYGGCGCTGCGTTTCAGCATTCACAGTCATACCAAGATCGCAAAAGTGAGCATATGAGCTcGAGTCCTGGGACTTTAACAGGGCCCGAGTTTCTGTGGGGCAGCCCAAAGCCTTATCCGGAGCATTCCCARTCCTCATCAATGTGGCGTCCACCACCAGTTGGTCATGCAATGTCATCTAGTAGCCGCCCTCAGGGTCAGGGCTTCCTGT…
Ta#S21311116	937	W	A	H	LDN	3g20120	08g20660	09g028570	12.8951	0.32	0.1875	0.585938	TGCACTTGTCCATATCATGCARATGTCCAAGGTTCTYGGAGAACAAGTTGGCAATGGCCAACCAGTATGGCCTGTTGTTATCCATGGACACTATGCTGATGCAGGCGATTCTGCTGCTTTATTATCTGGGGCACTCAATGTGCCAATGGTYTTCACAGGTCATTCTCTTGGCAGAGACAAGTTAGAGCAACTTYTAAAGCAAGGGCGTCAAACCAGGGATGAAGTAAATGCAACATACAAGATAATGCGwCGGATTGAGGCTGAGGAACTTTGTCTTGATGCATCTGAAATTGTAATCACWAGCACTAGGCAAGAGATAGATAAACAATGGGGATTATATAATGGATTTGATGTGATTATGGAGAGGAAACTTAGAGCAAGAATAAAGCGTGGTGTTAG…
Ta#S21311118	1492	S	C	H	LDN	4g21750	11g12810	05g007310	64.7469	0.2	0.192308	0.961538	GGCGGAGATGGTGGTCACCAGCACCAAGCAGGAGATCGAGGAGCAGTGGGGCCTCTACGACGGCTTCGACCTCATGGTGGAGCGSAAGCTCCGCGTSCGCCAGCGCCGCGGCGTCAGCAGCCTCGGCCGCTACATGCCGCGCATGGCSGTCATCCCGCCCGGCATGGACTTCAGCTTCGTCGACACCCAGGACACCGCCGACGGGGAYGGCGCCGACCTCCAGATGCTCATCGACCCCGTCAAGGCCAAsAAGGCTCTGCCTCCCATTTGGTCAGAGGTTCTGAGGTTCTTCACGAACCCGCACAAGCCGATGATCCTGGCGCTGTCGCGGCCGGACCCCAAGAAGAATATCACCACGCTACTCAAGGCGTACGGCGAGAGCCGAAAGCTCCGGGAGCT…
Ta#S21311119	865	R	A	H	LDN	3g06220	02g09170	04g005720	80.3136	0.186957	0.2749	1.4704	TGAGAATATGGAGCTAGGCCGAGATTCAGATACTGGTGGCCAGGTCAAATATGTGGTTGAATTTGCTAAAGCATTGAGTTCGTCTCCTGGAGTTTACCGGGTTGATTTGCTGACAAGACAAATTTTGGCACCAAATTTYGATCGTAGTTATGGTGAACCTGCAGAAATGTTGGTTTCAACAACCTTTAAAAATTCCAAACAGGAAAARGGAGAGAACAGTGGTGGATACATCATTCGGATACCATTTGGrCCAAGAGATATGTACCTRACTAAAGAACGTCTATGGCCTTTCATTCAAGAATTTGTTGATGGTGCACTCAGCCATATTGTGCGGATGTCAAAAACAATTGGTGAAGAAATYGGCTGTGGGCATCCAGTCTGGCCTGCTGTGATTCATGG…
Ta#S21611509	358	R	G	H	LDN	2g60140	01g70980	03g045205	32.337	0.0322581	0.0246914	0.765432	GCAGACCTCAAAGACAATYGCTGGGATGGTACAATCSGATGCACTGAAATCACAGGAGGGAGCCTCAGCGAAGGTCGCAGCATTCAGCCCCATGGAAGCAACCATTAGCAAGCCCAGAAGCAGTCCATTGACACTYGAAAGCTTGAAAGTGAGGCGGACCGAGATGATGACAAAAGTCACGTTCTACATGATCCCGACTCTGCTCCTGGTGTCGAAGAACAGCATCAGCACTTCTCTCCTGATCGCGTCrGTATACCATCAGGTCTACATGTTCCACAAGGAGATCCTCCTGGACTACGTCCACCACGACATCACCAGGAAGTGGGCCTTGGTATACTTTCAAGCTGGCTCCTTGCTAAGTCATGGCCCAAGGACCACGAATGGTAGTGGCTTTATGAT…
Ta#S21612120	38	G	R	H	RSL65	-	-	-	16.8369	0.428571	0.333333	1.28571	CCAGCCGGCCGACGCACTACTACAACCTGATGGACGArCACGGCTACGGGTCGGACGACYTGCAGAGGCTGGTGTACAACCTCTGCTTCGTGTTCGCGCGCTGCACCAAGCCCGTATCRCTGGCGACGCCCGTCTACTACGCTGACCTGGCGGCATACCGTGGCAGGCTCTACTATGAGGGCATGCTGGCGTCCCAGCCCCAGGTGCGCAGCTCGTCGTCCTCGGCCTCCTCCGCAGCGGCGGGTGCTTCTGACTTCAGCAACTTCCCGATGCTGCACGTGGATCTTCA
Ta#S22365035	319	R	G	H	LDN	3g00660	02g01340	03g046340	73.2498	0.164099	0.344945	2.10206	TATCGTCGACCCACGCGCCCCCCCGGCCGCCACCAAGGCCGCCGGCGGCTCGTCGGCGTCCTGCACCGCCAGCCACTTCCTGGCCTACCCGACCCGCCGGCTCCGCAATGGCGTGCGCGCGCAGGTGTCGACGACCGAGCCGACCGCGGAGCCGGCCCCCGCGGCGCCGGCCAAGCCGGYGAAGATCTCCAAGAAGCAGGACGAGGGGGTGGTGACCAACAAGTACCGCCCCAAGGAGCCCTACGTGGGrCGGTGCCTSCTCAACACCCGGCTCACCGGCGACAACGCGCCSGGGGAGACCTGGCACATGGTGTTCAGCACCGAGGGGGAGGTGCCGTACCGGGAGGGGCAGTCCATCGGCGTGATCGCCGACGGCGAGGACAAGAACGGGAAGCCGCA…
Ta#S22365138	454	G	D	-	RSL65	-	-	-	4.66714	0.857143	0.75	1.14286	GTCCGTCTGCACCAACGTCGTCGACTGCGTCCTTCCCGTCCACAAGATCGAGCTTGGACCCCCTCGACCATCGGGATCGGGTTCTTCCCCGCACCTACGGCCGCCGACGAGCTCCGTCCGCTGCGACCGTCCTGCTCCTGCTAATCCGTCGCCGGCCCGTCGTGTGCCACAACCATCCCGAGGCCGATGATGCCCCGGTGATCGACTACGTCGTTGCCCACCCCCCTCTCTTGCCAAAGCAACCASACGkTGGAGCCCAGGAGCCAGACGCCACTGTCGATGACGACTACTACTACTCGGGAGGTGCCTACTACTACRTGYAGCCCGCTGACGACGACCAGGAGTAGTTTAGGAGGATCCCAGGCAGGAGGCCTGCGCCTCTTTTGATCTGTATCCCAG…
Ta#S22365930	464	C	S	H	RSL65	-	01g71820	-	30.2869	0.259259	0.191176	1.35613	ATTTCCACCAGTGCACTCCATTGGCGTCTGCAACGGCGTGATCGGGAACAACCTGCCGGCACCGAGCGACGTCGTGAAGCTCTACCAAACCAAGGGCATCGACGCCATGCGGATCTACGCGMCGGAGAGCAACGTCCTCAAGGCGCTCAGCGGCACGGGCATCGGCCTCCTCATGGACGTCGGCAACGGCGCGCTAACCAGCCTCGCCAACGACCCCTCCGCCGCGCCCGCCTGGGTCAAGGCCAACGTsCAGCCCTTCCCTGGCGTCTCCTTTCGCTACATCGCCGTGGGCAACGAGGTCATGGACAGCGCCGGCCAGAAGACCATCCTCCCGGCCATGAAGAACATCCAAGGGGCGCTCGTGGCGGCCGGCCTCAGCGGCAGCATCAAGGTGTCGAC…
Ta#S22365979	583	A	R	H	RSL65	3g09800	06g28124	-	30.987	0.333333	0.206897	1.61111	CRGAGTCCCTGGTGGCGCCCGAGTGCACCTCCCGGCACGCCGTCCCGGCCGTCGTGTTCGCCATGAACGGGCTCACGTCCAACCCGTGGCACGACTTCAGCGACGTGMTCGTCCCGCTCTTCATCACYGCCCGCGCCTACGACGGCGAGGTCCAGTTCCTCGTCACCGACCTCCAGCCGTGGTTCGTSGACAAGTACCGCCTCATCCTCGCSAACCTGTCCCGCTACGACATCGTCGACTTCAACAAGGrCGCCGGCGTCCGSTGCCACCCGCRCATCGTCGTCGGCCTCCGCAGCCACCGCGACCTCGGCATCGACCCGRCCCGCACGCCGCGCAACTACACGCTGCTGGACTTCCGCRTGTACATCCGGGACATCTTCTCGCTGCCGCCCGACGGCC…
Ta#S22365992	143	A	R	H	RSL65	1g51760	06g02260	01g050470	38.6325	0.413043	0.65625	0.6294	ACGCTTGACCTTAGGCCTATTTAGGTGACACTTTCGAACAAGTTTGTACAAAAAAGCAGGCTGGCACCGGTCCGGAATTCCCGGGATATCGTCGACCAACTAGAACACATTATTTTGGGAGAACTATCCTTCATGGTGGTGCrAAGTATCGTGCTACTGGACGAGGTTTTGTTGTTCGCCACATAAAGTTTGCTGACAATTATAGGCTSTATTCTCGAAGCCACTTTGTGAAAGCGCTTGAGGTTGCTCTCCTGCTTATTGTCTACATTGCKTATGGCTACACGAAGGGCGGGTCATCGTCCTTTATTCTGTTGACTATCAGTAGTTGGWTCATGGTTATATCCTGGCTYTTTGCGCCATACATTTTCAACCCTTCTGGTTTCGAGTGGCAAAA
Ta#S22366286	311	K	G	H	LDN	3g05340	02g07630	04g004820	31.5924	0.271676	0.443243	1.63151	TGGTACCGGTCCGGAATTCCCGGGATATCGTCGACCCACGCGTCTGGGACACTGACACAAGGAAAGGCCACTGTAACAACGACGAAAGTGTTCTCAGGAATGGATGTTGGYGACTTCCTCACATTGGTAGCRTCTGCGGAGGCAAGCAGTGAGCATCCACTTGCAAAAGCTATCTTGGATTATGCATTTCATTTCCATTTCTTTGGCAAACTCCCCTCATCAAAAGAYGACGTTAAGAAAAGAAAAGAAkATGCATTCTCTCAATGGCTCTTGGAAGTTGCTGATTTTTCTGCCTTGCCTGGCAAAGGAGTTCARTGTTTGATCAATGGGAAGATGATTCTGGTGGGCAACCGTGCTTTGATATCTGAAAATGGGGTTAACATTCCTGAAGAGGCTGAA…
Ta#S22366345	296	A	W	H	RSL65	3g52860	02g47800	04g030440	63.2787	0.977778	0.974359	1.00351	GTACAAAAAAGCAGGCTGGTACCGGTCCGGAATTCCCGGGATATCGTCGACCCATGGAGAAAGGCGGCATAAAGGTAAACGGGCAAATGCAAACCAGCGACAGCTCCGTGTATGCTGTCGGTGATGTTGCCGCGTTCCCTATCAAGCTCTTTGACGGTGATATCCGACGGCTTGAGCATGTTGACTCGGCTCGTAGAACCGCCAGGCATGCTGTCGCGGCCATCCTGGAGCCTTCCAAAACCAGGGACGtCGTTTACCTGCCATTCTTCTACTCCAGAGTCTTCACACTGTCCTGGCAGTTCTACGGAGACAATGTCGGAGAAGTAATTCACTACGGCGACTTCACGAGCAACAGCCCGAGGTTCGGCGCATACTGGGTCAGTAAGGGCCAGATCACGG…
Ta#S22367995	574	G	R	H	RSL65	5g27270	04g59340	06g033900	8.36856	0.180556	0.136364	1.32407	CAACGTCGTCAGCACGGAGTTCATCGAGAACTACACGATCGAGTACGAGATCCCCGCCGCTGCGTTGGTGGAGGTGGACAACGTGTCGCAGGCCCAGGCTGCTGTGGACCTGATGAACAACTTCCCTTTCATGMTCGGCGGGATGCCCAGGCCYGTGAGGGCTGTCTTTGCAAAGCCCGASATGTTTCCGGACCGCCCTAGGAAGCCTGGCTTGAAGATTGAGTTCAGCTGGGTAAAGCAAGGAGATCCrGGGTATGAYGGGATGAATAAGCTCAAGGGCCTTATGAGGAGGCAAGAAGCAGAAAATATGGCACTCATCAAGAATCAATTGGAAGAGGAGAAGGAGCTGGCGKCGCAGCAGCAGGAAACCCTGGTAGCAACAGCAATAAGTACGACATG…
Ta#S22368090	121	C	Y	H	RSL65	4g02380	12g41250	08g020810	21.3602	0.25	0.0666667	3.75	ACGCTATGACCTTAGGCCTATTTAGGTGACATTCCAGAACAAGTTTGTACAAAAAAGCAGGCTGCTACCGGTCCGGAATTCCCGGGATATCGTCGACCCACGCGTCGACAAACATGGAAAyGCTATTCACCTTTACGAGAGGGACTGCAGTCTACAAAGAAGGCATCAGAAGATCATCGAGGAAGCACCAGCTCCAAATGTGACAACTGAGTTTCGGACTCATATTGGTGAAGCTGCTGTGTCGGCTGCGAAGGCAGTTGGTTACTACAGTGCTGGAACAGTGGAGTTTATTGTGGATACTCTTTCAGGAGAATTCTATTTCATGGAGATGAATACTCGACTCCAGGTTGAACACCCAGTAACAGAGATGAT
Ta#S22368219	236	A	R	H	RSL65	-	-	-	17.3928	0.176471	0.5	0.352941	ACGCTTGACCTTAGGCCTATTTAGGTGACACTACTAGAACAAGTTTGTACAAAAAAGCAGGCTGGTACCGGTCCGGAATTCCCGGGATATCGTCGACCCACGCGTCCGGGCCAAGGGCGGGGACATCGTTGAAGTAAGCTTTTATCGTTGAAGTGACTGATGGTCAATTATTAGTTAACGGAGTCGTCCAGGATGAGGACTTTGTGCTCGAGCCACCCGATTATGAAATGGACCCrGTGAGTGTGCCTGAAGGCTACGTGTTTGTGCTRGGKGACAACAGAAACAACAGCTTCGATTCCCATAACTGGGGACCGCTACCCGTGAAGAACATTCTTGGGAGATCTGTGCTTCGATACTGGCCACCRTCGAAAATAACAGATACAATCTACGACCACATTG…
Ta#S22368511	574	T	Y	H	RSL65	-	-	-	5.91204	0.133333	0.111111	1.2	GAGGAGGATGKAGATGTTCATCCGGGTACGGGGATATCATGGGATCTACTTGGTGAAGCAATGGGAGCACAAGAGCAACTCCAACTTCGGAGGAGTGCAAGAGTGAGAGACCTTGAGGAGGAGGAGTTTGAATCCGATCATGATGATGAGGAGATAGTGGATGAAGATGAGATTGAGTATGAGGATGATTGAGAGGCATTGAGCATTTGAGCTAGTGATCATTGGCTCATTGCATGATGGTTGGCAGCAyCATGCCATTAAGTGATCAAGTTATCATGCATTTGCATTCATGCATTTGTCTTTTGTTTGTTATTTGTTATGTAAGAGACTATGATGGAGTGGTCACGGGTGAGACTATTGTGGATCGTGGCCGTGGTACTTTGGTTTGGTAGCACTAAG…
Ta#S22368565	206	A	R	H	RSL65	-	08g43180	07g025230	11.4908	0.515152	0.489362	1.0527	AAGCTATGACTTAGGCCTATTTAGGTGACACTCTAGAACAAGTTTGTACAAAAAAGCAGGCTGGTACCGGTCCGGAATTCCCGGGATATCGTCGACCCACGCGTCGAAGAGAGTAGCTCTTTCACTGTCGGCCCGGTCGAGCTGATCCCACAAAAATGGCGTCGTGAGCAAATGACGCAGTGAACAGAACCATACCGGGCCGGCCgGCGRCGAACATGGCGGTGGCGACCTAMACTTCGACGGTCTTCTGGTTGAGCGCCGTGTACCTCCACCTCTCCTTCTCCACGAAGTCGGCGTCCAAGAACTTGGCCACGAACGCCCACAGCTTGTACGCGTCCTCGAAGTTGCTCAAGAACCCCAGCGACGCATTCACCACGTGGATCCCCACCTCSCCGCCGC…
Ta#S22368612	348	G	S	H	RSL65	-	-	04g001880	29.14	0.33908	0.35443	0.956691	TCAGAAACAACGACAGCGGCGACAGCTCTTCATCGCTTGATTTCTTGATCGTCGGAGCATGGCGGACGAGGGCGCGGGGGCGTACGAGGACCTGCTGCCGGTGATGGCGGGGCGGCTGGGCACGGCGGGGCTGCTGTCGGAGCTGCGGGCGGGGTTCCGGCTGCTGGCGGACCCGGCGCGGGGCGCCATCACGGCCGAGAGCCTGCGGCGGAGCGCGGGGGCCGTGCTGGGCGTGGAGGGGATGACGGCsGAGGAGGCGCRGGCGATGGTGGGCGAGGGCGACCACGACGGCGACGGCGCGCTCAGCGAGCAGGAGTTCTGCGTGCTCATGGTGCGGCTCAGCCCCGGCATCATGGCCGACGCCGAGGGCTGGCTCGAGGAGGCCATCGCSGACGAGCT…
Ta#S22368763	359	Y	T	H	LDN	1g61690	03g24930	01g034570	2.36345	0.32	0.435897	1.36218	TGTCGACGCGGATTTGACGGCGAAGCTGTCAGACTTTGGACTGGCAAAGATGGGCCCCGAGGGGGAGGAGACACACGTGAGCACCCGCGTGATGGGCACCCACGGCTACGCGGCGCCCGAGTATGTGCAGACGGGCCACCTGGCGGTGAAGAGCGACGTGTACAGCTTCGGCGTGGTGTTGCTGGAGCTCCTAACGGGCCGCCGGGCCATGGAGCACGTCCCTGGCCGCACTGCACACGCTGAGCAGACyATCAAGCTCGTGGAGTGGACCCGGCCCTACCTCGCTAGCAGCCGCCGCCTGCGCTGCATCATGGACCAGAAGCTCTCGGGACACTACTCCGTCAAGGGCGCCCGCGCCATGGCGCACCTGGCCGTGCAGCGCACGAGCCCACAGCCCCG…
Ta#S22369203	560	M	C	H	LDN	-	-	-	5419.69	0.54	0.457831	0.847836	AGATTGTGTGGGTTGTAAGAGATGTGAATCTGCCTGCCCGACAGATTTTTTAAGTGTCCGCGTTTATTTAGGGCCTGAAACAACACGTAGCATGGCTCTATCTTATTGATACGTTACAAAAAACTTCACTCGAATCGTCTGATTCCTCTTTACCGAAGAAGCCTGTGCTCGAAATAATCGAGCACGGGCTTTTCTGGTCAAAACGTATCTTGTCTTTATCACTTTATCATGAGTTATTTTCCTTGGTTAmMATACTTGTTGTTTTGCCGATATTTGCAGGTTCATTAATTTTCTTTTTACCTCATAAGGGAAACAAAGTCGTTAGGTGGTATACTATATCTATTTGTTTATTAGAATTCCTTCTAATGACTTATGCGTTCTGTTATCATTTCCAACTGG…
Ta#S22369338	230	T	Y	H	RSL65	3g49450	02g42134	04g026765	9.63161	0.32	0.181818	1.76	ACGCTTGACCTTAGGCCTATTTAGGTGACACTACAGAACAAGTTTGTACAAAAAAGCAGGCTGGTACCGGTCCGGAATTCCCGGGATATCGTCGACCCACGCGTCCGGGGACTCTGTACTACTACGGGAACAAGGGAAATAAACAATCGCAAGGAGTGGCATCACAGCAAACTGCTGAACCGACTGGTGTATTTAGTCGCTTCAGATTCTTAAATCMAAAAGCTTCATCyCAGGGGGATGATTCTCTTTCATGTCGTACAATTAATCTCAGAACTTCAACAATTAAGATGGATGCTGAAGAAAATGATTTAAGATTTTGCTTCAGAGTAATCACYCCCATGAAGGCATACACTTTACAGGCGGAGACAGAGGCTGACCAAAAGGACTGGATCGAAAAAA…
Ta#S22369444	601	A	R	H	RSL65	4g29190	09g20590	02g023400	7.43905	0.681818	0.257143	2.65152	CACAGAGAGTGGCCCRACTACCACGYCCTTACTGGAGATGGACAGTGGTCCTTCAGCTGCCAATACCTCTGCGACAACTGCTATAGCARATGATGATGATARTAACTTTGACATGTTCGGTGAAAATGACGACACTGATGTCAATCCTGATTCTGATGCAAAAACTTTAGATTCAGGTTGCAATCCCGAGCCAGTACCACAAGATGCTTCTGGAACCTCAGGTGCTGAAAAGGYTGGTAATGGAAGTGCrGACTCAGATTATGTCTACGATCCATCGTCAGGTTACTATTACAGCARCAGCACAGGCTATTACTATGATGCTGCATCTGGGTGTTATTGCGCTGCATCTACAGGAACCTGGTACTCGTACGACGAACAATCAGGCACACACACAGAAAT…
Ta#S22369758	520	A	T	S		-	-	-	5.49131	0.323529	0.488372	1.50951	CGTACGCCGCCAAGTTCTACGACTGCTGCGGCGCCGAGGACCCCGCCACCGCAGGCTGCGCCACCGGATTCCACCTCTCCTACGACGACCCCGAGTGATTAGCCAACCAACTACTAGTACGCTTGCTTGTTCATCTCCTCTGAAGCAAACGCAGTGTTCTGTTACTTTGTACAATCAGCAGAGCAAACACCCTGTTAGTCATCTGGATTGTGTGTATAAATCAGGGTTCAGAATATAATCCGACCCTGTaGTATCAGTGTTCAGAATAAAATCGTCAGAATGAATTCTGGCTGCGAGCAATAATTCAGAAAAAAAAAAAAAAAAAAAAAAAAGGGCGGCCGCTCTAGAGTATCCCTCGAGGGGCCCAAGCTTACGCGTACCCAGCTTTCTTGTACAAAG…
Ta#S22369837	397	T	Y	H	RSL65	4g20710	11g16310	05g009720	19.2212	0.285714	0.333333	0.857143	CCTCTTCTGGATGTACTTCGGGCTGTACTACTTCCTCGACAAGTTCGCCGGCGACACGTGCGCGGCCCTCGAGGAGTACCAGCTGAACCCCAAGAACAGCACGCTGGGCGCCATCATACCCTGCAGCGAGAAGATGTCCGGCAGCGTCATCCTGCACGATGTTGGTGCAGGCATACAYGACATCATAGACCAGGTGAATTCGAACATTTACGCCATCAAGTCGGAGTACACCGTGAAGCAGCTGGRCTAyATCTGCAACCCGTTCGCCGSGCCGCCGGSGTACCGGTACCGGCCGGAGAACTGCGCTTCCGGCGCCGCCACCATTGGTGACATCCCTCAGATCCTGCGGAGGCTGACGTGCTCGGAGTTGAGCGGTGGCGCCAACTGCGCGCCGGCCGA…
Ta#S22369981	640	G	R	H	RSL65	1g30230	06g50390	10g030330	7.20839	0.380952	0.375	1.01587	SGACTCCGGCACSTCCTTCACGTACCTCAACGACCCGGCSTACACGGAGCTGGCCACCAGCTTCGACTCCCAGGTGCGCGAGAAGAGGGCCAACCTCAGCGCCTCCATCCCSTTCGAGTACTGCTACCAGCTCGGCCGCGAGCAGACGGAGGTGTTCGTCCCGGAGGTGAGCCTGACGACCAGGGGCGGGGCCGTGTTCCCCGCTAACCCGGCCCTTCGTGGTCATCGCCGGCGAGACCAGCGACGGCCrGATSGTCGCCGTCGGATACTGCCTCGCCGTGCTCAAGAACGACATCACCATCGACATCATCGGCCAGAACTTCATGACCGGCCTCAAGGTGGTGTTCGACCGGGGAACGTCCGGTCCTCGGCTGGAACCANTTCCACTGGTACAAGGAC…
Ta#S22370223	272	Y	T	H	LDN	3g27240	10g30080	01g021260	2.26259	0.2	0.333333	1.66667	AGGTGACACTACAGAACAAGTTTGTACAAAAAAGCAGGCTGGCACCGGTCCGGAATTCCCGGGATATCGTCGACCCACGCGTCCGGGAATAACTAGATCTCTCTAAGTGGGAAGAGAGAGAAGAGCGTCCGCTGTCATTGCTTTACTTTCACTCAAGAAGAAAGAAACATCGCCAGATTGGTAGAAGCAAAGACGCAGGAGGAGGAGGAATTCATAGTAGATGCGTGCGCGTGGATGAGGATTCGGGGGyTGGCGATGAGCGGCGGCAGGGAGGTGGCSATCTCCGCCGTCTTCACGGCGCTCCTCGTCGTCTCCATCCTCTTTCTCCCCTCGGTCCTGCTCACCAGCGGCAGGCTCGGCCCATCGTCCGCCAAGGAGTGGCCGTTCCTCACGGCGGCC…
Ta#S22370245	194	G	R	H	RSL65	-	-	-	37.5429	0.530769	0.592742	0.895447	AAGCTTGACCTTAGGCCTATTTAGGTGACACTATCGAACAAGTTTGTACAAAAAAGCAGGCTGGCACCGGTCCGGAATTCCCGGGATATCGTCGACCCACGCGTTCAGGCCAGTCCTTGATGTGAAGAAGCTAAGGGAGGCGGATCCCGACCCTTATGACAGCCAAAATTAGGCCGCCACTCGTCTCTCTCCTrCACCTGCTCTTCAGATGGCCAACAACACTTCGCGAGCAATGACTGCTGTCCAGTTAAGAGCAAGAAAGATCTTGCTGTTACTTGTCTTTTCAACAGTTCTTCTGTGTGGAAGGCACTTTGCTCACACTCAAATACTACCTCTGAAACATGGAAGAAGGAAAAGGTTACTCTTCTGATCTYGAGAAAACAGTTTCAGAGAAGCTAG…
Ta#S22370902	560	C	Y	H	RSL65	4g33100	09g30140	02g027620	5.57907	0.157895	0.097561	1.61842	CGTCGTCCCGTCTAAGTCGCCGGCGGCGTGGACACAGCGATGCTGCGGACGGTGCTGCGCCGGGGAAGGGGCGCCTATGAGGCAGGCCGCGCTGGCCGAGGGATCTACGGGGAACCTTCTACGGCTGAGCGTGGCGGAGCGGGAGCGCTCYCGGCGGCGTCGGCGCGACCCGGGGCGCGACGAGTTCTTCGTGCCGACGCCGGAGTCGCTTAAATGGCTCGACTCCGTCACCCTGCCCATGATCCTCACyGCCGCCGCCGTCGCCCTCTTCACCAAGCTCCTCATGATGGAACATGAAGACACAGACCAAGAAAGGAGAGAACGCAAGATAAAGAATAGTCACCCTGAGCAAGGAACAGTAAGGATGCTTTCACGTGAAGAGTGGGATGAAATCCAAGA…
Ta#S22371150	706	R	G	H	LDN	-	-	-	7.84737	0.142857	0.232558	1.62791	ACAGGGATGTACATGTACTGCTACTGCGCCGTATTGACTGTGGGACCAAAGACTTTTGGAGGGAGGCACAAATTCTTTCAAAGTTGCATCATCCAAATGTTGTTGCTTTNCTAGGGTGTGGTTCTTGAATTGATGGATCTGGAGGAAATTAGCAACTGTATAATAGGAACAGAACAGTATCTTACTATTTTCCCCTTCAATTTGAAAAATARACCAGTCTGTCTTTATCTKTGKCAGCGCTGTACAATTrGTAACAAAACTACCCTCTTTTTTTACTTCAGATATGTTCTTAAATGATTGAGGAACCTAGGCTGAAATTAGTATGCTGGATTAGTGGCTTCGTAANGGATCTAGGCCCATTGTACTTT
Ta#S22371179	465	Y	C	H	LDN	2g58430	01g68450	03g043540	66.3365	0.0684932	0.0675676	0.986486	GGCCAGGCAGATCGCCAGGGACATCCTCGAGATCCGCCAGGACAACCGCGCCCTCAGCTGCTACGCCGTCGCCGTCAAATACAAGGATCCTCTCAGGTCATTTGTTGGGCGTGAGAAGTACAAGAGGCCATTGTGGATCACTGAGGCCCTGGAAAAACCTACGGTGACAGTCCAGGAAATGTCAATGCAATCCACAAGCACTCTGACCATCAAGTGGACGCTGAGGGGGAAACCCAAGAACGCCTTCTTtGCGGCCGCGGGAGGGGAGCTGGTCGTCCGCGTCGACTCGCAGCTTGTCCTGAACCAGATCAGCGGGCAGGGGTTGGAGCACGTCGAGTCGTGGGCCCTCTCGGCGTCGTCCCCTCTCGCCCAGGCCTACTTCTGGTTTTCCAGAGGGTT…
Ta#S22371195	385	R	A	H	LDN	2g57210	01g66280	03g042070	7.99787	0.404762	0.625	1.54412	CCGAGCGAGCCACCCACCCGCCCCCGCGACCATGGACATGCGGGCCCTCAACTTGAAGGCCGCCGGGCCCTCCTTCCTCGCGCCGCGGCGCCACCCGCCGGCGACCTGGGCTCCCCTCCCCGCCGGCGAGATCGGGAGGAGGCGGCAGCCGGCGCGGTTGACCAAGCTGGCGGTGAGCGCGTCGGGGAAGAAGAGCAGGAACGGCCGCGACGGGGACGACCCCAAGAGCAAGCCCTCCYCTTCCGGAAArGGTGATGCATCTACTCCCATTGGAGATGATGATGCCGATGCAGTAAGCCAAAATCATGGCGAACTGAAAYCCAGTGACACGATGTATGTACCAAGCAACCTGTCATATTGGCGAGATGTGAGAGCAAGCTTTGTGATTCCAAAGTCGGA…
Ta#S22371694	334	G	A	S		-	-	-	48.4944	0.838384	0.661017	0.788442	GATATCGTCGACCCACGCCCGCCAGCAGCCAAGATCCTAGTGTATCGTCGAGCGACATCAATGGCCTCTCTGTCGATGAGCGCGGGGTGGACACCGAAGCAGAACAAGCTGTTCGAGCAGGCGTTGGCGGTGCACGACAGGGACACGCCCGACCGCTGGCACAACATCGCCCGGGCTGTCGGCGGCGGAAAGTCGGCGGACGATGTCAGGCGCTACTATGAGCTGCTCGTCCATGACATCGCCCGTATCgAGGCCGGCAAGGTGCCTTTCCCCGCCTACCGTCCACCATGCCCCGGCACCGGCCACAACGCCAGCTACGAGGCCGACAGGTTGAAGCATTTAAAGATCTAGCTAGGCGGTAATCGGGTAATGGGCAAGGGATGATACACACTACACAGA…
Ta#S22372245	134	C	S	H	RSL65	5g12600	04g38970	-	27.4354	0.111111	0.371429	0.299145	AAGCTATGACCTTAGGCCTATTTAGGTGACTTTCTAGAACAAGTTTGTACAAAAAAGCAGTCTCGTACCGGTCCGGAATTCCCGGGATATCGTCGACCCACGCGTCCGAGCTGAAGCAGTGCAAGCTCGACGCsCGCCGCGAGCAGTGGCTGTCGCAAGTCAAGGATGGGAAGGAGGCCACGGCCAAGCCTTTGCCAGCGGGCGCAGGATCAGGGGCAGGGTCGAATGCTGGGTCGCCAATCCTTGCTTCGCCACACCCTCCACTCCCCAGGCGGCGTGCCGATGCAAGGTCAAGGGGTGGTGTTCTGGAGGATGACAAGGAGGATGCTGGAGCTACCGGGCATGAAGTAGGCGGCAGCGACCTTGACTCCCCCATGCACAGCCC
Ta#S22372440	324	K	T	H	LDN	3g02410	02g03230	-	9.65277	0.25	0.166667	0.666667	AATTCCCGGGATATCGTCGACCCACGCGTCCGAAGCCTCCCCCATTCGGTTCTCCCCTCGCCGCAATCCACAGCTCCGCGCCCCGCCTCCGGCTGCGGCTGCGGCGCCGACGGGGTACGTGCTGTCGGCGGTGGCGAGGGTGCTGGAGCAGCCGACGGCGTGGGGCGCGGCCTGCGAGATGGCGCTGCTCGCGGGGCCGCTCTGGGCGGCGGCCCTCGTCGGCCTCCTGCTCGGCTGGGCCTGGCGCCCkCGCTGGGCCGCCGGCATCGTCGCCCCCGCCGCCGCCCCGCCGCAGGTCGCCACGCTCGACTTCTGGAGGGCCCAGCTCCCCGCCCGCATCCGCGGCCCTCTCGACTACCTCGCCGGCGCGCGGCAGCAGCAGCAGCAGCGGCAGGAGCA…
Ta#S22372475	462	R	G	H	LDN	3g30600	-	01g017260	9.88031	0.714286	0.766667	1.07333	CTCCTCCCACCTCCGGTCTCTCCCTGCCCCTCCCGTTCCGTCCGCTCGCCTCCGCCTCCGCCTCCCCGCACCCCACCGCCCCCTCTGCTCCCTCCTCACCAGCGGCCACGGCCTCGCCGTAGCGGCCGTGTCCGAGGCGGTGGCCGCGGCGGACGAAGAGGAGTTCGAAGCGACGGAGGAGCAGCAGGAGGAGGCGCCCCCTTCCTTCGTGCTCCCGCGGCTGCCGCKGCCGAAGCTCGACGTGAAGGArCGGAAGGAGCTCGCCTCGTACGCGCACGGCCTCGGCAAGAAGCTCAAGTCGCAGCAGGTGGGRAAGGGCGGCGTCACGCCCAACCTCGTCACCGCCTTCACGGAYAACCTCGAGTCCAACGAGCTCCTCAAGCTAAAAATTCATGGGAA…
Ta#S22372505	292	A	R	H	RSL65	3g60820	-	08g003660	6.76242	0.438596	0.163043	2.69006	TGTACAAAAAAGCAGGCTGGCACCGGTCCGGAATTCCCGGGATATCGTCGACCCACGCGTCCGGACGCCTCTTTGGACCCAGAGAAATGCGAGAGCCAGCTGCACGCCATGATCGACCAGGTCAGCTCCCAGCAAGACAAGATCGCCGCACTTGAAGAGATGAAGGTACGCCAAGACGAGGAGCGCGTGCAGCTCAAGATTTTAATCCAAGATCTTGAAAAAAGGAGTTTACAGACCTTAAYAAACAAGrACGTGGTTCCTGTCGCCGCTGTTGTCATAATGGCTTGCAATCGACCAGACTATTTGCAGAGGACAGTCGAATCTATCCTCAAGTATCAGAAAGCAGTTGCTTCAAAGTTYCCACTRTTTATATCACAGGATGGAACAAATGGAGAAGTA…
Ta#S22372650	186	Y	T	H	LDN	4g22220	11g10990	05g008750	82.0515	0.443548	0.385246	0.868554	AAGCTTGACCTTAGGCCTATTTAGGTGACACTCCAGAACAAGTTTGTACAAAAAAGCAGGCTGGTACCGGTCCGGAATTCCCGGGATATCGTCGACCCACGCGTCTACCTGTGCTCATTCCTCGGAAGTACTGCACGGCTGCCGCCTCATGGCGGCATCCACAGCGTCGTCTAGCCCCTTGACGGyCTTCCTCCATCGGCACGACGCACGCAGCCGACGCCGCGCAAGGTTCGTCGTCGCGGCGAGCACGGCGGACGCCGAGCCGTCCCCAGAGGCTACAGCGGCGTCGTCCTCGTCAACGGCAGGGCCAGGGAAGAAGAAGACGGTGGACACAAGGATCCACTGGTCTGACCCAGACGAAGGGTGGGTGGGAGGAAAGGCGAACAAGGAAGGCGACGG…
Ta#S22372769	235	G	R	H	RSL65	-	-	-	6.90859	0.1	0.5	0.2	ACGCTTGACCTTAGGCCTATTTAGGTGACACTCTAGAACAAGTTTGTACAAAAAAGCAGGCTGGTACCGGTCCGGAATTCCCGGGATATCGTCGACCCACGCGTCCGCAGCTTAGCTTAACCAACTTGGCTCAGCTGGTTGATCGCTCTGTCCGCTTCAACTTCATCGCAGCGAGGCGCGCGCTCTCCTTGGCTTCGTCCCATTGCTGCTGTACGTRTTCGATCGAGATTGTTGrGATGGACAAGCTGAGCGTGCACCACGGGCAGCACAACGGCATCTCCAAGCCGCCGGTGCACCACCACGGCAAGGGCGGCGGGAAGGGCAAGGGYGGCGGCAAGGGGATCAAGGTCGTCTACATCTCCAGCCCCATGATGCTCACCGCCAGCGCCGAGGAGTTCC…
Ta#S22373003	624	G	S	H	RSL65	-	-	-	13.4693	0.447368	0.432432	1.03454	GCGGTCGACAGGCTCATCAAGGAGTCCAAGCCCGAGACCGCGACCCCGACCGCCAAAGGCATGGTTCGCTTCGGCGACGATCAGATCAGCATGGCCTTCATCCACGGCAACTGGTTGGGGTTCCCCACCACCGAGGACTTCCCACCCACCCGGGGTGGTCTCGCTAGGGTGGCTCGATGAGCGGAGGCGGCAGCTAGACCTTGAGGTGCAGCCGGAGAAGAGGGAGGAACCCGACAACATGCGACTCCTsCTCGCCAAGATCCGCGTCGACTTGCTCACCAAGGGCTACGTCGAGCTCCCCGAGYTGTACCTTGACTACACGCCCCCGAAAGTCGTTGCCCGCAGCCCGCCCAAGCACATCCCAACAGCAGTGGCGAGTGGATAAAGCAGCTATGCAAA…
Ta#S22373010	119	G	S	H	RSL65	4g00580	12g44020	08g016690	19.3415	0.333333	0.666667	0.5	AAGCTTGACCTTAGGCCTATTTAGGTGACACTTCAGAACAAGTTTGTACAAAAAAGCAGGCTGGCACCGGTCCGGAATTCCCGGGATATCGTCGACCCACGCGTCGCCACACGGTGCGsACCTTCTCCTTCACCGCCCCTCCCAAGCCCGGCCCCGACGTGCCCTTCAAGTTCGGMCTCATCGGTGACCTGGGGCAGACGTTCGACTCCAACAGCACGCTGTCGCACTACGAGGCCAACGGCGGCGACGCGGTGCTCTTCGTGGGCGACCTCTCCTACGCCGACGCCTACCCGCTGCACGACAACCGGCGCTGGGACAGCTGGGCGCGCTTCGTGGAGCGCAGCGTGGCGTACCAGCCCTGGATCTGGAC
Ta#S22373205	294	A	G	S		-	-	-	2.60721	0.480769	0.333333	0.693333	TGTACAAAAAAGCAGGTTCGTACCGGTCCGGAATTCCCGGGATATCGTCGACCCACGCGTCCGCACCCATTCATAGCTCGCGGCGGCGGTTGACCATGTCGGCAGGGAGCGAGCGCTCGAACGCGGCCTACGCGACGCCGGCGGCGGTGCTGGCGGACTTCTCGCGCGGATCCGGCCCGTCCGTCTCCGGCGGGGCCGCCGGCGGGGCCGCCGGCAGCGGGACGAGCCAGGCGGAGGGCGGGGCGAGGAaGAAGCCCTCCTTCCGCCTCGCGGCGGACGACACCAAGCCCATCCTCCGCGACCCGATCTCGCGGTCCGACCCCGTGGAGACCGAGCAGGCCGTGCTGCGCCTGCCGCCCTTCCCCTGACGCCTTGATGATGACGGTACGCTGCCCTGCC…
Ta#S22373415	447	C	Y	H	RSL65	-	-	-	1.76596	0.206349	0.2	1.03175	CCGCCGCCGGCCCGCCGCCGCGGCGCACCCAGCCTGCCGAAGCCTCCGCCGCCCCGCCGACCAGCAGCGCCTCCCTCCGTCGAGCAGCCGCTCCCACCAGCAGCGTGGAGCAGCCGCTCCCGCCCCCCCACGCCGCCGCCCGGAACTACGCCGGCGACCAGTCCATAGGCAGGCGGTTATAAGCATGGAGCCCAAAGAGAAGCCCGAAACGACCAGCGCTGCCAGCCCACCTCCACCGCGGCTGGACTGyATAAAGTGCTTCGATGCGCTATGGTTCTGCTATACCCCTYTCCACCAGCTGCAGACCTACTACCGCCACGGGGAATTTTGACACCTGCTTCGGCAAGTGGGGTGATCTCGTTGACTGTCTCTCGCTCAAGACGAACCGGAGGGCGGAGG…
Ta#S22373514	578	C	Y	H	RSL65	3g37770	-	07g022580	32.2765	0.292237	0.322709	0.905575	AAGATGTTTGGCTTGCCTATGTGCTGTAACATTAATCAGTGCATCAGGCCCAACGTTTTATGCGCCGAATGGATTCGCCGCGGATATGACGACCAAGCCTGGCGTACAAAAAGCTGTATGCAGAAATTGYGGTGGCGGCGGTGCTATAATATGTGACATGTGTGGTGGCACAGGAAAATGGAAGGCCCTCAACCGAAAGAGAGCAAAAGATGTTTAYGAATTCACAGAATGCCCAAATTGCTATGGCCGyGGGAARCTGGTGTGCCCAATTTGTCTCGGAACCGGCGTGCCCAACAACAAAGGACTCCTGCGGCGACCGGGCGCCAAAGAGCTGCTGGACAAGATGTACAATGGCAAGCTATTGCCSAGCTCGTAGATACATAGCATCTTCRGTACTGC…
Ta#S22373685	289	C	Y	H	RSL65	-	-	-	7.62808	0.364865	0.259259	1.40734	AGTTTCCTAAAAGGGCGGAATTCCCGGGATATCGTCGACCCACGCGACTTAATGCTCAATACTATGATGAAGGTTTAGAGAAAACTCGTCAGACACTGGGTGACAAGATAAGCCAACTGAACCTTGCGATTGACAAAGCTGCCGCCCGAYTGAAGCGTGTCACYGGCAGTGTCGAAAAAGAGGCTGTTAAAGATGAAACCGAAATTGAAATATCAACMCTGGATGATAATGGAGTTTTGGARGGAAACTyGAGTGAACAGGGTTTTGTGCAAGGAGAAAGTGCAACATAATGATCATATCGTGTGATTAGCAGCTTTGCCAGGGAGTATTTCGTCGGGCAAACTGATGGGTGCTCTATTCAACTAACCGGCGACACCAAAAATGATTGCAAGTAGTTCG…
Ta#S22373702	601	C	S	H	RSL65	2g48420	01g52230	03g033100	3.66325	0.5	0.454545	1.1	GGACCCTCCGCGACGTCGCCGACGTGCTCCGAGCCGCGCCCATCGCCCCGCACGTCGTCGCCGCCATCCGGGCCGCCTACAGCCTCGGCTGCGACCTCMGGGTCCTCAGCGACGCCAACCRCTTCTTCATCGAGRCCGTCCTCGACCACCACGGCCTCCGGGGCTGCTTCTCCGAGATCAACACCAACCCCAGCCGCGTCGACGCCGACGGCCGCCTCCGCATCGCGCCGCACCACGACTTCCACGCCGgCCCGCACGGCTGCGGCATCGGCACCTGCCCGCCCAACATGTGCAAGGGCCAAGGTGCTCGACCGCATCCGCGCCTCCGCCGACGCCAAGAAGGGCTTCATCTACCTCGGCGACGGGCGCGGCGACTACTGCCCGTACCTGCCGCTCGCC…
Ta#S22373868	131	A	R	H	RSL65	-	-	-	12.1026	0.5	0.777778	0.642857	CTAGCATTTNGTGAACTATAGAACAAGTCGTACAAAAAAGCAGGGCTGGTACNCGGTTCTCGCATTCCCGGGATATCGTCGACCCACGCGTCCGCAAGCAGGTTTTCTGCGCCCTGCGAGAGGTCTTCCCrCAGGTTGATCTTCGAATATTGAAGGCTGTAGCCAGTCAGTATTCCTCTGATGTYGATGCAGCTGTTGGATTTGTTCTTTCCGATGTCATTCCAGCAGTAAGCGAACCTACYGAAACAGTTTTTACACTCCAAGATGTTGATTATGCAGAACACGACCATACTGATTCCAGGAAGTCTAACTTACACTCTGGAGGGATATCATTGGTGGATCTAGTAGGAGCTAAAGAGGATGCCAGTGCCCTATTCGCTAC
Ta#S22374034	339	R	A	H	LDN	4g21800	11g12650	05g007460	10.5936	0.0204082	0.047619	2.33333	TCGTCGACCCACGCGTCCTGGGCTGATGAGAAAATAAAGCAAGCGATGGATGTTGCGCTGAAAGTTCTCCGTGCTGCAGATAGGTGGGTGGCTATGCGAACCCTAAAGGCAGCTACAGCTCATCCAATTGGTTCACCACAGCTGGTCGATTACTGCCTCAAGACCATTGGTGGTACAAGAACCTATGATGGGATGGTTGTTGTAGTTCGATGCAACAGTGAGACAAACACAATAGAGTAYAGGCTCACArATGAAATCTTGCCGCCAAAGAATGCGAGCATGCCAACTCGGGAACACCTTTTCCGTGACATCAAGTTCCTCTATGATACGCTCCTCAACCCTCATACAATGCAACCTTATAAGCCAGAACATATTCATGAACATGCCAACAGATCTGCG…
Ta#S22374053	458	T	Y	H	RSL65	2g49630	01g54240	03g034380	16.4775	0.211268	0.118644	1.78068	CTTAGCACAGAAATGCATACAGCTTAAGCCGTCTTTCGACACTAATGGATTAACAGGCCTCCTKAACGGCATCCTTTCAGAAAATCCAGAGGTTGTCTTGGCGGAATGCACAAAAAAATTTGGGCCTTGGATGGTTACACACTGTATGGARCTGTTGGCAGCTGATAATGACTATGCAGATATTATGTTGCATGAAGAACGACCTAACTTTGGTGGCATAAGCATAGAAGAACTRCACCGGCTAGTCTAyGCTCAAGTTTTGTGTTCTCATTCTTTAACTTGGCAGATYGCACCGACTTATCTGTCCTCGTGTCTRAACCAAGGCCTAGGGCTGCTGGAGATTCTACTTCTCAAGCAACCCATACAAGATAACCGTCTAGTGCTGAAGACTTTGGAACT…
Ta#S22374111	162	R	G	H	LDN	-	-	-	6.2633	0.333333	0.32	0.96	ACGCTTGACCTTAGGCCTATTTAGGTGACTTCTAGAACAAGTTTGTACAAAAAAGCAGGCTGGTACCGGTCCGGAATTCCCGGGATATCGTCGACCCACGCGTCCGCTGCAAGGATAGGGGGATGTGGAACCTCGAGTGTGCTCCCTATAGAAGCAGCGCTrCAATATGAGATGACACCACTGCTAGTACTATCTTTCCTTCGGAACACAACTTTGCTGTGATTGCCTCCGTAGGTGGAAAYGCAACCTTTCGATGCAGGGATCTTGAAAGTGCATTTTGAACTGAAATATTCTTCAACACACGTCATTGCCTGATATGTACGTGTACTTGAGGCACCTATTGATCTTATCGTTTTCTATATACTGGTTATCCATCTTCACCTACAGTGGTATTACTGT…
Ta#S22374155	431	G	R	H	RSL65	4g12940	-	-	8.26071	0.234375	0.294118	0.796875	AGTTCTAGGCTGGGCCGATCCGTGCGAGGCAGATCCTGAACCCGCAACCTGCGGTTGGAGTGTCGTGCTGCCTCCTCCTCCCCCAAGGCATGCTTGTTTCCCCTTCTTTACGTTTTTGATGTTTTGATCAAGACCTGGGGATTCTCTTGTAATGGCCGAGTGCTCCTTGGCAACAATGGGAGGCCAGTATCGTGGGGGATGGACCCAATCCAGCGGCAAGCTCTCCCCACGAAACATATCAATCAGGATrTCAAAGAGGAACTACATTCATAAAATTCCCCTTCCATGTCTGCCCAAATTTAATTCAGCGAAACAGCGGAAAAGCTGTGCATTTACCTCTTATAAGTTTCATGGAAGGGGTTACAAGCTGGAGACTCAAGTTAGATGTTATTTCTTTCA…
Ta#S22374205	259	R	G	H	LDN	2g12740	-	03g014340	2.9987	0.205882	0.5625	2.73214	CTTAGGCCTATTTAGGTGACATTTCAGAACAAGTTTGTACAAAAAAGCAGGTTGCTACCGGTCCGGAATTCCCGGGATATCGTCGACCCAAGCACTTGGTGGAAGGTTTGATCATGAGGCTGCAAATATCAATGTTCTCTATGTGTTCTCGGACATGCGAATTGTCCTTCTGTCAGATGATTGCTTGATCCAACTTCTTCCCAAAACGCATCACCATGAGATATATATTGAGTCGTCTGTAGAAGGACCrCATTGTGGAATTTTTCCTATTGGAGCACCATCTACAAGCACTACAACCACTGGCCTCAAGTGGAACCTGAGTGATGCAGAGATGAGATTTGGGAGCATGATAAGCACATCCAACATCGTGGATTCAGATAAAGTAACTGTGCAGTCAGA…
Ta#S22377520	279	A	G	S		-	-	-	3.08075	0.90566	0.951923	1.05108	TTACAGAACAAGTTTGTACAAAAAAGCAGGCTGCTACCGGTCCGGAATTCCCGGGATATCGTCGACCCACGCGTCCGGTAACAGGGAGAAGCTTCTGCGTCATCAGGAAGGGAAGTGCCTCTCGGTTGTGTTGCTCTTGGATGCGATGGTGCCATGGAAGATGGAGGCGCGCCTGGCGGAGACGGTGTGGGTGGTGCTCCTCGGCTGGGTCTCCTCCTGCCTCACCGTCGCCGGCGACGTCGCGCGCGCaCTCAGAAGCAGCGACCTCTCCCTCTAAAATTCACTTTCGACATCGCCGGCTGCGAAGAACCGACGACTCTGCCTGGCGCTCCGTTTGGCGCGGAGGGAAAGAAGATTGCAGGGTAACCAGTCCGTAGACAGAGTTCATCCATAGAAGGG…
Ta#S22377928	566	C	Y	H	RSL65	1g11680	11g36719	01g011050	8.22539	0.5	0.595238	0.84	CTACGCCACSAGGACCCTCTTCTTCCTGCGCGGCGACGGCAGGCTCACGCCGCTCGCCATCGAGCTCAGCGAGCCTGTCATCCAGGGCGGCCTCACCACCGCCAAGAGCAAGGTGTACACGCCGGTGCCGAGCGGCASCGTCGAAGGMTGGGTGTGGGAGTTCGCCAAGGCCTACGTCGCCGTCAACGACTCCGGGTGGCACCAGCTCGTCAGCCACTGGCTGAACACCCACGCGGTGATGGAGCCGTTyGTGATCTCGACGAACCGGCAGCTCAGCGTGACGCACCCGGTGCACAAGCTGCTGAGCCCGCACTACCGCGACACSATGACCATCAACGCGCTRGCGCGGCAGACGCTCATCAACGCCGGCGGCCATCTTCGAGATGACGGTGGTCCCCG…
Ta#S22377930	215	C	A	S		1g03590	-	01g003070	3.81954	0.444444	0.5	1.125	AAGCTTGACCTTAGGCCTATTTAGGTGACTCTCCAGAACAAGTTTGTACAAAAAAGCAGGCTCGTACCGGTCCGGAATTCCCGGGATATCGTCGACCCACGCGTCCGGCTACTTCCCGCGGCAGCGCACGCCTCGAGGAATCGTTCTCGCAGCACCGGCAGCAGCGTCTCTCCGGCGACAACCAGGAGGCCATGGCCAAGGAGGGAGCAGGAGGcGGGCCCGACTGGAACGGCCTGCTCAAGTGGAGCCTCGCCCACGGCAGCGACGGCACCAACCCGCCCCGCGCGCTCAGYGAGGAGGACAGGAAATGGTTTATGGAGGCGATGCAGGCGAATACAGTCGATGTTGTGGGCAGGATGAAGGAGATAGCCCAGGTGATGAAAACCCCCAATGATGTGT…
Ta#S22378048	634	Y	C	H	LDN	-	-	-	5.24911	0.111111	0.09375	0.84375	TTATAGCAAGCTCCAGGCGTTCCCCCTTCTATCCAGCAAGATCCAGCAAGCTCCACCTTCTATCCAGTGAGATCCAGATCCTGTTTGTGGCTGTCTGCTGCTCTTCTCTTGTTGCTGCCTGCAGCTGCTATCAGATTGGGTGTTTCCAGCTGCTGCCGCTCACCACTATGGCAAGAAATGATTTCGGATTTGGTTCTTTGATCATAGATATCAAGCTTGATGGTTCAAACTACAGGGAATGGGCATTTTyTGCCCGGACTGTCTTGAGGACGGCTGGTTTTGTYTCTCATCTGACAGATGATCCACCTAGTCCAAATGATGATGCAGCAAGGAAGTCTTGGCAAAAGATCGATGATCGTGTGATGGGAGTTTTAATTCTGGGTGTTGAACCCTCASTCC…
Ta#S22378064	142	T	A	S		-	-	-	7.9185	0.578947	0.53125	0.917614	CGCTTGACCTTAGGCCTATTTAGGTGACACTCTAGAACAAGTTTGTACAAAAAAGCAGGCTGGTACCGGTCCGGAATTCCCGGGATATCGTCGACCCACGCCACCTCGTCGTCTCTCAATCCCGTAGATCACTTCCACAGTtGCCAGCCAGCCGCCCGGATTAGCCATGTCCTGCTTCGCCGTGCCCGTGCGCACCTCGTCGTCGTCGTCGAGGATAAGCGGCAGCAGGCAGCCGTGGCGGTGGTGGCGCAAGTGCGCGGGCCTCGCCGCCGCGGCGCACACCAAGCTCCGCCGCACCGCCTTGCGTGTCCGGTGGTCGGCCACGGGGCGGCTGGGCGGCCACCGTCGGCGCGCGCCGGCGCCGCCCCTGCTGTCCGTGCAGCGCGGGGACCA
Ta#S22378144	190	S	G	H	LDN	1g45630	02g52130	04g027350	22.0942	0.296296	0.24	0.81	AAGCTTGACATTAGGCCTATTTAGGTGACACTATAGAACAAGTTTGTACAAAAAAGCAGGCTGGTACCGGTCCGGAATTCCCGGGATATCGTCGACCCACGCGTCCGCCGAGACGCTCCACAGATCCAAAGAACATCGCCACCACCCCCACCGCCACCCTCCGCCGCCGCGGTCCGGTGGATYATACAAsTTGCATGATCAGTCCTGGAAGGATCAGGGATGGAAGAGCACCGTGAGGAAAGATGCTGGGAGGACCTATTGCCAGATGCCCTGGGACTCRTCTTCCGCAACCTCTCCCTYCAGGAGATGCTCACCGTGGTTCCCCGGGTTTGCAAGTCMTGGAGCCGRGTGGTCTCAGGGCCCTACTGCTGGCAGGAGATCGACATCCAGGAGTGGAGC…
Ta#S22378178	509	C	Y	H	RSL65	3g43020	08g44640	07g024010	8.74301	0.1875	0.32	0.585938	CCGACCCAAGGCGCACATGTTCTGGTGGCTGTACCGTAGCCCCCACCGCGTCGACAACGGCACRGCGCCATGGCCGACCGTGCTGTGGCTKCAGGGCGGCCCGGGCGCGTCGGGGGTGGGTTACGGCAACTTCATGGAGATCGGGCCGCTGGACACGGACCTCAAGCCCCGCGCCACCACCTGGCTCAACAAGGCCGACCTCCTCTTCGTTGACAACCCCGTTGGCACGGGGTTCAGCTTCGTGGAGGGyGGCAACAAGAGCCTGATGGCGCGCACGGACGGYCAGGCGGCGCGCGACCTGACGGCGYTACTCATCAAGCTCTACCGGCACAACAAGCGGCTGCAGGGGAGYCCRCTCTACATCGTGGCCGAGTCGTACGGCGGCAAGTTCGCCGTCAC…
Ta#S22378374	213	T	K	H	RSL65	4g07820	12g26044	-	17.3075	0.132948	0.0646766	2.05558	CGCTATGACCATTAGGCCTATTTAGGTGACATTCCAGAACAAGTTTGTACAAAAAAGCAGGTCCCTACCGGTCCGGAATTCCCGGGATATCGTCGACCCACGCGTCCGCAATGTGGACTTGCAGAACTAGAAAAGGAGGTTGATGAAAAGATCAACCAGTTCATTGCTTGGTCAGAAAAGCATCCAAATCGGAAAAGCCAGGTGTGCCTCTCkTTCTTCGATGAGAAGAACAAGCACCCAGGCTGGTTCAGCAGCAAGACTGAGAGGGTTTWCTGGGAACAATGGTTCATCAATTTGCATGTCACAAGCCCTAAAGGRCAAGGCAAATCACGTGGCTCCAAAGCACCGGCAAATACTAAAGGACAAGCATTGGAAGAGACCAGCTCAAGACGTGATGCG…
Ta#S22378445	522	A	R	H	RSL65	2g54040	01g61500	03g038830	6.92908	0.361702	0.508197	0.711736	TGAACTGAAGAGGATCCTCGCCCAGACTACTGGCCTGGAGCCTGAGAGACAGAGGCTCTTTTTCCGTGGTAAGGAGAAGAGGGACGATGAATTCCTGCACGCATCAGGCGCCAAGGATGGAGCAAAACTGCTTCTGCTTGAGAAACATGTCCCTGCCAATGTGGAACAGAAGGTCGAGCCAGTGATGATGGATGAGAGCATGATGAGGGCTTGTGAGGCTGTTGTTCGTGTCAGATCTGAAGTTGACAAaCTCTCTGCTAAGGTGTGTGAGTTGGAGAAGAGTGTCCTTGCAGGGAAGAAGGTCGAGGATAAAGAATTTGTTGTCTTGACAGAGCTGCTTATGGTGCAGCTGCTGAAACTCGATTGCATAGAGGCAGAGGGGGAAGCAAGGGCACAAAG…
Ta#S22378450	385	Y	C	H	LDN	3g56060	-	04g036380	3.71106	0.20122	0.259124	1.28777	CTCCACGCTGCCCTGGACCGCCGCCGCCTCCTCCGCGTCCTCCGCCTTCTCCTCCCCGATCCGCCTCCAGACCCGCCGCGCCCCCTCGCTGGTCATCGTCGCCCAAGGCAGGGTCAAGAAGTACCGCCAGGTCATACTTAAGGACGACATCGATGAGATTAGCGGCAAGAAGGGGGACACGATGAAGGTCCGGGCCGGGTTCTACCGCAACTTCCTGCTCCCCAAGGGCAAGGCCACGCTGCTCACCCCyGACGTCCTCAAGGAAATGCAASTGGAGCAGGAGAGAATCGAGGCTGAAAAGAAGAGGGTAAAAGAAGAGGCACAGCAACTCGCGCGAGTCTTCGAAACCATCGGGGCGTTCAAGGTGCCACGTAAAGGTGGCAAAGGAAAGCAGATCTT…
Ta#S22378529	215	R	G	H	LDN	-	-	-	64.5448	0.151639	0.338028	2.22916	ACGCTTGACCTTAGGCCTATTTAGGTGACCTCTAGAACAAGTTTGTACAAAAAAGCAGGCCCGTACCGGTCCGGAATTCCCGGGATATCGTCGACCCAAGGCTGGAGCCGGAGAAGCTGGSGGCCAGCCGGCACGTGCTCCGCGAGTACGGCAACATGAGCGGCGCSACCATCGTCTTCGTGCTCGACGAGCTGCGCCGGCGCCGGAGCCTGCTrCCGGAGTGGGGCGCCATGCTGGCCTTCGGACCCGGAGTCACAATCGAGACCATGGTGCTCCGCTGTCCACGCTAGGTGCATCGACGGCGTCCAGTCATCATCCTTCTCAAGCCTACTTACGTACGTATGTATTTGTGTGTGCACGTACGTGTGTCAAACTAAATGGACACGTACACTCAAATCA…
Ta#S22378547	406	C	Y	H	RSL65	5g19100	04g48850	06g026160	6.38012	0.4	0.444444	0.9	CCAGGGAGGCCGTCGTGGCCGCGTACGAGAGCGCGCGGAGCAACGGCGTCCGCGTCAAGGGCATCCTCATCACCAACCCGTCCAACCCGCTGGGCACGACCGCGGACCGGGCCACGCTGGCCATGCTCGCCACCTTCGCCACGGAGCACCGCGTCCAYCTCATCTGCGACGAGATCTACGCGGGGTCCGTGTTCGCCAAGCCGGAGTACGTGAGCATCGCCGAGGTGATCGAGCACGACGCSCCCGGCGyCGACCGGGACCTCATCCACATCGCCTACAGCCTCTCCAAGGACTTCGGCCTCCCGGGGTTCCGCGTCGGCATCGTCTACTCGTACAACGACGCCGTCGTGGCCTGCGCGCGCAAGATGTCCAGCTTCGGCCTSGTGTCCTCGCAGACGC…
Ta#S22379149	332	S	G	H	LDN	3g14640	-	07g002960	20.0565	0.14	0.117816	0.841544	CCGGGATATCGTCGACCCACGCGTCCGGCGGCAGCTATGGCGGCGGTGGCGGCAAGGTCCGGGCTCCGACGGATGTTCTCCATCGCCTTCGCGACGCCGAACGCGCGCATGTTCTCCATCTCGGCCTTCGCGCCGCCGAGCCCGCCCACGCCTCCCCCGAAGGCCGACCCCTCCCCCAACCTCTTCGTCTCCGGGCTAAGCAAGCGTACAACAACTGATGGACTTAGAGAAGCTTTTGCAAAGTTTGGGsAAGTTGAACACGCTCGAGTTGTCACAGATCGTGTCACTGGTTTTTCTAAGGGGTTTGGCTTTGTAAGGTATGTTTCGGTTGAAGATGCAACTAAAGGAATAGAAGGAATGGATGGAAAATTTCTGGATGGATGGGTTATTTTTGCCGAA…
Ta#S22379345	585	R	A	H	LDN	3g44340	04g32560	06g014590	82.0725	0.666667	0.111111	0.166667	GCGCGCTATCATGAGGCTGTTGGAAGACAGCCTGGCAGAAAAGATGCTGGCTGGCGAGGTCAAAGAAGGTGATTCCGCTATCGTAGATGTTGATTCAGAAGGCAAAGTTATAGTTCTCAATGGTGGCAGCGGTGTCCTGGAGCCGCTGACACCTATTTTGAGCACCTAATCATACGGATCACATGATTACGGAATCCATTGTTTCAGCACAAGCTGTGGCGTGGAGCTAACACCAATTCTCTTTCATTArGGTGGTGTTGTCTCGTTTGATATTGCTTGCAAGCGAGGCACTAGAAGATTCCGTGTAGCTCACCGGCAGGCCTAGATTTTCTGTTTTTGCTTTTGAAAGGAATCTGGAGGCTTTATTTTTGGGATGCTGGAAATCTGCCACACATTGTG…
Ta#S22379469	233	K	G	H	LDN	-	-	05g022960	64.3169	0.235119	0.197674	0.840742	ACGCTTGACATTAGGCCTATTTAGGTGACACTATAGAACAAGTTTGTACAAAAAAGCAGGCTGGTACCGGTCCGGAATTCCCGGGATATCGTCGACCCACGCGTCGTTCAATCACAGGCAGCCTCTCGATCGCCGCCAAGTCGCCACACTTCCGATTGCATACACCACATCATCTCCTTCTCCAAAGATGGCCGGACGCATGGCGCTTGCGGCGGTCCTGCTGAGCGCGGCGtCTGCGGCGGCGGCGGCGCAGTCGGCGTCGAACGTGCGCGCCACCTACAACTACTACAGCCCGGAGAAGATCAACTGGGACCTCAACGCCGCCAGCGCCTACTGCGCCACCTGGGACGCCGGCATGTCGTACGCCTGGCGCTCCAAGTACGGCTGGACGGCCTTCTG…
Ta#S22379520	653	Y	C	H	LDN	1g58430	07g05640	02g003050	8.89811	0.127273	0.166667	1.30952	GGTGGCCGGCGCCATCATCGGCGCGGCGGTCGGCGGCTGGGCCAACGACAGGTTCGGGCGGCGGACGTCCATCCTCGTGGCCGACCTGCTCTTTTTCGCGGGCGCGGTGGTCATGGCTTCGGCGACGGGCCCCGTGCAGCTCGTGGTCGGCCGCGTCYTCGTCGGCCTAGGCGTMGGYATGGCATCCATGACGGCGCCGCTTTACATMTCCGAGGCGTCGCCGGCGAGGATCAGGGGCGCGCTCGTCAGcACCAACGGCTTCCTCATCACCGGCGGCCAGTTCTTGTCCTACCTTATCAACCTCGCATTCACCAAGGCGCCGGGGAACGTGGAAGGGGGAATGCTTCGGAGTCCGCCCGGCCTCCCTGCCGAGGTTCCAGTTCGTCCTCATGCTCTTTC…
Ta#S22379739	519	C	S	H	RSL65	-	-	-	17.3781	0.135294	0.15625	0.865882	GCAAAGTAGCAGAAGTAGGGAGCGCCGGCGGCGGCGGAGGAGCAGCAGCGTCAAGATAATTGATTCTTGCCGGAAGGAACACACACACGGGCGTTGATGGTGGACATGGTGGAGCTGAAATTTTGCACAAAAAGTTCATTTGCCCCAGTGGAAGTGCTTTGATGYTGTTTGATTGAGCAGCATTGTCAAAATGGGCGAGAGCAGAGGAAGCATCGCCTTCTTTGCGTGCTACAGGCCTCCGGTGCCCCTsGACATATTCTGCTGTCCAGCTCCAGCATCATCAAGGGAGGAGGAGCGGCACTTGACGGATGGGCGGGGTCGTACAAACTACAACTGCCAACCCATTCCATCTGGGGGCCCCTCAAGTCGATCGTCCAAGCACCCTAAAACTGGGCTCCT…
Ta#S22380117	750	R	G	H	LDN	3g03160	02g04330	04g002930	1.96826	0.0588235	0.225806	3.83871	TCGACATCGTCTTCATCAGGGCAGACTAGTGAGCAGCTTACCTCAGACCAGTTGAAATCTCTTTTGGCTGATAAAGAACGAAGTAAGCTTTTGAGAAAGCTAAGTGAAGCAAACCAGCWGAACCGGTTTCTCAAGAGACAGTCGCAAATAAAGGATGATGCAATTGTWAAGTTCAGAAGTGAACTTGCTGTTTTGGAACTTGAACTGCAGGCTTTGGTTGGCCTAGCTGAAGAGATTGCTAATTTTGATrTTCCATCAGGGTCGAGGAAGGTAAATGGAAAATATATTCAGTCTCATCTTCTCTCCAGATTAGAAGCTGTCCATGACCAGGTTATGCCACAGATAAAGG
Ta#S22380195	225	A	R	H	RSL65	2g57500	01g66940	03g042460	15.9015	0.659091	0.482759	1.36526	ACGCATGACATTAGGCCTATTTAGGTGAACTATAGAACAAGTTTGTACAAAAAAGCAGGCTGGTACCGGTCCGGAATTCCCGGGATATCGTCGACCCACGCGTCCGCCACATCATCGCCCCCTTCCATTCCTCCCCTCCTTGTCCCCACCCTCTCTCTCTCTCTCTCCGTCCGTCTGTCCGTCCGCGCGCGCTGTGCGTTCTTGGGGAGGGGGGAAATGGCGGCrAAGCGCGAGCTGGTGGTCAGCTTCGGGGAGATGCTGATAGACTTCGTGCCGACGGTGGCCGGGGTGTCGCTGGCGGAGGCGCCGGCCTTCGTCAAGGCGCCCGGGGGCGCCCCGGCCAACGTTGCCATCGCCGTCGCGCGCCCCGGCGGCGCCGCCGCCTTCGTCGGCAAGCTC…
Ta#S22380279	419	S	C	H	LDN	3g47890	-	04g025070	260.462	0.220497	0.27673	1.25503	CATGCTCGCCGCCAAGGACAACTTCCTCGGCAAGTACATCTACAAGGACACSCTCGCCCGGAACCTCGCCACCGTCATTTACAAAGACGAGGACGACATAATCGACTTGGCGAARGAGCAGTTCCGCGTGCTCAAGGGCGAAACCGAGTTCCGGTACGGCTACAAGATCGTGGAGAAGGGGAACCTGAGGTCTGCACTGGCGACAAGCAACGTGCTCGAGCTCCCAAAGAAAGAAGAGCTCAAAAGTGTsGTTGACAAGGTGAGGGACTTCTTTGGTGAGGTAACCTCCGGTGCCAAAGAATCCTTTGCGCAGATAACAGGATCTGCCAGCGCAGCRGAGGCCGAAGCAGAAGCAAAAGCAGAAGACRAGAGGCCCCGCTCCAAGAGACGAGGAAGCAA…
Ta#S22380432	438	T	Y	H	RSL65	3g05450	-	04g004910	12.8519	0.169014	0.216667	0.780065	CTCCCTCCCCCCATTGCCGCCTTCCTCCCCCTCTCCCCGCCCGCGAAACCTCGAGCGCGGGACACGTACGCACAAGAAAAGGCGCTTGCATTTCGGCTGTCGGCGGGGAGGCTTGTTTGCCGGCGGCGGCGTTTCTTGGCGGCCGGGCTGGTCGTTCGGCGTGATGAACAGCGGYGACGCCGCCGGGTCCAGCTCCGGCGGATCCGGGGACGCGGGCGCGCCCAGGAGGGCCTCCAGGAAGCCCAAGTAcTCCAAGTTCACGCAGCAGGAGCTCCCAGCTTGCAAGCCAATTCTTACTCCAAAATGGGTTATTTCGGTGTTTGTTCTTGTTGGTGTCATTTTTGTCCCGATAGGTGTTGCTTCGTTGCTAGCTTCAAATAAGGTCGTTGAGATTGTTGA…
Ta#S22380627	131	G	R	H	RSL65	3g38560	-	07g029190	28.3136	0.207317	0.160714	1.28997	TTGACCTTAGGCCTATTTAGGTGACACTATAGAACAAGTTTGTACAAAAAAGCAGGCTGGTACCGGTCCGGAATTCCCGGGATATCGTCGACCCACGCGGCCAACGCCAATAGTTGATACTGAAGGCAGArAAGAAATGCCTAAAAGAGAACTGATATCAAGGGTGCTAAATGTCTGCACTTATTGGWTGACTAGTTTTATAAAGTATAGCTCATGGCTTGAGAACCCCTTAAATGTAAAGGCAGCACGATTCCTATCTAAGGGGCATGCCATGTTGAGSGACTGCATGACTGAGCTTGACATAGCAAAAAATAATATGCCTAAAGACCGAAGTTTTCAAGAAASTGGAGTATTGGTTGATGCGCCTGAGCTAGCTTCCATT
Ta#S22380651	285	Y	C	H	LDN	2g36420	05g05210	-	3.37535	0.205128	0.5	2.4375	AACAAGTTTGTACAAAAAAGCAGGCTGGTACCGGTCCGGAATTCCCGGGATATCGTCGACCCACGCGTCCGCGAATCCAGCGAGCGCGAATCCTGCCAAAGCCGGTGTTGAGGAGCAGTTCGTGTGCCCTTTGGTGAGTGGGGCAATGGCGGCGGCAGGGAGACTGCGGGGACGGCGGCGGACAAAGGAGGTGGAGCGCGAGCCCGAGCCGTTCACCATCGAGGAGGAGGTGTCCCACCTCACCCGGGTyCGGTCGGAGCCGTGCCCCGGCACCCGCGCCGCCATCCATGGCGCCAAGCGGAAGAGGGGCCTCTCGGCTTTCGAGATGGTGTCGTCGAGGGAGTCCGGTCGCTCCGGGGGCGGCGGGTTCTGTTCGGCCGACCGCGCCTATGCCGCCGG…
Ta#S22380690	246	A	G	S		5g24610	04g56290	06g031360	20.1249	0.692308	0.619048	0.89418	ACGCTATGACATTAGGCCTATTTAGGTGACTTCTAGAACAAGTTTGTACAAAAAAGCATTCTCCTACCGGTCCGGAATTCCCGGGATATCGTCGACCCACGCGTCCGCCCAATTAAAAGATCTCTCTCTCTCTCTCTCTCTCGTCACATCCACCTCACTCGCTCGCTTCCTGCTGCCATTCCGCGGCCGGACATGTCGTCGTCGGGGGCCGGCGAGGAGGGCGCCGCCGCGCCGCAGGGGCCGCTaCCCGTGGAGCACCGGAAGGGCGCCAACGGGCTCGACAAGGTCGTCCTCCGCGAGGCCCGGCGCATCTCCGCCGAGGTGTACCTGTATGGTGGCCATGTAACATCATGGAAAGATGAGCATGGGGAGGAGCTGCTTTTYGTTAGTAATAAGGCT…
Ta#S22380703	547	M	A	H	LDN	2g44540	-	-	14.884	0.318182	0.317073	0.996516	CTCCTGAAGCTGATGCTGCTGCTCCTCCTGCTGCTGCCTCCTACCGCTGCTACTCTGCTTGTTGTTGTGCATCCAGACCTTGAGCGCCTGCCTCCGGACCCCGGCCTGCGCGCAGAAATGCCCCACCATCGCCTCGTCCTGCCGCTGCAGCCTCCACCCGACSCGCTCCGCGAACKCCAGCATCTGCTCCTTCTGCTCCCGCGTGAACGTCGTCCTGGAACGCTTCCGCGGYGCCGGCGACGSCCCACGmCGCTCCTCGCTGGAGGACTCGGTCGTCGTGCCGGTGCCGCCGCTGGCCGCGAGGCCGTAGGGGAACGGCAGGCGCTGGTGCGGGTGCTTGCTCGCCGCCGGCGGGAGCAGCAATGGTGCGCGCGCGCTGGCAGCCAGCAGCGGCAAGTG…
Ta#S22380811	507	T	W	H	RSL65	2g17590	-	03g031830	5.33102	0.40625	0.186441	2.17898	CGGCCCCTTCTTCGGCGCCGACCCCCTCCCCCCCGCGCGCCCCCGCCGGATGCGCGGGTACCGCCCCTCCCCCGGCGGCCTCGAAGAAGAGATCATGATGTTTCAGACAAGAGTGTTGTTGGGAGGAATGAAYRTGTATGATCGGTACCAGGATTGGCGCCTTGATGTCGACAACATGACTTATGAGGAGTTGCTTGAGCTTGGAGAAAGAATAGGRCATGTCAACACAGGGCTACGCGAGGATGAGATwGTTCGCAACCTTAGGAAGGTCAAGCCTGATTCGTCATTCCAGTTTCCGACGGAAGTGGAGAAGAAATGCAGTATTTGTCAAGAAGAGTTTGAAGCAAATGACGAGATGGGGAGGCTGGGCTGCGGCCACAGCTACCATGTTTACTGCAT…
Ta#S22380920	322	K	T	H	LDN	-	-	-	4.72	0.333333	0.326531	0.979592	CGGAATTCCCGGGATATCGTCGACCCACGCGTGCAGCCGAGCACCACCACAACAGCTAGGAAAAYGGAAGAGTTAGACGCCGGCCGTCGGCACCAACARCCGGAGCTCCTCCGTTGCATCGCTGGAGGTGGCATAGMRCACATGGAGGGGAGCCATGGTAAGGACCACCACAACAACGGGGAACCGGGAGGTGATGCCGGTGATACAAATGGCGCTCGTCGATGAACGCCGGTGCTGCAATGCACCAACkCGTCCATGGYCGCCGGTATGCCACACAACAACTTGTCCACGGCCATCATGGTGCGTTACAACCTCGTCCGTGATGCAATGCAACCTCGTGTGCCGTTGCAGTACTCGAGCGCCGGCGGCGGAGCTGCAATGGAGCGCTCGACGCCGGCG…
Ta#S22380940	283	C	Y	H	RSL65	3g03140	02g04270	04g002880	8.01275	0.358696	0.145299	2.46867	TAGAACAAGTTTGTACAAAAAAGCAGGCTGGTACCGGTCCGGAATTCCCGGGATATCGTCGACCCACGCGTCCGGGATTTTCAAGGAGCGAAACAACCTTCCTGGTAGTGAAACCCAGCAATCTCAACTTATGCGATTTAAGCTTCGCGTGCTTACTTTACTGGAGATATATCTTCAGAGGAATCCAGGAAAAAAACTGGTGCTGGAGGTRTATGCTTTCTTAATGCAAGCTTTTGTGAAATCACATAGyGCCGATGGCAATGAGCAGTTCAGGCAACGTATTGGTGGTATATTGCAGAAAAGGATATTCAAAGCAAAAGAATGTCCAAAAGGCTTTGATGTYGAACTYAGTAGACTTGAAAGTTTGCTGCAGAAGGCTCTGCATCTGGCATCACGGTC…
[truncated: 780 more rows]
