# Supplementary material for: Combining SNP discovery from next-generation sequencing data with bulked segregant analysis (BSA) to fine-map genes in polyploid wheat
Source: BMC Plant Biol. 2012 Jan 26;12:14. doi: 10.1186/1471-2229-12-14 (PMC3296661; doi:10.1186/1471-2229-12-14)
Supplement: Additional file 3 — Characteristics of all putative SNPs identified in the bulk samples by Maq-120 analysis. [file 1471-2229-12-14-S3.XLSX]

## Sheet: Sheet1
Unigene	Pos	LDN	RSL65	SNP-type	Parent	Brachy	Rice	Sorghum	RPKM	High	Low	BFR	Amplicon: SNP site +/- 250 bases
Ta#S12858412	208	C	M	H	RSL65	2g40750	01g36840	03g025250	8.75439	0.5625	0.34375	1.63636	GAATTCGGCACGAGGCGCCGCCGAGGTGATAGATCGCCCCAGCGACGACGACGGGGAGTCCCTCCCCTTTCCCAGCACCAGCGCCGTCACCGTCGCCCCCTCCTCCACCCGCGATGTCAAGCCGTACGAGCTCGCCGATGTGAAGCCCCTGCTTTACCCGATCCAGCCCCCAGGCTGCTACGCGCTCGTGCCCGTCAAGGACGAGGAaCCCGTGCCCTTGCCACTCGCCGCCAAAGCCCCCAGGGTCCTCCCCCCGCCGCGCCTCTGCCGCCAATTCTGGAAGTCCGGCGAGTATGTTGTAGCCCGCCGCAACCCTGACGCCGATGCCCCTGGYGGGCGGAATCGGCTGAGGATCAATCCAAAGTTCCTGCACTCAAATGCTACTTCTCACAAGTGGGC…
Ta#S12859296	619	W	A	H	LDN	-	-	-	14.1111	0.3	0.5	1.66667	TCARCYTGAGGCACTCCTCTGCCAACTGAGCCATGCACAGAACCCCTTCATCTCTTCCACCCCCCAGGATCTGCGCGTCCACCRTTTCCTCGAGGAGCCTCTCCCTCATGGCACACAAGAAGTAGTTTGACAAGTTCTGCTTCTCGCCATGCTCGTTCTGGATGATGGGCTTCCTCCTCATCAGCAGCTCAACAAGTATCACTCCAAAACTGTAAACATCACTCTTGTCGTTGAGTTGGCCCGTGTAGTaATATTCCGGATCCAGGTACCCAAACGTACCCTGAACG
Ta#S12861579	206	C	Y	H	RSL65	-	-	-	3.58106	0.276596	0.522727	0.52914	GCTGAGTACCAATCTGGGGTAATGATAAGCAAGAAAAGTGAAAAATAAGAAGGCCAATATACATAATCATTCCCTCCTCAATACTCTCTCTCTCGCGCGCTCGCTCGCTCGCCCTTTATCAAACCCTCACCACCGAAAAAGAAGATGGCGTGGAAATGGACCAAACAAGTCAATAGCAACAGCCTAGAGTTATCAAAACCCAGAAcCAATCCATGGAGCGACCACCCTAGACCGGGCCGCCCCCACGGCCATCGCCATCGCCATCGTGCTCGTGCGCCTCCTCCTCCACGTCCCCCACTCTGATGAGCGGGGCCCTCTCCGAGACGCACTGCTCCTTTCCCTCCTCCGCCGCACAAACCGCACCCCTGCCGCTGAAGCTGCTGCTGCTGCTCTCGCTGT…
Ta#S12861579	200	C	S	H	RSL65	-	-	-	3.58106	0.313725	0.576923	0.543791	GCTGAGTACCAATCTGGGGTAATGATAAGCAAGAAAAGTGAAAAATAAGAAGGCCAATATACATAATCATTCCCTCCTCAATACTCTCTCTCTCGCGCGCTCGCTCGCTCGCCCTTTATCAAACCCTCACCACCGAAAAAGAAGATGGCGTGGAAATGGACCAAACAAGTCAATAGCAACAGCCTAGAGTTATCAAAACcCAGAACCAATCCATGGAGCGACCACCCTAGACCGGGCCGCCCCCACGGCCATCGCCATCGCCATCGTGCTCGTGCGCCTCCTCCTCCACGTCCCCCACTCTGATGAGCGGGGCCCTCTCCGAGACGCACTGCTCCTTTCCCTCCTCCGCCGCACAAACCGCACCCCTGCCGCTGAAGCTGCTGCTGCTGCTCTCGCTGT…
Ta#S12862364	192	G	T	S		1g34610	-	-	7.84135	0.571429	0.363636	0.636364	GAATTCGGCGCCAGGATGCGTCCGTCAGGACGGCTACTCCTACAAGATTACCCTAATCTCCACCCTGCACTGCCGCCAAGTGAAGCATTGGACGAGCGAGAGGCGTACGCTCCCAGGCTCCTCTCGCACGCCATGGCCTCCGCCGCCGAGCACACGGTGCCCCTGCTCGCCCGACTTCCAGCCGAGGCGGCgGAGGCGTACACCACCGACGGGTCCCTTGATTTCGACGGGAACCCGGCGCTCAAGAATCGCACGGGTGGATGGCGCGCGTGCCGCGCAGTTCTCGGAACCGAGTTCTGCTACTGCCTGGCGTTCTACGGCGTCTCGTACAATCTCGTCACCTACCTCACGACCGTCCTGGGCCAGAGCAACGTCGCCGCGGCGAGGAACGTGTCCACC…
Ta#S12865164	406	R	G	H	LDN	3g55690	02g57500	04g037560	8.11348	0.0689655	0.0408163	0.591837	TCGGCCGCCACCTCCCCCTCCCCCCCCGCCACCGCCGCCACCAGCGTCGCTCCCGCCGATGTCGCCGCCGTAGGCCGCGTTCCTGAGAAGCGTCTTCGCTTCAGAACTACTGTTGATGCATCAGAAATGCAAATCATTGAGGCTATGCAGAAGATAACTTCACATATAGGGAATCCTTCAAAATTCAGCAAGGCATCAAAGCTWGCTCTACAGCTTATTGAGGCTGGAAGTGTCAAGCCAGAGACAATCrGTCACTTCTTTGCTGTACTAGAGGCTGCAATGTCTTCACCGGGAGCCTGYAATGAACCTTCTGTACGTGCAGATTACCAGGCACTGTTTAATGCTGCTGAGGGTGTAACAGAGTGTTTCAACCAAGAGCAGAAAAATCAGTTTGATGTA…
Ta#S12872005	267	S	C	H	LDN	-	-	-	4.03267	0.571429	0.5	0.875	TCCGAGATAGTATTTGTGGAGACGTTCATATGTCCTCACAAGGAAGCTGCACCGAACCTTGCTGAAGATTATGATGCCGCATGCAGAGGGGAAATGCCGACTAATTTCAGATTTACATGAACCAAGAACGGKCTATGAGAATTGGTAGCTGCATATGGCGCGAAAAAGTTTTCACTCTGCGTGGTAATCTGCTGTGCCTGACCAAGCAAGTGGCAAATCTGAGCTCTATGGAATGCTTACATATATCAAcGATGAAATGATCTGGATTTTGCAACTCTAAGCTCAGCAAGAGGTGCCAAAAGGATAATGTCTTTGATTGGCTTAAGACTGCTCATATCTGTAACATAGATATTTGGTGAGGTATRAAGCRTAGGATGAAATATATGAACTGCCAAAATC…
Ta#S12872005	268	K	G	H	LDN	-	-	-	4.03267	0.571429	0.5	0.875	CCGAGATAGTATTTGTGGAGACGTTCATATGTCCTCACAAGGAAGCTGCACCGAACCTTGCTGAAGATTATGATGCCGCATGCAGAGGGGAAATGCCGACTAATTTCAGATTTACATGAACCAAGAACGGKCTATGAGAATTGGTAGCTGCATATGGCGCGAAAAAGTTTTCACTCTGCGTGGTAATCTGCTGTGCCTGACCAAGCAAGTGGCAAATCTGAGCTCTATGGAATGCTTACATATATCAACgATGAAATGATCTGGATTTTGCAACTCTAAGCTCAGCAAGAGGTGCCAAAAGGATAATGTCTTTGATTGGCTTAAGACTGCTCATATCTGTAACATAGATATTTGGTGAGGTATRAAGCRTAGGATGAAATATATGAACTGCCAAAATCT…
Ta#S12874252	360	S	C	H	LDN	3g10380	-	-	4.782	0.2	0.333333	1.66667	GGCCTGTCCTCTGGAAGCGGATCGAAGCCGGCGAACGAGCGGGGGAAAGCGGCGGCCGGAGGAGATGCTCAAGTTCCTGTCGAGGGTGGTGGTGGAGTACAACCCTCTGGACCCGCGGAAGGCGGCGGCCGTGGAGCTCCTCGCGCAGTGCAACGGCCGCAAGGCCAAGGACTCMAACCCCACCTGCTCCGTCGAGCTKCGGCGCCTGCCCTCCCCGGCCGCGGCCGASGACCCCAAGGCCCAGCCGCCsCCGCGCGTCCTCGTCACCTACCTCAACGGCGCCGAGGAGGCCTTCGTCGCCGCCGACGGCGCCACCGCGCAGGGCATGCGCGASCAGATCCTCGCCCGCGGCCGCCTCCTCGAGACCGAGCAGCTCTTCCGCGAGGCCGGGGAGAAGTG…
Ta#S12884375	227	C	Y	H	RSL65	-	-	-	14.9666	0.290323	0.159091	1.82488	GGCTCCTTCTCCTCCACATCCTGTAGATCCACAACAACCCATGGGACAGGGGCCGGCGGCCAAGCGGAGCAGGTCGGAGCACCACCACGGCGMCGGCGACGCGCCGTCCTTCAAGATGGAGGACCTGCCCGTGGATGTTCAAGCTGTTATAATGTCGCTTCTGCCACTGAAAATGGCTGTGAGGACAAGCATTGTTTCAAAAAATTGGAGAATGCTCTGGACATTCyGCTGTAATTTATCTTTTAAAGGCCCACGTTATCTGTGTGAGAATGATACCAAAATACAACAAGCAAAATGCATTGAGACAGTAAATTGTGTTATTCACCAGCATAGTCAGATAGGGATCAATAAGTTCAGCATCAGATGTGGCCTGTTTGAGGAGGACTCTGTTCATCTCGG…
Ta#S12884375	292	A	R	H	RSL65	-	-	-	14.9666	0.24	0.173913	1.38	GGGACAGGGGCCGGCGGCCAAGCGGAGCAGGTCGGAGCACCACCACGGCGMCGGCGACGCGCCGTCCTTCAAGATGGAGGACCTGCCCGTGGATGTTCAAGCTGTTATAATGTCGCTTCTGCCACTGAAAATGGCTGTGAGGACAAGCATTGTTTCAAAAAATTGGAGAATGCTCTGGACATTCYGCTGTAATTTATCTTTTAAAGGCCCACGTTATCTGTGTGAGAATGATACCAAAATACAACAAGCaAAATGCATTGAGACAGTAAATTGTGTTATTCACCAGCATAGTCAGATAGGGATCAATAAGTTCAGCATCAGATGTGGCCTGTTTGAGGAGGACTCTGTTCATCTCGGCAGGTGGATTCGGTTTGCCGCCTCATCGAAGGCAAAGATAAT…
Ta#S12888070	369	T	W	H	RSL65	-	-	-	7.54783	0.230769	0.289474	0.797203	ACAGAGGACRAGGGTGAATAAGAAGTCGAGCGGGGTCATATTTCAGGGCCCAATGTATGGTAGTAGCTGAATCATGGATCACAAACACAGAACTCAGTTCCTAAGGACGGCTTCAATGAGACAACCCACCATGTACTCCTACATGGCCTCTCACCGCTACCTTTACCAAATCGTGTTCACACACTTAGCTCACACACAGTAGGACATGTTCACACRCCTCTGATTCATCCCCGATGAATCAGACCTGACtCAACTCTAAGCAGTAGCAGGCATGACAAACAAACATGAATGAGTAGGCACAWCAGGGCTCAAACAACTCCTACTCATGCTAGTGGGTTTCATCTATTTACTGTGGCAATGACAGGTCATGCAGAGGATAAAAGGGGTTCAGCTACCGCA…
Ta#S12888527	475	C	Y	H	RSL65	3g07830	02g11740	04g007240	32.5344	0.183333	0.0526316	3.48333	CGGCGATGCGCCGGACAATTCCCGCAAGTTYCTCGGCGTGGACGCRCTCACGCTCAAGAAGATCGTGCCCCTGGGGCTCATGTTCTTCTGCATCCTCTTCAACTACACCATCCTGAGGGACACCAAGGACGTSCTCGTCGTCACCGCCAAGGGGAGCAGCGCCGAGATCATCCCCTTCCTCAAGACGTGGGTCAACCTCCCCATGGCCATCGGCTTCATGCTTCTCTACTCCAAGCTCGCCGACGTGCTyTCCAAGGAGGCGCTCTTCTACACCGTCATCTTCCCC
Ta#S12898960	70	G	R	H	RSL65	-	-	-	17.9262	0.384615	0.193548	1.98718	ACGTCCGTGGCGCTGCCGGAGGGCGAGGTCTTCTACCTGGTGGCGCTGCTGCGGTTCTGCCCGGGCGGCaGCGGCGCGGCGGTGGAGGAGCTGGTGGCGCAGAACGGCGCSATCGTSGACGCCTGCCGGAGCAGCGGCTACGACTTCAAGACCTACTTCCCGCACTACCGCACGGARGCCGACTGGGCGCGCCACTTCGGCGCCAAGTGGGCCCGCTTCGTCGACCGCAAGGCCCGCTACGACCCGCTGGCGATCCTCGCCCCGGGCCARAAGATCTTCGCCCGGACCCCCTCCTCCTCCCGAACCGACCGATCATAGCTG
Ta#S12898960	72	T	Y	H	RSL65	-	-	-	17.9262	0.397059	0.283951	1.39834	ACGTCCGTGGCGCTGCCGGAGGGCGAGGTCTTCTACCTGGTGGCGCTGCTGCGGTTCTGCCCGGGCGGCAGcGGCGCGGCGGTGGAGGAGCTGGTGGCGCAGAACGGCGCSATCGTSGACGCCTGCCGGAGCAGCGGCTACGACTTCAAGACCTACTTCCCGCACTACCGCACGGARGCCGACTGGGCGCGCCACTTCGGCGCCAAGTGGGCCCGCTTCGTCGACCGCAAGGCCCGCTACGACCCGCTGGCGATCCTCGCCCCGGGCCARAAGATCTTCGCCCGGACCCCCTCCTCCTCCCGAACCGACCGATCATAGCTGCT
Ta#S12899366	183	A	M	H	RSL65	-	-	-	9.3304	0.188976	0.264706	0.713911	TTTTTTTTTTTTTTTTTTTGTTTTTTTTTTTTTTTTTTTTTTTTAATGAACACTGATCAATGCTCGTCGTAACTTCAATTGCTGGGGGGGACCACCTCCACCGGCCGACTGAACTTGTCCCTGAGGGAACCCGGCGGGACGGCTGTGTCCATGGTGCCAGTCACCGTCACCAGGTCCTTGGCaGCGTCCACCGTCACTTCCTTCACTCCTTTGATCTTGTTGACGCGGCGCTTGATGCGGTCGATGCAGCCGTCGCAGTGCAGCCTGATCTTGAGCGTCACGGTCTCCTCTTTGGGCTCCTTTGGTTTCTTCTCCTCCTCCTTGGGCTTGTCGGCGGGTGTCACCTTTTTCTCTTTTTTTTTAACACCGGGACCGCCACCGCCCTTTTCCTT
Ta#S12899751	304	C	Y	H	RSL65	-	-	-	3.47987	0.0526316	0.103448	0.508772	CGCGCGGGCCGGAGCTCTCCGGACAACGGTTTTTGTGGGTCGTGAGGAGTCCCACTGACAGTGGGGCCGACCCCGGTGCCAACTACTACGACGGGTCGAAGAGCAAGGATTATCCACTCAAGTTCCTGCCATCTGGGTTCCTRGAGAGGACCAAGGAGGTGGGCCTGGTGGTCCCATCCTGGGCCCCRCAAGTCAGGGTCCTCGGCCACCGGGCCACGGGAGCCATGTTGACGCATTGTGGATGGAACTcGGTGCTAGAGAGCGTGATGCATGGTGTGCCGATGATCGCGTGGCCTCTATACGCCGAGCAGAGGCAGAATGCAGTGATGTTACATGAAGAAATCAAGGTGGCGCTAAGACCAAAGGTTCGAGGAGCGGATGGGATGATTCTTGGTGAAG…
Ta#S12899751	258	R	G	H	LDN	-	-	-	9.28174	0.181818	0.5	2.75	TTCGGCAGCGGGAGCGCGCTTGCGGCGGCGCACATGGACGAGCTGGCGCGCGGGCTGGAGCTCTCCGGACAACGGTTTTTGTGGGTCGTGAGGAGTCCCACTGACAGTGGGGCCGACCCCGGTGCCAACTACTACGACGGGTCGAAGAGCAAGGATTATCCACTCAAGTTCCTGCCATCTGGGTTCCTGGAGAGGACCAAGGAGGTGGGCCTGGTGGTCCCATCCTGGGCCCCACAAGTCAGGGTCCTCgGCCACCGGGCCACGGGAGCCATGTTGACGCATTGYGGATGGAACTCGGTGCTAGAGAGCGTGATGCAYGGTGTGCCGATGATCGCGTGGCCTCTATACGCCGAGCAGAGGCAGAATGCAGTGATGTTACATGAAGAAATCAAGGTGGCG…
Ta#S12902174	392	Y	T	H	LDN	5g14260	-	06g021190	2.09415	0.08	0.466667	5.83333	TACTTCAGCGGGAAGCAGCAGCAGCAGCCCGCCGCCACCCCCGCCACCAGCAGCGGCTCGGAGGAGTTCGCGGGCATGGGGTCCAAGAAGCCGAGGAACGCCAGCCCCAGGGGCGGCGGCCCCATTTCTCCCAGGGAGAAGAAAGACAAGGTCGGCGAGAGAGTGGCGGCGCTGCAGCAGCTCGTGTCGCCATTTGGGAAGACGGACACAGCTTCTGTTCTTCAGGAGGCCTCGGGCTACATCAAGTTCtTGCACCAGCAGCTCGAGGTTCTTAGCTCCCCGTACATGCGCCCTCCTCCGKCGCCCGGCGCCGAGCCTGAGGAYCCCGASCACTACAGCCTGCGGAACCGCGGCCTGTGCCTGGTGCCGGTGGAGCAGACGCTGCAGCCGACCCAGAGC…
Ta#S12902212	329	C	S	H	RSL65	3g28540	05g23430	-	1.74085	0.0666667	0.0434783	1.53333	AACTAGTGGATCCCCCGGGCTGCAGGAATTCGGCACCAGCTTGGATCCACAGTTCCGTATGTATTTTTCCAAAGAATGGTCAGATACTTTGGTTCTTTCATTTCGGAACTTCTTAAGTGGGATATTCAATGGTACTCGAATCCCAGCTCTTWTGAAGATTAGCACTGAAAAGAAYATGATCAAGTGCCTCAAGAGTGACATAAAGCAACTGAATAACAAATTGTCAGAGCTGCAAGCATTGTTAGAGGTcAAGGAAGTTGAACTATCCCTGCTGAGAAGGAATGATCATAGTATTAATTCCGGACACAAGAATTTACTCAAGATTACTACAGCTGGTTCCTCCGTTGGGGGACAAGCTTTCTCAGGAGTCTATGAAGAATCCTCAACTTCAAGTCAACT…
Ta#S12904252	152	C	Y	H	RSL65	-	-	-	12.6537	0.4	0.7	0.571429	CAACCTAATCCTTCTCTTCTCGCCTGTCTGCCTGACGGATTCCAAAGGGCTCGCTCATTCGGATGAAAAGCTGTTCGCAGTGACTCCCAATCTCATCCATTTCTTGTCTGTTCCAGGCAATCCAGGGTCTGGTCCTGAGCTGTCGGGGCTCcATGTCTAAGTGGGAACCTGTCACATTTGAGGAATCTCTTAGCTTTGTTAAGAGGGTTAAGGCTCGTGACTACTTGTTATACCTGTCRCTGCTCAATGTGCTCACCCGGAGTGATCAGATCCCTCTGGAAGCTTACAACGAGCTTTTACTTCTTTTCCGGGATCACGGAGAYCTGCTAGAGGAGCTAGGGAAGTTCAGACCCCTCCCCTCTTTCCCAAGCACTGTGTACAGCYACAACACAATCTGGA…
Ta#S12904536	359	C	Y	H	RSL65	-	-	-	9.15325	0.214286	0.0434783	4.92857	AGAGAACAAATCAAGTTTAGTATAGGTGCCATGCCAGTGGCATGTTTGAGATCATGTCGTCGCTGCTGAACCTTGTACTATGTCATCTAGCAGAACACGTTATCATTTGCRTCGTATATATTTCCCTTGATGCATGGGTGGAGYTGAACATGCCCTGAACTCTGATCTCCTTTCGGCATTCTTCCTGGGGGCATCCAGCCCTAGTTGATAGCAAGAATTCTTCATGTACTCTTTGGTCGCCTTTCCGCAcGTCACCTACGGCATAGTCATAACCCATCTTATGAGGTAAGGGTTCCTGCTTCCAAGATATATTTTTCTCTCTGATCTCTGTGGGGGTGAGAAGGTCCTAAGTGAAGGACGAAGCAGCCATAGTGGATCCATGACCAGAGATGGCATCCT…
Ta#S12905042	583	G	S	H	RSL65	3g47470	-	-	5.89803	0.363636	0.0344828	10.5455	ATTACATTTGGTGTTCAAGATGTGAAGGAGCTGATTTGCATGCTTTCTGACAGTCAAGGTGACTGTTCAATAATTAGTAGCTATAAGATGGATAMAACTGATTCTGTTTGCCCTTCGAGGGTTCGTGCTATGTTTGCTTCGAGGGCTTGCCGAATGTCTACTATGATTGGYGATCCACTGACGAAAACTGAAATGAAGAAGATACTGAAAAATCTAACAGGACTAAGGTCCCCTTGGAATTGCCCGCACsGGAGGCCAACAATGCGGCATCTTGCAGATCTGACTAGTATAAGGTCCAAAGAAGCAAATTGAAGCGGTGCTGAGAAGTTTCATTGCGTAAAAGGAAGAAACATCCATTGACGCTCATGAGGATTTTATCGGCAACTCCTTGACTTCACG…
Ta#S12905042	504	C	Y	H	RSL65	3g47470	-	-	5.89803	0.242424	0.0416667	5.81818	TGGTTTTGTTTTAGCAGAAGATTTGCATGCTTCTCCTGGCAGTCATTATCTTTTGAAAGCTGTGCCATTTAGTAAAAATATTACATTTGGTGTTCAAGATGTGAAGGAGCTGATTTGCATGCTTTCTGACAGTCAAGGTGACTGTTCAATAATTAGTAGCTATAAGATGGATAMAACTGATTCTGTTTGCCCTTCGAGGGTTCGTGCTATGTTTGCTTCGAGGGCTTGCCGAATGTCTACTATGATTGGyGATCCACTGACGAAAACTGAAATGAAGAAGATACTGAAAAATCTAACAGGACTAAGGTCCCCTTGGAATTGCCCGCACSGGAGGCCAACAATGCGGCATCTTGCAGATCTGACTAGTATAAGGTCCAAAGAAGCAAATTGAAGCGGTGC…
Ta#S12905143	115	R	A	H	LDN	3g07330	02g10600	04g006790	18.5111	0.03125	0.129032	4.12903	CTGAACTGCAAAAGCATGGATCTCGTGTTGTCGAGTAGGTTTCAGATGTCAGACCCATGCCATGGCTTGGTGTGCGCCTATGATTTAAAAGGTGCTGTTGAGGTGTTGAATCCAaCAACAAGGATACATTTGAGGCTGCCAGTTTCAGAGCTACAGTCACTTGCTTCAGAATATTTTCTTGGACCTGTGCCTTCAACAAAGGAGTACAAGGTGCTCTGTATCCACCACCGGGTGCGGTTCTTGACATTTGAAGTATGCACTGTTGGCACACAGTCATGGAGGGCAGTGCGCGAATCYGCAGSCCTCCTGAAGACAACAAAGGCGGTCATTGTTAATGATGTCATGCATTGGCTACTTCTTGATGAG
Ta#S12906369	541	Y	C	H	LDN	2g19260	-	01g008440	8.3096	0.34375	0.1875	0.545455	CCCGAACTCSCCGGCGGCCATCCTGGGSCGCATCGTCGGGGCCCTCCCCGTGGTGGGCCTSGTGGCGCGCATCCTGAGCGACGACGGCGGCGTCGGCGGCGACACCGTCGACTTCGCCGAGTTCCGSCGCCGCGTCAGCAAGAAGTGCACCGTCATGGACTCYCAGGCCTTCTACGACTTCAACGACCGCCGCGGCAAGGTGGGAGACCCCTTCTACGTCCTGCTCTGCTGCTGGCTGGCCGCCATTGGcGCCGGGCTGCTGAAAACGGAGGAGATCCTGGAAGGCGTGGCCCGGCTCCGCATGTCCAACGACATCGAGTACGAGGAGGAGACCTCCCCTCNACATGATGAAGAATTGCAAGGGAGAAAACGGGNCCAAAGTTGAAANAAGCCAAGGCC…
Ta#S12906720	227	R	A	H	LDN	2g23860	-	09g021870	2.45251	0.25	0.4	1.6	GGCACGAGGGCAGGCCCATGGAGACTCTCCTCTGCATCTAATACAAATCTGAGGCTTGTGTTTTCAGCGTGCACCTTGGTCAGGCAGGCCCATGGAGATCCGGACCAAGGACGACGCATGGCGCCTGCTGCTGGTGCTCTTCCTTGGCCAGCTCGTGGCCTTCTCCATGGCGGCCTGCAGCTTCGCCTCCTCTTTCATCGCCAATCTCGGAGTTGACACACCACTCaCGCAATCATTCTGCACACATCTCCTGTTGACCTTAGTTTATGTGCCGATCCTCTTGCGTCGACGACAGAAGCTGCGGATACCTTGGTATTGGTACTTAGTGCTGGCCTTCGTCGATGTCCAGGGGAACTATCTGGTTACCGAGGCGTACCAGTACTCATCCATCACCAGCGT…
Ta#S12906848	378	R	G	H	LDN	-	-	-	9.72217	0.16129	0.180556	1.11944	GTCACCCTCGGCTTCGTCGCCAACAACTACAGCTCCAAGTACAACGGGACGAACTGCGTGTATCGGAGCCTGCCGGCGATGGGTCTCGGCATCCTGGGGGTGTTCCTGGTGTTCATCAACCAGGTCATCGTCGCCGCCTACGCCAGCGGCTGGTGCCTCTGCCTGTGTTGCTGCTGCCCCTGCTGGACCAAGCGCCGCCGGATGGCGCCAACACCGTCCAAGTGGAACCCAGTATAGAGTTCGTACGCTgATTTAACTAGTTGAAACCTGTCCATTATTAACTAACCCCTGTTTCTTGATGGTGTCTATCTCCACGGGATATAAAATGTGTCATTGTTAATATTGCATTGNTCCTTGTTGCTNTGTTGGCGTTAGNTACCTTCTTGTCACATACTCCCT…
Ta#S12907157	512	R	G	H	LDN	3g42220	08g43440	-	24.8259	0.233645	0.203252	0.869919	AGCACGGAGTCGTGGTCATGGAGTAGGATCAGMTATCTATGCGGAATAGAGCTCGGGTCTGGAAAGCCTCGGCGTCGGAACGGCGACCAGCGGCGTGGCCTTCTTCATGACGATGCCGAACTTCTCTGTCAGGTCCAGCGCCGCYCCCTCCGGCAGCTCCCAGTCGAAGGCCTGCAGCAGCATGGCCACAGAGTATGCCGTCATCCTCTCGGCCATGGCGATGCCCGCGCAGATCCTCCTCCCCGACCCrAACGGCACGTAGTCCAGCTCGCTGCCGGTGAAGTCCACCTTCCGCCGCCGTCGCCGTCGCTCGCTGAGAGGCGAACCTCTCCGGGATGAACTTCGCCCGGATCCTTTCACGCAGCGGGGTCCCTCTGATCGCCCACGCGTTGACGAACA…
Ta#S12913581	651	A	G	S		4g40040	-	-	5.98741	0.25	0.2	0.8	CCCACCGCCACAGCCACCGCCGGCAGTGATTCGTGTGTTTGCGGTGCCCTCGCCTCCACCTCGCGCGGCTTTCTTTGCGGCTCCCCYGCCTCCCYCGTCGTTCGAGTTCTTCGCGCCGGTGAGGGTTGGCGGTGCATTTGTGGCCGAGGAGCCAGMGCCGGAGATGGAGCGCGCGACGCCACCTGTTGCTGAGCCGGCGGTGGACGGGCTTACTGATGAGGTGGTGCAGAAGATCACCAAGCAGGTGGAaTACTATTTCAGTGAATATAAACCTGGCCACTACGGAACATCTGATGAGATTTATTAGCAAAGGATCTCAGGGATATGTGCCAATATCAGTTATTGCTGGCTTCAAGAAAATAAAACTTTANTGCATAATAACCAATGCTTGNTGNAANT…
Ta#S12915073	401	C	Y	H	RSL65	-	-	-	1.60888	0.4	0.238095	1.68	ATACTTTNGAATCATTTGAAAAAACGCCCCCGTCTCCTTCCTCACTACTCCACCGTCGCTCACGCGTCGCCGGCTCCGGCCACTATCCCCCGGTCTTCCTCCCCCGGTTCTCCTCAGCACCCAGAGAGAGTCTCCGGCGCGTCGCAGGACCCAGGACCCAGCCGCCGTGGTGCAGGAGACGACCTGCGCCGGCGCGGGGGAGACGCGCAGGCCCTCCGCGGAGGCGCCTTGCGCCGCCGCCCAGCTGCGtAGCCGCCATGGGTGTGCCCTCGCCTACCTGAGCAGCGGGATTGCTCCTAAAGTTCTTCCTCTTCGTCACCTCCCTCTGAATCGTGCCAAGAAGCAGTAAATCGACGACTAGGTCCTCGATTTGGTCCCGCCTGTGGCCGCCGTCGCCGC…
Ta#S12915350	545	R	A	H	LDN	3g49620	02g42330	04g026930	5.30862	0.397333	0.370031	0.931285	CGCCGATCAGGGTGCCACCACCGTGCGGGCCACTGTCGTGCAGGCCTGCAGCGTKTTCTACGACACYCCTGCAACGCTCGATAAAGCAGAGAAATTGATAGCGGAGCCACGCTGGATATGGTTCACAGTTGGTTCTTTTTCCAGAAAGTCTTGGTTGGTGGCTACCCTCATGGGTCTACCTTTGGACTGACTATTGGCAGTCGATCTGCCAAAGGAAAAGAAGACTTTCGGAAGTATCATGCGGCTGCCgTAGATGTGCCTGGCCCAGAGGTTAGCCGCTTAGCTGCATTGGCCGGAAAATACAAGGCATTTCTGGTGGATTTGGGGTTGTTGAAAGGGCAGGCTANACACTCTACNATACAGTGCTCTCCTTGATCTCTGGGAAAGTCCTANGAAAGC…
Ta#S12915350	273	G	S	H	RSL65	3g49620	02g42330	04g026930	11.8223	0.463415	0.695652	0.666159	ATCCACCGTCGCACTCTTTGCTTCGGCGCGGGGCTCCTCACCTACGGCGCTCACCTCTCCTACGTCCACATCGAGCCCCAGCGCGCGCGCACGCTCGCCCGCGATCAATTCGTCCGCGACTACCTACGCAGGAAGCACGACAAGTAAGCCCGCACCCCCCACGGNATCCCCCTCCCAGTCCGCTCGATCTCTCGCCGTTCCTGCTCGTCGGCGATGGCTTTGTCCCCCGCCAGCGTCGGGCCGGTGATTgCGGAGGTGGAGATGAACGCCGGCGCCGATCAGGGTGCCACCACCGTGCGGGCCACTGTCGTGCAGGCCTGCAGCGTGTTCTACGACACCCCTGCAACGCTCGATAAAGCAGAGAAATTGATAGCGGAGGCTGCTGGAGTATGGTTCACA…
Ta#S12917674	111	G	A	S		-	-	-	11.3206	0.212121	0.413793	1.95074	TTTTTTTTTTTTTTTTTCTATGCACAACAATCATTAGAATCGCTTCATTCTCCTTACCACCTTACAAACAATAATTAAGTTATGTTTCAGCTACAAGTTTGTTTGCTCGCgTCGAGAAGAAATGGAATCAATGTCAATGGTAGCAGGACTGCATTGTGATCTGAAGCCTGTCGAAGTTATGGGGCCGCGAGAAGTGGAAACCATGACATAGCTTTCATCATGAACTGGAATCATTGACGGCACAAACCGGAACATCACTTACACTTTATACATTGTTTTCATGACTGGACGATGTAGAGATCTTGCTTTGCTATGTAGTAGCATCCCATGGAAGTCCCTGGATGCACGGTAAACTGCTCCCG
Ta#S12921514	325	S	C	H	LDN	2g57270	-	03g042170	4.62013	0.75	0.533333	0.711111	CCGCAGCCACGCCGCCGCCGCCGCTCCCCAGCTCCGCTTCCCCGCGCTTTCCTTCTCCGCCTCCGCCGTGTCCACCAGCTCGCACGGCCCCAGCGGCGGTGACGCCGGCGAGGGGGAGGATGACAAGGGAGCGTACGAGAACTACCTGGGGATGAGCGACGACGAGCTCATGGCGCAGTGCGACATGGGCACCTTCAAGTCCTCCGGSCCCGGCGGCCAGCACCGCAACAAGCGCGAGTCCGCCGTGCGcCTCCGCCACCACCCCACCGGCATCGTCGCCCAGGCTGTGGAGGATAGGTCACAACATAAGAATCGATCRTCTGCTTTRTCTCGGCTTCGGACCCTGATTGCTCTTAAAGTTAGGAGGCCGATAAACCTTGATAACTACACTCCTCCAGT…
Ta#S12921514	322	S	G	H	LDN	2g57270	-	03g042170	4.62013	0.75	0.6	0.8	GCTCCGCAGCCACGCCGCCGCCGCCGCTCCCCAGCTCCGCTTCCCCGCGCTTTCCTTCTCCGCCTCCGCCGTGTCCACCAGCTCGCACGGCCCCAGCGGCGGTGACGCCGGCGAGGGGGAGGATGACAAGGGAGCGTACGAGAACTACCTGGGGATGAGCGACGACGAGCTCATGGCGCAGTGCGACATGGGCACCTTCAAGTCCTCCGGSCCCGGCGGCCAGCACCGCAACAAGCGCGAGTCCGCCGTgCGCCTCCGCCACCACCCCACCGGCATCGTCGCCCAGGCTGTGGAGGATAGGTCACAACATAAGAATCGATCRTCTGCTTTRTCTCGGCTTCGGACCCTGATTGCTCTTAAAGTTAGGAGGCCGATAAACCTTGATAACTACACTCCTCC…
Ta#S12921596	378	Y	C	H	LDN	1g52020	02g01340	10g000720	285.225	0.403653	0.203106	0.503171	TCCCGCCGCGGCGTGCTCACCGTCCGGGCGCAGGCCGTCTCCACGGATGCGGCGCCGGTGAAGGAGAAGAAGGTGTCCAAGAAGCAGGAGGRGGGGGGTGGTGACCAACAAGTTCCGGCCCAAGGAGCCGTACGTGGGCAAGTGCCTGCTCAACACCAAGATCACCGCGGACGACGCGCCCGGGGAGACGTGGCACATGGTCTTCTCCACCGASGGCGAGGTGCCCTACAAGGAGGGCCAGTCCATCGGyGTCGTCGCCGACGGCSAGGACAAGAACGGCAAGCCCCACAAGCTCCGCCTCTACTCCATCGCCAGCAGCGCCCTCGGCGACTTCGGCGACGCCAAGACCGTCTCGCTGTGCGTCAAGCGGCTCGTCTACACCAACGACGCMGGGGAGGT…
Ta#S12921596	256	C	S	H	RSL65	1g52020	02g01340	10g000720	129.117	0.231707	0.383812	0.6037	GGGCCGCCGTCACGGCCGCGGCCGTCTCCCTCCGGGCCGCAACCACCACCTCCACCTCCCCGTCCAGCGCGCCGCAGCACTCCCACTGCAGCTTCCCGTGCGCCGCAAGAACGACCGCCGTCTCCCGCCGCGGCGTGCTCACCGTCCGGGCGCAGGCCGTCTCCACGGATGCGGCGCCGGTGAAGGAGAAGAAGGTGTCCAAGAAGCAGGAGGGGGGGGGTGGTGACCAACAAGTTCCGGCCCAAGGAGsCGTACGTGGGCAAGTGCCTGCTCAACACCAAGATCACCGCGGACGACGCGCCCGGGGAGACGTGGCACATGGTCTTCTCCACCGASGGCGAGGTGCCCTACAAGGAGGGCCAGTCCATCGGCGTCGTCGCCGACGGCSAGGACAAGAAC…
Ta#S12921776	116	R	A	H	LDN	-	-	-	4.25555	0.212766	0.162791	0.765116	GGAAAAATACCCGAAAGAAAGGCTCCCAAGCAAGAAAAGGCAGACGAGGAGGGTCGGCCTAATCCGATCTGCGGTCTCGTCAAACCGCCGRTTTCTGTTGTGTCAATATTATCACrGCTCTTGACTTAGAAGCGTGCAGAACCTACGCCTGCTGCCTGTAGGTTATTGCTAACCCCTTCCCACAGTTTAATGAACTTACTTTTGTGCTTGAGACATCTGCTTTCAATTTTGTTCTGAAGGTGCATTTGTCTTAACCATCTGCTTTACTCATTTCTCATCCTTTTTGTAGTTGTCTTAATATATATATTTACATTTATTTCACTGCTGATAACTAATGTAACATTTTACTATAGAACTTTTCCTGTGG
Ta#S12921818	115	R	A	H	LDN	1g58220	07g05000	02g002750	37.5124	0.6	0.4	0.666667	GCACGAGACGGCACGAGAATTCCTGCCCCCGTTTCCGTCCGCGATGGCCCTGCAGGTCGCCGGCGGCGCGGGATGTTGTGGCTGCCTCCCGCTCCTCGGCCAGCGGCGAACAGCaGCGTTTCGCCCGCCCCGCGCGGTGGCGTCCGAGGGCGCGGCGGTGGAGGACGGCAGCAAGGTGATGCTGGGCGGGTCCGGCGTGGCGGTGACCAAGCTTGGCATMGGGGCCTGGTCCTGGGGCGACACCACCTACTGGAACGACTTCGAGTGGGACGATAGGAAACTCAAGGATGCCAAAGGAGCATTCGATGCGAGCGTTGATAGTGGAATAACCYTTTTTTGACACTGCGGAAGTATATGGTGCAGGGG
Ta#S12922435	199	T	Y	H	RSL65	3g43120	-	04g017400	26.7922	0.785714	0.724138	1.08503	GCGGCGGCGGCGGCGGCCACAGATCCACCCATCCTTAAAAAACAGTCGTCGCCCCAGTCGGTCCACTCCCCCGCGCCGCCGACGACGCCCTGGCGAAGCAGAAGCAGCAGCAGCAGCCCACGCCCGCCGNCGACGCCCCGCCGCCGCCCCGGGAGTTCAAGACGGCGCACTCGCCCTGGTTCACCTACGCCTCCATGGtCACGCTCTTCTCCCTCTGTCCGCCATTCGTCATCCTCCTGTGGTACACGGTTGTGCACGCGGACGGATCGGTGGCGCGCACCTACGAGCACCTCCGCGACCACGGGATCCTGGAGGGGCTCAAGGCCATCTGGCCCATGCCCACCGTGCTCGCCGGGAAGATCATCCTCGGCTTCGCTCTCTTCGAGGCCGCCCTSCAGC…
Ta#S12922695	200	Y	T	H	LDN	5g11000	-	06g017990	8.60462	0.3	0.157895	0.526316	CTCCTCTCTCGCGTCCGATGGCCTCGAGCCCGGGCGTCGGCGGCGGAGGGGCGGACGGGGGCGTCGGGGATGGACCGACGACGCTGGACGAGCTGTACCACATCAACGTCGTGCCKGCCGAGCTGCACTTCAAGTTCCGCAAGGAGCTCCAGGGCCTCCGCGTCGGCCTCAACTTCGAGTTCTACAAYCTAGAGGTGAAyGATTTTGAGGCAAAGGTAGTTCTGAAGCCCCTGGACTTCGACCGGAAGTGGAAGTTCCAATACAAGCCCATCAGCGGTGACATACAGCTACTCTCCAAGAAGATACCAGTCACAAGATATCTCAACCTTCAGGTCGGCATTGGTCACAATTTCCAACTGAAGGCAACTGGATGGAAGTGGAAGCTCTCTACTTGCTTGG…
Ta#S12922695	188	Y	T	H	LDN	5g11000	-	06g017990	8.60462	0.28	0.166667	0.595238	CTCCTCTCTCGCGTCCGATGGCCTCGAGCCCGGGCGTCGGCGGCGGAGGGGCGGACGGGGGCGTCGGGGATGGACCGACGACGCTGGACGAGCTGTACCACATCAACGTCGTGCCKGCCGAGCTGCACTTCAAGTTCCGCAAGGAGCTCCAGGGCCTCCGCGTCGGCCTCAACTTCGAGTTCTACAAyCTAGAGGTGAAYGATTTTGAGGCAAAGGTAGTTCTGAAGCCCCTGGACTTCGACCGGAAGTGGAAGTTCCAATACAAGCCCATCAGCGGTGACATACAGCTACTCTCCAAGAAGATACCAGTCACAAGATATCTCAACCTTCAGGTCGGCATTGGTCACAATTTCCAACTGAAGGCAACTGGATGGAAGTGGAAGCTCTCTACTTGCTTGG…
Ta#S12922857	1624	Y	C	H	LDN	1g25450	07g35880	02g035590	13.4316	0.6	0.525	0.875	GGAGGGGAYCGAGGTGGCGTGCGAGAACGCGCTGCCCAGGTACGACCGGCGGGCGTACAACCAGATGCTGARGAACGCGCGKCCCAACGGCGTCGACCTCGGCGGCGTCCCGGCGCGCCGSSTCGCCGCGGTGACGTACCTCAGGCTCACGGACCAACTCCTGGCCGGGAACAAGTACCGGGCCTTCAAAACCTTCGTCAGGAAAATGCACGCCGATCAGGATTACTGTGCCGATCCGGCCCAGTACCAtCGGCCCCTGAAGCCTTTGGAGCGGTCGAGGCCGGCGGTACCCATGGACCGGCTGCTGGACGCGACGTCGCCGGAGGCGTACCCGTTCGATCCCGAGACGGACATGAGCGTCGGCGGCGACCTCGCGGGGCTCATCGACAGGGTGTTCGA…
Ta#S12922857	1195	Y	T	H	LDN	1g25450	07g35880	02g035590	13.4316	0.517241	0.84	1.624	CGACGCCGGGGARTACAACGACGCCCCTGACGACACGCGCTTCTTCACGGCSGACGGCGCCGGCGCGACGTACCTCACCGAGAAGGGGAGGTTCTTCCTSACATGGTACTCCAGCAAGCTGATCGAGCACGGCGACAGGATACTGGACGAAGCCAACAGGGTCTTCCTGGGCTGCACTGTCAAGCTCGCCGCAAAGGTGTCGGGGATACACTGGTGGTACAGGCACCCGAGCCACGCSGCGGAGCTCACyGCCGGGTACTACAACSTCGACGGSCGGGACGGCTACCGGSCGATCGCGCGCATGCTGGCGCGGCACGACGGCGCCGTCCTCAACTTCACCTGCGCGGAGATGCGGAACTCGGAGCAGGCCGAGGAGGCCATGAGCGCCCCGGAGGAGCT…
Ta#S12922877	1030	C	M	H	RSL65	2g15480	04g18200	06g026060	6.02624	0.633333	0.52381	1.20909	TGCTACACTGACAAAGGTATAGCAATATGGAGTGGCAATGATGACGAATGCCATGATTCAAGGTGGAAATATGGTGCTACTGGAGTCATTTCTGTAACTAGCAACCTTGTTCCTGGTCTCATGCGCAGTCTCATGTTTGAAGGGGAGAATGCGGCCCTAAATGAGAAGCTACTGCCTCTGATGAAATGGTTATTTTCTGAGCCTAATCCGATTGGTCTCAACACTGCCCTGGCTCAGCTCGGTGTAGTGnCGCCAGTTTTCAGGAGACCATACGCCCCTCTTTCTCTTGAAAAGAGGACCGAGTTTGTCCGGATTGTTGAAGCAATCGGGCGGGAGAACTTTGTGGGACAGAAAGAGGTGCRGGTTCTGGATGATGATGATTTTGTGTTGATCAGYAGG…
Ta#S12922877	1176	T	Y	H	RSL65	2g15480	04g18200	06g026060	6.02624	0.678571	0.571429	1.1875	GAATGCGGCCCTAAATGAGAAGCTACTGCCTCTGATGAAATGGTTATTTTCTGAGCCTAATCCGATTGGTCTCAACACTGCCCTGGCTCAGCTCGGTGTAGTGACGCCAGTTTTCAGGAGACCATACGCCCCTCTTTCTCTTGAAAAGAGGACCGAGTTTGTCCGGATTGTTGAAGCAATCGGGCGGGAGAACTTTGTGGGACAGAAAGAGGTGCRGGTTCTGGATGATGATGATTTTGTGTTGATCAGyAGGTATTAAATAAGTGAGTTCATTGTGTGCTATGTACGTTACGAACAGCGGCGGTTCTCCTTTTAGACATTTCATCAGTTGTTCAACAGCCATATGTTTTATCTTTTCTGTGATTGGAAGTTAACTTGGAACCCTGTGGGGTTTCTTTG…
Ta#S12922879	2630	G	S	H	RSL65	1g16680	07g49230	02g043880	9.85396	0.482759	0.162791	2.96552	CACTAGTATGGGTGCTCCTTTCTGGTCTGCCCCCAAGCGCTTCCCYCGTGCACTGCAGTTTTCAGCTGCTGATCAATCTCACCTTAACTTCATCATGTCTGCTTCGATATTGAGAGCGGAGTCATTTGGGGTTGCTATACCTGAATGGGCAAAGGATACTAGTAAGCTGGCTGATGTAGTAAACAAAATTGCAGTTCCTACGTTTGAGCCAAAGCAAGGGGTTAATATTGTGACAGATGAGAAGGCATCgAATCTTTCCAGCACCTCAGTTGATGATGTCGCCGTTATTGAAGATCTTCTGGCTAAGTTGCAAGAATATGCCAAGATGCTACCTCCAGGATTCCAAATGAAACCTATCCAATTTGAGAAGGATGATGACASCAACTTCCACATGGATTT…
Ta#S12922879	2675	T	Y	H	RSL65	1g16680	07g49230	02g043880	9.85396	0.566667	0.222222	2.55	YCGTGCACTGCAGTTTTCAGCTGCTGATCAATCTCACCTTAACTTCATCATGTCTGCTTCGATATTGAGAGCGGAGTCATTTGGGGTTGCTATACCTGAATGGGCAAAGGATACTAGTAAGCTGGCTGATGTAGTAAACAAAATTGCAGTTCCTACGTTTGAGCCAAAGCAAGGGGTTAATATTGTGACAGATGAGAAGGCATCGAATCTTTCCAGCACCTCAGTTGATGATGTCGCCGTTATTGAAGAtCTTCTGGCTAAGTTGCAAGAATATGCCAAGATGCTACCTCCAGGATTCCAAATGAAACCTATCCAATTTGAGAAGGATGATGACASCAACTTCCACATGGATTTAATATCCGGATTAGCAAACATGCGYGCAAGGAACTACAGCATCCC…
Ta#S12922901	121	G	K	H	RSL65	4g01150	-	08g022273	38.5133	0.441176	0.405405	1.08824	TCTCTTCCCCGCGGGAGAATCCCGCGGCTCCTCCTCCCTCGGCGCGCCCGGACCGGCGTCCTCCCGCGGGGCCGGGGGGGGGGGGGGGGCGCGGCGGCGGTGGATGGCGGAGGCGGCGGCkCTGGAGGGGAGCGAGCCGGTGGATCTGACCAAGCACCCCTCCGGCATCATCCCCACGCTCCAGAATATTGTGTCGACGGTCAACCTGGACTGTAARTTGGACCTGAAAGCAATAGCTCTCCAGGCACGMAATGCAGAGTATAACCCCAAGCGTTTTGCTGCAGTTATCATGCGGATAAGAGAACCAAAAACTACCGCATTGATATTTGCTTCAGGAAAAATGGTTTGCACTGGAGCAAAAAGTGAACARCA
Ta#S12922940	270	Y	C	H	LDN	3g02730	02g03580	04g002360	26.4169	0.201923	0.333333	1.65079	TCCCGGCGAGGTCCGCTCCTCTGCACGCGTGGGTGGCGGCGCCCTCGCCGGCGTCGCGTCGCGCCGGCCCCCGAATCTCCGGCGAGCCGCTCGCGCCCCGCGCCCGAGCCCGGTGAGGCCTACTGCTCTAGGTCTTCCTGCCACCCAGAGTTTTCGATATACTGGTTTTGATATGGAGTGATTGGTGGAGCTGGTCGTCCGGAAGCTCTGCTGGTKAATCCGATGGGGAGCAACGATCCTAGCACGCCGyCTAAGGCTTCGAAGCCACCAGAACAGGAGCAACCTCCGGCTACTACCTCTGGCACYACAGCTCCAGTTTACCCTGAATGGCCCGGCTTTCAGGGCTACCCAGCGATGCCACCRCATGGGTTTTTCCCCCCTCCTGTTGCTGCAGGCCAG…
Ta#S12922940	1214	C	G	S		3g02730	02g03580	04g002360	26.4169	0.105263	0.508475	4.83051	TTCAGCTCGAGGAGAGCAATGGGATGAAAGGGAACTGAAGAAGCAGAAGAGGAAGCTGTCCAACCGGGAATCAGCGCGCAGGTCCCGGCTGCGCAAGCAGGCTGAGTGTGAAGAGCTCGGGCAGCGCGCTGAGGCTTTGAAGTCAGAGAACTCGTCCCTCAGGATCGAGCTCGACCGGATCAAAAAGGAGTACGAGGAGCTCCTTTCGAAGAACACCTCTCTGAAGGCGAAGCTAGGGGAGTCCGGCGGcGGCGGCGGCAGCGATGCGGTCCCCGACATGAACGAACGGGGCGACACCAACGGCGGCAGCCACCAGAAGGAGCCCTGACTGACCGATCGACGACGCATGCGGCCTCTGCTACTCTACTTACATAGCTCGTGATGATTGATGATGATGAT…
Ta#S12922949	1691	R	G	H	LDN	1g60320	07g42490	01g033060	10.1402	0.4375	0.0588235	0.134454	GCTGACTTCATCATCACCAGTACTTTCCAAGAGATTGCCGGAAACAAGGACACCGTAGGGCAGTACGAGTCGCACATGGCATTCACAATGCCWGGCCTCTATCGTGTTGTCCATGGTATTGATGTCTTCGACCCCAAGTTCAACATCGTCTCCCCTGGTGCTGACATGTCCATCTACTTCCCATACACTGAACAGCAGAAGAGGCTTACCTCCCTCCATACTGAGATTGAGGAGCTACTCTTCAGTGATrTTGAGAATGCTGAGCACAAATTTGTGCTGAAGGACAAGAAGAAGCCGATCATCTTCTCGATGGCTAGGYTGGACCGTGTCAAGAATATGACTGGCCTGGTAGAAATGTATGGGCGGAATCCTCGCCTACAGGAGCTGGTAAACCTGGTG…
Ta#S12922949	734	Y	C	H	LDN	1g60320	07g42490	01g033060	10.1402	0.6	0.333333	0.555556	ATTGGCAACGGTGTGCAGTTYCTGAACAGGCACTTGTCATCGAAGCTGTTCCATGACAAGGAGAGCATGTACCCATTGCTCAACTTCCTTCGCGCGCACAACTACAAGGGGATGACCATGATGTTGAACGACAGGATTCGCAGTCTCGGTACCCTCCAAGGTGCACTCAGGAAGGCAGAGACACATCTGTCAGGCCTTCCAGCTGACACCCCTTACTCRGAGTTCCACCACCGGTTCCAGGAACTTGGTyTGGAGAAAGGTTGGGGCGACTGTGCTCAGCGTGCGAGYGAGACTATCCACCTTCTCTTGGACCTTCTCGAGGCCCCTGATCCATCCTCCTTGGAGAAGTTCCTCGGRACAATCCCAATGGTGTTCAATGTYGTTATCCTCTCTCCTCAT…
Ta#S12922949	1165	S	C	H	LDN	1g60320	07g42490	01g033060	10.1402	0.277778	0.357143	1.28571	CCCTGATACTGGTGGACAGRTTGTYTACATTTTGGACCAAGTCCGTGCTATGGAGAATGAGATGCTGTTGAGAATCAAGCAGCAAGGTCTTGACATTACACCAAAGATTCTAATAGTCACCAGGTTGCTCCCTGATGCACATGGCACCACCTGTGGCCAGCGCCTYGAGAAGGTCCTTGGCACCGAGCACACCCACATCCTGCGTGTGCCATTCAAAACAGAAGATGGTATTGTTCGCAAATGGATCTCsCGYTTTGAAGTCTGGCCTTACCTGGAAGCTTACACTGATGATGTGGCACACGAGATCGCCGGAGAGCTGCAGGCCACTCCTGACCTGATCATTGGAAACTACAGTGATGGCAACCTAGTCGCATGTTTGTTGGCTCACAAGTTGGGAGT…
Ta#S12922951	1031	M	A	H	LDN	2g17290	10g21270	09g027790	341.277	0.215983	0.177361	0.82118	TGCTGGTGTCGGAGAACGTACCCGTGAAGGTAATGACTTGTACAGGGAAATGATTGAAAGTGGTGTCATTAAGCTTGATGAGAAGCAGGCTGAGAGCAAGTGTGCTCTTGTCTACGGGCAAATGAACGAGCCCCCGGGTGCTCGTGCTCGTGTTGGTCTGACTGGTTTGACTGTTGCTGAACATTTCCGTGACGCTGAAGGACAAGATGTGCTCTTGTTTATTGACAACATTTTCCGTTTCACCCAGGCmAACTCTGAGGTGTCTGCTCTYCTTGGACGTATTCCATCTGCTGTGGGATACCAACCAACTCTTGCCACCGATCTTGGAGGACTGCAAGAGCGGATTACGACGACAAAGAAGGGTTCTATTACATCYGTCCAGGCTATTTATGTGCCTGC…
Ta#S12922951	710	R	A	H	LDN	2g17290	10g21270	09g027790	341.277	0.297659	0.180695	0.607054	CAACACCGGATCCCCCATCACTGTKCCTGTTGGGAGGGCCACCCTTGGACGTATCATTAAYGTTATTGGTGAGCCAATTGACCACAAGGGTGACATAAAGACACACGAYTTCCTTCCTATTCATCGTGAGGCCCCTGCTTTTGTTGAGCAAGCCACAGAGCAGCAAATTCTTGTTACTGGAATTAAGGTCGTGGATTTGCTTGCACCTTACCAAAGGGGTGGSAAAATTGGTCTCTTCGGTGGTGCAGGrGTGGGTAAAACTGTTCTTATTATGGAGTTGATCAACAATGTTGCCAAGGCCCATGGTGGTTTCTCTGTTTTTGCTGGTGTCGGAGAACGTACCCGTGAAGGTAATGACTTGTACAGGGAAATGATTGAAAGTGGTGTCATTAAGCTTGA…
Ta#S12922951	803	Y	C	H	LDN	2g17290	10g21270	09g027790	341.277	0.294629	0.198251	0.672883	CATAAAGACACACGAYTTCCTTCCTATTCATCGTGAGGCCCCTGCTTTTGTTGAGCAAGCCACAGAGCAGCAAATTCTTGTTACTGGAATTAAGGTCGTGGATTTGCTTGCACCTTACCAAAGGGGTGGSAAAATTGGTCTCTTCGGTGGTGCAGGRGTGGGTAAAACTGTTCTTATTATGGAGTTGATCAACAATGTTGCCAAGGCCCATGGTGGTTTCTCTGTTTTTGCTGGTGTCGGAGAACGTACcCGTGAAGGTAATGACTTGTACAGGGAAATGATTGAAAGTGGTGTCATTAAGCTTGATGAGAAGCAGGCTGAGAGCAAGTGTGCTCTTGTCTACGGGCAAATGAACGAGCCCCCGGGTGCTCGTGCTCGTGTTGGTCTGACTGGTTTGAC…
Ta#S12922951	1052	Y	C	H	LDN	2g17290	10g21270	09g027790	341.277	0.237665	0.20534	0.86399	CCGTGAAGGTAATGACTTGTACAGGGAAATGATTGAAAGTGGTGTCATTAAGCTTGATGAGAAGCAGGCTGAGAGCAAGTGTGCTCTTGTCTACGGGCAAATGAACGAGCCCCCGGGTGCTCGTGCTCGTGTTGGTCTGACTGGTTTGACTGTTGCTGAACATTTCCGTGACGCTGAAGGACAAGATGTGCTCTTGTTTATTGACAACATTTTCCGTTTCACCCAGGCMAACTCTGAGGTGTCTGCTCTyCTTGGACGTATTCCATCTGCTGTGGGATACCAACCAACTCTTGCCACCGATCTTGGAGGACTGCAAGAGCGGATTACGACGACAAAGAAGGGTTCTATTACATCYGTCCAGGCTATTTATGTGCCTGCTGATGATTTGACRGATCCTGC…
Ta#S12922951	521	Y	T	H	LDN	2g17290	10g21270	09g027790	341.277	0.267857	0.241164	0.900347	CTGCCAGGTCATCGGCGCCGTCGTCGACGTGCGCTTCGACGAGGGCCTCCCGCCCATCCTCACCGCGCTCGAGGTGCTCGACAACAGCATCCGCCTCGTGCTCGAGGTGGCGCAGCATCTCGGCGAGAACGTCGTGCGCACCATCGCCATGGACGGGACCGAGGGKCTCGTSCGCGGCCAGAAAGTCCTCAACACCGGATCCCCCATCACTGTKCCTGTTGGGAGGGCCACCCTTGGACGTATCATTAAyGTTATTGGTGAGCCAATTGACCACAAGGGTGACATAAAGACACACGAYTTCCTTCCTATTCATCGTGAGGCCCCTGCTTTTGTTGAGCAAGCCACAGAGCAGCAAATTCTTGTTACTGGAATTAAGGTCGTGGATTTGCTTGCACCTTA…
Ta#S12922951	569	Y	C	H	LDN	2g17290	10g21270	09g027790	341.277	0.285962	0.250304	0.875305	CCCGCCCATCCTCACCGCGCTCGAGGTGCTCGACAACAGCATCCGCCTCGTGCTCGAGGTGGCGCAGCATCTCGGCGAGAACGTCGTGCGCACCATCGCCATGGACGGGACCGAGGGKCTCGTSCGCGGCCAGAAAGTCCTCAACACCGGATCCCCCATCACTGTKCCTGTTGGGAGGGCCACCCTTGGACGTATCATTAAYGTTATTGGTGAGCCAATTGACCACAAGGGTGACATAAAGACACACGAyTTCCTTCCTATTCATCGTGAGGCCCCTGCTTTTGTTGAGCAAGCCACAGAGCAGCAAATTCTTGTTACTGGAATTAAGGTCGTGGATTTGCTTGCACCTTACCAAAGGGGTGGSAAAATTGGTCTCTTCGGTGGTGCAGGRGTGGGTAA…
Ta#S12922951	437	K	G	H	LDN	2g17290	10g21270	09g027790	341.277	0.297872	0.252551	0.84785	CGAGAAGCTGCCCCCCACCTCCGACAAGTACGTCGGYGCCAAGATCACCGACGAGTTCACCGGCGCCGGCTCCATCGGCCAGGTCTGCCAGGTCATCGGCGCCGTCGTCGACGTGCGCTTCGACGAGGGCCTCCCGCCCATCCTCACCGCGCTCGAGGTGCTCGACAACAGCATCCGCCTCGTGCTCGAGGTGGCGCAGCATCTCGGCGAGAACGTCGTGCGCACCATCGCCATGGACGGGACCGAGGGkCTCGTSCGCGGCCAGAAAGTCCTCAACACCGGATCCCCCATCACTGTKCCTGTTGGGAGGGCCACCCTTGGACGTATCATTAAYGTTATTGGTGAGCCAATTGACCACAAGGGTGACATAAAGACACACGAYTTCCTTCCTATTCATCG…
Ta#S12922951	884	Y	T	H	LDN	2g17290	10g21270	09g027790	341.277	0.351101	0.258411	0.736002	TACTGGAATTAAGGTCGTGGATTTGCTTGCACCTTACCAAAGGGGTGGSAAAATTGGTCTCTTCGGTGGTGCAGGRGTGGGTAAAACTGTTCTTATTATGGAGTTGATCAACAATGTTGCCAAGGCCCATGGTGGTTTCTCTGTTTTTGCTGGTGTCGGAGAACGTACCCGTGAAGGTAATGACTTGTACAGGGAAATGATTGAAAGTGGTGTCATTAAGCTTGATGAGAAGCAGGCTGAGAGCAAGTGtGCTCTTGTCTACGGGCAAATGAACGAGCCCCCGGGTGCTCGTGCTCGTGTTGGTCTGACTGGTTTGACTGTTGCTGAACATTTCCGTGACGCTGAAGGACAAGATGTGCTCTTGTTTATTGACAACATTTTCCGTTTCACCCAGGCMAA…
Ta#S12922951	1589	Y	C	H	LDN	2g17290	10g21270	09g027790	341.277	0.360927	0.301852	0.836323	CTACAACACTGCCCGTGGTGTCCAGAAGGTTCTYCAGAACTACAAGAATCTTCAGGATATCATTGCCATTTTGGGTATGGATGAGCTCAGTGARGATGATAAGATGACGGTTGCTCGTGCAAGGAAGATCCAGAAGTTCCTGAGCCAGCCTTTCCAYGTTGCCGAAGTTTTCACTGGTGCTCCAGGGAAGTATGTGGATCTAAAGGAGGGTGTCCAAAGTTTCCAGGGTGTTTTGGACGGCAAGTACGAtGACATCTCSGAGCACGCGTTCTACATGGTTGGAGGCATCGACGAAGTCATCGCCAAGGCRGAGAAGATCGCCAGCGAGAACGCTTGATGACGAGGTGTTACCACCGCCCTGTCAAGTTAATTTTTTTGGGATTTCAGCTGTTCGCCCGA…
Ta#S12923000	1098	S	G	H	LDN	3g05220	02g07260	04g004690	387.361	0.192667	0.389897	2.02368	GGCAAAGTCCAAGGGTGTTAAGCTCTTGCTTCCGACTGATGTCGTTGTGGCTGACAAGTTTGCAGCAGATGCCGAAAGCAAGATTGTTCCTGCCACTGCTATCCCTGATGGTTGGATGGGTCTGGATGTTGGYCCAGATTCCATCAAGACTTTCGCAGAAGCCTTGGACACCACCAAGACTGTTATCTGGAACGGTCCTATGGGAGTCTTTGAGTTTGAGAAGTTTGCCGCAGGCACTGATGCRATCGCsAAGCAGTTGGCTGAGCTTACTGGGAAGGGTGTCACGACCATCATTGGTGGAGGTGACTCTGTTGCTGCTGTTGAGAAGGCTGGGCTGGCCGACAAGATGAGCCACATTTCSACCGGCGGTGGCGCGAGCTTGGAGCTGCTGGAAGGCAA…
Ta#S12923000	1414	R	A	H	LDN	3g05220	02g07260	04g004690	387.361	0.514431	0.53602	1.04197	GCTGTTGAGAAGGCTGGGCTGGCCGACAAGATGAGCCACATTTCSACCGGCGGTGGCGCGAGCTTGGAGCTGCTGGAAGGCAAGCCCCTCCCAGGTGTTCTTGCCCTTGACGAGGCGTAGGTTGATTCGGTTTCACCTATCAGCTTGCTGCGTGCACCTTTTGTTTGGGATCTCATCTCGGTGTAACGCTGGAACGTTATATGTCCCAAGGAAACTTTGAGATAGGCTTGTCGCCAATTTTTGCTAGTAgATGAGTCGTGAATAATTATCAACTTCCTCTGTGCGTGTGAAGTGATGTGGCTGGGATTT
Ta#S12923000	1440	S	G	H	LDN	3g05220	02g07260	04g004690	387.361	0.61399	0.601504	0.979664	CAAGATGAGCCACATTTCSACCGGCGGTGGCGCGAGCTTGGAGCTGCTGGAAGGCAAGCCCCTCCCAGGTGTTCTTGCCCTTGACGAGGCGTAGGTTGATTCGGTTTCACCTATCAGCTTGCTGCGTGCACCTTTTGTTTGGGATCTCATCTCGGTGTAACGCTGGAACGTTATATGTCCCAAGGAAACTTTGAGATAGGCTTGTCGCCAATTTTTGCTAGTAGATGAGTCGTGAATAATTATCAACTTcCTCTGTGCGTGTGAAGTGATGTGGCTGGGATTT
Ta#S12923000	1450	W	A	H	LDN	3g05220	02g07260	04g004690	387.361	0.649485	0.638889	0.983686	CACATTTCSACCGGCGGTGGCGCGAGCTTGGAGCTGCTGGAAGGCAAGCCCCTCCCAGGTGTTCTTGCCCTTGACGAGGCGTAGGTTGATTCGGTTTCACCTATCAGCTTGCTGCGTGCACCTTTTGTTTGGGATCTCATCTCGGTGTAACGCTGGAACGTTATATGTCCCAAGGAAACTTTGAGATAGGCTTGTCGCCAATTTTTGCTAGTAGATGAGTCGTGAATAATTATCAACTTCCTCTGTGCGtGTGAAGTGATGTGGCTGGGATTT
Ta#S12923000	1320	M	C	H	LDN	3g05220	02g07260	04g004690	387.361	0.687671	0.811508	1.18008	GTTTGCCGCAGGCACTGATGCRATCGCSAAGCAGTTGGCTGAGCTTACTGGGAAGGGTGTCACGACCATCATTGGTGGAGGTGACTCTGTTGCTGCTGTTGAGAAGGCTGGGCTGGCCGACAAGATGAGCCACATTTCSACCGGCGGTGGCGCGAGCTTGGAGCTGCTGGAAGGCAAGCCCCTCCCAGGTGTTCTTGCCCTTGACGAGGCGTAGGTTGATTCGGTTTCACCTATCAGCTTGCTGCGTGCaCCTTTTGTTTGGGATCTCATCTCGGTGTAACGCTGGAACGTTATATGTCCCAAGGAAACTTTGAGATAGGCTTGTCGCCAATTTTTGCTAGTAGATGAGTCGTGAATAATTATCAACTTCCTCTGTGCGTGTGAAGTGATGTGGCTGGG…
Ta#S12923032	1017	Y	C	H	LDN	2g18630	05g45950	09g026790	42.6294	0.114286	0.0957447	0.837766	CAAGGCCATTGAGAAGAGCCCCAAGTTCGGGCTGGCCCTGTCACTCAAGCCCTGATTTGGGATTCGCGGGTGCGTTAGGATGCTAGCATTTCGGTACTATCAGCTCTTGGTCCAGCGAACAAAGCTTTGGACAGACAGAACTTGTAATGCCCAACTTTGGTGATGCGACAAACTTATCTGTCGTTTTTTAGCCTGTTCTACCTGAGGGGGTTTTCTACCCWGTTGATCTGTGCTACTGGTCGTTATGCAyGGGCGTATTGCGAATTTGYGATGTCGTGAAATCTGAATGCCACTTGGATGTGCTATGTGTTTGTGTTTGCTTTGTTATGCAAAATGCTTCCCAAGAAAAAAAAAAAAAAAAAAAAAAAAAAAAAAAAAAAAAAAAAAAAAAAAAAAAAA…
Ta#S12923032	476	C	T	S		2g18630	05g45950	09g026790	42.6294	0.369697	0.134969	0.365081	CAATCACTGTTCCTGAGCTGTACACACCAGGCTTGAAGGGAGTTCTTTCTCTTCCTTTCCCCTACCAGAAGTCTACTCCTGGGAAGGCTGAACTCCAGTACTTGCATCCCCATCTTGGCATCAACGGCAGTGTTGGCCTGAATTCAAACCCTCTTGTTAACTTTTCTGGTGTCATTGGGACTAAGGCTTTTGCTTTTGGTGTTGATGTTGCATTTGACACTGCCTCTGGTGACTTCACCAAGTACAATGcTGGACTGAGCCACACTAACCAAGATCTTACTGCTTCGTTGAATCTGAACAACAAGGTAAACACCCTGGCTGCTTCCTACTACCACCAGGTGCAGCGCACCACTGCTGTGGGAGCAGAGATCGCTCACAGCTTCTCAAGCAACGAGAACA…
Ta#S12923044	211	R	G	H	LDN	1g68560	03g13614	01g041480	21.836	0.208333	0.217391	1.04348	TTCTGCCCCCTTCCACCGGGCCGGCGTGGAGCCGAGATCCGTCCCCGCTGATTCATTCTTCTGGTCTGGTTAGAGATTCGATCGCTCCATCTACGAAACAAAGGACACATAAAAGAGCAAAGCCATCAACCCAAGTTGTTTTCTCTTGCTATAAAGGGAAAACCCCGCGTTACTTTCTGTAACTTAGGAGGTGAAAGGAAGAGAGGACTAgAGACGAGGAATTCATAATGGGAAAGGGAGATGTGGCCACTAGGTCCAAATCCCAGAAATCGTCGACAKCACAGAATGAACAGAGTACACCTACTAATCCTCSTACAGCATATCCTGACTGGTCCCAGTTTCAGGCATACTATAATGTCCCTGGTACGGCTCAAATGACCCCGCCGGCTTATTTTCATT…
Ta#S12923044	214	R	A	H	LDN	1g68560	03g13614	01g041480	21.836	0.272727	0.322034	1.18079	TTCTGCCCCCTTCCACCGGGCCGGCGTGGAGCCGAGATCCGTCCCCGCTGATTCATTCTTCTGGTCTGGTTAGAGATTCGATCGCTCCATCTACGAAACAAAGGACACATAAAAGAGCAAAGCCATCAACCCAAGTTGTTTTCTCTTGCTATAAAGGGAAAACCCCGCGTTACTTTCTGTAACTTAGGAGGTGAAAGGAAGAGAGGACTAGAGaCGAGGAATTCATAATGGGAAAGGGAGATGTGGCCACTAGGTCCAAATCCCAGAAATCGTCGACAKCACAGAATGAACAGAGTACACCTACTAATCCTCSTACAGCATATCCTGACTGGTCCCAGTTTCAGGCATACTATAATGTCCCTGGTACGGCTCAAATGACCCCGCCGGCTTATTTTCATT…
Ta#S12923150	162	Y	C	H	LDN	1g52210	02g01590	04g000620	36.5797	0.222222	0.0416667	0.1875	GGCGCGTGGGGCCACGCCGTGTCCCGCGACCTCATCCACTGGCGCCACCTCCCSCTCGCCATGGTGCCCGACCAGTGGTACGACATCAACGGCGTCTGGACCGGCTCCGCCACCGTGCTCCCTGACGGCTCCCTCGTCATGCTCTACACCGGCTCCACCAAcRCCTCCGTGCARGTCCAGTGCCTCGCCGTCCCCGCCGACCCCAACGACTCCCTCCTCCGCAACTGGACCAAGTACGAGGCCAACCCTATCCTYGTCCCGCCGCCCGGCATCGGCGACAAGGACTTCCGCGACCCCACCACCGCATGGTTCGACGAGTCCGACAAGACCTGGCGCACCGTCATCCGCTCCAAGGACAACCACGGCCACACCGGCATTGTCATGACCTACAAGACCAAG…
Ta#S12923150	708	R	G	H	LDN	1g52210	02g01590	04g000620	36.5797	0.247423	0.0990099	0.400165	GTGGGAGTGCATCGACTTCTACCCCGTCGGCGGCGCCGATGGCTCRGAGGAGCTGTACGTGATGAAGGAGAGCAGCGACGACGACCGCCACGACTGGTACGCGCTCGGGAGGTACGACGCCGCGGCCAACAAGTACACGCCGATCGACGCGGAGATGGACGTGGGCATCGGGCTGAGGTACGACTGGGGCAAGTTCTACGCGTCCAAGACCTTCTATGACCCCTCCAAGAACCGCCGCGTGCTCTGGGGgTGGATCGGCGAGACCGACTCCGAGCGCGCCGACGTCGCCAAGGGATGGGCGTCCCTCCAGTCGATCCCGAGGACGGTGGAGCTGGACGAGAAGACCCGAACCAACCTCATCCAGTGGCCCGTGGTCGAGATCGAGACGCTCCGCATCAA…
Ta#S12923155	1429	R	A	H	LDN	1g11680	03g52860	01g011050	10.0744	0.234528	0.225225	0.960335	AGGAGTACAAGGAGGTGGAGACTGACCCRGACCTGGCCTTCATCCACACCATCACGAGCCAGCTSCAAAGCATCATTGGAGTGTCCGTGATCGAGGTCCTGTCCAACCACTCCTCCGACGAAGTCTACCTGGGGCAGCGYGATGAGCCAAAGTGGACATCAGATRTCAAGGCGAAAAAGGCGTTCGAGGACTTCAGCCAGAAGTTGATCGACATCGAGAAGAGGATCATGAATATGAACGCGAATCGCCgACTCAAGAACCGGAATGGGCCAGCAAAATTCCCCTACATGCTRCTCTACCCCAACACATCTGACATCGATGGTGAGAGCGCCACCGGGATCACRGCCAAGGGCATCCCCAACAGCATCTCCATCTGATCGATGTTATGCCGTTTTATGT…
Ta#S12923185	781	C	Y	H	RSL65	3g47340	02g37590	04g024440	8.68664	0.106667	0.115942	0.92	TACTGTTGCATCCTCRCAATTTGCTTCTCAAGCGGGTGTCATAAGTGACATTAAGGCTGTTGCTGGAGTCTATACCTTCAACCTCACTTGGGAGGACATTGCCAACAACCTGAAGCCTATGATATCAAACCCATTTGGCCAGATTAGCCTATCAAGAAATCCCAGAAACAGGAACGCCGGAAAATTCATGAGATTATCAGACTTCTTGGCTTTTGCAAAAGGAGAAGATTTGTCAGGAATCATGATTACtGTGGAGCATGCTTCATTCATGGCAGAGAAACTTGGGTTTGGTGTGGTAGATGCAGTGATCAAAGCTGTCGATGATTCCGGTTACAGCAAACAGACCGCCAAGAAAGTGATGATCCAGTCAACAAACAGCTCAACYCTGGTGAAGTTCAA…
Ta#S12923185	850	Y	C	H	LDN	3g47340	02g37590	04g024440	9.8056	0.3	0.37037	1.23457	CTATACCTTCAACCTCACTTGGGAGGACATTGCCAACAACCTGAAGCCTATGATATCAAACCCATTTGGCCAGATTAGCCTATCAAGAAATCCCAGAAACAGGAACGCCGGAAAATTCATGAGATTATCAGACTTCTTGGCTTTTGCAAAAGGAGAAGATTTGTCAGGAATCATGATTACCGTGGAGCATGCTTCATTCATGGCAGAGAAACTTGGGTTTGGTGTGGTAGATGCAGTGATCAAAGCTGTcGATGATTCCGGTTACAGCAAACAGACCGCCMAGAAAGTGATGATCCAGTCAACAAACAGCTCAACYCTGGTGAAGTTCAAGCAGCTGGCCAAGTATAACCTTGTGTACAAGATCGACGAAGTCGTGAAAGACGCSGCGCCTTCCTCCCT…
Ta#S12923185	1066	Y	C	H	LDN	3g47340	02g37590	04g024440	9.8056	0.470588	0.52381	1.1131	GTTTGGTGTGGTAGATGCAGTGATCAAAGCTGTCGATGATTCCGGTTACAGCAAACAGACCGCCMAGAAAGTGATGATCCAGTCAACAAACAGCTCAACYCTGGTGAAGTTCAAGCAGCTGGCCAAGTATAACCTTGTGTACAAGATCGACGAAGTCGTGAAAGACGCSGCGCCTTCCTCCCTCGCAGACATCAAAAAGTTTGCGGATGCTGTTTCTGTCAGCACCAAGTCCGTTTACCCAGAGTCGAGcAATTTCCTGATAAACCAGACGAACCCTCTCGTCAAGTCCCTGCAGTCTGCTGGTCTTCCAGTCTATGTGTATCTGCTGAGGAACGAGTTCTTTTCTCARCCGTACGACTTCTTCTCAGACGCCACGTCACAGATCAAYGCCCTTGTGCA…
Ta#S12923191	1067	C	S	H	RSL65	3g05010	03g01530	04g004520	37.9514	0.44	0.423077	1.04	CCGGAAACTCGCAGTCAACTTGATCCCGTTCCCTCGCCTCCATTTCTTCATGGTTGGCTTTGCACCACTGACCTCAAGGGGTTCTCAGCAGTACCGTGCCCTCACTGTTCCTGAGTTGACCCAGCAGATGTGGGACTCAAAGAACATGATGTGTGCTGCTGACCCGCGTCACGGCCGGTACCTCACAGCCTCTGCCATGTTCCGTGGGAAGATGAGCACAAAGGAAGTTGATGAGCAGATGCTGAACGTcCAGAACAAGAACTCGTCATACTTTGTTGAGTGGATACCCAACAATGTGAAGTCAAGCGTGTGTGACATCCCTCCCACAGGCCTGTCAATGTCGTCCACCTTTGTTGGCAACTCCACCTCCATCCAGGAGATGTTCCGCCGTGTGAGCGA…
Ta#S12923244	206	G	R	H	RSL65	4g09120	11g47970	05g027870	14.0995	0.153846	0.0833333	1.84615	GAGCGGGGAGAGAACAATCGACACGATGGCTTCTGCTTTCTCGTCCACCGTTGGAGCTCCGGCGTCGACCCCGACCACCTTCCTCGGGAAGAAGGTGAAGAAGCAGGCCGGTGCGTTGAACTACTACCATGGTGGCAACAAGATCAACAATAGGGTGGTCAGGGCCATGGCGGCCAAAAAGGAACTTGACGAGGGCAAGCAGACCgATGCCGATCGGTGGAAGGGTCTCGCTTACGACATCTCCGATGACCAGCAGGACATCACGAGGGGGAAAGGYATCGTRGACTCCCTGTTCCAGGCCCCCATGGGCGACGGCACCCACGAGGCCATCCTGAGCTCCTACGAGTACATCAGCCAGGGCCTGCGSAAGTACGACTTCGACAACACCATGGACGGGCT…
Ta#S12923244	583	A	W	H	RSL65	4g09120	11g47970	05g027870	14.0995	0.454545	0.666667	0.681818	GAGCTCCTACGAGTACATCAGCCAGGGCCTGCGSAAGTACGACTTCGACAACACCATGGACGGGCTGTACATCGCCCCGGCGTTCATGGACAAGCTCATCGTCCACCTCGCCAAGAACTTCATGACACTCCCCAACATCAAGGTYCCTCTCATCCTGGGYATCTGGGGAGGCAAGGGACAGGGCAAGTCGTTCCAGTGCGAGCTGGTGTTCGCCAAGATGGGCATCAACCCCATCATGATGAGCGCCGGaGAGCTGGAGAGCGGCAACGCCGGCGAGCCGGCCAAGCTGATCCGGCAGAGGTACCGCGAGGCTGCCGACATTATCAASAAGGGCAAGATGTGCTGCCTCTTCATCAACGACCTGGACGCCGGCGCGGGGCGGATGGGCGGGACGACGCA…
Ta#S12923244	616	C	S	H	RSL65	4g09120	11g47970	05g027870	14.0995	0.484848	0.666667	0.727273	SAAGTACGACTTCGACAACACCATGGACGGGCTGTACATCGCCCCGGCGTTCATGGACAAGCTCATCGTCCACCTCGCCAAGAACTTCATGACACTCCCCAACATCAAGGTYCCTCTCATCCTGGGYATCTGGGGAGGCAAGGGACAGGGCAAGTCGTTCCAGTGCGAGCTGGTGTTCGCCAAGATGGGCATCAACCCCATCATGATGAGCGCCGGAGAGCTGGAGAGCGGCAACGCCGGCGAGCCGGCcAAGCTGATCCGGCAGAGGTACCGCGAGGCTGCCGACATTATCAASAAGGGCAAGATGTGCTGCCTCTTCATCAACGACCTGGACGCCGGCGCGGGGCGGATGGGCGGGACGACGCAGTACACGGTGAACAACCAGATGGTGAACGCCAC…
Ta#S12923260	807	T	Y	H	RSL65	2g31510	05g25640	02g010910	12.7319	0.354839	0.2	1.77419	GTTCCGCATCATGTTCGACCGCCGGTTCGAGAGCGTGGCCGACCCGCTCTTCAACCAGCTCAAGGCGCTCAACGCCGAGCGCAGCATCCTCTCCCAGAGCTTCGACTACAACTACGGCGACTTCATCCCCGTCCTCCGCCCCTTCCTCCGCCGCTACCTCAACCGCTGCACCAACCTCAAGACCAAGCGGATGAAGGTGTTCGAGGACCACTTCGTCCAGCAGCGCAAGGAGGCGTTGGAGAAGACGGGtGAGATCAGGTGCGCCATGGACCACATCCTGGAAGCCGAAAGGAAGGGCGAGATCAACCACGACAACGTCCTCTACATCGTCGAGAACATCAACGTCGCAGCCATCGAGACGACGCTGTGGTCGATCGAGTGGGGCCTCGCGGAGCTGGT…
Ta#S12923260	912	C	Y	H	RSL65	2g31510	05g25640	02g010910	12.7319	0.207317	0.210526	0.984756	CTACAACTACGGCGACTTCATCCCCGTCCTCCGCCCCTTCCTCCGCCGCTACCTCAACCGCTGCACCAACCTCAAGACCAAGCGGATGAAGGTGTTCGAGGACCACTTCGTCCAGCAGCGCAAGGAGGCGTTGGAGAAGACGGGTGAGATCAGGTGCGCCATGGACCACATCCTGGAAGCCGAAAGGAAGGGCGAGATCAACCACGACAACGTCCTCTACATCGTCGAGAACATCAACGTCGCAGCCATcGAGACGACGCTGTGGTCGATCGAGTGGGGCCTCGCGGAGCTGGTGAACCACCCGGAGATCCAGCAGAAGCTGCGCGAGGAGATCGTCGCCGTTCTGGGCGCCGGCGTGGCGGTGACGGAGCCGGACCTGGAGCGCCTCCCCTACCTGCA…
Ta#S12923260	867	C	B	H	RSL65	2g31510	05g25640	02g010910	12.7319	0.358974	0.28	1.28205	CAAGGCGCTCAACGCCGAGCGCAGCATCCTCTCCCAGAGCTTCGACTACAACTACGGCGACTTCATCCCCGTCCTCCGCCCCTTCCTCCGCCGCTACCTCAACCGCTGCACCAACCTCAAGACCAAGCGGATGAAGGTGTTCGAGGACCACTTCGTCCAGCAGCGCAAGGAGGCGTTGGAGAAGACGGGTGAGATCAGGTGCGCCATGGACCACATCCTGGAAGCCGAAAGGAAGGGCGAGATCAACCAcGACAACGTCCTCTACATCGTCGAGAACATCAACGTCGCAGCCATCGAGACGACGCTGTGGTCGATCGAGTGGGGCCTCGCGGAGCTGGTGAACCACCCGGAGATCCAGCAGAAGCTGCGCGAGGAGATCGTCGCCGTTCTGGGCGCCGG…
Ta#S12923260	779	A	M	H	RSL65	2g31510	05g25640	02g010910	12.7319	0.428571	0.333333	1.28571	GGCTGCAGCTCATGATGTACAACGACATGTTCCGCATCATGTTCGACCGCCGGTTCGAGAGCGTGGCCGACCCGCTCTTCAACCAGCTCAAGGCGCTCAACGCCGAGCGCAGCATCCTCTCCCAGAGCTTCGACTACAACTACGGCGACTTCATCCCCGTCCTCCGCCCCTTCCTCCGCCGCTACCTCAACCGCTGCACCAACCTCAAGACCAAGCGGATGAAGGTGTTCGAGGACCACTTCGTCCAGCaGCGCAAGGAGGCGTTGGAGAAGACGGGTGAGATCAGGTGCGCCATGGACCACATCCTGGAAGCCGAAAGGAAGGGCGAGATCAACCACGACAACGTCCTCTACATCGTCGAGAACATCAACGTCGCAGCCATCGAGACGACGCTGTGGT…
Ta#S12923260	777	G	R	H	RSL65	2g31510	05g25640	02g010910	12.7319	0.45	0.5	0.9	CAGGCTGCAGCTCATGATGTACAACGACATGTTCCGCATCATGTTCGACCGCCGGTTCGAGAGCGTGGCCGACCCGCTCTTCAACCAGCTCAAGGCGCTCAACGCCGAGCGCAGCATCCTCTCCCAGAGCTTCGACTACAACTACGGCGACTTCATCCCCGTCCTCCGCCCCTTCCTCCGCCGCTACCTCAACCGCTGCACCAACCTCAAGACCAAGCGGATGAAGGTGTTCGAGGACCACTTCGTCCAgCAGCGCAAGGAGGCGTTGGAGAAGACGGGTGAGATCAGGTGCGCCATGGACCACATCCTGGAAGCCGAAAGGAAGGGCGAGATCAACCACGACAACGTCCTCTACATCGTCGAGAACATCAACGTCGCAGCCATCGAGACGACGCTGTG…
Ta#S12923260	768	C	S	H	RSL65	2g31510	05g25640	02g010910	12.7319	0.571429	0.5	1.14286	GGTCCGCCGCAGGCTGCAGCTCATGATGTACAACGACATGTTCCGCATCATGTTCGACCGCCGGTTCGAGAGCGTGGCCGACCCGCTCTTCAACCAGCTCAAGGCGCTCAACGCCGAGCGCAGCATCCTCTCCCAGAGCTTCGACTACAACTACGGCGACTTCATCCCCGTCCTCCGCCCCTTCCTCCGCCGCTACCTCAACCGCTGCACCAACCTCAAGACCAAGCGGATGAAGGTGTTCGAGGACCAcTTCGTCCAGCAGCGCAAGGAGGCGTTGGAGAAGACGGGTGAGATCAGGTGCGCCATGGACCACATCCTGGAAGCCGAAAGGAAGGGCGAGATCAACCACGACAACGTCCTCTACATCGTCGAGAACATCAACGTCGCAGCCATCGAGAC…
Ta#S12923260	181	C	M	H	RSL65	2g31510	05g25640	02g010910	12.7319	0.315789	0.75	0.421053	ATGGACGTCCTCCTCCTGGAGAAGGCCCTCCTGGGCCTCTTCGCCGCGGCGGTCCTCGCCACCACCGTCGCCAAGCCCACCGGCAAGCGCTTCCGCCTCCCCCCTGGCCCCTCCGGCGCCCCCATCGTCGGCAACTGGCTGCAGGTCGGCGACGACCTCAACCACCGCAACCTGATGGGCmTGGCCARGCGGTTCGGCGAGGTGTTCCTCCTCCGCATGGGCGTCCGCAACCTGGTGGTCGTCTCCAGCCCCGAGCTCGCCAAGGAGGTCCTCCACACCCAGGGCGTCGAGTTCGGCTCCCGCACCCGCAACGTCGTCTTCGACATCTTCACCGGCAAGGGMCAGGACATGGTGTTCACGGTGTACGGCGACCACTGGCGSAAGATGCGGCGGATCATG…
Ta#S12923299	502	W	A	H	LDN	2g18810	05g45720	09g026570	32.5066	0.0537634	0.0625	1.1625	GGCGTGCTCCGCGGCGGCGGGCGTCGAGGCGACCGCCCTCCTGTCCCCGCGCTGCCCCGCCCCTTCCCCGCCCGACGGCCGCTCCCGCCGCCGCCTCGCCCTCGCTTCCGGCACGCGCCACCGCAGCCTCAGGGCAGCCGCGCAGCGCCCTCACAAGAGCGCAACCGGCGCCGACCCCCTTTATAACAACAGGGCCAATGTGCGGAGCGACGAGGCGTCGGTTTCCGCTGAAAAAGAACGGCAAAGGAAtTACAACGATGGAGATGGCATATCAAACCTTAAGCTGGAAGATTTGGTAGGAATGATACAGAACACCGAGAAGAATATACTTCTTTTGAATCAAGCYCGTCTTCAGGCAATGGAACACGCTGATAAARTTCTTAAAGAAAAGGAAGCCTT…
Ta#S12923308	1740	T	W	H	RSL65	1g18360	07g47100	02g042190	59.7643	0.217391	0.337838	0.643478	GACCCACACCATCCACTACTACTGGCGCAAGTTCGACGACGCGCTGATGCGCCCGATGTTCGGAGGGCGCGGGTTCGTGCCCTACTCCCCAGGATCACCCACCGATCCGAACGTACTCGTGGAATGAACGTCGCGAAGAAGCAACGGAGAAGCCATTACAGCTTCAGGAGACACTCTGAACTGTAACAGGAAGGGAAGGAAGTGTCACAGCTTCAGAAGAACGCGAAGTCTCCGGTAATATTATAGCGTtTGGCAGACTCGGAAGGCTGAAGAAGGCGGCCCTCCGATGATGGTTCAGATGAACGGTTGGTTGCGGCACCGACAGGAAGATGAACCCTAGTRACGGTGATGCGAGTATCATCATCGCCTTATCGGTTACGACAAAGCCTGTACAGTTTT…
Ta#S12923308	1745	A	W	H	RSL65	1g18360	07g47100	02g042190	59.7643	0.268293	0.351351	0.763602	ACACCATCCACTACTACTGGCGCAAGTTCGACGACGCGCTGATGCGCCCGATGTTCGGAGGGCGCGGGTTCGTGCCCTACTCCCCAGGATCACCCACCGATCCGAACGTACTCGTGGAATGAACGTCGCGAAGAAGCAACGGAGAAGCCATTACAGCTTCAGGAGACACTCTGAACTGTAACAGGAAGGGAAGGAAGTGTCACAGCTTCAGAAGAACGCGAAGTCTCCGGTAATATTATAGCGTTTGGCaGACTCGGAAGGCTGAAGAAGGCGGCCCTCCGATGATGGTTCAGATGAACGGTTGGTTGCGGCACCGACAGGAAGATGAACCCTAGTRACGGTGATGCGAGTATCATCATCGCCTTATCGGTTACGACAAAGCCTGTACAGTTTTGTATG…
Ta#S12923495	468	G	S	H	RSL65	4g37770	09g38620	02g032640	16.1671	0.444444	0.111111	4	CGTCGCGCTCCTCTTCCGCCGCTCCTCCTCCGGCGCCGCGCCGCTCGCCCACAAGTCCGCCGCGGCCAAGCCCCTCGCAGCGAAGAAGGACCAGGAGCCCGACCCCGACGACGGCCGCCAGCGGGTCGCCCTCTTCTTCGGCACGCAGACCGGCACCGCCGAGGGATTCGCCAAGGCGCTCGCGGAGGAGGCCAAGGCGAGGTACGACAAGGCCGTCTTCAAGGTGCTCGATCTGGATGACTATGCCGCgGAGGACGAGGAGTACGAGGAGAAGCTCAAGAAGGAGAACATCGCATTCTTCTTCCTGGCGACGTATGGGGGTGGTGAGCCAACCGACAACGCCGCCAGATTCTACAAATGGTTCTCTGAGGGGAACGAGAGGGGTGAGTGGTTGAGCAA…
Ta#S12923503	456	A	W	H	RSL65	2g47360	01g50100	03g032000	57.7624	0.162791	0.4375	0.372093	GGTGGTCGGTTCGCTCGGGGCGGTGGGCAACGGCGTGTCGGAGCCCCTCATCTCGGTCCTCTTTGGAGACGTCATCAACTCCTTCGGCGAGAGCACGACCAGCACCGTCCTCCGTGCTGTCACCAAGGTTGTTCTCAACTTCATATATYTGGGCATTGGGACAGCAGTTGCTTCCTTTCTTCAGGTGGCATGCTGGACAATGGCAGGAGAAAGGCAGTCAGCCCGCATCCGTTCTTTGTACCTRAAATCaGTTCTGAGRCAAGATATTGCATTCTTCGACACAGAAATGACAACTGGYGAAGCAGTTTCTAGAATGTCTAGCGATACGGTCATAATTCAAGATGCTCTTGGTGAGAAGGCAGGGAAGCTTGTACAACTTACATCTGCCTTCTTTGGGGG…
Ta#S12923835	338	C	Y	H	RSL65	-	-	-	6.74641	0.111111	0.108696	1.02222	TAGCGGCGACTGCTACGCCGGCGAGTGGGCCGGCGGCCAGAGCCACGGCATCGGCGCGCAGACGATTTCACAGACTACCCGTAAGAGCAGAGCTGATCGATGTTGATTTTATTCCAGAGTTCAGTTCGATCAGACTAGTAGCTAGTATTCCATCCCATCGTTCTAAGTAGCATCGCTGTTAGCTTGAGCTCCATTGTTCTGTTAGTATATGGCTTACGATTGTGCCCTGYTAAGATTGAGGTGAAACTTyTCATGATCAGCAACATTCAGCTTGTTACAGCTTTGCTTTCATTACCTTGCTTGTATTTGGTGCCCCTCTGATAATTTCCCCTTGGAGAATCAATTTGATTTTGATGCATTGCAGAAAAAAAA
Ta#S12927349	352	G	A	S		-	-	-	14.7113	0.259259	0.162791	0.627907	AAACGTGTTCGGATAGGCAGGTTCCGCCTCCCATCAGACCTGGGAATTGGGAAGATGGTTGAACTTAAAGAAGCTGACATCAAGGCACTAGATGGCAACAGCTAGTAGAGTGCGCGCCTGAGTTCATGGGCTTCGTTTCCGAAAGCGGTGTGGACGGGTGGATAACATATATGCCGTACCTCCTGTGGCATAAGGCACGACTACTCTGTGCCTGAGAGGCCTGCGATTCTGCTATCATAGATGTCAAATnGGAAACTAATGGTCAGGTTCGATAGGCATGCCTTTGTTTTCAAGAACACATGAACTGCTTCGCTGAAGAATCTCCAAGATCCTACGTGCCAGCAGTGTTCGCTGGAGTTTTGGGATATGTTCAGCTAGGCTTGCTAGTACTGTAGTAGA…
Ta#S12928845	207	C	S	H	RSL65	-	-	10g003050	2.70327	0.0526316	0.166667	0.315789	CGGCACGAGGCGGCCATCTACTTCGCCAACTCCACCTACCTGGTGGAGCGGATCATGCGGTACCTCCGAGAGGAGGAGGAGCGCGCCGCCAAGGCCAACCTCTGCGGCGTCCGCTGCATCGTCCTCGACATGAGCGCGGTGACGGCGATCGACACGAGCGGGCTGGACGCGCTGGCGGAGATGAAGCGGGTGCTGGACAAGCGGGGsATCGACCTGGTGCTGGCGAACCCGGTGGGGTCGGTGACGGAGAGGATGTACAACTCGGTGGTGGGGGASACGTTCGGGTCGGACCGCATCTTCTTCAGCGTCGCCGAGGCCGCGGCGCCGGCGCCGTACAAGGCGCAGCCCTAGACGCCGCCATACACCAGCAAGCAGTAGGGTGCATAGATGAAGAAGAAG…
Ta#S12931414	276	T	W	H	RSL65	1g09810	-	-	12.0613	0.568182	0.396226	1.43398	CTATTTCTTACAACACTCATCCAAAACTGCTCTCTACTCATGTTTTCATACATTAAAATTACATAGTTCCTGTCAATATCTGTTTGACCCAATCGACAGAAGGAGGTATACAAACTTTCTACAATGTTTGTCAGCTTTCAAGCCCAAATAAATTAGCCAAAATTAGTTTCACCGCAACCAAAAGTCAAGCTTCATGCTATCTCGAGCACAGCTTTCTTAGTCCTAAAGTTAATTATCTCTGGCTTCTTTtGGAAGCATTTCTCGTCTCCATAACCGTAAAGGAAAACTCCAAGCTCGAGGTCTTCGTGAGAAAAATTTCAACACCTCATCRATCAAAATTACAGGGAAGGATAGGTAAAGAACAACTTTCCACTCAGCCAAAGTTAATGGAGACACTGA…
Ta#S12931453	507	A	R	H	RSL65	-	-	-	8.91534	0.5	0.697674	0.716667	AGCCAACACCAAAGCCACTACACCTGCGCATTATCATCATCATCATCATCTCCAGACCTAGTTGTTTCAGATGCCGCCGCTTCCCGACGACTTCCCGTCACCCCACATCGGCTGCTGCTGCTGCTGGGGCTGTGGATGGAGCTGGAGCTGTTGCAGCTGGTGTGTCGCTAGCAGAGACTGCATGGACTGGTTGTTGTGGAACATCTGCTGGTTGCTTCCGAATTGGTGTGGCGCCTGTGACATGCCGCCaTAGTTCATCAGCATCCCCCCACCGTTGCCCGTCTGGCCTG
Ta#S12932831	395	Y	T	H	LDN	4g10720	-	04g027120	16.0434	0.282609	0.34375	1.21635	CTCTCATACGCTAAACCAAGTAAGCTTACAGCTGCATKCTGCGACTTGGCCTCCGCTGGATCACCTGGTTTTGACAGAGGTTGCACAAAGCTGACTGGCCCTTGAGACGGTTCATTTTCACCTTCAGGCGTAGACATTTTCCTCACAGAATCTTCTTGTTCCTGCTTAGGTCTATCRCCCTCTGCTGTTTGTCGAGGGCTGCTGACTTTTGCTCGCTTTGGTTTGATCTCRACAATCTTCTTCAAGAGAyCACGTTGCCTTATATCACTTTTGGGTCTAGGCTCGACSCGAAGAGCCGCRGGAATAGGAGGTGCAGAATCAGCTAGAACTGCTGCTTGCTTAAAGGCAGCAAATGCCCGCTTCTCTGTACGACGGAGGAGACGCTCTGCATCTTCCTCA…
Ta#S12933326	472	Y	T	H	LDN	-	-	04g020200	4.93486	0.35	0.4	1.14286	AGGCGCACGTASGGGTAGCACAGCGCCGACAGCGGGTGCGCCGGCTTGGAGAAGGACACCACCTCGTACCACACCCGCTCCTCCGCGTCCACCTCCACCGAGAACCGCTCCTCCCCGGCCAGCAGATGGCCCTGCAGGGTGCCGCTGCCGAACGCGAACACGCCGCCTTTCCCGCGCTTGCCGCCATTGTACTTGTCGTCGGTGACGTAGGCGATCTGCAGCGGGAACATCACCCAGGGGACCACCTCCtTGTAGCAGATGCAGAACCTCGCGCCGATCTTCACTGGCGTGCCCGGCTCCGCCTCCGCCCACCCCAGCGCCAGATGCTTCCAGGAGAGGAGGGCCGACTTGGCGTGGCGGAAGGTGTCGGC
Ta#S12933467	143	Y	T	H	LDN	5g20540	04g51160	04g030820	39.7445	0.203704	0.26087	1.28063	GCGAGCCTACGACCACGAGTTTCGCGAGCAGAGCGGCAGCCCACCAAGCAGGCTCGTCATCTTCGGCGATGAGYTCCCGCGTCGCCGGATCCGTCCTCCTCCGCCACCTGGGCCCGCGCGTCTTCGGGCCGACCACTCCKGCyGCGCAGAGGCCCCTGCTTGCCGGAGGGGAAGGGGGCGCCGTGGCCGTGGCCGTGTGGGCGCGGCCGCTGTCCACCTCCGCCGCCGCGGCGGCGAGGGAGGAGGCGACCGCGTCCAAGGACAACGTGGCGAGCACCGCCGCCGCGACGGCCGAGGCGATGCAGGCCGCCAAGGCCGACGCTGTGCAGGCCGCGAAGGAGGGCAAGAGCCCCGCGGCGAGCAGCTACTGGGGCATCGTGCCTGCCAAGCTGGT
Ta#S12933467	140	K	T	H	LDN	5g20540	04g51160	04g030820	39.7445	0.233333	0.269231	1.15385	GCGAGCCTACGACCACGAGTTTCGCGAGCAGAGCGGCAGCCCACCAAGCAGGCTCGTCATCTTCGGCGATGAGYTCCCGCGTCGCCGGATCCGTCCTCCTCCGCCACCTGGGCCCGCGCGTCTTCGGGCCGACCACTCCkGCYGCGCAGAGGCCCCTGCTTGCCGGAGGGGAAGGGGGCGCCGTGGCCGTGGCCGTGTGGGCGCGGCCGCTGTCCACCTCCGCCGCCGCGGCGGCGAGGGAGGAGGCGACCGCGTCCAAGGACAACGTGGCGAGCACCGCCGCCGCGACGGCCGAGGCGATGCAGGCCGCCAAGGCCGACGCTGTGCAGGCCGCGAAGGAGGGCAAGAGCCCCGCGGCGAGCAGCTACTGGGGCATCGTGCCTGCCAAGCT
Ta#S12933475	923	C	Y	H	RSL65	3g56020	02g57720	04g037800	22.5575	0.15625	0.138889	1.125	CAAGCGCAGCGCCAGAGACTCCCACGTCCCCATTTTGGCGCCGCTTCCGATCGGGTTCGCGGTRTTCCTGGTGCACCTGGCGACGATCCCCATCACGGGSACCGGCATCAACCCGGCGAGGTCCCTCGGCGCCGCCATCATCTACAACAAGAAGCAGGCGTGGGACGACCACTGGATCTTCTGGGTTGGTCCGTTCATCGGCGCGGCGCTGGCGGCCATCTACCACGTGGTGGTGATCAGGGCCATCCCcTTCAAGAGCCGCGACTAGTCAATCCAGCAGCCTGCCGACCATGGACGGGTGGAATCTTATCGCTGTTCATCGTCGATCGATCATGTGGTGGTGGTTGCCCGTGCGTACGTGGCTCATTTCGCACGCTGTAATTCTCTATCTACCGTCCT…
Ta#S12934932	219	K	G	H	LDN	2g48930	05g45340	09g026400	3.1198	0.1875	0.0909091	0.484848	ATTCTTCTACATGTTAAAGTTAAACGATGTACAGAATGACCTACATTCTTACAGGTTGCTACAATTACAGAGAATCAGCCACAGAGATCAATTTAGCTCCATGAAAAATCTGGTGGGCCTCAGCGGCGGCATGTTATCTTGGAGATTTCACTGAAATGCACCTTCCACACAAGACGAGTCTTGATAGGGCTCGCGATCTTCGAGTCCTTATCTTCAATkCTGAGAGCTTCCGTCTAGTAGTGCTYGAAGCTTTCCAACAAAGCAGACTCGACCTAGGCTCTAATCTCAAATTCTCTTGCTCTAACTTTTCTGTTATTGACATGCCTTTTTGTCTTGACCAGCCTCCTTGTTGAGAACAAGCTTCCGCCTTGTTAATAACATGAGCAAGAGATACCTTAC…
Ta#S12935914	394	G	R	H	RSL65	-	-	-	10.5821	0.37931	0.30303	1.25172	GTCATTATCCTTTGATGAAGAGGGGCCGGACTTGCGGGTTAGTATCATCAGCTTAACAACACAGGACCATTTGTCCACTCACCCGCCGCGCCCGGCATTTCATCTTTTATATGGCCCGCCTCCAAATTCATCTCTTTTCTATGTCACCTGCTCGTTCTCGTTTTGGGGCGGCTCGGCGTAGTCCTGGCCGCCGTGGTGGTCGCGGACGTCCCTGAACATGGAGAAGAAGGAGACTATGCCGTCAGAAGCgCCGCCTCCTAGCAACCACAGCAAGAGGGAGCCGAACGGGTTCAGGGAGCCCGAGGCTGCGGGGGCGTTGCCGGCTTGCTCGAGATTTTGATCCTCGTACTGGAGAGGGTTGGTGGCTGCTGATCGGCGTTTTCATTGAGTTGCTGGGCC…
Ta#S12936160	447	G	K	H	RSL65	5g10080	-	01g008150	7.43109	0.263158	0.666667	0.394737	TCCCCCTCCAGCAATACATTGCAGGCAACAATTAATCATCACCACCTCCTCCATCGTCAGCCTCCATGGCGTCATAATCATCTCCATCCGCTTGATGGTCCCCAGCATCGTCKGCGTCCATCACTTCTTGCCTTGCAACYACTTCATTGATGGCTTCTACTGCCTGTGATATCCTCGCGTCTGGAACAGGTCTTTCCACCTTCATGGATTTGAAACTATCCTCGGYGAAGAACGCAGTGAATGGCTTTGkCACCTTGAAATAACGGTTTCGCTCTTTGGCACTCTCAACAAGGTTGGTCCAGTGTTTATCTTTCTTCAATGTTGAAGCGGAACCTATTACWAGTACAGCAGATCTAGCTCTGGTGATGGCAACATTCATTCGCCGAAAATCAGAAACAA…
Ta#S12938001	55	Y	T	H	LDN	3g41980	08g43090	07g025270	23.2704	0.193548	0.140351	0.725146	CCTCAGCGGAGAGGAAGGACGGAGCCAAGTCTCGGCATTGTCGCAGCTTGTCCAcGGACAGCTTCATGGGGAAGCTCAACTATGCCACGGGTGACGATTCACCAAAGCTACCACTGCCGTCCCCCAGCGGTGGCCTTTCCAGGAGCGGGAGTGGGTCCTTGGAYGGTGGTGGTGCTGCGTCACTGTTTGGTACCGAGTTCGCCAACGGGGAGTTCACTGAGGCTGAGAAGAAGAAGATCATGGCAAATGAACGCCTSGCAGAGATAGCTTTGACAGAYCCTAAGAGGGTCAAGAGGATTTTGGCAA
Ta#S12938922	54	R	G	H	LDN	-	-	-	13.1632	0.0574713	0.0222222	0.386667	GCAACTGNNGAGGAAAGAGGAGAGACGGAGAGACGGAGTACGCGGCGGCGAAGaCGATGGCGACGGGAGGGAAGGGGCTGAACGCGACGGGCGAGTTTTTCCGGCGCCGTGACGGATGGAGGARGCACCCTATGGTGGGGAACCAGCTGCGCCACGCCACTCCGGGGCTMGGCATCGCCATCGTCGCCTTTGGGATCTACCTYGTCGGGGAGGCCGCCTACAACCGCCTCTACCACCCCGCCGAGCCCGCCCACACCCGCCACTAGATCGCCCCCAGAGGTAACCGGCCCGTGTGGTCTTCACTT
Ta#S12939557	307	R	G	H	LDN	-	-	-	6.08373	0.272727	0.1875	0.6875	GCGTCGGCGGCGGCGTTCCACGCCCCATTTTCAGTTTCCTCTGCTGTGCAAGTTCATACCCACTAGATGGGGAAGGCAAAGCGTGCATCTATATTTATCAGGCTCGTCTCAGCAGCCGGAACTGGATTTTTCTACGTGAAGCGCAAGAATCCTCGGCGGATCACAGAGAAGCTTGAGTTCAGGAAGTATGATCCGCGTGTAAACAAGCATGTTCTATTTACGGAAGCCAAGATGAAGTGAGACGCTGCAaCCTTTCTTTCTTACCATAAGACCTCTACCGTTCATTTTGGTCGAAGACGATGATGCTACCTTTATTTTAGCGGGCTCTAGATAATTTAGTTTCATGTAAACAACTCTAATGAGCACGTTTTGATCTCGTCAGCACCGAATCAGCATGGA…
Ta#S12940574	160	T	Y	H	RSL65	-	-	-	6.45919	0.181818	0.277778	0.654545	TACTACCTCCGTTCCCAATGTTGTTTTGGGAAGTCAAACATTACATTATGAACGGAAGGAGTACAATCCAAAAAGGCCCATGGGTCCATCGCTTAGTTTATCAGACAACTAGCAAAATAACACGAGACACTCCTCCGCATCCATAATATATCCCACACAtAGAGCTTGTCGAATTACACAAACACATGTTATCTCAGTGTCAGTTTTCCTTGTTATTCTCTTTTTTATATTTCCTTTTTTCTCACGGATAAGGAACTTGCAAATTTACCAGTTATTTCCTCTCTTTCGAATCACTTGCTGGACTCTGCAGTTTGTGGTTCTCCTCTGAAGGTGTGACCACAACGTCTGCGTCACTGAACCCAAGCTCTGACATATCTTGCTTCGCCATCAGGTTTCTCT…
Ta#S12940659	123	G	R	H	RSL65	2g46760	05g48030	09g027820	24.4464	0.366667	0.423077	0.866667	CTAACGAACCCCTTGCGATTGCGCATAATCCAGAGACAAGACAACCACGGTTGCACAGGAACACTACTGGATGAACATCCAGCTTACAGTTCATCACTAGCAAAAGGACGCAGTGTGTCAGAgCCTACCCACTACAGGCACATGGCTRACCAATGTGAGTTTTTGGTTATAGTCTAGTTTAGTGGCGCAMCAGAACAGACGGTTCAGGTAGCAGCAGCATCCCAGGAAGCCATCTGATATTGCAATCTCACCTAGAAGGCATGCAGAYCAAAATTTTGGCATTCCCAAGTTTTCAGACCCGGTCAAAGATCTGTGCTGGCCTTGCTCCCTTCGCCTGTAGGGTTTTCAGGTACAGCTGATTGTGGTTGATCTTG
Ta#S12944587	432	W	A	H	LDN	-	06g51500	10g031250	10.0373	0.117647	0.207317	1.7622	GCTTATCTTTCGTGGCCAACTGCTTGCCGACATCGGACCGGAAGCAGCAGTTGATGCTGAYCGGGTGTATTTGGCTGCRATCGAYAAGTTTGATGCCATGTTATCCAAAAGCAACACYTATGCTCCAGAAGCTCTCTACAGATGGGGCAGCGCGCTGCAGCAGCGGTCCCAGCTGCGGTCTCGGAACAACAAGGAGAAGATAAGGCTGCTGGAGCAGGCAAAGAGTCTTTTTGAAGACGTTCTGTACGCaGAGGGTAACAACAAGATGGTACGGGAAGCGCTGTCGTCGTGCATATCAGAGCTTAACTACCATGGACGATGGCTACAGTGAATTGGCCATTAGTTGTGTGCTGTATTAGGATTGAAGACAGAGATGAGTGAAATAAGATGAAGCAAGCT…
Ta#S12946761	394	C	Y	H	RSL65	-	-	-	2.48666	0.326531	0.368421	0.886297	AACCGTTCAAACTTTATCCTATACCCCCGATATGCATCGTTTTTCTCCACAAACCAATGCACGACCCTGTAGAACTCGGCGCCTAGCTTGCCGTAGCAGCACCGACTAGACACTCCCATCGCTAATCACCGCCTCGCCGTGGCCGCTCGCCGTCTCGCCAGATGCAGCGGAGGCCCGTCAAAACAAATATGTCCCCAGCGGTTCCACTGGCCGTTGGGCTCTGGAAGCTGGTTGCAACATAATAAATTGtTGGTTCCAGCAAACAAATTCTCTGGTTCCAGCAATAACATGGATCCGGCAAAAAATCAAAAGATGGGATGGTGGCAAAAATCAAAGACGGTGGCAGCAAAAAACACAGACGGTGGTAGCAAAAAATTGAAACTGGGTTTCAGCAGCAAA…
Ta#S12946939	141	A	R	H	RSL65	4g03740	-	-	25.4266	0.147059	0.42	0.35014	TAATATGTGGTTATATACATGATAAAAAGAATATCACAAATTATAGTAAACACTTTCGAATAAGAATCTAGTGCTACCAATTTTATGCCATATAAACCACATGTTAACAAAGTAATTCTTGGTCAGAGCCTTGTCTTAACrAAACCTAATACGCCTTATGTTTGAAACGGAAGGAGTGTTTCATAATGTCAGGTAGTATCACAAATCATAGCCAGGTAAAGCGCACACTGGCTTTTTTCACGGAGAGGTGCCGGGGATTTATTCCAAAACATGCTTCTTCAGTCAATCCGGTCAGTATAAGCTTCCTGAGCGACGCAGGCTTGSTTCTGGCCTGATGGGCTCCCCAGTGAAGGGATCAAACTTGTAAGGCTCCCCTGTGTAGGGATCAAACC
Ta#S12947401	441	G	R	H	RSL65	-	-	-	16.9891	0.633588	0.657895	0.963053	TATACCCCCACCCCCACCACCACCACCAGCCCCCRAAACAAATTTACATCTCCTTATACCAMACCATTTGTACCACCCCCAACCCAATCCCATCACCCCCACACCCCAACAAAAACCAAGAATCCAACTGACACCACTACTGCTGCTTCCACAGAATCTAAATTCAGCTAAAGATCCTTATTTTGGCGCCGGTCGACGGCGACGCCGGGAAACGTTTTTTTTTACCTACCTAGGCTGCGGGCGCGCCGGaAACGACTTGGCGTGCCTCATCTGCGGGGTCTGCTTCGGGGTCGACGAGCGGGTCAGCGTCTGGGAGCGCAGCACCATGTCCACCATCGACGTCGTCTGGTAGGCCTG
Ta#S12947612	177	G	A	S		-	-	-	4.15129	0.384615	0.277778	0.722222	TTTAACGATAGAGCACATCCATGTCCTGTTTTAACCTCAAATACTTTCAAGTCAAGCGTCGTACCGATTCATGCGGTGACAATATGCAGGATAATAAAGATAACATGGTCCATGGCACATTCCTAACAATTAACTCCACTACAAAATTCAGTCTAGAGAAAGTTCAAAATCATGACgACGACACAAAGACAATGAAACACGGCAAGCCGAAACACGGCTTCTAGGACGGTTTTCGCACTCTACTCCTCCTTGATGGCGCCCTTGTCGCTGACGTAGATACCATCCAAGAACTTCCCGATATCCTTGTTCTTGACGTGGCATTTCTGGTTGCTGCTGTTGTTGTTGCAGACGAGGAGGGGACCAGCAGGGGCACCTTGCCGGCTTGGCCGCCAGAGCACC…
Ta#S12949091	149	C	Y	H	RSL65	-	-	-	16.969	0.368421	0.68	0.541796	CTAGAAGCATNTACCAACAATGCACTCCATGAATGGTACACAGGATAACATCAGGTCGAATTATTCAAGATATACCTAACATGATTCAAGTAAACCTAAGTAATGGAACATCAAATATCTAAGGACGCGAAAAAAACAGAAATGAATAcGTACAGCTGGGCCATCACATGGAGGTGACAATCAGGGGCATCCCATATTAGCCAAACCAATTTAGACCAAGTTGGTTAGAAGTCGGTGGTAGTTTTACTGGTTTCTGCCATGTTTGAGAATTTTTTCACCGTTGTTCGGGCGGCCACCAACTTCCTAGTRGCAGAGCAAACAAGGTCGGACCTGAACTATCAACACTTACTCTGCCCGTCATGTGATCATGTTAGAACGCAGGCTACTCGAATGAAYGCAT
Ta#S12950333	247	G	S	H	RSL65	-	-	-	5.69891	0.473684	0.315789	1.5	GAAGCATTCACCGAGTACCTCCCGGCGCACGATGAGCCAGTCGTCGTGGTGGATGAGGCGGATGACGAGTCCCACATGATGTACAATGCCAGCAGACAGGGCAGRCACTGCTACCTCAGCAAGGGGTGGAGAGAGTTTGCCRTCGACTATGACCTTGAAAATGGCGATTGCTTGGTTTTYCAGCTGATAGAGAGCGCAAAGTTCAAGGTCTACATTTTTAGAGCAAGCCCAGACTATGAGAGCGACgAAACTTCCGATGACTCTGAGGATGAACAGAAGTGAAGATGTGTGCTTCCAATACAATGTTCCATCGGAGGGCAGTTTGTTAGAGAAGCAATTTCTTCGATGAGGCTGGAGACTCGGCTAATGCAGTTTCGTGCTGGTTGCGTGTAGAGTCGC…
Ta#S12951658	472	T	K	H	RSL65	-	-	-	5.31043	0.318182	0.333333	0.954545	ATGGTGCTGTTGGCTTCGCCATATTGACTTGCAGTCACTTACAAATGTGGCAGAGGATTATAAATTTCCATGGTGTTGCCACATGGGTGTTATGGAAGACCATTGACATGCATACCATCCGTGGGCTCCCTCCCCAGATTGACATGATACGTATAGCGGGATGCATTGAGGATACTGACGGACTATTTCTATTCGTGGGCCATGATGTCTATATGGTTCAACTTAATTCAATGCAGTCTAGGAAACTTTtTGAAAACCGTGGTTATACTTACTATCATTCGTTCAAGAGTTTCTATCCGCCAGGCACAACCATTGCTGGTGCATGYGATGSAGCTGAAATGTTGCACGATACATAGGATGACTGTCTGGTTTGATGTTCTAATGTGCTGAAACGGTTCA…
Ta#S12951658	548	T	Y	H	RSL65	-	-	-	5.31043	0.384615	0.466667	0.824176	TGCCACATGGGTGTTATGGAAGACCATTGACATGCATACCATCCGTGGGCTCCCTCCCCAGATTGACATGATACGTATAGCGGGATGCATTGAGGATACTGACGGACTATTTCTATTCGTGGGCCATGATGTCTATATGGTTCAACTTAATTCAATGCAGTCTAGGAAACTTTTTGAAAACCGTGGTTATACTTACTATCATTCGTTCAAGAGTTTCTATCCGCCAGGCACAACCATTGCTGGTGCATGyGATGSAGCTGAAATGTTGCACGATACATAGGATGACTGTCTGGTTTGATGTTCTAATGTGCTGAAACGGTTCAGCAGGTGAAATTTCGTCGTCTCTTGT
Ta#S12951658	553	C	S	H	RSL65	-	-	-	5.31043	0.333333	0.5	0.666667	CATGGGTGTTATGGAAGACCATTGACATGCATACCATCCGTGGGCTCCCTCCCCAGATTGACATGATACGTATAGCGGGATGCATTGAGGATACTGACGGACTATTTCTATTCGTGGGCCATGATGTCTATATGGTTCAACTTAATTCAATGCAGTCTAGGAAACTTTTTGAAAACCGTGGTTATACTTACTATCATTCGTTCAAGAGTTTCTATCCGCCAGGCACAACCATTGCTGGTGCATGYGATGsAGCTGAAATGTTGCACGATACATAGGATGACTGTCTGGTTTGATGTTCTAATGTGCTGAAACGGTTCAGCAGGTGAAATTTCGTCGTCTCTTGT
Ta#S12954576	297	T	Y	H	RSL65	-	-	-	3.46356	0.710843	0.618321	1.14964	CCTTTGTGACAACTCTTTGTCCTCCTAATCAAATGGCACAGCTACTGCCCCTTATGGAAAAAGAAAGGACTCTGTAATACTCATAAATGTAAAAGAAAAACATCATGTGATGCATCTCAACCTGCGCAGAACAATGTAGAAACATACATGTTGTCTACATACTCTCATTGTCTAGCAAAGCATAAGTAGCTGAGGGACCCATGAACTGGTCGAGCTCGCACCATTATCTCCAGCGGCACGGTCAGAGCAtTGATCATCATTCTTACTCCAGTATTCAACATCAACAATGAGTCTGCACCTACACCTTGACATACCCCTGAAAGCGGTCAACCTTAGCCCACTGCAACAGAGTCATAGCTCCATGAGCAGATAAATTAAGCACTGCAACTGTAGGTGCAG…
Ta#S12955080	569	C	S	H	RSL65	1g11580	03g49480	01g010960	6.77883	0.181818	0.214286	0.848485	CCATCCCCTCGCASCCGCCGSCGGCGAAGTGGAACCAGAGCATGACGACGGAGGCGGCGAAGCTGAAGAGGAACTGCAGGATCTGCAGCTCGGTGACGGCGCGCTTCCATCGCGGCGGCCAGCGGAGGCCCAGGGTGCAGCAGAGGTAGTAGGCGTACATGACGACGTGCACGGCGGCGTTGGTGACGAGGGCGACGGGCATGAGCGACTGGCGCGTGGCGAGCCAGAGGTAGCACATGGCGATGACGAsGGCGTGGTGGTAGACGTGGAGCAGSGTGAGCGGGCGGCGGGCGACGAGGATCAGCAGCGGGGCGCCCCGCTCGGCCATCTTGGAG
Ta#S12955080	594	C	S	H	RSL65	1g11580	03g49480	01g010960	6.77883	0.214286	0.235294	0.910714	GAAGTGGAACCAGAGCATGACGACGGAGGCGGCGAAGCTGAAGAGGAACTGCAGGATCTGCAGCTCGGTGACGGCGCGCTTCCATCGCGGCGGCCAGCGGAGGCCCAGGGTGCAGCAGAGGTAGTAGGCGTACATGACGACGTGCACGGCGGCGTTGGTGACGAGGGCGACGGGCATGAGCGACTGGCGCGTGGCGAGCCAGAGGTAGCACATGGCGATGACGASGGCGTGGTGGTAGACGTGGAGCAGsGTGAGCGGGCGGCGGGCGACGAGGATCAGCAGCGGGGCGCCCCGCTCGGCCATCTTGGAG
Ta#S12955864	612	G	K	H	RSL65	2g41990	04g36630	06g017620	6.85892	0.833333	0.5	1.66667	GGCATCAGCAACCGGAAAATACACCAAAATCACAATACCAGCCATGGCAGCAAGCATCAGCACCAGGAAGGAGGTAAATACGAGAGTTTCATGGGCTGTTTCACCTGGCCATGAAACAACGGAGAGCCCAAGAAGTGTAGCTCGGGGAAGTAATATCATAGTGGCAAATATTAGCATGTATATCCTCCGTCGGAGCCCCTTGTTGATCACCAAAGACAGCATCTGTCCTCCAACAAACATCACATAAATkGCCAATATGATGTAGAATGCCCCAAGAAATATGCTGCTCAACAGCGGGTACGTTGCATGTGACATTGCCATTGTGGACTGTTGAGGCTGAATACCAGAA
Ta#S12958037	223	M	C	H	LDN	3g14000	08g02690	07g002090	38.1018	0.107143	0.0666667	0.622222	GCAGGNAATTCGGCACGAGGTGCTTCTTGAATCTGCAGAAGATACTGCACTGGACATATTGGATGCCTCAGATGAGCTGGGACTGTTCCTAGCGAGGGCAGTGATCGATGATGTGCTTGCRCCTCTGAACTTAGATGAGATTGGCAGCATCCTTCCACCAARSTGCAGTGGGGCTGAAACATTGAACATGGCACGCTCACTTGCCTCTGCCCGCCACTCAGGaGAGAGGCTACTGAGATGCTGGGGCGGCGGGACAGGATGGGCCGTGGAGGACGCCAAGGACAAGATAACAAAGCTCCTGGAGGAGTACGAGAGCGGAGGCGATGTAGGAGAAGCATGCAAGTGCATCCGTGAGATGGGCATGCCTTTCTTCAATCACGAGGTGGTCAAGAAGGCGCT…
Ta#S12959095	587	T	H	H	RSL65	-	-	-	22.8083	0.0625	0.0377358	1.65625	TGCCGAAGTATTGCAGAAGGGCTGTTGACTTTTACTGTCAGATGCTTTCGAATCAGATACCTTTGTGGCAGTATTTGCAGAAGGAACTTTCTTGAAGTATTTATGTTGTTTCTATTGCCAACTATGTACTTTTCCAGTTGCAACTTCATCATGTACCTTATAGTTCTGTAGTTGGTTTCATGTACCGAAGTATCTGTATTTGGCTACTTGGGATGTCGTCTGGTCTTAATGATAATGTCGAATGGTTTCyGGGCACTTGATCTCATTCTGGTTGCAAAAAAAAAA
Ta#S12959827	168	R	A	H	LDN	-	-	-	9.74006	0.5	0.454545	0.909091	GCGCACGTCAATTCTTCCTTCCAGGGTTCATGACTTTAGTGTTTCTATCATCAGGTGGTAGAAAGTTTTAGAAAAAACTTGATTGAACCCATGTTTCATGATCCCCTATTTGTGTGGGTAGCGTTGCTACATTGGGTGTATATCATTATTTTTGTGACAATGATTTAaATATTTGACCGCTAGCATACAATTTACTAGCGGGTACTAGTGTGTTATTGCTCTTAAAAAAAAAA
Ta#S12959915	428	T	Y	H	RSL65	-	-	-	221.668	0.823529	0.206897	3.98039	TCTTCATCTTTGTGTTGGTCATCGCGTACCACTTTGTGATGGCAGACCCGAAGTATGAGAACTGATCGCCTTTTGTTTAGCAATGAGACCGTATTATACTYGGAGCAAATAGGGAAATGTGTCKGTTAATGGTAACAGAGCGCTTGACAGATCTTCTTAAGTGCAATTACCTGGCATTGTGACTTGAATCATGTTTAATCTGTTGAACAAGTGAACTGTGGAGATTTCGAAAGATCGATTTACTATCTGtCTATGTTGTACCCTGCTTGTTATTTGCTGTTTGATTATGTGATCTGTATTGCCTTTGGGGTTGCAAAAAAAAAA
Ta#S12962242	373	S	C	H	LDN	-	-	-	8.0994	0.0769231	0.461538	6	GTTCGTCACCGATACAGGCTGCTGCCGCTGCAGGCGCAAAAACCATGGTCGCAACGCAGCACCACCAAAAGCGCAAGGGGTTCAAACAAAAAACACAAACCCATATATGTCACTGGCTGGCTGGCTGGCTGTAAGTAATTAAGCGGTCGGTAATTTTCTTTCGTTCTTCTGGTGGTGGCGGTGGGGGTGGTGGGGTCTTGGCCTGGGGGGAAAGAGGCCCTGTCAGCCGGCGAGGATTGACCCGGCCCTgGTCTTGSGCGGCCGCGGCGGGGAYTCCACCTCGCCCAGGGACGGCGGCCTCTGCGACAGCTTCTTGGCGGACGCGCTCTTCTCCTTCCTCTCCATCTCCTCGTCCGCCTCCATCTGCTCCGTCCTGCACTCCTCGCTGCAGAACGCGAT…
Ta#S12962242	380	S	C	H	LDN	-	-	-	8.0994	0.0833333	0.478261	5.73913	ACCGATACAGGCTGCTGCCGCTGCAGGCGCAAAAACCATGGTCGCAACGCAGCACCACCAAAAGCGCAAGGGGTTCAAACAAAAAACACAAACCCATATATGTCACTGGCTGGCTGGCTGGCTGTAAGTAATTAAGCGGTCGGTAATTTTCTTTCGTTCTTCTGGTGGTGGCGGTGGGGGTGGTGGGGTCTTGGCCTGGGGGGAAAGAGGCCCTGTCAGCCGGCGAGGATTGACCCGGCCCTGGTCTTGsGCGGCCGCGGCGGGGAYTCCACCTCGCCCAGGGACGGCGGCCTCTGCGACAGCTTCTTGGCGGACGCGCTCTTCTCCTTCCTCTCCATCTCCTCGTCCGCCTCCATCTGCTCCGTCCTGCACTCCTCGCTGCAGAACGCGATGTCCCCT…
Ta#S12962298	332	T	Y	H	RSL65	3g05370	-	-	4.84439	0.142857	0.615385	0.232143	AAGCGACTGGGAGCAAATGACTATAACTTGCATGTGACAAGATGGAATTGATCTATATCTACCATCCATCTTGTCATCTTGAGAGGAAGTGTTAAACCGGTATGGACCCTGCCCATCTGTCTTAGGCCCATAGGGGGGCCCAACCCATGAGCTGGTCGTTCTCTCCTCCCAGGCACAGCAAAACACACACACACACCACGGTACGCATCTCTCACGGACAACATGGAACCATTTCTCTAAATTCTTGAAcAGTCCTTGCATGAAGGCAACACTAGAAGCTCCGTTTTGATTAGGCAGCCTTATCTGAAGAACAAATGAAGGTCAAGCCAAGACCCATCACCCAGAAATCATGACAAYTSATAAATCACAAGAAATAGTTTATGTCATATTCCTCAGTTA…
Ta#S12962342	483	A	R	H	RSL65	1g48440	06g06820	10g004460	14.5261	0.413793	0.207547	1.99373	AGGCCTCTTGCCCTTCAAGAGACCCATGAGATGCTCGAAGACGTGGGGGCCGCCGTCGCGAAGGCCGGAGTGCGGGTACTCGTTGGTCACCCACAGCCGGATCCYGGCGATCTGGGACGCCGTCTCCTTGGCGATGTTGAAGTTGACRTACATGTCCTCGTAGTACACCGCRGCGGCCACYGGGACCTTGTTGTTGTTCAACACGCTGATATCATACAAYGGAGGCCAGTCCTCCTTCTCAGCTAGCAAaTGTGCAGCCTCCTTTAGGGGCCGTAGAGCATTGATCTCATCGAAAAAACAGGGAAACACCATCTCTCCAGTAAGAAACACAGGACGGCCTTCTTCTGTAGCCTTAACAGGATCAAACAAACTTCCATTTTCATTGAAAATCTTGTCGGC…
Ta#S12962528	267	C	M	H	RSL65	2g17230	05g48060	09g027850	10.2004	0.375	0.285714	1.3125	ATGCCTTGATGCATTATTGTTGATTGATCTATAATTGTCAATCTTATGAAGCTGGCAACAATGGGCTACTGTGACAGACCAGGTTCGTGTCACTGTCAGGAGCCACATGGAATTGGCTCCCCTGAGGTTTTTCAGTTACATCATATATGTACAGCCTATGTATAGAAAAAGTAACTTTGAAGTGATTCAGTAGAAATCACTCTTCCCACCAAACTATCAGAGATTCTTTCTGCGGAATTTCTGGTGGTTcCTCCACGACCACGCGAGCAAGAAGATCACGAACGCTAYCCCCGCCGACCTCCAAAAGATGATCAGCCAGGTAGGCATCGGATCATGAAAAAGMCCATGCCCAAACTTCATGCAGATAAGAAGCTCCACTATGCATATGGCTACAGAGAG…
Ta#S12964737	179	C	Y	H	RSL65	2g09790	01g16040	03g010360	7.3096	0.333333	0.181818	1.83333	GAGAAGAAGGCCTAGCTTCCTTCTATGGGGGCCTTGGTCCATCTCTTATAGGAATTGCACCTTACATYGCTGTAAACTTCTGTGTTTTTGACCTAATGAAGAAATCCGTACCGGAGAAGTACAAGAGTAGACCAGAGACTTCTCTAGCAACTGCTCTTCTTTCAGCAACATTTGCAACyTTGATGTGCTATCCGTTGGACACTGTTAGGAGGCAGATGCAAATGAAAGGCACACCATATAATACAATTTTCGATGCCATTCCAGGCATTGTGGAGCGTGATGGTCTAGTTGGGCTATACAGAGGTTTTGTGCCAAACGCGTTGAAAAATCTACCAAATAGCAGCATTAAACTCACCGCATTCGACACAATGAAGATCCTGATATCTACTGGGCAAAAGG…
Ta#S12964737	68	T	Y	H	RSL65	2g09790	01g16040	03g010360	7.3096	0.380952	0.3	1.26984	GAGAAGAAGGCCTAGCTTCCTTCTATGGGGGCCTTGGTCCATCTCTTATAGGAATTGCACCTTACATyGCTGTAAACTTCTGTGTTTTTGACCTAATGAAGAAATCCGTACCGGAGAAGTACAAGAGTAGACCAGAGACTTCTCTAGCAACTGCTCTTCTTTCAGCAACATTTGCAACYTTGATGTGCTATCCGTTGGACACTGTTAGGAGGCAGATGCAAATGAAAGGCACACCATATAATACAATTTTCGATGCCATTCCAGGCATTGTGGAGCGTGATGGTCTAGTTGGGCTATACAGAGGTTTTGTGCCAAACGC
Ta#S12964838	313	G	S	H	RSL65	-	-	-	3.59576	0.153846	0.315789	0.487179	TCCCCCATCTGCACCGGTGAGTGTCCTTCCCCCACCCCACCCTCTTCCTCGTCTTCTCCTCAATCAGCTGCAGGGCGGCGGACGAGCGGCTGCGAGGCGACGGTCGTGAACCTGGGCGGCGAGCCAGCGCTACTTCCGCGCGAGGATTGGAAGCCAGCCAACGGCAGCCACACCTGAGCGGCGGCAGCATCAGCTTGCCTGGGCAGCGGCAGCGGCCAGAGAGGAAAGGAGCAGATGGCGTTCAGTATTsATGGATGCGTTCAGTATCTTTGCTTGAACTGAACGCAAAATTAACTAAGATGCGTTCATGCCAAACTCAACATGTTCCTGATGCTTGCAGTGAGATTTTTTTTTGTTCATGCCTGTAGATTTTTGCCGGATGCGTTCATGCTAAACTCA…
Ta#S12964909	300	Y	C	H	LDN	-	-	-	10.4641	0.357143	0.340426	0.953191	GCCGCCTACACGTACGGGCCAGGGTCCAACCCCCGAAGCCAGGGCTAGCCGAGGCCTGTCTGAGCAACGGTTTTCCGCACTGCTGCTTATCCGCTGACGAAGAACTCCCACYAGCCCCAAATCCCAGCGGAAGATGCAGGCCAAGAAGCTGACGCTSCTGCAGACGGTGGCTGCCGCCGGAGTCTTCTCAGCCGTCTCCTTCTGGTACGGCTTCATGTTTGGGAGGGAGTCTGCGCGGCGCGAGCTTGGyGGCATCATCGACGACCTTCGCAGCGGCTCCACGGCCACCTCTGCCGCGCCCTCCCCCGACTCCCACGCTCACCCCAAACCATAGTGCGATCCTGCTCTAAGGAGGTGGGTATTAGAAGAGTTGCCAAACAGTTCTGGTAAAAAAGAAAC…
Ta#S12965097	270	K	T	H	LDN	3g12630	08g45030	07g023730	4.85003	0.0789474	0.025641	0.324786	CTCCGTGGCGCCGCGGCCGGAAGGGTACAAGACGTGCGTCGGGGAGCGCGGGGTGCAGCTGTCGGGAGGGCAGCGGCAGCGGATCGCCATCGCGCGAGCGCTGGTGAAGCAGGCGGCCATCATGCTGCTGGACGAGGCGACGAGTGCCCTGGACGCCGAGTCGGAGCGGTGCGTGCAGGAGGCGCTGGACCGGGCCGGGTCAGGGTCAGGGCGAACGACCATCGTGGTGGCGCACCGGCTGGCCACGGTtCGGAACGCGCACACCATCGCGGTGATCGACGACGGCAAGGTGGTGGAGCAAGGGTCGCACTCGCATCTGCTCAACCATCACCCCGACGGATGCTACGCGCGGATGCTGCAGTTCCAGCGCCTCACGCCCCACACCCTTGCCGTGCCCGG…
Ta#S12965097	294	S	G	H	LDN	3g12630	08g45030	07g023730	4.85003	0.0333333	0.05	1.5	GTACAAGACGTGCGTCGGGGAGCGCGGGGTGCAGCTGTCGGGAGGGCAGCGGCAGCGGATCGCCATCGCGCGAGCGCTGGTGAAGCAGGCGGCCATCATGCTGCTGGACGAGGCGACGAGTGCCCTGGACGCCGAGTCGGAGCGGTGCGTGCAGGAGGCGCTGGACCGGGCCGGGTCAGGGTCAGGGCGAACGACCATCGTGGTGGCGCACCGGCTGGCCACGGTTCGGAACGCGCACACCATCGCGGTgATCGACGACGGCAAGGTGGTGGAGCAAGGGTCGCACTCGCATCTGCTCAACCATCACCCCGACGGATGCTACGCGCGGATGCTGCAGTTCCAGCGCCTCACGCCCCACACCCTTGCCGTGCCCGGACCCTCTGCATCCAACGTTTGATA…
Ta#S12965570	196	R	A	H	LDN	1g34190	06g48770	10g028960	14.9531	0.269231	0.09375	0.348214	AGGAATTCGGCACGAGGAAAAGTCTAAAAACTCCTTCCCCTTTTTCTCCCACGGAGAAACACATACCCCAAACCGCTTTCCGGCTTTTCTTTTCTCTCCTCTCTCGCGCACGCGTCGGATCCCCGGCGCCGGGGGACTCCGCCGGCTCACTCCCGCGACTCGCGCGGGCAGAGTCCTGCTAGGAGCCTCGAGCAGaGCTGACCACGGCGTGCCGGAATCTTCCGTCGTCCCTCCTCCTGACCRGCTGACTTCCGATGGGATGGGGAACCCTCATAACCAGGCGCCTCAAAGTTTTTTCCTTGGCGCTGTTCGTCTACTTCGACTACAAGGCTGTTCAGAAGAGAGTCCAGTGGGTTAGCGCTGTCAAGAAGAATGCTATATGGGCAAAGACGCACGAGC…
Ta#S12966377	310	S	C	H	LDN	-	-	-	11.3266	0.0714286	0.186047	2.60465	CTTGGACTGTCCTCTCTCCATCTCGGTGATTTGCGGCGGAGCGGATCGAGAGCAGGAGGGTCGCATAAGCATCGTCATTCAACCGACAGCTGGAGGGATGGATCGCCGGAGCTGGCCGTGGCGCCGCAAGTCCATCTCGGACAAGGCCCCCGCCCCCACCCCCACCAAAACCGACAGCTCCGCCTCCTGCCCATCCGAGACTTTAACTGATGAACAGGATACCACCCTCAAGAGTTCCCCGRAATCGCCsGAGGTCGCATCCRAGGAAGCACAGGACAACAGCAATGTGAAAGTCAAGGTGCTGAGCGAGAGGCTTTCCTCTGTGGTATCGGATATTCGTGCGAAAGATGATCTCGTSAAGCAGCATTCCAAAGTTGCCGAAGAAGCTGTTCTAGGATG…
Ta#S12966377	323	R	G	H	LDN	-	-	-	11.3266	0.210526	0.234043	1.1117	CTCTCCATCTCGGTGATTTGCGGCGGAGCGGATCGAGAGCAGGAGGGTCGCATAAGCATCGTCATTCAACCGACAGCTGGAGGGATGGATCGCCGGAGCTGGCCGTGGCGCCGCAAGTCCATCTCGGACAAGGCCCCCGCCCCCACCCCCACCAAAACCGACAGCTCCGCCTCCTGCCCATCCGAGACTTTAACTGATGAACAGGATACCACCCTCAAGAGTTCCCCGRAATCGCCSGAGGTCGCATCCrAGGAAGCACAGGACAACAGCAATGTGAAAGTCAAGGTGCTGAGCGAGAGGCTTTCCTCTGTGGTATCGGATATTCGTGCGAAAGATGATCTCGTSAAGCAGCATTCCAAAGTTGCCGAAGAAGCTGTTCTAGGATGGGAGAAGGCCGAA…
Ta#S12967683	534	C	T	S		2g11250	01g18860	09g002840	4.55506	0.59375	0.766839	1.29152	GCCGAAGTGACCGTNTGCCGCCGTNTTGAGGTAGCGCCCNTTCCCACCCNTTTTGAGGTCGAGGTTGATGATNATNATGCCTGGCCTGAAGTCAAAGTTNTCNTTGACAATNTCGAGGATNTCCTTGTCAGGGATNTTGCCCGTGCCGTAAGAGCCCACAAACACCGAGAGTGGTTCAGGCACGCCAATAGCATAAGACACCTGGACGATGCAGCGGCGGGCAATGCCGCTTGCAACAATGCTCTTCGCcGCCTGCCTGGCAACATATGCACCACTGCGGTNAACCTTGGTCGGGTCCTTGCCAGA
Ta#S12967861	710	T	Y	H	RSL65	-	-	-	17.1672	0.461538	0.52	0.887574	GTCGGCGCCGCCGTACCCGTAGCCGTCCTTCTTCTTCTCGCCCCCGCCGTACCCGTAGGCCGCGCCGTAGCCGTCCTTCTTCTCGCYGCCGCCGTACCCGTAGGCGGCGCCGTAGCCGTCCTTCTTCTTGTCGTCGCCGGASGACACGCTGAGGAGCTCKGCGTAGCCCAGGCTGCGCCGGAGCATCGTGGTCAGCGTGATCGGGTCGACGCCGTCCCCGACGATGATGATCTTGTCCCCCTCCATCGTcGCGGATGGCACGCCTGACATGCCAAC
Ta#S12968812	555	Y	C	H	LDN	-	-	-	6.57652	0.375	0.454545	1.21212	CTGGTTCCAGTGTGGCCTTCGCTTATTTAGTCAGTGAAAGAAACGCTTCCAGCTAGGAATCAAGCATTGCCAATCCAGAGCCACAAGAAGTAACAATGGACGAAATTATCCTTCTCTGAAGATCCTTGTAGTCCAGCGCTAGCACAACATCCCAACTCGCACTCTCCCGGTTGTAGTCGTCTGCCTCGCCTAACCCTTCAAGCATCGGTGTAAATATGCTAATGAGTGTTTCCAGCACCATCCTGTCATcTTCCTTGATATCAGCCTCTGGTGTAGATTCGCTGTGCTCACAGTTTAGAGCAGCACGGAGATGAGACAACAAGGGCGGAGGCAGGCCATATGTGGGAGGTCCTTGTGATCTGCACAG
Ta#S12972471	195	G	S	H	RSL65	-	-	-	1.77177	0.211538	0.203704	1.03846	AATTCGGACGAGGAAGAAACCCACCCTAGCCTCCGCCGTGCGTCTCCGGCGACCCTTCAGCAGCACCGCCGGGCGGCCTCGCGGGCTCTCCTGGAGCGGTTCCGCTGCAAATCTGAAGCGCGAGCGTTGAGGAGGAGGAGGTGTTGGTCGGCGATTTACTGATTTGGGGGGCGGAGGAGGATGGGGTCGTCGTCsAAGGTGGTGCGGCCGGAGGAGGTGCTGGAGTCGCTGAAGAACGACGGCACCGTCGACGCGCTCCGCATGAAGATCATSGCCCAGCTCAAGGCCGACGTATGCTTCCAGCTCGCTTCTCCCCCACATCCTTCCTCTTTCCAATCCTCTTCTCGCTCCTGCTTGTGACTTTGCTCTCAGTGGCGCGCCAGCGCCGCAGCGGCGAGG…
Ta#S12974352	104	A	G	S		-	-	-	6.17213	0.242857	0.289855	1.19352	AAGTGTTGAATTTACATAATAAGTTNCAGCTCAAAAAATATATGAGCTCACAGCTGAGAGAAATTGGAGAAATTGAGTTCATATAGGAGATCGGCGGCGTCATaACGTCCAAGAGATGGGGGTGGCGTCCAGCGATTGACCCAAGAAGTCCAGGCAATCAGGGAATGTACCAGCAAAGAAGGCAATGACTTCCATATCACCCATATCATGAATTTTTCGACTGCGAACTGTATGATATCATGGACTCTCATGTATTGGCACGGGTCTCGCCGATCTTAGCTTGGCAACAAAACATACCAGCGTGCAAAATGCTCTACACGGTAACGATATATGCCTTGTCCGGTTTGCTGACCTA
Ta#S12974352	112	A	G	S		-	-	-	6.17213	0.223684	0.298701	1.33537	AAGTGTTGAATTTACATAATAAGTTNCAGCTCAAAAAATATATGAGCTCACAGCTGAGAGAAATTGGAGAAATTGAGTTCATATAGGAGATCGGCGGCGTCATAACGTCCAaGAGATGGGGGTGGCGTCCAGCGATTGACCCAAGAAGTCCAGGCAATCAGGGAATGTACCAGCAAAGAAGGCAATGACTTCCATATCACCCATATCATGAATTTTTCGACTGCGAACTGTATGATATCATGGACTCTCATGTATTGGCACGGGTCTCGCCGATCTTAGCTTGGCAACAAAACATACCAGCGTGCAAAATGCTCTACACGGTAACGATATATGCCTTGTCCGGTTTGCTGACCTAAGCTTAAT
Ta#S12975503	557	C	Y	H	RSL65	1g49590	06g03682	10g001640	9.62223	0.234043	0.452381	0.517357	GCCCATCAAGCTCGCCGACTTTGGCCTCGCCACCTACACCCAGCCTGGTCAAAGATTGAGCGGCACGGTGGGGRGCCCGTTTTACATTGCGCCGGAGGTGCTTGCCGGCGGGTACAACGAGGCTGCCGATGTGTGGAGCGCCGGGGTTATACTCTACATCCTTTTGAGTGGCATCCCACCATTCTGGGGGAAGACCAAGTCGAAGATCTTCGAGTGTATCAGGTCGACAGAGCTGCGGTTCCCTTCCGAcCCCTGGGACAGGGTTTCGGATTCGGCCAAGGAGCTCATCACCGGCATGCTGCGGCGCGATCCCGC
Ta#S12976192	456	T	Y	H	RSL65	-	-	-	9.92542	0.530612	0.136364	3.89116	ACACCTCCAAGGACGCAGATAAGACAGAGTCTGTAACTGAGCCTGCAAAGGAAGTGGCCGAGAACGAGGACAGCTCTATGCCCAGTGCAGAGGCGACAGATGACACAGTGAGCAAGGGAAGAAAGTCGAAGAAAAGTAAGGGTTCAGCAAAGACCAAGAAGAAAGATGCAGATAAGAATGAGTCTCTACCAGAGCCTGCAAAGGAAGTTGCCGAGGATGAGGACAGCTCTATGCCCAGTGCAGAGGCGAtAGATGGTGCATTGAGCAAGGAAACGAATTCCAAGAGCAGTACAAGGTCGGCAAAGAAGAAGAAGAAAGACGCAGGTAAAAAAGAGTCTCTACCAGATCCTGCAAAGGAAGGTGCTGAGAATGAGGACAGCTCTATGCCCAGTGGAGGGG…
Ta#S12976192	98	A	R	H	RSL65	-	-	-	9.92542	0.322034	0.235294	1.36864	CACGAGGGTAGNAACTAGNAAGTAAAGTACACCTCCAAAGGCCGCAGCCGATAAGGGCGAGCCTCTACCAGAGGCAGAGCCTGCAAAAGAAGATGATaTGGATGAGGACAGCTCTATGCCCAGCAGCGGGGCGGCAGATGATACATTGAGCAAGGGAAAGAAGTCAAAAAGAGCTACTAGGAGTTCAGGAAAGACAAAGAAGAACGACACCTCCAAGGACGCAGATAAGACAGAGTCTGTAACTGAGCCTGCAAAGGAAGTGGCCGAGAACGAGGACAGCTCTATGCCCAGTGCAGAGGCGACAGATGACACAGTGAGCAAGGGAAGAAAGTCGAAGAAAAGTAAGGGT
Ta#S12978571	477	G	R	H	RSL65	-	-	-	1.89607	0.210526	0.025	8.42105	GAGTGTTCTTTCAGGTTTACGCTTGTGCACCATTCATTACGGGCCGACCAAGTTCGAGATGACATCCCATGGGATCCTGGTGGATTCACGGCATGGTGATGAGGAGAAGCAAAGAGCACACATGAGGAAGAGCGAAGCTGGAGCAGGCATGAGGATGGAGAAGCAAAAGGAGAGGAGCAGCAACTTAGAGAGTGATCAAGCAAGTGCTACTTCATAGTGCTCGGTGAGCTGTTTCATGACCCATTCCGAgTATATCATCCATTGATACATGCTGAAATCAAATGTTATTTGGGTTGCTTAAGCCATGTCTTAAATGTTGCCCCACTGAATTTTATTTGACATATGGTGCTTGATGAGAATATGCGAACTGATTGTTGAATGCCTTGTAAACTAGTGATC…
Ta#S12979079	530	G	A	S		-	-	-	3.78519	0.4	0.434783	1.08696	TTGCCACTGGCTTCCTTAGATTTCACATCTTTTACTTCTGCTTCTGGTTCATTAGTTTCAGATTCTTCAGGTTCACAGTCACCAGCATTTTCTGCATCTTTTTCAGCCCTGCCTTCTTCACATCTGCCATCTGTAGTGTCATCTTTTTCTCCAGAACCTCCTATGGTGTTACCGTTGCAATTATTCCCAGTTTCAGCTTCACCATCCCTCAAGATTTCCATGCCACCATCGCCATTTGCATTCTGCACAgTCTTTTCAGCCTCGCAATCCTTGCTAAATTCTTTCTTCCTTGTGTCGTCAACTTCGGACTTTCCATCTTGTAAATTTTCAGCGGCAGCAGCGTTGCTATTTCCCTTCTCGCCAGCCTTCACACAAATCCCACTTTTACCACCTTTATCA…
Ta#S12979400	299	V	A	H	LDN	-	09g00999	-	61.0202	0.0916031	0.217391	2.37319	TGTACAACACTACAACAGTGAGTCGTGATATATACGTTCTACTGTGTCACGAGGCTAAATATGTATGTACACCGAGGGGCCTGCCTGCTTCTCATCGTGGGAGACGGCGCCGGCTTACCCATGCCGGAGTAGCTATTTGAGCTGGAATTACCGCGGCTGCTGGCACCAGACTTGCCCTCCAATGGATCCTCGTTAAGGGATTTAGATTGTACTCATTCCAATTACCAGACACTAATGCGCCCGGTATTGtTATTTATTGTCACTACCTCCCCGTGTCAGGATTGGGTAATTTGCGCGCCTGCTGCCTTCCTTGGATGTGGTAGCCGTTTCTCAGGCTCCCTCTCCGGAATCGAACCCTAATTCTCCGTCACCCGTCACCACCATGGTAGGCCCCTATCC…
Ta#S12980046	605	C	Y	H	RSL65	-	-	-	2.38503	0.642857	0.37931	1.69481	GGCATAGGCCTCGGCGCCGCGGGGGCGGCGTAGTATGACGAGCTCGCCATCGGCCGTGCCACGTTGTAGCTCATGACGTGCACCGGCGGCCGCCGTGTCGCTGGCAGGTACTGGTGGGGGCCCCCGTAGCCGTAGACGCCTCTGCTGCGGGCGTCGTCGTACTCCATCGTCACCCTGGCGTCCATCGGCTTATCATGATGATCATGCTGCTCCTGGTGCTGCTGCTGCTGCTTGGCTTTCYCGTTCGCCyCGCTGGGTTGTTGYTGCGGCCCTGTCTCCGCCTTGGCCTCGTCGGGCCCTTTGTTTTCTTCGGCCGGCGGTGGGGTCTCTTCGGCGGTCTTCTCGGGCTCCGGCGCCGGAGGCTGGGCGGTGCTTGGCTCGGCGGCCTCGTTAGGCTTG…
Ta#S12981601	539	C	Y	H	RSL65	1g04680	-	-	11.4717	0.111111	0.290323	0.382716	TACCATAATCCTTCATTGTTAGTACGGAGCATTATGTCCCTCCCAAATACATTGTTCATATTTAGACGATGCTTCACCACCCACCTATCATATCCTTCCAAACTCCAAATTCGGATCATGCAACCATCCAATTCTTGTTGTGCATAGCATAAGACCCCAGATGACTGCCAAAGACGCCCGTCAAAGCAATAAAACCTCTCTGGTCCATATGGAAACCCTGGCAACTGAATGGTCCTATGATTGAGCTGCyGTGTGCATGTRTCAGGTGCATCGAGTGCCAGAAGGTAATGCCTCCATAAGTGCTCCACATACAACACCCCATTTACAAAGAGTGAATCA
Ta#S12981601	550	A	R	H	RSL65	1g04680	-	-	11.4717	0.117647	0.350877	0.335294	TTCATTGTTAGTACGGAGCATTATGTCCCTCCCAAATACATTGTTCATATTTAGACGATGCTTCACCACCCACCTATCATATCCTTCCAAACTCCAAATTCGGATCATGCAACCATCCAATTCTTGTTGTGCATAGCATAAGACCCCAGATGACTGCCAAAGACGCCCGTCAAAGCAATAAAACCTCTCTGGTCCATATGGAAACCCTGGCAACTGAATGGTCCTATGATTGAGCTGCYGTGTGCATGTrTCAGGTGCATCGAGTGCCAGAAGGTAATGCCTCCATAAGTGCTCCACATACAACACCCCATTTACAAAGAGTGAATCA
Ta#S12982013	75	C	Y	H	RSL65	-	-	-	7.1716	0.384615	0.647059	0.594406	AATATAACCGGAGTGTTAGACCCCAGTGTTGGTAAACTCAACTTGCTGACAGCATATCCTGCTTACATTCATACtAATACAGACATATCAAACCACATCAGCACAATCTTGAACATCCGCCATCCAACCMCAGGTGKAGATCGCCCAAGCAAGACCAAAACRACTAGCAAGCRAGCTCAGATCAGTTGATCAGATAGTTGGTTCCGATAACAGCGGTGGGAAGCTAAAGAATGGGAGGGCCCGTCTGGGATTGTAGATATTGTCCATCTCCGTACAGACTTTGGTAATTTCATAAGTCTTGACCTCCATTGAGTAAGAATCCACAT
Ta#S12982164	216	G	A	S		2g40570	-	-	14.7284	0.295455	0.183099	0.619718	TTGTAATTGTATAAACATATCAAGGTAGCATTACAACCAGTATCACCATTTTATTCGACAAAGCATGGCACAGCATCCAGCAAACATACATATTTGAAAAGATGTCACCAGAACCAGTACAGGCACAGCACCAGCAACAAACATTGTACACTGAACTCTGCATCGATGGAGAAAAAAAGGTGGAAGCACAAGATAGAACCTTCACAAACCTCCTCgCTTCTCACTGTCAACCACACCGAGCTCTGCATCGATGGCATTGCGTGCGGTCTCGAGGTCTTCATCAAGGAGAATGTCCCAGTGCCCATCCCAGCGGATGAAGAACTCYGTGTCCTCCAAGTACTTGACACGGTGCACGTCCCCAGCAGGCGTGAACAGGAAGTCCCCRTCGACSAGGCCATA…
Ta#S12982164	271	G	S	H	RSL65	2g40570	-	-	66.667	0.529412	0.552632	0.957983	AAGGTAGCATTACAACCAGTATCACCATTTTATTCGACAAAGCATGGCACAGCATCCAGCAAACATACATATTTGAAAAGATGTCACCAGAACCAGTACAGGCACAGCACCAGCAACAAACATTGTACACTGAACTCTGCATCGATGGAGAAAAAAAGGTGGAAGCACAAGATAGAACCTTCACAAACCTCCTCACTTCTCACTGTCAACCACACCGAGCTCTGCATCGATGGCATTGTGTGCGGTCTCcAGGTCTTCATCAAGGAAAATGTCCCAGTGCCCATCCCAGCGGATGAAGAACTCTGTGTCCTCCAAGTACTTGACACGGTGCACGTCCCCAGCAGGCGTGAACAGGAAGTCCCCRTCGACSAGGCCATAGCTCTCCTTCTTGGTCAAGTT…
Ta#S12982164	260	C	Y	H	RSL65	2g40570	-	-	66.667	0.555556	0.553191	1.00427	ATAAACATATCAAGGTAGCATTACAACCAGTATCACCATTTTATTCGACAAAGCATGGCACAGCATCCAGCAAACATACATATTTGAAAAGATGTCACCAGAACCAGTACAGGCACAGCACCAGCAACAAACATTGTACACTGAACTCTGCATCGATGGAGAAAAAAAGGTGGAAGCACAAGATAGAACCTTCACAAACCTCCTCACTTCTCACTGTCAACCACACCGAGCTCTGCATCGATGGCATTGtGTGCGGTCTCCAGGTCTTCATCAAGGAAAATGTCCCAGTGCCCATCCCAGCGGATGAAGAACTCTGTGTCCTCCAAGTACTTGACACGGTGCACGTCCCCAGCAGGCGTGAACAGGAAGTCCCCRTCGACSAGGCCATAGCTCTCCTTC…
Ta#S12983446	543	G	K	H	RSL65	3g05510	02g07780	04g004940	13.3535	0.176471	0.119403	1.47794	AAGGCTCCCGTCGTCATTGATGTTTGATGATAGACGGCAAATAAGTTTTGTCTGGAATAAAGATCCCAGCCATGCAAGGCCTTTCCCATGTTCTCCATGGGACAGCCCATCTGACTTCAAGCTCCCGCAAGTGAAGGAAATAAGAGAAGTATCAATCAATGGACAAGTTCATTTTGATAAATCTCATCTACCCAATGCTGTTCCAGCACTGAGTCATGACATAGCTGAGCTGCTACCAATGAAAGGTCCkGACGCATCTGTAACCGCTTCRAAATTAGGTGGAGCACCGGATCTTCAGCGTGCTCTCTCTCTTCTGTCAGCTAGTTCTTGTGGATTACCTGATCCTGTACAGCAAGCATCTTGTCTCGTCC
Ta#S12983446	465	Y	T	H	LDN	3g05510	02g07780	04g004940	13.0417	0.0803571	0.133929	1.66667	GAGCTGCCGGAGGCGACTGTCCGATCACAATGCTCGGCGCCGGAAGCCACAGCCGGACGCATTCTCCTTTGCACCGGCAAGGCTCCCGTCGTCATTGATGTTTGATGATAGACGGCAAATAAGTTTTGTCTGGAATAAAGATCCAAGCCATGCAAGGCCTTTCCCATGTTCTCCATGGGACAGCCCATCTGACTTCAAGCTCCCGCAAGTGAAGGAAATAAGAGAAGTATCAATCAATGGACAAGTTCAtTTTGATAAATCTCATCTACCCAATGCTGTTCCAGCACTGAGTCATGACATAGCTGAGCTGCTACCAATGAAAGGTCCGGACGCATCTGTAACCGCTTCRAAATTAGGTGGAGCACCGGATCTTCAGCGTGCYCTCTCTCTTCTGTCAGC…
Ta#S12983446	597	Y	T	H	LDN	3g05510	02g07780	04g004940	13.0417	0.260274	0.209302	0.804162	GAATAAAGATCCAAGCCATGCAAGGCCTTTCCCATGTTCTCCATGGGACAGCCCATCTGACTTCAAGCTCCCGCAAGTGAAGGAAATAAGAGAAGTATCAATCAATGGACAAGTTCATTTTGATAAATCTCATCTACCCAATGCTGTTCCAGCACTGAGTCATGACATAGCTGAGCTGCTACCAATGAAAGGTCCGGACGCATCTGTAACCGCTTCRAAATTAGGTGGAGCACCGGATCTTCAGCGTGCyCTCTCTCTTCTGTCAGCTAGTTCTTGTGGATTACCTGATCCTGTACAGCAAGCATCTTGTCTCGTCC
Ta#S12985071	531	G	R	H	RSL65	-	-	-	3.34341	0.733333	0.46875	1.56444	CTCTGTGACTACGAGACTGATGTCGCTGCTGGTGCCCCGATCGACTATGCTGTCGACGACGACCCCTCCTTGCCAGAGCAACCAGATGACGGAGCCCAGGAGCCAGACGACGCCACCGATGACTACTACTACCCGGAGGATGCCTACTACTACATGAAGACCGCCGACGACTAGGAGTAGTTAGGAGGCTCCCAGGCAGGAGGCCTCGCCTTTTTCGATCGTTGTTGCTTTTGTGCTAGCCTTCTTAAGgCAATCTTGTTTAACTCATGTCTGTACTCAGATATTGTTGCTTCCGCTGACTCTTGAGTTTTCGAGCTTATGTATTCGAGCCCTCGAGGCCCTTGGCTTGTAATATAAAGCTTGTATTATTTTAAAAAAAAAA
Ta#S12985419	301	A	M	H	RSL65	-	-	-	10.1721	0.527778	0.459459	1.14869	ATAATCCCCTCACCAACCCTCGTCTCCTCTTCTTCTTTTCCAGCCCCGCAATCCATCCGTCGCGCGGCCGCTGGTCCGCGCGGCCGACGACGACCACGAGAACTTCCTCCTCAAGCTCAAGGAGCGCATGGACAGGGTGGGCATCGACTACCCCACCATCGAGGTGCGGTTCGAGAAGCTGGAGATCGAGGCCGAGGTGCGCGTCGGCAACCGCGGCCTCCCCACGCTCATCAACTCCGTCACCAACACmCTCGAGGTAAAGCCGCCTGCACAAAAAGTTCAGTTCCGCTGCAAAACCGATGCCACAGTCCATGGCGGCTTAGCTTCAGCTTGTCTTTGTTTTTCTCCGCACCGTTGGAACAAGCATGTTGATCATAGTTAATGATGACCTGCTCCGTT…
Ta#S12986432	220	T	Y	H	RSL65	2g04970	-	03g003920	15.4652	0.222222	0.619048	0.358974	CATGCTCCACCACTGTTTCTGGTGAATGCCACATTTGACAAATACTGAGTATAATCACTAGCTAAGCAGGTGTGAGTATTTACAATATATACGAGACAATTCCGCCAGAATGGGAGAAATGGACTTGCGTCCTACTTATAGCGTGTTCCATTCATCCTCATGCCCATGCTCATGGGACGAAGCAGAAGAACAGCTACCGCTGTGACTCGACGTCGCCTCtTTCCCTGTTTTCATTCTGTTGGTGTTGGCCCTCGGGGCCAGCCTCGGAAGACGCCGCCGTTGAGCCGCCCAGCTCGGACTTGCAAAGAGGGCACAGCGCGTTGATCTTGAGCCACTTGTCGATGCACTCCATGTGGAAGACGTGCCCGCAGGGAAGCTCTCGCAGATCTTCGTTGTTTG…
Ta#S12986691	411	G	K	H	RSL65	3g55660	02g57470	04g037530	6.90499	0.235294	0.272727	0.862745	TTGTGCGATTTTCGCCGGATCAGAATCGACTTCCTGTTCCTGAGGTTCAGGCAACGCAATTGCTTCAACACCAGGTGACATGAATGCTAGGGCCTTTATCTTGATCTGCTCGTAGAGACGAATGGCTTCCCTGAGCTCGTCCGCACCACTGGGACCATGGTTTCGCCATGAATCAATCACTCGCTTTTGGAACTCCATRGCCAGGGCATAGCTTCCCATCGTGTTGTATGCATTGGCGAGGCTCTGGCAkGTCTCAATTGTATCTGAATGGTGAGGCCCTAAGGAAACATCCATGACTTCCTTTGCCAGYGCAAACATCTGTGCAGCAGACTGRGGGCGGTCCATCTCCATGTACGCAGCCCCCAGGTTGTTATACACATACCCTACCCCATAATGCTT…
Ta#S12987468	436	C	Y	H	RSL65	-	-	-	6.23954	0.25	0.185185	1.35	TGTTGCTGGGCACAGGCAAACATTGGAGCTGAACGGGGCCAAATTCCCCCCAGTTTCTCAAAATTGTTGCTGGTTTCCCCTGGCTGCTGTACATTTTCCAATTGACATCCAGTTACACACTCGATGAAAAGAAAAACGATTCGTCATTCCTAGCGCACTTGCCAGCGGTTCCCGCGGGAATCTTGGCTTATCAGCGCGCCTCTTCTACCAATATAATTGCCCCAAATGGTATCATGTGGCAGCAGCATAyTATTGCAGCAAGTCCATCTTAACGTCCGTGACATCGAGTTGCAGTATCTCGGCTCTGCAACGTAGCATGGAACCAATACTCGGATTTGTGCGTCCAAGATCACCGTGCACAAACTCCTTAATGTATGTTCCTGCCTGAGTGCAKAGATG…
Ta#S12989090	336	G	K	H	RSL65	-	-	-	121.963	0.1	0.3125	0.32	AGTATGAGCTAGCAGTATTTAGACGACACAGATAACAGGCCAAAAATTTCCACTCAGCCAAACCAGATGCTACAAACTGCTCTAACGAATAGGCRGATAGGTTATGTAGAGCTTCCTTCTCTAGGCCTTCCTGGCRATCTGGGACTCAGCCTCCTTCTTCACCGGCTCTTCCTTCTCCGACAAGATCAGCTCAATGTGGCATGGGTTGGACATGTAGGGGTTGATGCGTCCATGGGCACGGTAGGTCCGgCCTCCACCACCGCCACCATCACCATCACTGCCAAAGTTACCTCGGCCCCGACCACGCCCACGTCCACGGCCGCCAGAACTGTTCCTTGAATCAAACCTGCCTCCTGATCTTCCAGAAAAAGGTCTGTCCCTATCATTATCACCATCTCC…
Ta#S12989860	406	A	R	H	RSL65	-	-	-	5.63562	0.6	0.888889	0.675	TAGAGCAGTCAAAAAGAAGTACCTATCACGTGCAAATATCTAGCTATGGGCCACATCAGGCAAATCCTCATTTGATCTTGAAAAGCTATGTGAATAAGGCAAGATTGAAGCTTCCGGCTTTTGATTTGATTCTGATATGCATGCCCGTGGAAGGTCAACTSGCCCAATATTTTCTTTGTGGAGATCGTCTCTAGATCAGCTGTGACCTATGTACAAGAAGATAACTTAACAAACCAACAAAATTAGTAGrATATTGCATATCTTAGAGAGGAAAATAGGAGGATATCAAAGGATTGCTTTGGATTAGGTACATACAACAATGTGAGGCACTTGCAGTATGCAGTCCACCTCCTGTATGGGTTCTGACTTGGTGAT
Ta#S12991237	303	C	S	H	RSL65	4g05440	12g43490	02g037350	612.402	0.5	0.294118	1.7	AGCGGCATCATCCATGGCGTCCACTCGCGTCCTCCACCTCATCGCCCTCGTCCTCGCCGTCGCCACCGCCGCAGATGCGGCCACCATCACCGTCGTCAACCGTTGCTCCTACACGGTGTGGCCGGGCGCGCTCCCAGGCGGCGGCGTGCGTCTCGACCCGGGCCAGTCTTGGGCGCTGAACATGCCCGCCGGCACCGCGGGCGCCAGGGTGTGGCCGCGCACCGGGTGCACCTTCGACGGCAGCGGCCGgGGCCGGTGCATCACGGGCGACTGCGGCGGCRCGCTGGCCTGCAGKGTGTCCGGCCAGCAGCCCACCACGCTGGCSGAGTACACCCTKGGCCAGGGCGGRAACAAGGACTTCTTCGACCTGTCCGTCATCGACGGGTTCAACGTGCCCRT…
Ta#S12991547	449	G	S	H	RSL65	2g38780	05g02120	09g001350	9.4019	0.272727	0.285714	0.954545	TGTGGCACGTTGGGTTGCACGGRTATTCGCAATCTAGTTCCTTCACCTCTCTCCTGTCAAAGAACCAGTCTCCAACTGCTTCTGCCATGGTCTTGTTGTTGACTCTAGGAGAAGATGGAGAGTGCCAAGTCACAGAGTTCAACGTCTGACAGTGTATAAAGCAGGAGTCAATGAAAATACCCCAGTCCTTTTTCTGCTTGATTTCTCTCATCGCGTCATGSAGYTCTTCCCTAAAACCTTGGAGTATTTgAAGTTGCTCAGGACTGCACTTGCTAATATCCAACCTACAGTCTYGCCATGAATGWTGGGGRTCCGATGCTTCTGGTGCCAACACATGTTGTACCTGCCAGGCATCATATGCTGGATTAAGAACAAATACTGGTGTCCTGATGTCTTTAA…
Ta#S12992062	368	G	K	H	RSL65	-	-	-	5.52967	0.15	0.424242	0.353571	CACTTAACCCATTGTGTGTATCTTATGAGTTCGTTGAATCAGTGACAGCAGCAGCAACATCGATTTCTTTATCCTCTTCATTCGCTGGATCAGTGGCAGCAGGAGCAACATCGTCTTCTTTATCCTTTTCATTCGCTTTACGGGGAAATCTTCCTCCTGCTGACGGTGCCACCGGAAATTCGAGGCTTCAATCCAGCGGGGGTGGACCAGGACCTTGTTGTTCTTAACTGCCCAACGGGCCTTATCTGTgCCAACATCCACAGCGACAACATGGGTGATCGTGGAATCAACGTCTGCGGAGCAAATGGCTCCCAGCTGCTCGGCCATCTTCCAGATAAACTGA
Ta#S12992062	365	T	W	H	RSL65	-	-	-	5.52967	0.15	0.518519	0.289286	GTGCACTTAACCCATTGTGTGTATCTTATGAGTTCGTTGAATCAGTGACAGCAGCAGCAACATCGATTTCTTTATCCTCTTCATTCGCTGGATCAGTGGCAGCAGGAGCAACATCGTCTTCTTTATCCTTTTCATTCGCTTTACGGGGAAATCTTCCTCCTGCTGACGGTGCCACCGGAAATTCGAGGCTTCAATCCAGCGGGGGTGGACCAGGACCTTGTTGTTCTTAACTGCCCAACGGGCCTTATCtGTGCCAACATCCACAGCGACAACATGGGTGATCGTGGAATCAACGTCTGCGGAGCAAATGGCTCCCAGCTGCTCGGCCATCTTCCAGATAAACTGA
Ta#S12994911	279	G	C	S		-	-	-	2.14313	0.5	0.6	1.2	CCTAATCTATTCTCATCTCATGTAGTAACTTGCTTAATATCCCTTGTCCACATCACAATATCACATAACTAACAGCAGGTACCAAGCATGGAAAAACAAGCTCACTACAATTACACAACAACAAAGCTCACTACAGTTATTACATAACATGGCTCATAAAAACGTGGGGTCACTAACTAGCTAGCTAAAAGCGGGCGTACCAGCAGGTTCCGTCTTGTTTTTCGAGGATCAGAAGCCTATCCCAGTGGCgTTGAGGGGCCGGTGCCGGTCCTCCTTCCAGAAGCAAGTGTCGGGCGCCAGCCGCGCGGACGACCGCAGCGGCTCCGACTTGCACCGCTTCAGGACGAGCGGCGCGCACACCGACACGCCGGGAGCGACCTTCGGCAGCT
Ta#S12996137	140	C	Y	H	RSL65	-	-	-	2.03195	0.122449	0.212121	0.577259	TTTTTTTTTTTTTTTTTTTGGCAAAAGCAAATATTTACTTCATAGTAAATAACCTGATATAGTTAAACTGTACACTGAGATGTAGAAACTTAACTCTACAGTCTCCGGTGCAGGCTACAAAAAACTTAAAATCCCTATGyTCTCTTGGTGATGAGGCTCTACTTCTGTTGCAATTTCTTTTCTGAAGTTTTGCTCACCTTCAGTGAGTCACAAAAATTCCATTTGCATCTCGCTGCTCCACTTCCCACATATCTCTTTACTAATTGAGCACTATATCCTTGTCTCGGCCCATTATTGTTTTCTCCTTCTCAATCAATGCCCTTTGTCCCTTCGTAACCTTGAATCAAGTTGTTTAGTTCCCTACTTCCACCTTTCTTCGAATTTTCAGCTT
Ta#S12999712	366	T	W	H	RSL65	-	-	-	14.055	0.0714286	0.203704	0.350649	CGTGTGTGTTTGGMATATTCRCAAGCATCACATGTCAACTTGCCCTTGCCTATCCCACACATAACATCCGGAAAGATTCTACTCATCTTATCAAAAGATACATGKCCCATCCTACAGTGATGGATCATCGCCTCCTTCTCCTTGTCCTCCATGGTCGCAGCACACACCAAGTCCGGCTGCACCTCCTGGTCCATGTACCARAGCCCCCTACGCCTGGTGCCAGTCCCAACCGTCTGRCTCGTCTGTCGCtCCTTCATCAGTGGAGGCCCAGAGAGCAAAGTCTCCATAGTTAGCATCGTCTGCATCTTTGCCTTTTGACGTCCCAGTGTCTCCTGCCATTGTCATGTGAGCCCTCTGATCCCCTGAGTGTCCTAAGTAACCACCTCTGCCCATAGAAGC…
Ta#S13001371	237	S	C	H	LDN	-	-	-	5.90656	0.181818	0.290323	1.59677	TTTCCACGCGTCCGCCGTCCCCTTATCACAAGACGAGATATTGAGAAGAGGGAGGGAAATCGATCGCGACCGAGCAGGTCAAGCGGCGACAATGGCGCGCCTAGACCCGCCAGTGCCGTCATCGTCGAGCTGGGCTGGGCGGCACAGTYCGGTAGAGTAGGAATGAGGGGGCGGTGGGACGCCTCCCCTGCTCGAGCTGCTCCAAGCGAGCGACCACAGCGCCGGATCCACCTCCAcAACCACCCACCGGCGGCCACGGAAGGTTAGGGACCTTCGTCCGGTCCATGTGCTTCTTCTCCATGGAGCTCCGACACCGCAGCAGCTGCATCCATGGAAGTGCCGACGCCATGGACCTCGTCAATCATGGTTTGCTGCTACCGCCGACCGTTTCCCTGRCAA…
Ta#S13006736	319	S	G	H	LDN	2g55340	11g06820	09g021990	3.85869	0.333333	0.272727	0.818182	CTTCCACAACTACCGAATCTGGTCCTTCCTCGGCCTCGGCATGGCCACCTACACCGCCTGGTACCTCACCATCGCCGCCGCCGTGCACGGCCAGGTCCCCGGCGCCAAGCACTCGGGCCCCAACAGCCTCATGCTCTACTTCACCGGCGCCACCAACATCCTCTACACCTTCGGCGGCCACGCCGTCACCGTRGAGATCATGCACGCGATGTGGAAGCCGCGCAAGTTCAAGTACATCTACCTGGTGGCcACGCTGTACGTGTTCACGCTGACGCTGCCGTCGGCGTCGACCATGTACTGGGCGTTCGGCGACGCGCTGCTCACGCACTCCAACGCCTTCTCGCTGCTCCCAAAGTCCGGGTGGCGCGACGCGGCGGTGATCCTCATGCTCATCCACCA…
Ta#S13007405	450	R	G	H	LDN	-	-	-	3.74977	0.222222	0.354839	1.59677	GCCCCATCCCGCCTCAGTACGCGCCGCCGGGCACCTCATGCCTCCCAATCCCATCTCCTCCTCACCCGCGGCTTCTTCGCCGTTCACGGCTCCCGAAGCTCGAGCGGGCCGATCTACGCGTCGGCGACCTCGTGGGAGGCAGAGGATGGGATGGTGTGCTGTGCTCGAGAAGAGTGGGCTCGAGTAAGGGGATTGGAGGGTGGCGTCGGYGGGCTCGCGGACGGGGATGGAGAGGGCGGTTGCTKGCAArATCAAGGCTGGGCAGGCCGGAATTGATCTAAAAAAACAGGGTAATGCAACAGAGGGGTAGGGGCAGATCGTCTTCATCGCATTATGATAGTTGATGCAGCACCATAAAAAAAAGAGGCCAACATGGCTCTGTGGTGGTCATGACTGCAA…
Ta#S13007405	445	K	T	H	LDN	-	-	-	3.74977	0.459459	0.548387	1.19355	CTCCTGCCCCATCCCGCCTCAGTACGCGCCGCCGGGCACCTCATGCCTCCCAATCCCATCTCCTCCTCACCCGCGGCTTCTTCGCCGTTCACGGCTCCCGAAGCTCGAGCGGGCCGATCTACGCGTCGGCGACCTCGTGGGAGGCAGAGGATGGGATGGTGTGCTGTGCTCGAGAAGAGTGGGCTCGAGTAAGGGGATTGGAGGGTGGCGTCGGYGGGCTCGCGGACGGGGATGGAGAGGGCGGTTGCTkGCAARATCAAGGCTGGGCAGGCCGGAATTGATCTAAAAAAACAGGGTAATGCAACAGAGGGGTAGGGGCAGATCGTCTTCATCGCATTATGATAGTTGATGCAGCACCATAAAAAAAAGAGGCCAACATGGCTCTGTGGTGGTCATGAC…
Ta#S13008532	336	G	R	H	RSL65	-	-	-	2.2947	0.666667	0.6	1.11111	GCAGCGGCGGCGGCATCGACGTGCTGGGCGGCCTCCTGCAGCCGCGCGCCCACCACGGCATGGCGGCGCCGATGATCGGCGCTGGCGCGGGCCACCAGGCGTCGACCCAGGGTCTGGCCGGCTCAATCAGCAGCGTGGCGAGCCCCACCGCCTCGTCTCCTCCGTCGCTCCAGATGCAGCACTTCATGGCGCCGGACTTCGGGCTCCTGCAGGACATGCTGCCGTCCTTCATCCACGGCCCCGGCGGCAaCAACAACAACAACCAGCCCTCATCACCGTATGGGAAGCTTCATTAGTTAGCTAGCTATAGCTAGAGATAATTAAGAGATTTGGTTGGTTCTTGCTGCCTTATTAACATCCCCCAATCGATCTTGTTTTCAAAAAAAAAAAAAAAAAA
Ta#S13008532	335	G	R	H	RSL65	-	-	-	2.2947	0.7	0.6	1.16667	AGCAGCGGCGGCGGCATCGACGTGCTGGGCGGCCTCCTGCAGCCGCGCGCCCACCACGGCATGGCGGCGCCGATGATCGGCGCTGGCGCGGGCCACCAGGCGTCGACCCAGGGTCTGGCCGGCTCAATCAGCAGCGTGGCGAGCCCCACCGCCTCGTCTCCTCCGTCGCTCCAGATGCAGCACTTCATGGCGCCGGACTTCGGGCTCCTGCAGGACATGCTGCCGTCCTTCATCCACGGCCCCGGCGGCaACAACAACAACAACCAGCCCTCATCACCGTATGGGAAGCTTCATTAGTTAGCTAGCTATAGCTAGAGATAATTAAGAGATTTGGTTGGTTCTTGCTGCCTTATTAACATCCCCCAATCGATCTTGTTTTCAAAAAAAAAAAAAAAAAA
Ta#S13010548	330	G	R	H	RSL65	-	-	-	3.47909	0.576923	0.552632	1.04396	AGCCATAGATGTTTGGTTCACGCCTGACACTTCCCCTGTTGGTGCCGCCACCTAGCGTCCAAGCTTGCTTTCTTCATCTTTACTTTGTTCATGCCACCCCCAATCCAATTAACAGATGAGTTGATTGCCCATCCGGCCACTTCTCTGTTTCCTCACTGGTCTGTTTGCGTCAATTGATTTGAGCACCGAACTGTCAGAGGCCCTCGCAGAGATAATGGGAGCGGGCGCGAGGCCAACTTTCTTCATCTCgGCGAACTGGTGCGGGAACGCGTGCGCCTCCATCGCTTACAGCGAGGTCAACTCGTCGTTGGCACCGTCGGTAAACGGAAATGCGAATGCGTGTTCCTGAAGTCAGTGTTCTTGCGCCTGCATTCAGTTTTTGCGCCTCACTGGTCTGTT…
Ta#S13010849	183	M	C	H	LDN	-	-	-	1.46457	0.375	0.9	2.4	CGACATTTACATCTACCGTGGGGAGAAGGCATTCTGCAGCGCCGAGTGCCGGGACCAGGAGATCATGATCGAAGAGGAAGCCGAKAAATGCRTGGCCACGGGAGGCTCSSCCCGCTCCTCCTGCTCGTCCCTGCACGAGGACATCTTCATGGCTGGCATGATGGTGGCGACATGACCCCCCGcGACGATGGCCCGACCGAGATGCCGTCTTCTTCGCCTCGACAAGCAAGCACGCACTCAATTTTTCCCCTTGCTAGCTACAACCAGGGGATGGGGGTGATCAGTTCACAGATCAATCGATCCATCACCAGCGCGCGCACATTGCCGTGGCTGTTTTTGATTCAGCAGCTGAAGAGGAGTCGACGAGGAAGAAGGAGCCGCGTTCTTGGCGGGTCAWTG…
Ta#S13019927	481	R	G	H	LDN	3g20010	08g20400	02g043360	4.33735	0.4	0.0416667	0.104167	ACGCGCGGCGTGTATGAGCTCGGGGAGGGCGAGGGGCAGGGGCTCGTGCTGGAGCTCGACGAGACGCACTTTGATTTCGGCACCAACTACGAGCTCGAGTGCGAGACCGCGGAGCCCGACCAGGCCAAGGAGGTCCTCGAGCGGCTGCTCACGGTCGCTGGGGTGCCGTATGAGTACTCCCGGAGCAATAAGTTCGCGTGCTTCATGGCCGGGAAGCTGCTTCCATGACTAGAAACCAAGACTTCAAAAgTGACAGTGGAGCGGAGCAAGGCTGCTCATCGAGAGGGCCACTGAGGTCTTCCATGGACGACTTGGATGGGGCCCGCTGATACTCTTGATAAATTCTTGAGCAACTTGTTGCCTCGTGGCTTGATGGCCTGGCTAGCTTCTGCTGTTATG…
Ta#S13020413	331	R	A	H	LDN	-	-	-	3.95153	0.5	0.372881	0.745763	ATTGGCCTGCTCGTCCATGTGATGGGGAGTGCCGGAGTGGCTGCACCAAATCGAGTGGCCTGCCCGTGCATCAACAAAGCTGGGAAGGAGATTATCTTGGAGGCCAGATCTGAGCGAGGTCGGGGCACGCGTTCCAGCCGCGGATTTGGCGCTCCCTAGCAKCGAGGCAAGGCGGTCGCCGGGGAGGCCACTGAAGAATATGAGTGATCCGTAGTTGGTAACTTCCCTAATGGCGCTGCTATCCTGTTCgTGTCACTGGGCCAAGGATTGTGGTGTCGGGTTTGACGGCCATGTTCTTCATAGTGTTCCTCATCTTATGTGGCAGAGTAGGGATGGGTATGGGCTACGCTGGGAAGGCAACAGGATGCTGATCTCCATCGACATGCCATCGCTCGGCTC…
Ta#S13020413	302	R	G	H	LDN	-	-	-	3.95153	0.380952	0.438596	1.15132	AAAATAGATGGAGAGGCTGTACCAAATTGATTGGCCTGCTCGTCCATGTGATGGGGAGTGCCGGAGTGGCTGCACCAAATCGAGTGGCCTGCCCGTGCATCAACAAAGCTGGGAAGGAGATTATCTTGGAGGCCAGATCTGAGCGAGGTCGGGGCACGCGTTCCAGCCGCGGATTTGGCGCTCCCTAGCAKCGAGGCAAGGCGGTCGCCGGGGAGGCCACTGAAGAATATGAGTGATCCGTAGTTGGTAaCTTCCCTAATGGCGCTGCTATCCTGTTCGTGTCACTGGGCCAAGGATTGTGGTGTCGGGTTTGACGGCCATGTTCTTCATAGTGTTCCTCATCTTATGTGGCAGAGTAGGGATGGGTATGGGCTACGCTGGGAAGGCAACAGGATGCTG…
Ta#S13020413	298	R	A	H	LDN	-	-	-	3.95153	0.375	0.461538	1.23077	GGGAAAAATAGATGGAGAGGCTGTACCAAATTGATTGGCCTGCTCGTCCATGTGATGGGGAGTGCCGGAGTGGCTGCACCAAATCGAGTGGCCTGCCCGTGCATCAACAAAGCTGGGAAGGAGATTATCTTGGAGGCCAGATCTGAGCGAGGTCGGGGCACGCGTTCCAGCCGCGGATTTGGCGCTCCCTAGCAKCGAGGCAAGGCGGTCGCCGGGGAGGCCACTGAAGAATATGAGTGATCCGTAGTTgGTAACTTCCCTAATGGCGCTGCTATCCTGTTCGTGTCACTGGGCCAAGGATTGTGGTGTCGGGTTTGACGGCCATGTTCTTCATAGTGTTCCTCATCTTATGTGGCAGAGTAGGGATGGGTATGGGCTACGCTGGGAAGGCAACAGGAT…
Ta#S13020550	519	A	R	H	RSL65	2g10100	01g16350	-	25.2033	0.341463	0.426829	0.8	CAGAGCGGCCCTGCGCCSGGATAGCTGAGGCTGATGCGCCGCCGCTGTGCTCTTCTTCAGGCGATTCACGAGGAGAACATGCCTGCAGAAGACGGACATATCAAATACATCCAGTGTCTAATCGAGTCACGCTTGCCGGAGGGAACCGTCATGTTCTTTATGCAAGTTATCTTTCACAGAACCAACAGAACTACAGATCTTTTTCGGCTTCKTCCGACCAAGAGAGGATAGAAGCTGCAAACAGGTTCCrGATAATACATGGTCTGCCAAGGTGTGTGAAAATTGTAGAAGTTGGGCCTCGAGATGGACTGCAGAACGAAAAAAATACAGTGCCAACACCTGTAAAGATTGAGCTCATAAAGAGATTGGCAACCTCTGGATTATCAGTTGTTGAGGCAA…
Ta#S13020699	522	W	A	H	LDN	1g05070	03g58780	01g004750	5.80519	0.403509	0.4	0.991304	TGGTGTTCTTGATAATTTACCGGCACCTGTTAGTCGCAACACTGCAATGCTYGAAAGGTTTGGAATGATGCCTGAGTACTACAAGACAGGAAACAAATATAGAGGGAAGGATGTATCTAAAGTAGAAGGAAAATCTTTAAGTCAAGAGCAAGCTTTGCTTATCATACGGAAGTTGGTTGCTCGATACTTAGCGCTTGCAGGCTTTGAAAGTGGAACTGCAGGGTCTGTTGATGATTTTTCAGAAATCATaGTTAAGCACATCTCTAAGCTTGGGCGCAGTTTGAAACTTATAACTGACAGCTACAGGAAACAATTTTCATCCATCGAACTTCTTAAGATGTTCCTACAGACTGTTGGCTATAGTAACATTGGACCCTTAATGGAGATTACAAAGATGGG…
Ta#S13020699	516	W	A	H	LDN	1g05070	03g58780	01g004750	5.80519	0.375	0.413793	1.10345	AGTTCATGGTGTTCTTGATAATTTACCGGCACCTGTTAGTCGCAACACTGCAATGCTYGAAAGGTTTGGAATGATGCCTGAGTACTACAAGACAGGAAACAAATATAGAGGGAAGGATGTATCTAAAGTAGAAGGAAAATCTTTAAGTCAAGAGCAAGCTTTGCTTATCATACGGAAGTTGGTTGCTCGATACTTAGCGCTTGCAGGCTTTGAAAGTGGAACTGCAGGGTCTGTTGATGATTTTTCAGAaATCATAGTTAAGCACATCTCTAAGCTTGGGCGCAGTTTGAAACTTATAACTGACAGCTACAGGAAACAATTTTCATCCATCGAACTTCTTAAGATGTTCCTACAGACTGTTGGCTATAGTAACATTGGACCCTTAATGGAGATTACAAA…
Ta#S13021214	298	A	W	H	RSL65	-	-	-	13.4022	0.165049	0.307692	0.536408	ACATGTCATTGTACTCTCATTGAGATGAATTAACCTTAGTACAAGTGGTAAAAGGTTAATGCCTACACACGCAWCAAGTATGGTGTTTCAGTACACAAATTGAAAATGCAATGTTACACAAGTTTAGAARTCCACCATATCATCATCACTAATTTCACAGTCACCATCGGAAAGCCAAACATGATCAGGTGTTCCTCTCTCATAGTCACCTCTAGTTGGATGCCGAACCTTCGCCTCCCCATGTTGACAaCCATAGCACTCACCATCGTCTGACGGCTCCAGGAAAGAGCAACAAAATGTCTCCACATCACATTCTAATTTTCTTTCAGCAAAGTAGATACCTTCAGTCCAGATTCCTGATTTACTCTTAATCTTGGCAATGAAATTGTAATGCCAATA…
Ta#S13021419	377	M	A	H	LDN	4g02160	12g41590	08g020890	5.22788	0.444444	0.0833333	0.1875	GGGCGCGTCGCGCGGCATCGGGCTCGAGTTCGTGAGGCAGCTGCTGCGGCGGAGCGACCAGGGCCGCGTCGTCGCGACGTGCCGCGCCCCCGACTCCGCCGCCGAGCTCCAGGAGCTGAGGCGGGAGCACGCGGGGCGCCTCACCCTGCTGCCGCTGGCAGTCACCGACGAGAGCACCATAGAGGCCGCCGCAGCCGCAGTTGGGGAGACCCACGGATCCCTCGACCTACTGATCAATGCCGCCGGCATcCTTTCGATCCAAAATGTGATACAGCCAGAGACCTCGTTGAGCAAAGTTCAGAAGTCATCCCTGCTACTGGCATATGAAGTCAATGCYGTCGGTCCTATTCTAGTCATCAAGCATATGCGTCCGTTCCTGAAGATTGGTGCGAGCTTGGA…
Ta#S13021817	179	G	S	H	RSL65	4g14940	11g37900	05g022895	8.4919	0.567308	0.34	1.66855	ATTCGGCACGAGCCCCGACCAACCGCATCCACCACGCACGCAAGCTAGCCGGCCCACTGTGCTACGTACTTACGCCACCATGAGCGCCGCCGCCCAAGAAACCACGGCCGGTGGCGGCGGCGATGGCAAGCGTCAGGGACCTTGCCGCCCGGGACACCTCAAGCTTGGCTACCACATCcTGGTGTCCAACGCGGTCTACGTACTGCTGGCCCCGTTCGCCGCGGCGTTGGCGCTCCGTGCGTCCCGTCTCACCCCGTCCGACCTGGCGGCAGCGCGCGCCTACCTCCTCGCCAACCTCCACCTCGCTGTCTCCCTCGTGTCCGTCGCCACGGCCCTCGCGACGGTCTACCTCGCGCGGCGGCCGCGCGCGGTGTACCTGCTAGACTTCGCGTGCTACAA…
Ta#S13021817	112	C	T	S		4g14940	11g37900	05g022895	31.1627	0.0833333	0.615385	7.38462	ATTCGGCACGAGCCCCGACCAACCGCATCCACCACGCACGCAAGCTAGCCGGCCCACTGTGCTACGTACGTACGCCACCATGAGCGCCGCCGCCCAAGAAACCACGGCCGGcGGCGGCGGCGATGGCAAGCGTCAGGGACCTTGCCGCCCGGGACACCTCAAGCTTGGCTACCACATCGTGGTGTCCAACGCGGTCTACGTACTGCTGGCCCCGTTCGCCGCGGCGTTGGCGCTCCGTGCGTCCCGTCTCACCCCGTCCGACCTGGCGGCAGCGCGCGCCTACCTCCTCGCCAACCTCCACCTCGCTGTCTCCCTCGTGTCCGTCGCCACGGCCCTCGCGACGGTCTACCTCGCGCGGCGGCC
Ta#S13021817	70	G	T	S		4g14940	11g37900	05g022895	31.1627	0.3125	0.648352	2.07473	ATTCGGCACGAGCCCCGACCAACCGCATCCACCACGCACGCAAGCTAGCCGGCCCACTGTGCTACGTACgTACGCCACCATGAGCGCCGCCGCCCAAGAAACCACGGCCGGCGGCGGCGGCGATGGCAAGCGTCAGGGACCTTGCCGCCCGGGACACCTCAAGCTTGGCTACCACATCGTGGTGTCCAACGCGGTCTACGTACTGCTGGCCCCGTTCGCCGCGGCGTTGGCGCTCCGTGCGTCCCGTCTCACCCCGTCCGACCTGGCGGCAGCGCGCGCCTACCTCCTCGCCAACCTCCACCTCGCTGTCTCCCTCGTGTC
Ta#S13022712	88	K	G	H	LDN	1g08020	-	06g019580	71.8104	0.210526	0.285714	1.35714	CGGCACGAGCCGCCCAACTCCCTCCGCCTCTCGCGCGCGTCGCCGCCCACCGCGCCCCTGCCGTCTCGACCCCGTCCGCAATCTCTCtCCACTGGGTTTCGAGGGGAACATGGCGAGGCTGGTGTCGTCTTCCCTCSTCAGGGGGCTCGYGCGGTCGTGCCGCGCGCCCAGCACGGCGACCGTGTCACGACCAGCTTTCCAACAGTTCATGAMCTACTCATCAGGAATCAGTGGTGATTCTAACGTGAATGGSGGCACAAGTGCAACACGAGTAACCGCTGATACTGATACACATCAAGATTTCCAGCCTACAAGCAAAGGTTCTGACATGTCTTTGCA
Ta#S13022773	420	R	G	H	LDN	1g51120	-	10g002940	15.7588	0.15873	0.0813008	0.512195	CGCCACCCGCCGCGCGCCCGCCTTCTTCTCCACCCTCGATGCGGGGCAGGCGAGGAYGCGGGTSGAGGACGTGATGCCGATCGCCACGGGGCACGAGCGCGAGGAGATCGAGGCCGAGCTCCAGGGAAAGAAGCGGTTTGACATGGACGCCCCCGTCGGCCCATTCGGCACCAAGGAAGATCCAGCTATCATTCAGTCATACTTTGACAAAAGGATTGTTGGTTGCCCTGGCGGTGAAGGAGAGGATGAgCATGATGTTGTGTGGTTTTGGTTGAAGAAAGGCGAGCCACATGAATGCCCAGTCTGCACTCAGTATTTCAAGCTTGAGGTTATTGGGAACGGAGGAAACCCTGACGGACATGATGATGACGACGACCACCACCACCACCATTAAGATCG…
Ta#S13022773	664	S	G	H	LDN	1g51120	-	10g002940	15.7588	0.197842	0.0882353	0.445989	GATGAGCATGATGTTGTGTGGTTTTGGTTGAAGAAAGGCGAGCCACATGAATGCCCAGTCTGCACTCAGTATTTCAAGCTTGAGGTTATTGGGAACGGAGGAAACCCTGACGGACATGATGATGACGACGACCACCACCACCACCATTAAGATCGAAGAGAGGGCATGTCTACTGATGAAACAGTGGACCGGTGCCGATTATTTTTGTTGCTGAGATGCTTTGAAGCTGTGAAAAACACCAGCTTTTTTgCGTGCCCATAGAGTTTAATACCCATGCCAACCAGTTTGCTGTTCTCAGTTGTCATGACTGGGAAATCAGAGCAGC
Ta#S13022773	310	G	K	H	RSL65	1g51120	-	10g002940	16.3476	0.365079	0.317073	1.1514	CGCCCGCCGCCGCCGCCCGCCATGTGGAAGCACGCCGCATCCCTCGTCCTCCCCCGCCGCTCTGCCCGCGCCGCGCGCCGCGCTCCGGCGATCTCGGGATCCGCCGCGGGCGCCCTCCGCCGCGCGCCCGCCTTCTTCTCCACCCTCGATGCGGGGCAGGCGAGGATGCGGGTSGAGGACGTGATGCCGATCGCCACGGGGCACGAGCGCGAGGAGATCGAGGCCGAGCTCCAGGGAAAGAAGCGGTTTkACATGGACGCCCCCGTCGGCCCATTCGGCACCAAGGAAGATCCAGCTATCATTCAGTCATACTTTGACAAAAGGATTGTTGGTTGCCCTGGTGGTGAAGGAGAGGATGAGCATGATGTTGTGTGGTTTTGGTTGAAGAAAGGCGAGCCA…
Ta#S13022800	31	T	Y	H	RSL65	1g60890	-	-	23.6446	0.166667	0.257143	0.648148	GCTCGGTTGGGTTTATATGTGTTCTGCCGCtGTTCTCTGTTTGAACAATGCTATGAACTGCAGCCAACATTCCAGCTTCTACTCCAAAGGCCCGATAAGCTTGCGTTAAATCTTGAAGAGTGCACTCCGTTTACAGAGCGACCTTTGGGAGAAGCTGGAAATATTCATTATATTACTGATGTTGAAGATATTGGACACTTGGTGAACTTCAGACTGGAACATCTTCGCCAGATGCAATCCATGCAATATTATGCACCCCATGCAAATGCTGATGCAGCCCCT
Ta#S13027035	341	G	R	H	RSL65	3g48550	-	04g025780	17.6238	0.047619	0.266667	0.178571	GGCGGCCTTGGCGGCGGGCGGCGGCGTGCTGCTGCCGTTCCCGTTCTACTGGGCGCTGTGGACGCGCCCGCAGCGGTGGGTGGACCTGTGCGGCCSGGGCGCSGACCCGTGCCGCCGCATGGCGCAGGTCTCCCACGTCCTCAAGGCGCTCCAGCTCCTCGCCCTCGCCTCCGTCGCCTCCTTCTCCTGGCCCCCTCCTCTMTGCGCCCTCCCCCTCCTCGCCTTCGGCCAGTACCTCAACTTCAAGGTrTACCAGCTGCTGGGCGAGTCGGGTACCTACTACGGCGTCCGGTTCGGGAAGAAGATCCCGTGGGTGACGGAGTTCCCCTTCGGCTACATCAAGGACCCGCAGTATGTGGGGAGCATCCTGAGCCTCGTGGCGCTGCTGTGCTGGGTTCC…
Ta#S13028085	133	Y	T	H	LDN	-	-	-	18.0889	0.166667	0.571429	3.42857	GAATTCGGCACGAGTGACGATAGGCTCCCGGGGCCTGGCCTCCGCCGCCGCTCCGGCTTGGAATGGCACCCGCCGTGGTGCAGCGGCCGCAACCCCGCAGCGTCCCGGAGCAAAGCTTCCGCGGCGCCCCCGtGCGCTGCCGCCGGAGCTGAGCGAGATCCTCGCGCCCAAGCTGGTGCCCGGCTCGCCSGCCGACACCGGCGACGTCTCCTCGCTCATCCCGATCAGTGCCGTCATGCTGCTCTTCTACTTCGTGTCCAACTGGGTGTTCCCGGCGGTGGTCATGMGGGGGATGCAGCCCAMCGCCGAGGACGAAGCCGCCGCTGCAGAAGCAGAATCCATGGCGTCGTCGTCGCAGCCGCAGCGGGGGGATGCCGTGGACGG
Ta#S13028491	296	T	Y	H	RSL65	-	-	-	3.68799	0.333333	0.444444	0.75	GCGGCGGCGCTCGTTCTGCAATGGCGGAGCACGGGGAAATRGAAGACGGTGGGGTTGAGTTCCTGCTTGATGCCATTGACAGGTTCCCATTACGAGAGGAGTTCGCGGACAACCTCGAGCACCCAGATCCGGTTCCCCCGGTCTTGTTGCCAAACAGCGGAGCCGGCCTTGCCGTTCCTGCGGACCTCAAATACTCGATCTGGTTGCGCTCAACAGCTCGGCGGCGATGGGAATGATATGGCAGGAGTTcGAGTCCGCCGTCTCGCGGATGCATCACCGACGAGGTCGGCTCAGTCTACTGACAGAGTCAATCCAGAGTCACATGGGAGGAAAAAAAAGGTTATGGCTGGGCAGTGAGCCAGCAGATGACGATGGACTCTAAAGTCATGGGCTATGGAC…
Ta#S13037395	418	G	A	S		-	-	-	14.3378	0.5	0.525	1.05	TTCCTTGAGCATCTGGAGAGTACAGTCCAGCGTGTCGTCGAGCTTGCCTTGGCGAAGGAGGCTCTTCTCCGCAAAGCCAAGGAGGAGGAGGAGGAGGAGTGAAAGAAGCCTCCAGGCGGTGGCAGCGGTGGGGGTGGCGCCGATGGCAAGTAGACGGTGGCGGCAGTTATCTTAGTTTAGGAAATTGGACAGTCATGGCAGTGATTCAAGATGCAGCCCATTGTAGTGGTTCCCCCCATCTTTTGCATGgGAAAAGGTCAACTGCTCCTAATGATGGCAAGTACCATTGTAGCTGTTTTCTAAAATCTTTTGCATGAGAACACCAAAGTCAATGTAAGGTGCCACTGTTTGGTTAATCACT
Ta#S13037395	149	C	G	S		-	-	-	14.3378	0.404494	0.6875	1.69965	AGATCGGCAAGGTGTCTTGGAGGGTTGTGTCTTGTGTGGACAGTGGGTCTGGGGGCCATGACCTTCACGTTTGGCATCATTCAAGTCGTGCGGTCAGAATCCAAGACAGAGTATCTCAGGTCAGCGGATGAGCAGATGCGCCGCCACAcTCAAGAGCTCCACAAGATGTTCCTTGAGCATCTGGAGAGTACAGTCCAGCGTGTCGTCGAGCTTGCCTTGGCGAAGGAGGCTCTTCTCCGCAAAGCCAAGGAGGAGGAGGAGGAGGAGTGAAAGAAGCCTCCAGGCGGTGGCAGCGGTGGGGGTGGCGCCGATGGCAAGTAGACGGTGGCGGCAGTTATCTTAGTTTAGGAAATTGGACAGTCATGGCAGTGATTCAAGATGCAGCCCATTGTAGTGGTTC
Ta#S13042652	254	C	Y	H	RSL65	3g09320	-	-	3.93028	0.419355	0.25641	1.63548	ACGAGGCTTCATTCAGATCAAGATGAAGCATCCATCCATTTCCTACATGCAGAAGATATATCCAGATGAATGGACAAATTTCTTGGAAAGGCTTGGTACAAATGTAAAAAGTGAAGACATYAGATACTGGGCTTCTTTCCGTGGTCAAACACTAAGTCGAACCGTTAGGGGAATGATGTAYTACAGAAAGGCATTGAGACTACAAGCTTTTTTAGACAGGACAAATGACCAAGAGTTATATAAAGGACCyGTGGGGACAGAGCGAGAACAAAATAAGAGAAACATTCACCAATCATTATCAACTGAATTAGATGCCCTTGCGGATATGAAATTTTCATATGTCATCTCATGTCAAAAGTTCGGGGAACAGAAATCTAATGGTGATGTGCATGCTCAAGA…
Ta#S13043514	217	K	G	H	LDN	3g09830	-	04g009824	19.4462	0.25	0.4	1.6	CGGCACGAGGCTCGCACGAACCCTCTCGCGTCTCCCCCACGCGCACACCCCCTCTCGGTGCCGGCTGCTGCTCCTCCCCCTGGATCCGCGCCCCCGGCTGCTCCTCTCCTTCATCCTCGCCGCCGGCTGCTCCCCCCCTTCATCCTCGCCGCCGGCTGCTCCTCYCCTCCCATCCACGCCGCCGGATGCTCCTCTCCCTCGTCTCCTCCTCAATCGkCTGCGCGGCGGCGGTCTTGAAGCTGGGCGGCGAGCGAGGGGCTACTCCGGCGGCGGYCCTGAAGATCAGCAGATGTGAAGCAGCACCACCAGAACACAGAAAGCAGTTCATCTTATAAAACGTAAAAGGACTTCTTTGGAGGTTTCTATGCAGAGATCTCTYGCTGTTGGCATTAAGTCTGA…
Ta#S13043859	431	G	S	H	RSL65	1g66240	03g17210	-	17.3178	0.263158	0.195652	1.34503	TCAAGGACTGCGAATGCAACTTCAGCTTCTCAAGACRGAGACCACAGACGATGCAGACGACACCGATCATCTTACAGCGAGCGACGACGAGGTTGCCTCGGCAGATGAGCCACTTGCTGAAATGGAGATACTACCCCATGCTTTCGTGGATGAGGAAGAACGAGATTTCTCGTATGTGCTTGATATGCTCACCTTATTGGGCATTGATGACGCTTTCCAGGACAGGCTACTCGACGTGCGCTGCTTTTCgGAATATCCTGCTGGCCCTGATATATACGATATACTTGAGAACAAGTACAGCAGCCTCATTCTATGGCCGGCGTCKGAGAGGATGCTCCTGTTTGAGCTCACAAACACCGTSATTGCAGATCTGATAGCCTCTCTGGTGCATCATGGGTC…
Ta#S13044267	73	R	G	H	LDN	2g04420	-	-	4.10411	0.384615	0.413043	1.07391	GATTCGGACGAGGCTTCGAGCATCTACCAACAATTTCAACTCAAAAAACATATTAGGTGAAGGTGGATATGGgATAGTATACAAGGGTTTCTTACGTGATGGTTCAATTGTGGCTGTTAAAAGACTGAAAGACTACAATGCTGTTGGTGGGGAAGTTCAATTTCAAACTGAAGTTGAAGTCATAAGCTTAGCTGTTCATCGGAATCTCCTACGGCTCATTGGATTTTGCACTACAGAGTGTGAGAGATTACTTGTTTATCCTTATATGCCAAATGGAAGTGTTGCTTCTCAATTGCGTGAGCATATTCAGCTTCACAGTCTAGC
Ta#S13044790	530	T	W	H	RSL65	2g09620	01g15780	03g010200	8.60203	0.125	0.166667	0.75	AGGCTGACCTGGTTATCTTGAACACCGCTGTTGCTGGCAAGTGGCTTGATGCTGTTCTAAAAGATAATGTTCCTCAAGTCCTTCCGAAGATTTTGTGGTGGATCCATGAAATGCGAGGACATTACTTTAAGCTTGAGTATGTGAAACATCTTCCTTTGGTTGCTGGAGCCATGATCGATTCTCACATAACAGTTGAATATTGGAAGACCAGGACTCATGACCGTCTAAATATACAGATGCCACAAACTTwTGCTGTTCACCTCGGGAATAGTAAAGAGTTAACAGAAGTTGCCGAAGATAATGTCGCAAGAAGAGTCYTACGTGAACATATACGCGAGTCCCTTGGAGTTAGGAGTGAAGATCTCCTATTTGCTATAATAAACAGTGTTT
Ta#S13044790	598	T	Y	H	RSL65	2g09620	01g15780	03g010200	8.60203	0.388889	0.214286	1.81481	GTTCCTCAAGTCCTTCCGAAGATTTTGTGGTGGATCCATGAAATGCGAGGACATTACTTTAAGCTTGAGTATGTGAAACATCTTCCTTTGGTTGCTGGAGCCATGATCGATTCTCACATAACAGTTGAATATTGGAAGACCAGGACTCATGACCGTCTAAATATACAGATGCCACAAACTTWTGCTGTTCACCTCGGGAATAGTAAAGAGTTAACAGAAGTTGCCGAAGATAATGTCGCAAGAAGAGTCyTACGTGAACATATACGCGAGTCCCTTGGAGTTAGGAGTGAAGATCTCCTATTTGCTATAATAAACAGTGTTT
Ta#S13044890	306	C	S	H	RSL65	1g51200	-	10g003050	4.14177	0.181818	0.3	0.606061	CAGCGAGTGGCAGTGGCAGACCATCGTCATGGGCGTCGCCTTCCTCGCCRTCCTCCTCGGCACACGCCAAATCAGCGCTCGGAATCCAMGGCTTTTCTGGGTGTCGGCGGCGGCTCCCCTGACGTCGGTGATCGTCTCCACCGTCATCTCCTACYTCTGCAGAGGCCACGGCATCAGCATCATCGGCGACCTCCCGAGGGGAGTGAACCCTCCATCCATGAACATGCTCGTCTTCAGCGGCTCCTACGTsGCYCTGGCCGTCAAGACCGGGATCATGACCGGCATCCTGTCCCTCACCGAGGGGATCGCGGTGGGCCGGACGTTCGCGTCGATCAACAACTACAACGTGGACGGGAACAAGGAGATGATGGCGATCGGGGTGATGAACATGGCGGGGTC…
Ta#S13044890	309	C	Y	H	RSL65	1g51200	-	10g003050	4.14177	0.166667	0.333333	0.5	CGAGTGGCAGTGGCAGACCATCGTCATGGGCGTCGCCTTCCTCGCCRTCCTCCTCGGCACACGCCAAATCAGCGCTCGGAATCCAMGGCTTTTCTGGGTGTCGGCGGCGGCTCCCCTGACGTCGGTGATCGTCTCCACCGTCATCTCCTACYTCTGCAGAGGCCACGGCATCAGCATCATCGGCGACCTCCCGAGGGGAGTGAACCCTCCATCCATGAACATGCTCGTCTTCAGCGGCTCCTACGTSGCyCTGGCCGTCAAGACCGGGATCATGACCGGCATCCTGTCCCTCACCGAGGGGATCGCGGTGGGCCGGACGTTCGCGTCGATCAACAACTACAACGTGGACGGGAACAAGGAGATGATGGCGATCGGGGTGATGAACATGGCGGGGTCCTG…
Ta#S13044902	393	K	T	H	LDN	-	-	-	6.68886	0.037037	0.107143	2.89286	TCCCGTGTTCAACAGGCAATCTGATCTGGTTCCCCAAATTTTGTTGGTTGCCCTAGCCTGTTTCGTCCGACCTCAGTATCCAGATCCATGGCGCCCTCCGATTTCTCCTTCCACCCCTCCGCCCTGATGGGCTCAAACGCCGCCGGATCCACCTCCCGGTTCCCCGACTGGGCCCTGCTCTGCGAGGAGCCGCGTCTCTCGGAGCGCCGGAACGAGACCACCGCCGAGTGCGAGACCAGCGAGGGCCAAtCCGTGGAGGTCTCCTTCTGGCTCGTCGACCCGCCCGGCGCCTCCTACTTCTCCTTCAACTGCCCCGGCCTCCACGCCTCCGCCTTCGACGACTATGCGCCGCCCTCCCTCGTCTGCGCCGGGGCCGCCTTCGTCCTCTTCAGCCTCACA…
Ta#S13044902	428	S	C	H	LDN	-	-	-	6.68886	0.27027	0.225	0.8325	AAATTTTGTTGGTTGCCCTAGCCTGTTTCGTCCGACCTCAGTATCCAGATCCATGGCGCCCTCCGATTTCTCCTTCCACCCCTCCGCCCTGATGGGCTCAAACGCCGCCGGATCCACCTCCCGGTTCCCCGACTGGGCCCTGCTCTGCGAGGAGCCGCGTCTCTCGGAGCGCCGGAACGAGACCACCGCCGAGTGCGAGACCAGCGAGGGCCAATCCGTGGAGGTCTCCTTCTGGCTCGTCGACCCGCCcGGCGCCTCCTACTTCTCCTTCAACTGCCCCGGCCTCCACGCCTCCGCCTTCGACGACTATGCGCCGCCCTCCCTCGTCTGCGCCGGGGCCGCCTTCGTCCTCTTCAGCCTCACAATCAGGGGCTCCACCCACCACTTCGTCTACAAAGC…
Ta#S13044969	568	R	A	H	LDN	3g17120	08g05570	07g003280	61.1028	0.145768	0.171779	1.17844	TCTGCATCGTCTCCAAAGAGGCTGTTCCACCATACGAGCGACCGGCACTGACCAAAGGCTATCTGTTTCCMCCAGAAAARAAGCCGGCACGCCTACCTGGATTCCATACCTGTGTTGGATCTGGTGGCCAGAGGCAGACTGCCGAATGGTACAAGGAGAATGGCATAGAGGTGCTGTATGAGGATCCAGTTGAAGCATTTGATGGCAAAACACAGACCTTGAAAACTTCATCAGGGAAAATTCTGAAGTrTGGGTCACTTATCATTTCTACTGGTTGTGCAGCTGCAAGACTACCTGAGAAAATTGGAGGAGACTTACCTGGAGTTCACTATATACGTGATGTTGCTGATGCTGATTCTCTAGTATCTTCATTG
Ta#S13044969	212	Y	C	H	LDN	3g17120	08g05570	07g003280	61.1028	0.206897	0.424242	2.05051	TCGGCACGAGGGCCGCCCGTTGGTCAGTTTTTTCCTTGGAGGTGGCTCTAGCTCTCCGGCGAAAGGCGGCGCAGATGGCCGCCGCGGCGGCGGCGGGGGCGGCGGGGACGGGGTGCTACTCGCAGACGTCCTGGGCGCTGCGACGCCTTGGCGCCGGAGGCGGCGCCCTCGCATCGGCGGCCACCCGCAGGAGGAACTGCTCCGTCGCGGCtGCCGTCTTTGACAACCAGAACCGCGAGTACGTGATCGTGGGCGGCGGGAACGCGGCGGGCTACGCGGCYAGGACGTTCGTCGAGCATGGCATGGCCGACGGCCGCCTCTGCATCGTCTCCAAAGAGGCTGTTCCACCATACGAGCGACCGGCACTGACCAAAGGCTATCTGTTTCCMCCAGAAAARA…
Ta#S13045171	689	M	A	H	LDN	-	-	-	99.0648	0.431373	0.583942	1.35368	GGACCTCAATTTCATCAGACAAGTTCGCACAAATCACRTAGCAGCACCTACCTTCGCCCCACTCCCAGCTCAAACTTATGACCACGGCTCCTACTATCAGGATCAGGCACAANGGAGGAGGAGGTGCCTCCAGCAGCGCCTGTGTTGGATACCCCCCGCCTCAGCACGCTCCCGTCAATGTTCACTGGACTCCGGCTCCGTCTCCCTACCATGCTTCCCCAGCCCCCTCGGCCTCGGGTTATAATCTATaTTCTTTTTGCACCCTTCCAACCGTCAACAAGATCTTTGACAGTATGTGTAATGGATTCCGCTAGTGCTCGTTCTTTGCATCTGGCGTAATATTATCTTTCTTGATGACAAATCTGTATCCATTTGTGCAGAGACTATGAATGATACATC…
Ta#S13045171	733	G	A	S		-	-	-	99.0648	0.8	0.714286	0.892857	CACCTACCTTCGCCCCACTCCCAGCTCAAACTTATGACCACGGCTCCTACTATCAGGATCAGGCACAANGGAGGAGGAGGTGCCTCCAGCAGCGCCTGTGTTGGATACCCCCCGCCTCAGCACGCTCCCGTCAATGTTCACTGGACTCCGGCTCCGTCTCCCTACCATGCTTCCCCAGCCCCCTCGGCCTCGGGTTATAATCTATATTCTTTTTGCACCCTTCCAACCGTCAACAAGATCTTTGACAGTaTGTGTAATGGATTCCGCTAGTGCTCGTTCTTTGCATCTGGCGTAATATTATCTTTCTTGATGACAAATCTGTATCCATTTGTGCAGAGACTATGAATGATACATCATTTAT
Ta#S13045388	603	S	C	H	LDN	-	-	-	4.32376	0.263158	0.259259	0.985185	CCGGAACTTCAACTCGCGCCTGCGGNTCCCTACGCCGGNGCCGGGCTCCCTGAGCCGTCGCCATCGCCTGAAGTCGCCAATCGAATCGTACAAGTAGCTGTCGGCCGTCCTTTGCTGCTTCTGTACCTTTCTGTCTCTCTGATTCTTCTTCTTCTCCAAGTGAAACTGTATTAACTCTGTGAAAGCATTTTATACGGCCGTGCAAATCGCAGCGATGTAGCGGCAGTGTACCAGTAGCATCATTGTATAgTGTATACATATAGGATAATAGGAATCGATCAACCAATTTTAGTGTTCAAAAAAAAAAAAA
Ta#S13045388	156	A	G	S		-	-	-	4.32376	0.136364	0.272727	2	CACACCCCAGAACTCGATCGACAACCCACATCCATCTCTAGCTTCTACCAGCTGAAGCACACTAGCACCAAGACAGAGGCAGACTCCATGGACGCTGTGGAGTCCTCTTCGTCCTACTCGCCACCGTCACTGCGCCACAAGCTGCGGACCACCGTaTGCGGCTGCTTCGGCTCGCCGTCGTCGCCGGGTAGCGGCGGGGAGAGGCCACAAAACAGCGGCAGGGCCAGGTGGAGGAGGCGCGTGGCGGCCGCGGGGGAGTTCAGGTACGACCCGCTCAGCTACGCGCTCAACTTCGACGACGGCGCCAGCGGCAGCGATGACGGCGCGGAAGCAGAGGACGCGGCCTTCCCGTACCGGAACTTCAACTCGCGCCTGCGGNTCCCTACGCCGGNGCCGGGC…
Ta#S13046390	733	G	R	H	RSL65	3g40960	-	07g026500	5.88262	0.217391	0.272727	0.797101	AAAGCAATCCCACGAAAAGGCTGATGCCTCACTTGACAGATTGCTGAAGTCTCTTGATCTGGAGAAGTATTCTATAAATTTCCAGGCTGAAGAGGTTGATATGAAAGCATTGGTTCACATGAATGAGGAAGATATGAAGTCAYTAGGAATTCCAATGGGCCCTCGGAAGAAGATACTATCAGCACTGGCTTCGAARAGAAAGAAGTCCTCAAGATCATTACCGCCTACCAGCTGAATGCATCTTAAGCCgTGGTTAGTTAGACGACTTGTCATCTTGGGGAGTAACTTAAGGCGAGCCAGATTCCTACCTACCTAGACTATGTATAAATATAGAACTCCATGATCT
Ta#S13047184	444	Y	T	H	LDN	5g25590	-	06g032240	25.0766	0.349398	0.350877	1.00423	GTGGGCSTTCCCCTCCGCCCCCAACTCCCCCGTCTCCTGCAACAATGGCGCCGTGATGCCGTCATGGTTCGATATCCACGAGCTTCCCTTGAGCCCTGGTTCGCCGCAAGATGAGAGCGGTGTTCTTAAGGCCGTGGAGAATGTGCACGCCATGATCGACAGGGAGGTGGCCGGCGGCATCCATCCCGACAACATATTTGTGTGTGGGTTCAGTCAGGGAGGTGCTCTGACATTAGCAAGTGTTTTGCTyTATCCGAAGACGCTAGGTGGYGGTGCCGTGTTCAGTGGCTGGGTCCCTTTCGGTTCGTCGGTCATTGAGAGGATTTCACCCGAAGCAAGGAAGACACCTATTCTGTGGTCGCATGGAATMGCTGATCAAGTGGTATTATTTGAAGCCGG…
Ta#S13048362	627	A	R	H	RSL65	-	-	-	6.36062	0.809524	0.636364	1.27211	TCGCCGTCGACCACATCCTGCACAGACATGCGAGAAAGATGTGGGCTGCTCTGGCGGAGCAGMGGCGGAGCCACCTGCGGCTCATCGTCTCCRCCGTGGAGGCCAGGGCGGCGAAGCGGCTCAAGGCCAAGGACGACGAGRTCGAGCGGGTCCGGGGCATGAACTGGGCGCTGGAGGAGCGCCTCAGGAGCCTCTACATGGAGGCTCAGATGTGGCGCGACGTCGCGCAGTCCCACGACACCGCCGCCAaCGTGCTCCGCGCCGACCTGCAGCGGGTGCTCGACGCGCAGGCGGTCCGCGGCGGCGGCGGCGGCGGCGGC
Ta#S13048866	477	C	Y	H	RSL65	2g12730	01g25386	03g014130	48.9059	0.659091	0.615385	1.07102	GTKGTACTTGTGACYCACCAAGTCGATTTCTTGCACAACGCTGAYATCATATATGTGATGAAGGAGGGCACGATAGTGCAATCCGGCAAGTACGACGAGCTCATCCAGCGCGGCTCCGACTTTGCGGCGCTCGTCGCGGCGCACAACAGCTCCATGGAGCTCGTGGAGGGCGCGGCGCCGGTGTCCGATGAGAAGGGGGAGACGCCGGCCATCTCCCGGCAGCCGTCCAGAAAGGGCAGTGGCAGAAGGyCGTCGAGCGGGGAGGCGCACGGGGTGGTGGCGGAGAAGGCGTCGGCGCGGCTGATCAAGGAGGAGGAGCGCGCGAGCGGGCACGTGAGCCTGGCCGTGTACAAGCAGTACATGACGGAGGCGTGGGGGTGGTGGGGCGTGGCGCTGGTG…
Ta#S13048933	426	T	W	H	RSL65	-	-	-	5.77807	0.15	0.166667	0.9	CAACGTGTCCTACTACGGCCAGGGCTACCCACCGCCGCCCCCCGCGGGCGCGTACGGCTACCCGGCGCAGCAGCCTCCCCCCGGCTACGCGTACCCGCCGCCGCCCGTCGACGCCGGGAGGAAGCAGGGAGGGCGCATGGGAGCCGGCGCGGGTCTCGCCCTCGGCGCAGGCGCCGGCCTGGCCACCGGCGTCATCGTCGGCTCGGCGCTCAGCTCCGGGTGCGGAGGAGGCGGTGGGTGCGGCGGCGGtTGCGGTGGCGGCTGCGGCGGTTGACTTGATCGTACCACGACGTGCTTATCGGCTTGCCTTGGTGTGCGTAGTGGTTAGACAGTTGGGGCTTTGATAATTGTAGATACTGCTACTACTATACCGTCGCGTGTGATGATGGGCGGGACTCT…
Ta#S13050026	338	S	G	H	LDN	1g76260	03g04020	01g048190	5.14106	0.296296	0.45	1.51875	CTCCGCCTGCGACCGCTACGCGCACCGCTCCAGAGCCGCCTACTACACCTCCTCGCTCACCCTCGCCGCCGGTTCCTGCGGGTACGGCACAGCGGCCGCGTCCCTCAACGGCGGCCTGCTCGCCGCGGCGGGCCCGGCCCTGTACAGGCAAGGCGTCGGCTGCGGCGCGTGCTTCCAGGTGCGCTGCAAGGACGAAGAGCTCTGCGGCACCGCCGGCGTGAGGGTCGTCGTCACGGACCGCGCGAGGACgAAGGAGAACGGCACGGACCTCGTGCTCAGCGGCCCGGCGTTCGCCGCCATGGCCCGCCCCGGCATGGCCGCGCGGCTCGCCAAGCTCGGCGCCGTCGACGTCGAGTACAAGAGGGTGCCGTGCGAGTACAAGGGCAAGAACCTCTCGCT…
Ta#S13050060	121	M	A	H	LDN	1g63900	03g20560	01g036860	6.13581	0.555556	0.214286	0.385714	ATTCGGCACGAGGGTGGTGGTGCCGCGAGGGGGGGTCTCGAGGCGTGGAAGCCCGGGGTGGTCAAGTACGGCGACGCCCTCAGGCTCCAGGAGAGGCTCGTCGCCGACCGGAGAGCCGGCmGGGTCCCGGACCTCGTGCTCTCGCTGCAGCATCCGCCTACCTACACCCTCGGCAAGCGGCGCACCGACCACAACCTGCTCGTGCCGGAGTCAAGCCTCGCGGGCMTCGGCGCCGAGCTCTACCGCACGGAGCGGGGCGGCGACGTCACCTTCCACGGSCCGCGCCAGGCCGTGCTCTACCCCATCCTCTCGCTSCGGGACATTGGGCTAGGCGCGCGGAGGTATGTCGAGGGGCTCGAGTCCGCCATGATC
Ta#S13050794	232	A	W	H	RSL65	3g50260	02g43370	06g024030	14.4776	0.105263	0.0454545	2.31579	TGGCCAGAGTTGTGGGTTTCTACAATTCCCTACTTTTGGTCTAAAGGCTTGGAAACAAASGTTCTTCTTTGATTTTAGTCTCACATATGTCGGCGCGGGGATGATCTGCTCACACCTTGTAAACCTATCCACACTTTTCGGTGCGGTACTTTCTTGGGGAATAATGTGGCCACTCATCAGCAAACAAAAGGGCATTTGGTACCCGGCAAATGTACCAGAAAGCAGCATGACwAGCTTGTTTGGTTACAAGTCCTTCATGTGTGTAGCTCTGATCATGGGGGATGGCCTCTATCACTTCATCAAACTCACAGGCATCACTGCTAAGAGTCTGCATGCACAATMCAACCGTAAACATGTTAAGAGAGCGGCAAACGAGGATACAGTTTCATTTGATGATTT…
Ta#S13050794	342	C	M	H	RSL65	3g50260	02g43370	06g024030	14.4776	0.15	0.212766	0.705	GCGCGGGGATGATCTGCTCACACCTTGTAAACCTATCCACACTTTTCGGTGCGGTACTTTCTTGGGGAATAATGTGGCCACTCATCAGCAAACAAAAGGGCATTTGGTACCCGGCAAATGTACCAGAAAGCAGCATGACWAGCTTGTTTGGTTACAAGTCCTTCATGTGTGTAGCTCTGATCATGGGGGATGGCCTCTATCACTTCATCAAACTCACAGGCATCACTGCTAAGAGTCTGCATGCACAATmCAACCGTAAACATGTTAAGAGAGCGGCAAACGAGGATACAGTTTCATTTGATGATTTGCAGCGCAATGAGGTCTTCACCAGGGAATACATTCCAAACTGGCTAGCGTATGCCGGATATGCCTCATTAAGCATCATTGCTATAATTGTCA…
Ta#S13050892	668	K	G	H	LDN	3g02100	-	04g001756	25.6812	0.197368	0.356436	1.80594	CAATATGTTGCTTCTCAATCACAAAGATCTCGTTCTCAGGCACAGCAACAGCAGCAGCGTCCACCACCTCCACGGACTCGGATGGCGAATCCTGCACCACCACCTGTTCCTGCACCAACGGCACCACCGATGCCACCGCAGCCCGCCCAAGTTCCTCCTACTCCACCAAGGATGCAGGTGCAAGATAAGGGCCCAGTTCCAGTTGCCCCTCCTGGCGCAGTGCCTCCTGTGCAGCAACAAACACCTTCCgGTCCTGGCCCTGTCACCGGCAACAGCCCCCCAAACAGTGAAGACATGCTGGTTGATCAATCTGGGCCATCGACAAGCAACGTGCCACTCCGCCCAACAATGCCTGAAGACGAGGAGACGCCCATC
Ta#S13053075	255	G	S	H	RSL65	-	-	-	4.58708	0.238095	0.169231	1.40693	AGATAGTCTGAAGCCACCATCCTAGCAACATATGTCACTATTTCTATCCACTTGATGAAGTGGTGCCGATAGTCCGAGCCTAATACCAAACAGACATCGCACAAATGCCTAACATCTAATGCCGGAGGCCCCAACCAAGCCACATACTRGGTTTGGGGTATACACCGGTCTGACGCACTCTCATGTGYTGTCGCCGCCATCTTCCACCAATCCATCTTCAGAGCAAAAACTAACGCACCGACCTYGCTAgGCCTCTCTGCCATCGACGCCACCATGACGCCAGACAGCGTCCTCCTCCTGCGCGAGTCCATCTCCTTGCATCGGACAYCGAATCCCCATTGCACCACGCCGCCGAGATCCGCCGTCTTTGATGTGGTAAATGAAAAACCGCTCAACCAC…
Ta#S13056537	516	G	R	H	RSL65	-	-	-	6.37169	0.305085	0.136364	2.23729	AACMGAACAGAATATCCCAAAACCCAGTGATCCTCCTCATCCATGCCCGCCGCCACAGTCGCTGCCGGAGGGTGTGCAGTCCGTGCTCAAAACGTCACGGGTTAATCGAAAGTGCATTGGAGACGGTGATGGCTTCACTGCTTATGAGGAGAGGATTGCAGGTGATACAAACATCCGAGATCCACCGAAATACAAAATTAGAATGAAGGGGATTGATGCACCGGAGCTGGATATGGAATATGGCATGGAgTCAAAGGATGAATTGGTGAGGCTTATTGGGGGGAAGCGTGTTTCGATTCTTGTGTATGGGCCAGACAAATATGGACGATCTCTTGGTGACATCTACTGTGACGGTGTCTTTATCCAAGAACAAATGCTGAAAGGGGGCCTTGCCT
Ta#S13056537	564	T	Y	H	RSL65	-	-	-	6.37169	0.315068	0.152174	2.07045	GCCGCCACAGTCGCTGCCGGAGGGTGTGCAGTCCGTGCTCAAAACGTCACGGGTTAATCGAAAGTGCATTGGAGACGGTGATGGCTTCACTGCTTATGAGGAGAGGATTGCAGGTGATACAAACATCCGAGATCCACCGAAATACAAAATTAGAATGAAGGGGATTGATGCACCGGAGCTGGATATGGAATATGGCATGGAGTCAAAGGATGAATTGGTGAGGCTTATTGGGGGGAAGCGTGTTTCGATtCTTGTGTATGGGCCAGACAAATATGGACGATCTCTTGGTGACATCTACTGTGACGGTGTCTTTATCCAAGAACAAATGCTGAAAGGGGGCCTTGCCT
Ta#S13056537	510	C	Y	H	RSL65	-	-	-	6.37169	0.3	0.238095	1.26	GCCTGCAACMGAACAGAATATCCCAAAACCCAGTGATCCTCCTCATCCATGCCCGCCGCCACAGTCGCTGCCGGAGGGTGTGCAGTCCGTGCTCAAAACGTCACGGGTTAATCGAAAGTGCATTGGAGACGGTGATGGCTTCACTGCTTATGAGGAGAGGATTGCAGGTGATACAAACATCCGAGATCCACCGAAATACAAAATTAGAATGAAGGGGATTGATGCACCGGAGCTGGATATGGAATATGGcATGGAGTCAAAGGATGAATTGGTGAGGCTTATTGGGGGGAAGCGTGTTTCGATTCTTGTGTATGGGCCAGACAAATATGGACGATCTCTTGGTGACATCTACTGTGACGGTGTCTTTATCCAAGAACAAATGCTGAAAGGGGGCCTTGC…
Ta#S13058204	429	A	M	H	RSL65	4g20890	11g14420	05g006860	20.7719	0.36	0.305556	1.17818	AACAACAAGTTGCATTGGACATTTGATGACAACAAAGAAGGATCCATATGCACTTTTAACGGCGTGGAGTGCTGGCATCCTAATGAAAACCGGATTCTTTCTCTTCGGCTTAGCAGCATGGATCTGAAGGGCCAATTCCCTGATGGACTGGAGAACTGTAGTAGCATGAGTCCGCTGGATCTGTCAAGCAACAGCCTTTCCGGGCCAATCCCGGTTGACATCTCAAAACGGCTTCCATACATCACAAACcTTGATCTCTCGTATAATAGCTTCTCWGGGGAGATTCCAGAATCGCTAGCTAACTGCACCTATCTCAATGTTGTCAGTTTACAAAATAACAAGTTGACTGGAGCAATCCCAGGGCAGTTTGCTGGTCTTTCTCGCTTAACCGAGTTTAAT…
Ta#S13079248	305	R	G	H	LDN	-	-	-	13.7463	0.0705882	0.0487805	0.691057	ATGCCTTTGCTTATTGTTGATACTTAAAAACAGGGGCAGGGGCTAACGTTTGCATCAAATCTGGTCCTGCAAGGGGGCGAGGCATTCGGCAGATGACAGGGAAACAAAACACAACAACAATTTTATCTTTCAACTAAATGATCATCGATTCTACGGCGTCTTCAGAATCAGGGGGCCACATCTGCGCTACCCATCTTCTCGCTGATGGTAGAGCCAAAAGATGGCCTCCCTGTAGCAGACAAGGAACTCgGTAGGGTAGCCCTTCAACTTGWGAGGCTTGATTTCCAGGTCCGCAAAACTGAGAGCATTCTCAGACACTAGGTTGTCTACGGTGAGTGCCTTGATCTGATCAAGATTGAAAATGGARGGAGTCGGTAGAGGAAAAGGCAGTTCGTTTAG…
Ta#S13079248	448	Y	C	H	LDN	-	-	-	13.7463	0.230769	0.571429	2.47619	ATCGATTCTACGGCGTCTTCAGAATCAGGGGGCCACATCTGCGCTACCCATCTTCTCGCTGATGGTAGAGCCAAAAGATGGCCTCCCTGTAGCAGACAAGGAACTCGGTAGGGTAGCCCTTCAACTTGWGAGGCTTGATTTCCAGGTCCGCAAAACTGAGAGCATTCTCAGACACTAGGTTGTCTACGGTGAGTGCCTTGATCTGATCAAGATTGAAAATGGARGGAGTCGGTAGAGGAAAAGGCAGTTcGTTTAGCAGCATCTCCCCTTCCATGTAGGTACAGACCATGGAGACATAGCTTTGAATTGTCTGATCTATTCTCAGTGATGTCTTCAAACAAGGAATCTGTTCACTAGATTCATTTTTACTTGGTAATCAATCCCAAACAGGCCGGATTT…
Ta#S13106717	270	T	Y	H	RSL65	1g53470	05g13940	-	12.3592	0.0421053	0.07	0.601504	TAAGCCTGAGCCCAAGCCTTACCCGATGCCCAAACCTGGGCCTAAGCCGGAGCCCACGCCAGAGCCGATGCCAAAACCGGAACCAAAGCCAGAGCCCAAGCCCGAGCCTATGCCAAAACCTGAACCAAAGCCTGAGCCCAAACCCGAGCCGATGAAGCCTGAGCCTAAGCCGATGCCAAAAACCGAACCGACGCCAGACCCCAAGCCCGAGCCGATGCCAAAACCGGAACCGAAGCCAGAGCCCAAGCCtGAGCCTATGCCAAAACCTGAACCAAAGCCAGAGCCCAAACCCGAGCCGATGAAGCCCGAGCCTAAGCCGGTGCCAAAACCCGAACCTAAGCCAGATCCCAAGCCTGAGCCGACGCCAAAACCGGAGCCAAAGCCAGAGCCCAAGCCGGA…
Ta#S13109414	530	C	Y	H	RSL65	3g30220	10g35950	01g017800	7.94309	0.724138	0.4375	1.65517	CAGGGCGCTCGTGCACTACTACCCGTTCGCCGGCCGGCTGAGGGAGCTCGAAGGGCGCAAGCTCGCCGTCGACTGCACCGGCGAGGGCGTGCTGTTCATCGAGGCCGACKCCGACGTGCGTCTGGAGCACTTCGGCGACGCCCTGCAGCCGCCCTTCCCGGGRCTCGAGGAGCTCATCTTCGACGTCCCCGGGTCGTCCGAAGTCCTCGGCACTCMACTCCTCCTCTTCCAGGTGACACGCCTGGCGTGyGGAGGCTTCATCCTGGCGGTGCGGCTGATGCACACGATGGCGGACGCGCAGGGGCTGGTGCAGTTCCTGG
Ta#S13109602	747	T	W	H	RSL65	2g39250	01g41890	05g024900	5.27965	0.913043	0.744681	1.22609	CCAATTCATGTTGCTCGTCGGCTAATGATTCGATTTATCAAATGAAACCTCTTTCTACTGATGATTCCAGAAGGCTCTTCCATAAGAGAATATTTCCCGACAAGAGTGGATGTCCAAATGAATTTGAACAAGTGTCTAAAGATATATTGAAAAAATGTGGTGGGGTACCACTAGCCATCATTACTATTGCTAGTGCTTTGGCTAGTGGCCAKCACGTGAAGCCAAAGCGTGAGTGGGATATTCTGCTCCtGTCCCTTGGCTCTGGACTAACAGAAGATAACAGTTTAGAGGAGATGCGGAGAATACTCTCGTTCAGCTATTATAATCTACCCCCYCATCTGAAAACTTGTCTATTGTACCTATGTATATATCCAGAAGATAGCGAGATTGATAGAGATG…
Ta#S13109602	752	C	M	H	RSL65	2g39250	01g41890	05g024900	5.27965	0.928571	0.773585	1.20035	TCATGTTGCTCGTCGGCTAATGATTCGATTTATCAAATGAAACCTCTTTCTACTGATGATTCCAGAAGGCTCTTCCATAAGAGAATATTTCCCGACAAGAGTGGATGTCCAAATGAATTTGAACAAGTGTCTAAAGATATATTGAAAAAATGTGGTGGGGTACCACTAGCCATCATTACTATTGCTAGTGCTTTGGCTAGTGGCCAKCACGTGAAGCCAAAGCGTGAGTGGGATATTCTGCTCCTGTCCcTTGGCTCTGGACTAACAGAAGATAACAGTTTAGAGGAGATGCGGAGAATACTCTCGTTCAGCTATTATAATCTACCCCCYCATCTGAAAACTTGTCTATTGTACCTATGTATATATCCAGAAGATAGCGAGATTGATAGAGATGGACTG…
Ta#S13109604	666	M	C	H	LDN	2g13110	01g27360	04g022250	13.9395	0.5	0.8	1.6	GTGTACGAGTGCTCATCAACCGCTCATGCGCGGCTGCCGACCAACCAAACGGTGGTGGACGAGAGCCTGGAGAAGCTCAAGAACGTGCTGGAGGTCTACGAGGCGCGCCTGTCCAAGCACGAGTACCGCGCCGGGGACTTCTTCAGCTTCGCGGACCTCAACCACTTCCCCTACACCTTCTACTTCATGGCCACGCCGCACGCGGCCCTCTTCGACTCGTACCCGCACGTCAAGGCCTGGTGGGAGAGGaTCATGGCGAGGCCGGCCGTGAAGAAGCTCGCCGCGCAGATGGTTCCCAAGAAGCCGTGATTTGCTAGGCGGGATCTCGCATCGTGGGATCCGATTCCGATCACTGATCTGTGTGGCGTTTTCTTTTCTTGTTGGTGTCGCGAATAAGGC…
Ta#S13113999	349	C	M	H	RSL65	-	-	-	8.86671	0.6	0.529412	1.13333	CGCCGCCGTCACGCACTGAAAAAGTGGGCAACCACGAGGTCATCGTCACTTCGAGCGCGGCGAGATCCTCGAGGTCGTCATCATCACAGACAAGGGCACTGGCAGATCCAATGGCGGCGGATTCGAGGCGGAGGCGGCCATTAGGGTGTGCTTGAGTCCGTACCCGATGATTAGCGGCCGGAGGGCAACTGCAACCTTGCATGCCTCGGGTCCAGAGGTCCAAGGCACCACAACCAACTGCCTCTTCAGcCATATGCTGGGTGTCCGTGTTGAACGTAGCAGATGGTTGCCCTTCAAGCATCAACAAATTGGAAAATTCAAGCTCTGATGAGATTACAAGCAGGGCAGAAAGGGAATCAACACCATCACTCCAAAACATTGAAGATGGATGAAATGCTG…
Ta#S13113999	356	C	M	H	RSL65	-	-	-	8.86671	0.588235	0.530612	1.1086	GTCACGCACTGAAAAAGTGGGCAACCACGAGGTCATCGTCACTTCGAGCGCGGCGAGATCCTCGAGGTCGTCATCATCACAGACAAGGGCACTGGCAGATCCAATGGCGGCGGATTCGAGGCGGAGGCGGCCATTAGGGTGTGCTTGAGTCCGTACCCGATGATTAGCGGCCGGAGGGCAACTGCAACCTTGCATGCCTCGGGTCCAGAGGTCCAAGGCACCACAACCAACTGCCTCTTCAGCCATATGcTGGGTGTCCGTGTTGAACGTAGCAGATGGTTGCCCTTCAAGCATCAACAAATTGGAAAATTCAAGCTCTGATGAGATTACAAGCAGGGCAGAAAGGGAATCAACACCATCACTCCAAAACATTGAAGATGGATGAAATGCTGCTGAGAC…
Ta#S13114500	595	S	C	H	LDN	5g23700	04g55080	06g030420	34.5926	0.416667	0.386139	0.926733	GACATGGGGAGCCTGCTTCATCCAGGCGGCCTGGCGCCGCTACTACAAGCGGAAAATGGCCGAGCAGCGCCGGAGGGAAGAGGAGGCYGCGAACCGGCAGAGCAGCAGCAGYGGCCCGAGCCTGGGAGCGACCATCTACGCSTCCCGGTTCGCGGCCAACGCKCTCCGGGGAGTCCACCGGCTTCGGAGCAAGGCTGCTGCTCTCCCCATTGTGAGAGTGCCGAAGCCCTCCGAGCCAGATTTTGGCGTcGACGTCGACGACGCGGACTAACAAAAACAGACCATACTGGGAATTACCTGTGCTAATTAATTAAGCTGATACTTCAGGCATGTAGATTGTGTACAAAATTCAAAAGACAGCAGCGGCACACAACATTGTGATGATGATTGTAAAAGTTT…
Ta#S13115127	253	A	R	H	RSL65	-	-	-	8.23024	0.65	0.342105	1.9	CGTCCGCGACGAGAGGCGGTTCGCCATTCTGGAGGCAGGGCAGGGCAGGATTGGGCTGCTCAATATTGGTAGAAACACATTGGACTTGTACTACAAGACCTGGCCAGGCAAACGCAATGAAGAGTGGCAACACGAAACGAAAGATCACCCATTGCCCGACTATCACTGGCGCATCATAGGTTCTGATGAGGAGTACTTGCTCCTGAGAGGGATTTCACTTGATTGGCCCTGGTTCGGGAGCGCTTCATCaGAGAGTCCGGATATTGAGTATTTTGCACTGGAGCTCAAGGCATTGCAACTCGAGAGGATGTATGTGTCCAAGCACAAAATGTTGCATGCTCACCTGTACAGGGGCCACCCGCCGCAGATCTCGGCACCAACTCTATGAACTGGTTACAT…
Ta#S13115127	238	C	Y	H	RSL65	-	-	-	8.23024	0.627907	0.4	1.56977	ACGCGTCCGCGACGAGAGGCGGTTCGCCATTCTGGAGGCAGGGCAGGGCAGGATTGGGCTGCTCAATATTGGTAGAAACACATTGGACTTGTACTACAAGACCTGGCCAGGCAAACGCAATGAAGAGTGGCAACACGAAACGAAAGATCACCCATTGCCCGACTATCACTGGCGCATCATAGGTTCTGATGAGGAGTACTTGCTCCTGAGAGGGATTTCACTTGATTGGCCCTGGTTcGGGAGCGCTTCATCAGAGAGTCCGGATATTGAGTATTTTGCACTGGAGCTCAAGGCATTGCAACTCGAGAGGATGTATGTGTCCAAGCACAAAATGTTGCATGCTCACCTGTACAGGGGCCACCCGCCGCAGATCTCGGCACCAACTCTATGAACTGGTTA…
Ta#S13115127	217	T	Y	H	RSL65	-	-	-	8.23024	0.641026	0.533333	1.20192	ACGCGTCCGCGACGAGAGGCGGTTCGCCATTCTGGAGGCAGGGCAGGGCAGGATTGGGCTGCTCAATATTGGTAGAAACACATTGGACTTGTACTACAAGACCTGGCCAGGCAAACGCAATGAAGAGTGGCAACACGAAACGAAAGATCACCCATTGCCCGACTATCACTGGCGCATCATAGGTTCTGATGAGGAGTACTTGCTCCTGAGAGGGATtTCACTTGATTGGCCCTGGTTCGGGAGCGCTTCATCAGAGAGTCCGGATATTGAGTATTTTGCACTGGAGCTCAAGGCATTGCAACTCGAGAGGATGTATGTGTCCAAGCACAAAATGTTGCATGCTCACCTGTACAGGGGCCACCCGCCGCAGATCTCGGCACCAACTCTATGAACTGGTTA…
Ta#S13115459	185	S	G	H	LDN	5g14370	04g41460	06g021070	18.5781	0.156863	0.0833333	0.53125	GACCCCGCGTCCGTCGCCCCACTTCCAGAATTATCTTGGCCCGGCGCCGCGTCGAGGCTGGATTTTTAGAGTCAAACATTGGAATCTTCGCCGACACGGACTGGACTTTCTTTGAGCAAAATCGCTTGCCTGCTACCCACCCGCTGAGCTAGAGATTGGATTCGCGGGGGCGTTCCGGCGGGGGsCGAGCATGACGATCGATTTGTCCACCATGCCCGGGAGCTCCTCCTCCCGTCTCCTGGACGCCGCCGCGGSGAGGAAGGACATGAACTTCTTCAAAAACCGCTACGTGCTTGGGCTCACCGGCGTCGCCGGAATCGGCGGSTTCCTCTTTGGATACGACACAGGTGTCATATCTGGAGCCCTTCTGTATATCCGGGACGAATTTCCTGCTGTCAA…
Ta#S13115899	223	T	W	H	RSL65	-	-	-	16.5164	0.125	0.3	0.416667	CCACGCGTCCGGGGTTCTTCGTCGAGTACAAAAAACCCTAGATATCTCAGTCAGTCTTGTAATTCGTTCGACTTGTCGTTGTTGCTGCTGCTGTTTCAGACTTCCAGTGCTTTGTAGGTGCTGCAGAATAGAGATTTGTGCCCATCTGTCCGTCTGTTGCTTTGGATTGGGTTTATAATTTTGTAGCGCTCCTGGTGATCCGTCGCCATTTCAATCCCAAAAtTTGTGTTGTGATCAAAAAAAAAAAAAAAAAAA
Ta#S13117536	163	A	R	H	RSL65	-	-	-	6.9667	0.625	0.470588	1.32812	GTCGACCCACGCGTCCGCAGAGTGATACACATTGGAACTTCTATGCTGAAATAGCTGGTAAAGAGTATGGCGCATTAACTTGTGCCTGAACTTCCCAATATGTAGTGAGGCGGACTAGTAGACTGATCTTGTGTTGATTCTTCAGACATGAGGGGAAGTTATaGAAGGTTTGGTGTATACCTGACCTCCAAACTAATTTTACCGTGGGTTATGGAAAAAGTTGGTGGATCGAAGATTGGATTTTGGGCACCAACAGTTATAACTTGTACGGATGATTTCAAGTGAATATGAATGAATTTTGAGATGGTGACTCAACTTTTTAAAAAAAAAAAAAAAAAAAAAAAAAAAAA
Ta#S13117987	549	A	W	H	RSL65	3g08370	-	-	8.71052	0.4	0.0714286	5.6	TATGGGTCTCATGACGAGCTCCGGTAGTTCCTTSAAGTAGRTGGTATTCAGGACCTTTGAACGCTTGGTTAGACATTGCTGCGGATATATATCTTCAATGATCTGTTGGCCCCATCTACTGCATTGCTGCGGATATATATCTTCAATGATCTGTTGGCCCCATCTACTGCCTTGCCAAGCACATTTCACGGCACAAGCGTGCATTTCCACACGCCTGTTTTAGCAACAGAGCATTCATTTGTTACATTAwGAGTTCTTGAATTAGTTTCATGTTTTGCATGGCAAGTTAGCATTGGTTCTTCCATATATAGTTTTTGGTGTGCAAAAGTAGGTTGTTGTTCCAGGATCACACACTTGTAAACTATGAAAACCAGGAAGGTGCAGCTGTAGGGCTTGTAT…
Ta#S13118099	691	A	R	H	RSL65	-	-	-	16.9614	0.166667	0.166667	1	CAGGCAAAAGATTCACGACTGCGGATTCCGCGCATCATGGGCCAGTGAAAAATCAAGGTTCTGGAGACATATGCCAAAGAAGTGGGGAGAGTCTGAAGCCATGCTGAGAAATAGGGGCACCAGCCTGAATACAACAGCCTATTATTCTAACAGTCTCATCCGGCCACTACCGGTCTGCAACGTCCGCAGCAGTGTGTCATAAGAGCATGTTCTGCMACGTCCGCAGCAGTGTATCATAAGAGCATGTTCrACAGATGATGTAAAACGGTTGTTGCATTTTAAAAAACTGTCCGCAGCAGTGTATCATAAGAGCATTT
Ta#S13118319	515	T	Y	H	RSL65	3g45410	-	-	29.7541	0.426966	0.19469	2.19305	ATGCTACACATCATTGCGACCTGATCTTCAAGCTGGTATATGTACCAATGATTCTGAGGGCATCCCTGTCATGGATGATCCAATATATGGGTCTCTCACTGATATTGGTTTCATGGATGTTTGGAGCCAGCCAGCTGAGGACTTCGAGAAATTCTTCTAATACGCTGCCAAAACCGGRAATTGTTCAAAARCGTGACAAAAATAACATGTGTAGCATAGCGTAGGGAAGAATAAGCAGATTGCCCCTCCyGTCAAAGAAAAGGCAATCATACTGTAGCAATAGAGAAATTCTAATGTCGATACCAGTTTGATGGAGCAAGTCTCTGATTCA
Ta#S13119152	80	G	R	H	RSL65	-	-	-	11.0425	0.404762	0.347826	1.16369	GGTTTTTTTTTTTTTTTTTGCTTTCAATGCTTTGTAAGATTGATAAGGGCGGGAGCTTCAATGAAGAATCTACTATTCAaCACACAGCCCAACTCGACAGKCACTAGCCATGTCAAYAGGCACTCAGGGGCATGCTCGCCTCGGCAGTCATCAAGGTGGCAATAGGACACTTGAATTCTACCATTTCAGGCGAGATCAAGCTGCACAGGAATATGAGGAATGATCCGATCTGGAGAACATGAAGATGACGCTGGAGTCGGTGGACGCTGTGCTTCTGTGGCTGAAGCAACTTAAGGATGCCGCGAACGACATCTCTCACATGCTTGAAGAT
Ta#S13119594	192	R	A	H	LDN	2g51030	01g56200	03g035720	18.5384	0.186047	0.292683	1.57317	CTGGAACTTGCCAACTTGAATTTGAAGAACAGTCGTGGGTACACAGCACTCCACCTAGCTGCTATGAGGAGAGAACCAGCTATTATTATGTGTCTCTTAAGCAAAGGAGCAGTGGCGTCGCAATTGACAGATGAYGGCCGCCTTGCAAGTAATATTTGTCGAAGRTTAACAAGACTAAAAGATTATAATGCaAAGAAGGGAGCAGGGCCAAGAGTCAAATAAAGATAGGATGTGCATTGACATCCTAGAGAGGGAGATGATGAGGAATCCTATGACAGCGGAAGATTCAGTCACCTCACCTTTATTGGCTGATGATCTTCACATGAAACTAAGCTACCTGGAAAATAAAAGTCNCGTTTGCAAAATTATTCTTCCCTGCTGAAACGAAAGNTGCGATGC…
Ta#S13125682	141	T	Y	H	RSL65	-	-	-	3.53329	0.689655	0.576923	1.1954	CCAAGAATTCTCCATCATCTCTTTCTGTTTTATTCACCTTTGTGGTTAATTAATGGACACACATACAGGTTACAACTTCTTCCACCACCCACCAAAAATCGCATGAACCCGAAATCTGAAACAAAGAAACGCAAACCAAAtCCCACAGCGACAGCATCACATATGTACACGAGCGAAGATTCCTTGACCACCCGCTCGTAAATATTCAGTACGTCTCGTCAGTCGTCACCCCCGACCGGTACGTCTGACGGTGGTGCGCCTGCTGAACCCCTCCGTGGTTCCGCGTCCCGCCCCCCCGCTGCCCCCCTCGGCGGAGCCCCTGCCTGCGCCGGCTCTGTGCGGGAAGTCCGTCATGTCCTCCGTGTCCGCCGCGCTGCTGGCCGTGTACTCGC
Ta#S13127581	295	G	K	H	RSL65	-	-	-	2.50343	0.530612	0.615385	0.862245	GCCCAGAGTTGAGCGCGAGGAGCTGTGGCGAGAGTCCGAACACAAGCAGCCTGCTAGGTGCGCATGCGGCCACGAGGAAGCGGACAGCGGGAAATCCTTGGCGTTGAGGCCGTCCGTGGACCAGAGGTGAAGAGCGAGGAGGTGGTGATCCGGGACACAGCCTAGGTGCATCCTGCGCATCAATCAGAGACGAAGGTCAGGTATGTATGTGCTACTTCTGTTGCTGGTTGTGCTGGGGCAGGTAGTGGCgGTGGCTGCTGCATGGCATTGGGCAATATCGTGGAATTGTTGTGGGATTTTGGATGTCTTTGCTATTTCAGAGAAATAGATGTAGGTGAGTTTGTCTGTCTTATGATTGTGTCTGACAATGNTTGTTCAATGAATTGCATTGANCAATTG…
Ta#S13127729	135	G	R	H	RSL65	-	-	-	3.34846	0.647059	0.488372	1.32493	ATGGTGGAGATGATCTTGAAGATGATTTCATTGATGAAGAAGAGGTGAAAACCACCAAAACAAAAGCAAAGCAACCTAGCAGTGGCGAGAAGAATGCCAGCTCAAAGTCAAAAGGAAAACAGACTCCAAAAGTTgTAAAATTCTTTGGTTAAACAATGCCGCCATTTTTGTAGCGTATGTCGAGAATGGTCATCTTCCTGGACAATTCTTTTTGGAGGAATCCCAGCCTTGTAACTTACAATGCAATGAGAATGTATCTGTCTACACTGCGACGTTGGAGAAATGCCATATAATTTGAAATATCAAAAAANAANAAAANAAAAAAAAAAAA
Ta#S13128047	220	Y	T	H	LDN	-	-	02g007480	53.12	0.862898	0.847584	0.982252	TCGGATCGGGGGAAAGGCTTCCACGAGCTCTCGTCTCGACTGCCGCCGCCGCCCGCCCGAGATGGCGATCCGCCGTGGCTCCTCCTGCGCCGTCCTCGCCCTGCTCGCGCTCGCCTCCGTCTCCGCCGTCAGCGCCGACGTCTTCTTCCAGGAGAAGTTCGAAGATGGCTGGGAAAGCCGGTGGGTCAAGTCTGAGTGGAAGAAGGACGAGAACATGGCcGGTGAATGGAACCACACATCTGGAAAATGGCAYGGAGATGCTGAGGACAAAGGTATCCAAACCTCAGAGGACTACAGGTTCTACGCCATCTCGGCGGAGTACCCTGAGTTCAGCAACAAGGACAAGACACTYGTGCTGCAGTTCACGGTGAAGCATGAGAGAAGTTGACTGNGTGGTGT…
Ta#S13129182	168	Y	C	H	LDN	-	-	-	9.33155	0.715278	0.714286	0.998613	GCCAAGGTGAAGTGCGAGGAGGAGCTGACGGCGGCGATAGAGACGGCGCTGGGGGAGAAGAAGGACTCTCTGTGCTTCATCGAGGTGATCGCGCACAAGGACGACACCAGCAAAGAGCTTCTGGAATGGGGCTCCAGGGTCTCTGCTGCCAACTCCAGGCCCCCCAAaCACCACGACAAAAACCGCGCCGGCATCAGTATTAGTAGCAGCAGCAGCAGCACGCACGTTGCCCATCAAATAATGTTGAACAGTTTATCTTTGCTCTTCTGTTATGTTCTTAGTTTTGTGCCTACTAGTGACTTGTGAGCTGTGGCCATCGCCCTGTGTCCTATCATGCCCATTGTTACGAANGATTATGAAGATAATTTCTAGGCTAAAAAAAAA
Ta#S13135178	170	Y	T	H	LDN	-	-	-	69.5548	0.452436	0.39886	0.881584	CGAGTTTTTTTTTTTTTTCATTACAAAGGGCACAAGTTTTTTTTCCAAAGCCAAGAGTAGTGTTGCTGTTGTGCAGACTAAACCAATGTCACTGCAGTTGCTTATTACGGGTAAATTGGAGTAAAAGCGAACAAAAACAAGGATCCCTCAGCAGGAGCTGGCACACTCCcGCTCGTGAGCAAGTCTCGGGCGAACAGCTGAAAACCCAAAAAATTTAACTTGTACAGGGCGGTGGTGACACCTCGCCGTCAAAAGCATTCTCCGTTGGCGATCTTCTCCCGCCTTGGGGCGATGACTTCCGGTCCGATGCCTCCCAACCATGTTAGAACGCCGTGCTCCCCGAGATGTCCCGTCCCGTACTTGGCCCGTCCCAAAAACACCCCTGGGGAAACTTTTGGG…
Ta#S13135178	127	R	A	H	LDN	-	-	-	69.5548	0.509695	0.40868	0.801812	CGAGTTTTTTTTTTTTTTCATTACAAAGGGCACAAGTTTTTTTTCCAAAGCCAAGAGTAGTGTTGCTGTTGTGCAGACTAAACCAATGTCACTGCAGTTGCTTATTACGGGTAAATTGGAGTAAAAgCGAACAAAAACAAGGATCCCTCAGCAGGAGCTGGCACACTCCCGCTCGTGAGCAAGTCTCGGGCGAACAGCTGAAAACCCAAAAAATTTAACTTGTACAGGGCGGTGGTGACACCTCGCCGTCAAAAGCATTCTCCGTTGGCGATCTTCTCCCGCCTTGGGGCGATGACTTCCGGTCCGATGCCTCCCAACCATGTTAGAACGCCGTGCTCCCCGAGATGTCCCGTCCCGTACTTGGCCCGTCCCAAAAAC
Ta#S13136619	218	S	C	H	LDN	-	-	-	181.156	0.0298507	0.0422535	1.41549	TTTTTTTTTTTTTTTTTCACGGGTTCACATTCGAATYYGCAATGGATAATACAACAACATTAGAGACCGTCCATGGCGGCGTCCAAGCGCGCGCAACGCGGCCTTATGCATCTAAGCTCGAACTTCAACAAGAGATAAAACCGTACGTAGTACAATATTTACCGCCCACCCGCATCATCATCGCCCCCTCCCCACGATCAGTTGTGGCAGATCTTGGcGGGGGGGCTGGGGGAGGCAGACGGGGGCGTACTTCTCTTGGCCTCGGGATCCCCTTCCTTGACGTCCGACTCCNGCGAACGCCACCCCCGCCAAATGGGCCGACAAAGGCCGCAGCGGCGGCAGCAACAACAACGGACGGNGGCTCNGGTGGCGGCTCCAANGCTGCAACTTTGGCCGCCG…
Ta#S13137899	163	G	R	H	RSL65	-	-	-	6.39426	0.179487	0.171875	1.04429	CCTGGTTGAGGTCCATCGGAAATAGGACCATCCTGCTTGCAAGATCATGGACTTCCACAAAGACAAGTATAACAAGGATGTCAAGGAGAAAGAGCACGTAAAAACCAAGGTATGTGTGTTGTGCCATCACTACTGACGCTGAGTTGAGATGCTTAGAGCACGgCAAATATATTCCATGTGCTGGCTATTATATTTGTAAAGAATTTTGTTTTTCTCAAGGGGAAGGGAGGAGTAAATGAGATGGTGGGATTGACTCTAACCTGTCAATCTGCTGGGTTTTGATGGCTGTAGTATGTGTTGTTCAGTTGCAACATAAGACATGGTTGTGCATGTTTTGATNCTTGTTGTGGATCNAAACAACTCCTTGTATACTTAATTGATTAATACGCCAGTATTCTG…
Ta#S13138416	13	C	T	S		-	-	-	5.89691	0.444444	0.833333	1.875	TTTTTTTACTTGcGACAGAATCACAGTACCATATAGTTACAGATTTACAGTTATGGAACTACAATCAGAACTGTATGCTTAAGACATTTATTTATTCTGATTGTTGTATCAGCCCTGGAGGTCCTTCTGAGTACCACCACATATGTGCCGAAGGCAGTGTTGATGCTGTTCAAGCAAAAACCGTGGCCATATGCTGAACCTCACATGCCGTGACCTCCGTCCGGAGCTTGCTGAGCATCTTCCNGCGCGCCAGTGGGTCCGCCG
Ta#S13143038	215	Y	C	H	LDN	-	-	-	25.7197	0.652174	0.239437	0.367136	ACGCGCACTCCGTGGCGGCGCTGAGCTTCCCTAAGATTACGCTGGTGTTCGACGGTGGGGATACGCCGGCCATTGAGCTCACGACGGTGCACTACTTCTTCAAGGACGWCGTCACCGGGTTGCAGTGCCTCACCATGCTGCCGATGCCCGTGGGCACGCCCTTCGGCTCTGTCCTGGGAACCATGGTGCAGGCKGGCACCAACATGATCTACGAyGTCGGCGGCAAGACGCTGACGCTCGAGGAGGGCGAGCGGCTCTGCCCGCCTCACAGGTGGTGTCGCTCATGGTGATAGCCTCTCTGCTCCTTGCTTGGGTGCTACTCTTCTAGCTAGATGTTCATCTCGATCGTGTGTACTGTTCCATCATCTTGCATGGTTTTGCCAAAAGAAATATTTCAGC…
Ta#S13145496	256	G	A	S		-	-	-	8.16076	0.818182	0.486842	0.595029	TTTTTGATCGGAAAGCGTCAATAATGTCGGGTATCACTCTCGGTTGTTACACAGGAGGCCCACGTCCATATACGTAGAAGCGGCCAGCGATGAAGCGGCCTGCGACGACACGACAATGTCGTGCATGTAAGAACAATGGACGCATGTTAGGGAGCTCCTATAAGCTGGCGACTGATAGGCGCCGGTACGCCGGCCCAAATTTGGGTCGGTCGCACCACCAACGTTCGATTAAACAAGCATTAGCCGCACgATTGCCTTCCTTCCTTCCCGCAAATGTCTTCTTTCAGGAAAAAATTCCCTCCGTGCCGCCATTAANGAGACGCGCCCGGCCTTGAACACCACCAATGCTTCTCGCCTGTGGCGTCCTCNTCATCGGTCGCCGTCACTGACTCGTCTTGG…
Ta#S13145496	224	C	G	S		-	-	-	8.16076	0.8	0.504673	0.630841	TTTTTTTTTTTGATCGGAAAGCGTCAATAATGTCGGGTATCACTCTCGGTTGTTACACAGGAGGCCCACGTCCATATACGTAGAAGCGGCCAGCGATGAAGCGGCCTGCGACGACACGACAATGTCGTGCATGTAAGAACAATGGACGCATGTTAGGGAGCTCCTATAAGCTGGCGACTGATAGGCGCCGGTACGCCGGCCCAAATTTGGGTCGGTCGCACCAcCAACGTTCGATTAAACAAGCATTAGCCGCACGATTGCCTTCCTTCCTTCCCGCAAATGTCTTCTTTCAGGAAAAAATTCCCTCCGTGCCGCCATTAANGAGACGCGCCCGGCCTTGAACACCACCAATGCTTCTCGCCTGTGGCGTCCTCNTCATCGGTCGCCGTCACTGACTCG…
Ta#S13145496	125	T	G	S		-	-	-	8.16076	0.478261	0.714286	1.49351	TTTTTTTTTTTGATCGGAAAGCGTCAATAATGTCGGGTATCACTCTCGGTTGTTACACAGGAGGCCCACGTCCATATACGTAGAAGCGGCCAGCGATGAAGCGGCCTGCGACGACACGACAATGtCGTGCATGTAAGAACAATGGACGCATGTTAGGGAGCTCCTATAAGCTGGCGACTGATAGGCGCCGGTACGCCGGCCCAAATTTGGGTCGGTCGCACCACCAACGTTCGATTAAACAAGCATTAGCCGCACGATTGCCTTCCTTCCTTCCCGCAAATGTCTTCTTTCAGGAAAAAATTCCCTCCGTGCCGCCATTAANGAGACGCGCCCGGCCTTGAACACCACCAATGCTTCTCGCCTGTGGCGTCCTCNT
Ta#S13149354	54	G	R	H	RSL65	4g09250	-	-	3.16668	0.310345	0.571429	0.543103	GCTGAGGCAACTGAAAAGCTTGAGGTTATTGAATGTGAAGGGAATCTACTGCGgACGCATCAGTGAATCTCTAGTTCAAATGCGGCATTTGTCCTTGCTATCTGTGAATGCAAGTGATGGGAATGAGGTTCTCTTGTTGAATGTTCTCCTGCCAAGCCTACAAAAGCTAAGATTGAGAGGACGGCTAGCGGAAGGTGCATTGGATGAGTCTCCTCTCTTCCAAGCTGTCGGAGGGCAGAATTTGTATGAATTAGTYCTATCTTGGTCACAGCTGACAAAAGACCCCTTGCCGTCCCTTTCTCGGT
Ta#S13149354	56	C	Y	H	RSL65	4g09250	-	-	3.16668	0.310345	0.571429	0.543103	GCTGAGGCAACTGAAAAGCTTGAGGTTATTGAATGTGAAGGGAATCTACTGCGGAcGCATCAGTGAATCTCTAGTTCAAATGCGGCATTTGTCCTTGCTATCTGTGAATGCAAGTGATGGGAATGAGGTTCTCTTGTTGAATGTTCTCCTGCCAAGCCTACAAAAGCTAAGATTGAGAGGACGGCTAGCGGAAGGTGCATTGGATGAGTCTCCTCTCTTCCAAGCTGTCGGAGGGCAGAATTTGTATGAATTAGTYCTATCTTGGTCACAGCTGACAAAAGACCCCTTGCCGTCCCTTTCTCGGTTG
Ta#S13152572	176	A	T	S		-	-	-	16.4857	0.368421	0.384615	1.04396	GCTTCCGAGCGGCATGGCACAGTGCCACAAGTTCTCCTCTCCCTCATCACCTCCACCTCCATGGCTGGTCCCCGGATGTGCGTCTGCGAGCTACAACAACTGTTGAAGTTCATTTGATGTTTTACTGAAGCTCACTAAAATTTGTTTTGTAGTTCACTATGGAAAAAATGCGCCAaGTTTCCTGGAGTTGGCTCAATTCCTCTCCCCCGACGAGGATCCCGTGCTCCCCTACCCGAACCACGCATCCAGGAGCTCCTCCCGGCCCACGGCGATCTCCTGTGCGCGGCACCACCACTCTTCCTTCGAATCAAGGCATAAAGTTTGGAGCATGTGAACAAGCAGTGCAAATGGTGCATTTTTTGTTTGAGAATTTTGTGTATAAAAATTACAGGGACTCAT…
Ta#S13156242	98	S	C	H	LDN	-	-	-	10.1654	0.182741	0.123596	0.676342	TTTTTTTTTTATTTTMCGCGGTGAAGCCACATATTTCAAACCGTAATCATTTGCTCGGTATTTTCTACAAATATATTCTTGCTCTCGACATGGTACAsCTAGTGTTGTATCTGGAAACTTCAACAAGCACTCTACAGAAAACTGATTGTGTATAACTTCCGGAGTAAAAATAAAGAGATTCTCATTTTCACGCAGACTAGCGAGAAGGCTGTCATCGTCCCTGTTCCTTACCATCAAGCAATGATTCACGGAATGGAGGCTGGGCCTCCTACATTAGCTGCCTCCGGACTTGAGTGCATTACTGAGCATTCAANCTTCAAAAACCCCTCCCCTTTTATAGCAGTGTTTT
Ta#S13156242	49	A	R	H	RSL65	-	-	-	15.9176	0.395833	0.45283	0.874132	TTTTTTTTTTTTTTTACGCGGTGAAGCCACATATTTCAAACCGTAATCaTTTGCTCGGTATTTTCTACAAATATATTCTTGCTCTCGACATGGTACACCTAGTGTTGTATCTGGAAACTTCAACAAGCACTCTACAGAAAACTGATTGTGTATAACTTCCGGAGTAAAAATAAAGAGATTCTCATTTYCACGCAGACTAGCGAGAAGGCTGTCATCGTCCCTGTTCCTTACCATCAAGCAATGATTCACGGAATGGAGGCTGGGCCTCCTACATTAGCTGCCTCCGGACTTGAGTGCATT
Ta#S13157601	44	Y	C	H	LDN	-	-	-	38.5398	0.333333	0.282051	0.846154	TTTTTTTTTTCCCTCTAGACTTCAATTTTGATTGTAATAAAAGcCGACAATACTACTAAATCCACTCATCCATCAATTTCTCCTACTCATAGACAAATAATGTCTGTTTTGTTTCACCATGGGCCACTGCCATAACAAGCAGACAAAACTATCTACCATTACATCCTCCAAATTCAAGGCCTGCAGCTTCTTCTTAACCTACACTCGCTTTACAAACACATACAACAGCACCAACGTATGTGTATAATCCCTACCTGCAAAATACGTACTCACTACGCGAGATCTAACAACACAT
Ta#S13157882	55	A	G	S		-	-	-	91.9249	0.652174	0.731707	1.12195	CGAGTTTTTTTTTTTTTTTTTTTTCAGCAAAATTATCGGTGTTATTTTAGAACTaTCGATTATGATCCRAACAATTCCSCACATCTGAGAAAAAATAGATGTTGAATTAGAGGAGGAACAAGGGAACGACAGCAAGCAAGCAATCAACTTCCTGGTCATGCGTTCCTAATTCCAACCCTCTTCAGCCTTCATCCCTCTCACCACTCACACACACATCCACCGGAACAATATACACACGCCTACGCTGCGGCCATTATTATTGTATATGAGGAAGGCGGTCGGCTTACTTGGCCATGTACAGTTGTT
Ta#S13159254	192	C	Y	H	RSL65	-	-	-	1.33267	0.2	0.4375	0.457143	GCGACCTCTCTCCCGCTCCGCCGCCGCCCCTACTGCTCCGCCGCCGCCCCCTCCATCTGTTTCCTGTGGCCAGATCCGGCCGGGGGAGCCGCCGTAGAGCCTCCACGTCGTCGGAGCAGAGCAGCCCGAGGTGTGTGTCGATCTCGTCCCGCAGATCGCCGGCGGGGCCACGACCACCTCATTCACTGTCGyGGTGGTGCTTCTCCCTGCGTCGCCRTCGTTGGTTCGCCTCACCCTCCTCACCCCGTCGGCTGCAACCGCTCCTACCCTCCACGGTGCTCCTCTTCGGCATCCACCGCAGGCCAGTGAGCGGCCACGATCAGGGAGGCCTCTACCTCGACTGCAACCGGTCATGGTCGTCTCTGCACCGCCGCCCCCTCGCATCGCACCGTTCCTCNT…
Ta#S13159542	65	C	G	S		-	-	-	109.064	0.623822	0.814164	1.30512	TCGAGTTTTTTTTTTTTTTTTTTAAAGACGAGAAGACGATCGAGTGAGCTCGGGACCAATGTGTcTCAATATCTACATTGATCGATCCATCAGAGGAGCCAACAATTGGTTTAACATTTGATGCTCGCCGTGCCACTCAGTCGTCGCTAAATACAAGGCGTATATATGGCCGAAGACTGAGGTTTTGCACAACCAAACTGGNAGTAAAAAGGAAAACTAGGTGGGACAAACATTAGCATATNCATGCAAGTCCTTCCATGGNAATGGCACGATGAANATGATCAAGTATACTTCGAACGTTCCACTGNTCCGNCTT
Ta#S13160635	163	A	R	H	RSL65	-	-	-	9.47156	0.0356473	0.0566229	0.629556	TTTTTTTTTTTTTTTTTTGACCAGGCAAGCACGTCAGTAAAATTGCAATCATCTTCAATAAAGCAGCAGCAGAACCCACAAGTTACCACGACCAGGCAAATGTACATTACTCAGCGAAAGAGCGGCTGAGTTTGATACGACGCGATGCCAAACATTAAAAAGaAAACATAGATAAATCCATTTTTTCCCTTCGACACATCATCAACCGACAAACCCCAAGCTAAAATTATTCACTGCATATATCATGCGGGTACGCCAAGCAGATGGGATGCAAANCCACAGTTAGAGCAAATTTANCCCAAGACGACCAAAAATAACAGCATATCAAGGGCGGNTTAAGAACCTGGTCCGACAAGTATCNCCAANCTCTCCAACGACCAATTGGCACTGGGCAAGGAN…
Ta#S13160635	162	G	R	H	RSL65	-	-	-	9.47156	0.0336283	0.0609636	0.551613	TTTTTTTTTTTTTTTTTTGACCAGGCAAGCACGTCAGTAAAATTGCAATCATCTTCAATAAAGCAGCAGCAGAACCCACAAGTTACCACGACCAGGCAAATGTACATTACTCAGCGAAAGAGCGGCTGAGTTTGATACGACGCGATGCCAAACATTAAAAAgAAAACATAGATAAATCCATTTTTTCCCTTCGACACATCATCAACCGACAAACCCCAAGCTAAAATTATTCACTGCATATATCATGCGGGTACGCCAAGCAGATGGGATGCAAANCCACAGTTAGAGCAAATTTANCCCAAGACGACCAAAAATAACAGCATATCAAGGGCGGNTTAAGAACCTGGTCCGACAAGTATCNCCAANCTCTCCAACGACCAATTGGCACTGGGCAAGGAN…
Ta#S13161196	103	G	R	H	RSL65	-	-	-	10.9975	0.530303	0.37037	1.43182	TTTTTTTAGAGACATCAGCTTACCTAGAGTGGCTTTGATTACACACACACAGTATATGCACAAAAAGATGTGCTTGGCTCGGTCTAGGTGACTTCAAATTTCrTCTGGTTTGTTCCTTTTCCTTTCACTRTCATCTATTATCCCTTCTGAAGACACAACACTAGCTCACAGCACCGTCGGTTCCACGGTTCGGCCTGAGGGCGAGAATATGTCCACCGGTGCATTGGTGAACCTGAAACTGTCCAGGCCACCGAACTTTGTTTGCGCGTCTTGTTTGTGACTATCAAGGTAGAGCACCACAACCGTGATATCGTCGTGGAAATGCCGCTTGATCCCTCTTTCGATGTGTTGCAT
Ta#S13163314	169	R	A	H	LDN	-	-	-	2.99233	0.0151515	0.229885	15.1724	GTTCCCTGGTTTCCTTCTCCCATCTCTACCACGATACATGCCTCTTCCATGGTCGATCCTGCTAAGTGCYGTGGCGTTTGCGCTGGCGCACTTCAACGTGCAAAGGGTGTTGCCGTTGATATTTCTCGGGGTTGTGATGGGAGGTGTCTTTGCCAGATCACGCAACCTaTTGGCATCGATGGTGCTTCATAGCCTTTGGAACGGTTTTGTATCCCTGGATTTGATGAAATGAGGTATGACGCTATTGGTGTGCAGCTTTTGATATCTCCTGTAGAGTTTCCTCCAACCTTTGTGTTCTCATTTTGCATGGAGTAGAGAAGCTAACAAACGGATGTTCAGTGGAGATTAGACAAAAGACAGTTTTTTCAAAGATTTTTGTATAGGGTCAGAAGATAGCTA…
Ta#S13164819	186	T	Y	H	RSL65	-	-	-	4.80216	0.53125	0.62963	0.84375	GTTCGGTCTGTGGTCCACTTCGATGCGGGACGTGGAGGCGCGATCCGACAAAGCCTCCCGACGCTCCAACCACTACTTCCCATCAACGCCAAGGAGCAGCAGCCTCCGCAGATTCTATGATGACTGATGCAAAGTCCGTGCTGTGCTCCTATGATCGAGGAATTTGCAGCAGGTCTGATCCCTTGyGCGTGCTCCTCCGCTTGTCCTCACCCTCTCGACCCTCCCCTTGCTCATCGCCATCCATTTTATTCAGTGTAGATGGCGGGCAAAACACCTAAGCTCCAGAGCAAGGATGAAAGCACTCCATAAACACCCGCAAGGATGATGATCCATCTGTTTCTAGGATGGTGGGACTTGAGGCATGCACCAGAATCAAGGATCAGCTACTTGATGAAAATA…
Ta#S13167377	91	T	A	S		-	-	-	2.34204	0.631579	0.345455	0.54697	CGAGTTTTTTTTTTTTTTTTGTTTTGCTGTTAAATTCAGGTTCTGATATCCGTTCAGTACAAAGTCCAAAAACAAAAACGGACAGCAACCtTCCATGCAACAGTCAGATTCCAAAACGCTGATACAGATACACAACTGAAACCCGCACACTCCTCATCATAAGAACATATGAAAAAGCTACAATCCAAACTAATACTAGACGACCCTGGGGGGCCNGGCCACAANCAAACNTCCAGNAATTGCACCCAGGGGNACCCATTCCNGNNTAAAAAAAAATCGGCCCCGGGGGGCAATTTNCAAACCNCGGGAAAAAAAACCCCGGGGGGGGGCCCCCCAANAAAA
Ta#S13169374	206	K	T	H	LDN	2g32220	-	-	2.15391	0.222222	0.102564	0.461538	TTTTTTTTTTGCAAGATGGACATACAAAGTTTTTTTTAGGGAAAGATGGACATACAAAGTGGACATTATACAAGACTTAAAACAACAAAAATTACATATCCACAAATCCACCGATTTACGCAAGTCATTTTTCATCAACAAATGGTATCTTTCTGAATTGGCTACTCTCAGTCAAATGGGGATTGGGAGGGCTCAAGGCCATCGGkTGGATCCTCTTCGCCGGCGTCKCCTTCCGTCTGCTCTGCTCCTTCTCTTCCTCTTCGTCTCTGTCGCCGGATATCAAGGAAGGAAAATGTGACCTTTTCAATGGAAGAGTGGCTACCGAACCCTCTGGGCCCAGCCTATACAAATCAATTGTCCNATTTATTGGATGATCACCAAAATGGTATGGATGAATGG…
Ta#S13169374	228	K	T	H	LDN	2g32220	-	-	2.15391	0.160714	0.179104	1.11443	TTTTTTTTTTGCAAGATGGACATACAAAGTTTTTTTTAGGGAAAGATGGACATACAAAGTGGACATTATACAAGACTTAAAACAACAAAAATTACATATCCACAAATCCACCGATTTACGCAAGTCATTTTTCATCAACAAATGGTATCTTTCTGAATTGGCTACTCTCAGTCAAATGGGGATTGGGAGGGCTCAAGGCCATCGGKTGGATCCTCTTCGCCGGCGTCkCCTTCCGTCTGCTCTGCTCCTTCTCTTCCTCTTCGTCTCTGTCGCCGGATATCAAGGAAGGAAAATGTGACCTTTTCAATGGAAGAGTGGCTACCGAACCCTCTGGGCCCAGCCTATACAAATCAATTGTCCNATTTATTGGATGATCACCAAAATGGTATGGATGAATGG…
Ta#S13170397	354	T	Y	H	RSL65	4g26230	-	-	12.4574	0.384615	0.266667	1.44231	CGGAATGATACCCTTTGGGATGATGGCTGGCTCTWTGCCACCTCCACTTCCATTGTTGCCGGCAGGTTTTGCAATGCCAAATGRACCACCTCCTCCACCTCCTCTGCCACCCATTCAGCAGCAGCAGCAGCAGTCTCCACAGGCACCACAGCAATCTCCAACATCAACTGGATTCTTCCCAACTTCAAGCACTGGGTTCTTCCCTCCAGTTCAGGTGCAGCAATCTCCATCCGTCCAACGGCAATGATGtTATATTACAAATGTCGGGGGTATAAANGCAGCACCTTGTGCTATCTTTGTACATTAACAATAATCCCCGAAGTATTATCCGGTTANGTTACAGGCCCTGGTAGGAGAAACAGGTCACTGGGCTACGAAAATAGGCGTACGGCTTGTGTG…
Ta#S13172226	399	S	G	H	LDN	2g16960	-	-	14.2651	0.411765	0.328125	0.796875	TGGATGGATGGATCGATCATAGATATGATGCATGCGCGCGGCAGGTGCATGCATGGTCGCTGGAACGCCTTATCATGATAATTTATTTTTCTTTGATATTTTCTTCCCGCCGGATTATCCTCATGAACCACCTTCYGTTCACTATCACTCCGGAGGCCTCCGCCTCAACCCAAACTTGTACGAAACCGGCAAAGTATGTCTAAGCCTTCTSAAGACATGGGCAGGGACTGGTAATGAGGTGTGGAATCCsGAGGGCTCGACTGTTCTTCAACTGCTGCTATCCTTCAGGCTCTGTTCTCAACNAGAAGCTTACTTCAATGAGGCGGGCTACACAAANTTGTGGGGAAACTGACGGGGAGAAGACCCACACGTCACNAANATGCTTCTNGCGGCTGCANT…
Ta#S13173129	38	C	M	H	RSL65	-	-	-	20.408	0.38	0.533333	0.7125	TTTTTTTTTTGGAACATCAACCCTGTTCGTAGCCAGAcTTGTAAAGTTATTTTAACAGTTATATTATGATACATACATAAAACCACAAAGTTCATAGCCAACCCTGCTCACTGTTCACATCATTCACTAATTACTCTAGTGCATAGTAAATAAAACCACCATGGTTCAATCGTCTGGAACCAACATTTTTTCCATATTGCTGCAAGCGACAAACATGCAGAAGACAACGGCCATAACACCAAATTTTGATCTGCGGGTGAAATAGTCAGGACATTTGTTATGGTTTGTC
Ta#S13173129	46	G	S	H	RSL65	-	-	-	20.408	0.396825	0.557576	0.711698	TTTTTTTTTTGGAACATCAACCCTGTTCGTAGCCAGACTTGTAAAgTTATTTTAACAGTTATATTATGATACATACATAAAACCACAAAGTTCATAGCCAACCCTGCTCACTGTTCACATCATTCACTAATTACTCTAGTGCATAGTAAATAAAACCACCATGGTTCAATCGTCTGGAACCAACATTTTTTCCATATTGCTGCAAGCGACAAACATGCAGAAGACAACGGCCATAACACCAAATTTTGATCTGCGGGTGAAATAGTCAGGACATTTGTTATGGTTTGTCCTGTCTCN
Ta#S13173140	74	Y	T	H	LDN	4g13830	-	-	10.8392	0.376623	0.285714	0.758621	CACGGCTGGACAGGAAAGCGTCACAGATCAAGGTCCTACCGTTCCATGCTGCGTTGGAGCAGGCGAAACGTATtGCAAACATGAAGGAGTTCCTGAAGAAACAGACTACCGACTCGATGTTCCTCGTGTGCACAGACAGAGCTTCACGAGGGATCGACTTCACGAACGTGAACCACGTGGTGCTCTTCGACTATCCCCGCGACCCGAGTGAGTACGTCCGCAGGGCGCGCAGGACAGCCGTGGCGCATCAAGGCGACGGCAAGGTTTCCGTGTTTGCNGGTGGGCAAGCANGTGTCCCTGGCCAGGAGGGTGATGGGAGAGGAAC
Ta#S13174471	186	A	R	H	RSL65	-	-	-	7.11954	0.159091	0.0779221	2.04167	GCGGCCGGTGCCGGTCTCGGACGCCCTGCGCAAGTTCGGCGGCGCCGCTCACATCTCCCGCTCCGGCGTCCTCAAGATCGTCTGGGACTACATCAAGGCCAASGACCTCCAGAACCCACTGAACAAGAGGGAGATCATCTGTGACGAGAAGCTCAAAACCATCTTTCCTGGGAGGGACACGGTTCaTATGATGGAGGTCACCAAGCTCTTGTCCCCTCATTTCGTGAAAGACTATCTAAGGCTGTCGAGTGGGGGGCCAACGCTTGTGCTTTCTGCCCAAGGCTAGCGTTGGAATGGAAGGTTCTTTTGCGATTCCTGTCCAATCATGGTCCTACTAGTAATTNATTNATACGGATTCAAACTCAAACTTGTTCCCCATTTNANGGTTNGGGGTCCGGT…
Ta#S13175163	110	R	G	H	LDN	2g16300	-	09g028710	16.5085	0.65625	0.422535	0.643863	CCTCGGCGTACCTCAGCCCGCCCACSACGCAGTGGGTCTCCGTCGCGGCCGCCGCAGTGCTATTGCTTGCTAAAGGCACAGGCATACACAAATCTTTCCTCGTGCCATTrTTTGTTCTGCAAGCACCTACCGCCGTAATCTCATGGATCAAGAGTGAATATGGACTGTGGACTGCTTTTCTTGCGCTTGTGGTGCGTTTGTTCTTACCCTTTCCAGGTGAGCTAGAGCTTCCGCTGTCAACGATGCTGGCAGTCAGCGTTGCCCCTTACCAGGTGATGAATGTGAGGGGAACTCAAGGTGGCGCGATAGTGTCGTTGGTACTAGCCGCGTACCTCGCCTTTCAGCACTTCACCAGGACCGG
Ta#S13181489	189	A	R	H	RSL65	-	-	-	1.28877	0.4	0.4	1	GTCTCGAGTTTTTTTTTTTTTTTTTTTGCACAACGGCTAACTGTACTGCAGTAGCATATATTCAGGTTCAGGCCTTTTTACAATAGCAGGCTATAACAAATGCAAAATCATGTTCACTAGTGCAGTTATACACACATCTATCAATAGGATATCAAAAGTTAATTGGCAAGAGGTTCAGGCTTTTTACCaTAGCAAGTTGTGGCAAATCCTAAATTACATAGAAGAGCAGGATGACGAGTAGTATGCATGAACCCGAATCACTGAACATCAAGCAGTGGCGACATGAGGAGGGCAGGATGAGTAAATCACTGAGAGACATCGCCCATTGTAGGGGAGAAGAGAGCCGGGTGCTCGAGTCGGGTTGATGCAGTGGGATCCAAGATCGGCGGTGCAATGGCC…
Ta#S13181666	246	K	G	H	LDN	-	-	-	43.5165	0.84	0.833333	0.992063	GCAGAGGAAGGCAGGGGAGCGCGGGCTCTCACTCCAACCAGCGCCACACGATGGCTCCAACCCCCCAGCCCACCATATCCCACCCTCCCGCCACAGCTTCTCTCCGCTGACTCACCACCACTTGCCGCCCACCGGACCGGAGCAAGGGACCGACCATGGCCRCCGAGGTGGTGGCGCTCTCGCCGGCCTCCCGCCTGCCGTCCCTCTCCTCCAGGCCTAACGCTCTAGCCGCCTCCTCCTCCCGGtCCCGCGCACCTCGAGGCGCCCGCTGCCCCCCGGTCACCGCCGACGCTCGCCATCTCGACGCCGCACCGGNGCCGAGCGCTCCTCCTCTCCCGGCCCCGCGCAACCGANCAACAAGGGCAGGTGCACAGCAGGAGAGGAGTTGTTGGACGGAAC…
Ta#S13185862	24	C	Y	H	RSL65	-	-	-	252.505	0.136364	0.097561	1.39773	GAGTTTTTTTTTTTTTTTTTTTAcAGCTCAACCAAGAGCAAMTTTATTCTGTATAAATTTGTCTCTGTACATATATACAACAGTTATGATTCAGTACTACTCATCAGTGAYTGGTRACTACAATACAACAAAAAGGTAGATTTTGTAAGTATCGTGCTAAGACCCACCCTATYCTCCTCTGAGATTTGCTARGCGTCTGATCCATGCCAACCTCGAATAAAGCGACGCCGTGCTCAAAGATTGAGATGAAGCCTCGAAATATGTTGGTTTTTGGG
Ta#S13187648	105	G	R	H	RSL65	-	-	-	2.6431	0.303797	0.0884354	3.43525	TTTTTTTTTTTTTTTTTTTTTTCACAACTAAAGCACAGATGATAAGGCTTGGAATGAATAAACAGGTTCATCACAGAAGAAACATCCTTCAGTCTTATCTTCTGnGATATGAGTTCATAGTAATTCATACAAGACTTCTTCCTCCGCACGCTCAACAAAGCCAGGTACTGGTCATATCCTCTAGGAGGCTAGCTGAAATAGGTCCGACAACCAAGGCACAACTTTGCTGGGGCCAAGAGTTCAACAACAATANAACTTTTACAGATTCAATGACTCCCCGGATACTTCCTGGATGCCGTTAACAAGAANCCCCTTGGCTTTATGGCCACNGGNTAAAANATTCCCCCCANNANGCG
Ta#S13189142	289	A	R	H	RSL65	-	-	-	9.58563	0.157895	0.357143	0.442105	CGAAACAATGCATACTGGACGTAACAAGGAAATTAATCAAGAATTACAAATCTGGATGAATCAACTACGTAGCTTGATCCTTGGAATGACGTAGCAGCGCGGTCGAGGACGACTCGGAAGAAACAGTGGTGTTGCCGGTGCTGACCGAAGAAGAGCGAACACAACCGGAGCCTGMGCTGTCAACGGAGAAAGACCCGTACGACGCAAGATCCTGTGCRGCCCTGTACATGTGCCGTGGGAGCGCCGGCAgCCTCGCCTCGTCGGACTGCAGGACGTGCATGGCCTGCGCCACGGATGGCCGCTCGCTCCGGTCCGGGTGCGCGCACCAAGAGCCCGACGACGAGTACCCGCTCCATCCATCGCTCCGTCCGNCTCGTCGCCTTCAANCGCTCGTCCGGC…
Ta#S13191491	110	B	G	H	LDN	1g03720	-	08g018750	3.33849	0.09375	0.0892857	0.952381	GCAGCCGCCGCCAGCAGCTGCGCAAAGGCTCCACAAACCCTAACCCTAGCTCCAAGCTTAGCTTCCATCTTCTCGATCTAGCTAGAGCCATGGCGCCGACCAAGGGCGAgGGGCCGGCGATCGGCATCGACCTCGGCACGACCTACTCGTGCGTCGGCGTGTGGCAGCACGACCGGGTCGAGATCATCGCCAATGACCAGGGCAACCGCACCACGCCGTCGTACGTCGCCTTCACCGACTCGGCAGCGCCTCATCGGCGATGCCGCCAAGAACCAGTCGCCATGAACCCATCAACACGTCTTCGATGCAANNGTCTTATCGGAAGAAGTTTTGCTGATCCCCTGTCCAGAGTGATATTAAG
Ta#S13196433	26	C	Y	H	RSL65	-	-	-	27.7654	0.703125	0.79375	0.885827	CCGCCCGGGCAGGTTTTTTTTTTTTtTAGAGAACAACAAACTAGACATTTATTCCTTTATGGAACTCCTTACAACATGTGCCACAATATTTAGAATCTATTTGACATATCGTGCATAAACATGAGACTACAAAATGCTCTTATAGGTACCTTGCTCGTATATGCGAAGCATAAGGAGCAAATTTTATTCAAGCACATCAAGCATGTTTTTGTGGGACTAAACATGTTTTATTCAAAACACATATATATGTCTTGTTTTTTTTGGTGACATCCACCAT
Ta#S13205430	193	Y	C	H	LDN	-	-	-	4.48716	0.814815	0.357143	0.438312	ATGAGCCCCTTCATGTGTGGCTTCATTTTGTCGACGCTGATGAGTGGGGGGTGGTGGGGGCGGTCGAGGTGAAGGCTGTACCAGAGGAGCACCGGGGCAACCTCCGGCATGCAGAACAGAACCACATCCTCGCCCAGCCACTCCGCGGCCAATGTGTGTGCCGTCACCAGTAGAAGTAGAAGCAAGGTCTTGcGGAGCAACTCTGACGCCGGTGCACTACCCGGAAAAGGATCAGGAGGCAGCTTCATCGTCATGCGCGTCAATGCCGCCACAATGGAGCTCANGAACAAGAGAAACTGTGTGAAGGCGAACCCATATCTGCACCATCGTCCATTTGATTCATCACCAAACAACGCCCCAAACGTCACCACCACTATGATCTCCAACTCCATAAGTGTC…
Ta#S13207888	207	C	G	S		3g00660	02g01340	03g046340	76.4599	0.91582	0.968702	1.05774	CTCGTGCCGAATTCGGCGCCGTTCCGCTCCTTCCTCTGGAAGATGTTCTTCGAGGAGCACGAGGACTACAAGTTCAATGGCTTGGCATGGCTCTTCTTGGGGGTTCCCACAAGTGACACTCTGCTCTACAAGGAGGAGTTTGAGAAGATGGTGGAGATCGGCGGGGAGAACTTCCGGCTGGACTTCGCGGTGAGCCGTGAGCAGACcAACGCGGCGGGGGAGAAGATGTACATCCAGACGCGGATGGCCGAGTACAAGGAGGAGCGCTGGAGCTGCTCAAGAAGGACAACACCTACGTCTACATGTTGCGGGTCAAAGGGCAAGGGAGAANGGCATCGACGACATNCATGGTCCACCTCCCCCGCCAAGGACGGGATTCACTGGATTGGACTACAAGAA…
Ta#S13207888	97	T	C	S		3g00660	02g01340	03g046340	76.4599	0.976064	0.991582	1.0159	CTCGTGCCGAATTCGGCGCCGTTCCGCTCCTTCCTCTGGAAGATGTTCTTCGAGGAGCACGAGGACTACAAGTTCAATGGCTTGGCATGGCTCTTCtTGGGGGTTCCCACAAGTGACACTCTGCTCTACAAGGAGGAGTTTGAGAAGATGGTGGAGATCGGCGGGGAGAACTTCCGGCTGGACTTCGCGGTGAGCCGTGAGCAGACCAACGCGGCGGGGGAGAAGATGTACATCCAGACGCGGATGGCCGAGTACAAGGAGGAGCGCTGGAGCTGCTCAAGAAGGACAACACCTACGTCTACATGTTGCGGGTCAAAGGGCAAGGGAGAANGGCATCGACGACATNCA
Ta#S13208529	249	G	T	S		2g01350	-	03g008050	3.04316	0.836538	0.606557	0.72508	CCAATGGCGATGGTGACCGCGAAGCTCAGCTCCCCGGCCACCGCCCGGCTCGCCCCCGTCCGGTCCGCGCAGCCCGCCCGCCGCGCCCCGCTCGTCCGCGTCCGCGCCTCCGGCGGCTCCTACGCCGACGAGCTGGTCTCCACCGCGAAAACTGTTGCTTCCCCTGGCCGTGGGATCCTTGCGATCGACGAGTCGAGTGCAACATGTGGAAAGAGATTGGCATCCATTGGTTTGGACAACACGGAAGTgAACCGCCAGGCTTACAGGCAGCTTTTGCTGACCACTGCTGGTCTTGGTGAATATATCTCTGGTGCTAATTCTTTTTGAGGAAACTCTCTATCAGTCCACTACAAGATGGCAAGACTTTGTTGACGTCTTGAAGGACCANAATATCAATGC…
Ta#S13209728	137	R	G	H	LDN	-	-	-	1.44489	0.428571	0.4	0.933333	CTCGTGCCGAATTCGGCACGAGCCACCGCCGGCGTCCGGCGACTGCCGCTTGCCGGCCTACCGGTGATGGGTCGCGCATCCACTTGATGGACCCGGCGGCGGCAGGGCCTGCGCCACCACGGGCCGCCCCGGGCAGaGGGGCGGACCCAGCGGAGCGGCGCAGGCGGTGGTGCGGGATCACAGTCCGCGGGGCCCTCGTGATGCTCTTCCCCATCGCCGTGTCATTCCTCTTCTCCTTTATCTTCGGCATCGCTGGCTCCTCCTCGGCGGGTCTCCTCCAACGCGTCCGTCTCCATGCCCTCCACCTGCCGCATCCTCTCTACCGGCTGGGAATTCNGTCATCCNAGGTTTGCAACTTGGACTGTTGAACTATAAACTAACATTATTT
Ta#S13211932	221	R	A	H	LDN	-	-	-	6.80505	0.12963	0.018018	0.138996	GTTTAGCATCATTTACCGGAGCTAAATTACATAAATTTCTATAGCTCTTTAYCCCTGTAGTKGAAAACTATGTGAAACAATACAAATAAGAGAAAAATGAGGTATCATTTGGAAACACAAACTTTGGGAGCCCTCAACTACACCGAATGGAAATACATGATGATGCTAAGCACCATAGCATGATAGGGAACATGGCTCTGGTGTCGATGCACATTGTAGCrGAAGTTTCCACTGCAGAGGTAGTACACATAAAACCATGGTGGCGCAGGGAGTCTCTGGCRAGAAAACCACAAGATCCAGTCAAGCCCACTGCATGAAGTTGGAGACATGGCAGCAGGGGGTCGCACAATAAACTCCATTCAAATCCTTTAAAGCATCTCAAGTTGAGTAGATCCTTTG…
Ta#S13211932	281	R	A	H	LDN	-	-	-	6.80505	0.0294118	0.047619	1.61905	TAAATTTCTATAGCTCTTTAYCCCTGTAGTKGAAAACTATGTGAAACAATACAAATAAGAGAAAAATGAGGTATCATTTGGAAACACAAACTTTGGGAGCCCTCAACTACACCGAATGGAAATACATGATGATGCTAAGCACCATAGCATGATAGGGAACATGGCTCTGGTGTCGATGCACATTGTAGCRGAAGTTTCCACTGCAGAGGTAGTACACATAAAACCATGGTGGCGCAGGGAGTCTCTGGCrAGAAAACCACAAGATCCAGTCAAGCCCACTGCATGAAGTTGGAGACATGGCAGCAGGGGGTCGCACAATAAACTCCATTCAAATCCTTTAAAGCATCTCAAGTTGAGTAGATCCTTTGATCGGGCCCCTTGGGAAAATCACAAACNTTT…
Ta#S13219922	111	G	R	H	RSL65	-	-	-	3.209	0.6	0.358974	1.67143	GGGAGTCAGGGCCTGAGCTAACCTCTTGGAGCTTTTACTCCCCGAGCTGCCCTCCCCCGTTCCAAGAGCAAATCAGCCGCAGAGGGGAGCGGCCGCAGAGCGAGTCAACCaGGCATGGCGGTGGCGGGCGCGACGGGGACCGTCNAGGAGGCTTGCGTTTGTGCTACTCCGTGCTGGCCTTTTCGGCCGCGCTCCGCAAGAGAGCAGAGATGCATATATGAGGAGCGCAGATTTTATATGCCTGCATACTGACCCAAGGAAAACTCCCTCCCTGGCAAGCAGAGGTCAAGATTAACTTTTCGGCAAACNGAAACTATGTTGTACTATGTTGAGCAATATCAAACCGAACTCTGGTCTACCTG
Ta#S13220585	14	R	A	H	LDN	-	-	-	4.35472	0.4	0.245283	0.613208	TTTTTTTTTAAAAaAATAACAAGATTTTATTAGATGGACAGTAGTGCCATCATCTTATTGGCTTCCTGAATCCCAGGCTATTCACAGAGAAAACTGGAAACAATTCTGGTTTGATAGTACAACATAAGCCTTGCGCATGTAGTGTAGTTTGCAAAAGCTCAGATCTCCGTGGGGTTTGGGAATGCAATTATACACCAAAAGTTGGGTCACTAAACAGAAGTTGGGCTTAAGAAAAATACACAAGCAAGCACTTTGAAGAGGAAGC
Ta#S13222321	200	M	C	H	LDN	-	-	-	99.9544	0.329545	0.424144	1.28706	TATCAAATAACAGTTTCACTGGGATAATTCCTACTTCTTTTCGAAATCTTTCAAGTCTGACTATTCTAAACCTTGAGTATAACCAGCTTGAAACAAGGGACAACAGAGACTGGGAATTCTTAAATGCATTGACAAATTGTCGATCCCTAAAGAAACTATCACTCTCTTACAATCAGCTCCAGGGACCTATTCCCCAGTCmGTTGGTAATCTATCCCCCAGCCTTGAGAGTCTTCGGCTGACTGGGAAACAACTGTCTGGGACAANTACCCCCAAGAGCATCAAGAAAACTTAATGCCTTAACCAACTTNGCACTAAGCGAAAACTATTAAANTGGTAAGATCCNAAGGATGGGTTTGGAAACCTAACTCCCTTCAAATTTACTAAATCTCAAANCCAAA…
Ta#S13222476	182	R	G	H	LDN	-	-	-	3.29176	0.215385	0.30303	1.40693	TTTTTTTTTTATTAGCGCAAGCAGATTTATCTGAAGTTCACTTATTCATTACGCAACGATACTGCTGTGCCAGCAACAGTTTCAACCAACAGATAACACGGGGACTCGATAGTTCATTAAACCAACACAGCAGGACTGACACGAACGAGAAAACAGTTCAAATGAACGACAGGACGCCAGGaCAATTACGGACCACCACACCACGGGAGACGGAGCACCATGTGAAGGGTGGGATNCAAACGCCAAGGGCAATTTACTGACCACCACGGGAGACGGACACCAGGTGAAGGGNTGGACCCCTTCCTGGATTTTGTTATCCTGCTAGGGTCGACATCCCTCCCAGCTGCTTGCCAGCAAAGATTTAGGCGCTGCTTGTCCCGGGGAATGCCCTCCTTTGTC…
Ta#S13223914	114	C	T	S		-	-	-	3.85622	0.661538	0.818182	1.23679	TTTTTTTTTTTTTTTTAATCACAGCAATACATAACATGGCAAATGCAGCATAGGGGTCAAGTCAACAAGAATGTCACAGATCGATTTATTCGCAATTTACAGGCGATGACATCcGTAGGTTCAGTTTGGCCAGCCTCCCAAATAGCATGCTTGCCAACATAGAGGGATGAGGAAGATGAACATCTTCAAATGCGAGACAAGCAAGCCTTGTAGTAGGGTATGACATCTGCTTCTGCGCGGGAGAGAGCACCCAAAGGAGTAACAGTAATATATCCATCTGCAAGGGATTTGTAGCCATGTCCTCCCCTTCCCTCCTCANCATAACTTCTCCTTTACTACACCCTTTTTAAACAGTANGTCATTCC
Ta#S13224201	253	G	A	S		-	-	-	4.40502	0.230769	0.430769	1.86667	TTTTAGGATAAATTTCCCTTGAACAACAATTTTGATATATACTACTCATTCTTTTGTGGACAATAGCAGAGCAATAGCAGCTGAATTCAGTTTTTTTTTTTTGAGTGCTAGCTGAATTCAGTTGAACGCTGCACAGTYGTGGCGTATGTTCCCCTGGGACGCATCGGTCTTKACTCCCACGCGGCCCAGCTTTGTTATGGCCGCCACGAAGGCCCGGTCGAACGCGGCACCGCTCCGGGCCCATGCGTCgACGGTGGGCCTAGACCTCGGGTCGGTGAACAGCAGCTGGGTCGGAGCTCAGTAGGCCCATTCCACCTTGAAGATCTTGAAGTACTGGTGTCGAATGCCCGCGGCGTCACGGTATCCATGGGCACGGCGGCCGTGGGTCCACGTTGGGTG…
Ta#S13249217	279	C	Y	H	RSL65	-	-	-	13.3975	0.291667	0.322222	0.905172	ATAATGAAACTGCTTTCAGGCTGCAAAACAATTTTACACTATGATTGAAATTTTTATGTATCACCTATCCTACAAGCTGAATTTGAAATGGTACATTGCCTCTGAGTTGAGAAAACTCTTTAGTATTGACATGTGACCACATTAACTGCAAGCAAATGTTTCCCGGCTTCCTAAGCTGTCAACTAGGAAGGAACATGTTCAACTTCTCCAAACCACTGCCATGAGTTCACCGATCTGTTGTCGAATGCGcGGGGAACAACCATTCATGGCCACGATATAACCAAGTTCAACCCGCCATATTTAATCAAACAAAAGNTTGCGGGGNGAAGTCAAGCTCAAATGGAGAACTGCNCCNTCCAAGTTANGGATGNTTTGNGGGCTACAANTTGATAATCAATT…
Ta#S13249217	247	G	R	H	RSL65	-	-	-	13.3975	0.409639	0.363636	1.12651	GCGAGTTTTTTTTTTTTTTTTTTTTGTGCATAATGAAACTGCTTTCAGGCTGCAAAACAATTTTACACTATGATTGAAATTTTTATGTATCACCTATCCTACAAGCTGAATTTGAAATGGTACATTGCCTCTGAGTTGAGAAAACTCTTTAGTATTGACATGTGACCACATTAACTGCAAGCAAATGTTTCCCGGCTTCCTAAGCTGTCAACTAGGAAGGAACATGTTCAACTTCTCCAAACCACTgCCATGAGTTCACCGATCTGTTGTCGAATGCGCGGGGAACAACCATTCATGGCCACGATATAACCAAGTTCAACCCGCCATATTTAATCAAACAAAAGNTTGCGGGGNGAAGTCAAGCTCAAATGGAGAACTGCNCCNTCCAAGTTANGGATG…
Ta#S13251799	213	R	A	H	LDN	-	-	-	2.35938	0.444444	0.571429	1.28571	TAGCGTGGTCGCGGCCGAGGTACACTGGACTCTCACATTGAGGAGCAGTTCAGCGGTGGAAGGCTGCTGGCCTGCATTTCGTCTCGCCCTGGACAGTGTGGCAGAGCTGATGGGCACGCTGCCAGGTCCTCGGCGCTGGCGAAGCTCATGGAGAAGACGTGGGTGAAGCCCTGCGTCAGCGCCTCCTGGTTCAGCACGTCCTTTCCCCACCCgAAGAATTTGACGGTGTCGAGCTCCGCGGCGAGCTTGGTGAGCTCCTCAATGATGTCCTCCACCACCACGCCCTCCTTGAACCTYACCAGGCACAGGTGCTTGAACTCCATGGCTCAACAAGTCACAGGTGCAAAGCTAAGCTAAAGCTTTCTCCTCTGGCGGCTTTGCAACCTGCCCGGGCGGCCG…
Ta#S13254681	38	G	S	H	RSL65	-	-	-	2.60173	0.210526	0.030303	6.94737	TCGGGTGTCAGTTATGCGCCACCGCCTGCCGTGCGCCcATCTTCCCCCTCTCGCCGTCGCAATCGCCGTCGGATGCCTCGAATGAGGATCCAGTGCTGCTTGCGAACAGGCGACCAAATAAGCAGCTCCCCTTTTGGGAGCTGCAGTCCCCAATCGAATCAGCAAGAGCAGCAGCTCTTTTGGGAGCGGCGATCCGCAATCAAGCGGCTCCTCTCCGAGCTGCAACAGGCAATCCAAGCAATCAAGCGGCTCCTCCCCGAGGCGCCGTCGGAAATCAAAGCGGCTCCCT
Ta#S13258397	307	C	Y	H	RSL65	1g01660	03g63360	01g001130	3.83445	0.394366	0.30303	1.30141	AACTCAGCAACCTCCACCATGTCCATGTCCATGGCCACCACCGCCCTCCTCCGGCTCGCGCCGCTGCCGCCGCACGCCCGGCTCCTCGCCCCGAGCTCCCAGAAACCCTCCCTCCTCCTCGCGCCCCTCGGCGCCCGCCGCCGCGCCCGGCGGCTCGCGAGGGCCGCCGGCGACGGGCTCGCGGACCAGACCGTCTACAACGGCGTGTACGGGCCCTGGTCCGTGGACGACGCSGACGTGCGGGAGGTGtTGCTTTACCGGGCCGGGCTGGTCACGGCCGCCGCGTCCTTCCTGGTGGCCGCCTCGGGGGCGTTCCTGACGGAGGGGAACGCGGTCGGCGACGCCGTCCGGCAGGGCGCCGACCTCTTCTACGCCGCCGGGGCCGGGGGGCTCGGGCTG…
Ta#S13261135	156	T	C	S		-	-	-	13.9382	0.573529	0.85	1.48205	GTGGTCGCGGCCGAGGTACTGCTACTAGACGGTATGTGTGCCTCGCTGCTTGAAGAATTTAGAACATTAGTTCATGAAGCAAAGGATACATGATCTGTTGTCCCTGCTCTTGATCAGCACTGGAAGTAGCCAAAGCAATTACAACGGTGCAAGCAtCGAACGACTCTGCACCAGAATAGATTCACAATCAAATTGTTGTGTTGTCCAGCGCATAATGAGATACAACTAACGAATTGAGTAGCACCTGGATATATTTTGGAGCGCCTCAACGCGCTTCCTGACCTTGGGCTCCAGGCTCTCGAGCACTCGATGTGCCAGACCACCAAACCCTGCAGCGTATTCTTAATCGACTGCATGAGGTTGGCCTTGTCCTCGAACCCGAGCTCGACGCATCACTGC…
Ta#S13261135	566	A	G	S		-	-	-	13.9382	0.1	0.866667	8.66667	AGACCACCAAACCCTGCAGCGTATTCTTAATCGACTGCATGAGGTTGGCCTTGTCCTCGAACCCGAGCTCGACGCATCACTGCTTGACCCTTTCTTTTGCTCTAGAGTCGTGACTGATTGTAGGTTCATTGATTACCCACTCCTCATAAATCCTGCCAAATCAATGCGTATATTGAACTACCATACTAGCACCCATTTGGAGATGATCTACTGAGGTTATGCTGCACCATAGTCGGAAACCCCATACTTaGATGTGGACATCAAGATGGGAGGCGAGCNNNAGTTTGTGCGGGTGGGGCATGGCCGGTGACNNNNACAACCACNNNNNNNN
Ta#S13267773	458	G	S	H	RSL65	2g22410	05g39770	09g023310	4.11767	0.285714	0.181818	1.57143	GGAGATCGCCCAGAAGCGGGCCCAGTTCCTCAGCCCCTCGCTCTTCCACTTCTACGACCGCCCYTTGAACATAGTCGATGGAAAGATGCAGTACCTGTTCGATGAGGATGGCCGCCGCTACCTGGACGCTTTCGGTGGCATTGCGACCGTTTGTTGCGGGCACTGCCATCCTGATGTGATCGAAGCCATAGTCAACCAGGCAAAGAAGATACAGCACTCCACAGTTCTGTATCTGAAYCATGCAATTGCsGACTTTGCTGAGGCTCTGGCGGCCAAAATGCCCGGTGATCTGANNNTTGTTTTCTTCACAAATTCTGGCACAGAGGCAAATGAGCTTGCACTGATGATCGCTCGGCNNNACACGGGTTCCCATGACATTATTTCACTNNNNNATGGATA…
Ta#S13267773	446	C	Y	H	RSL65	2g22410	05g39770	09g023310	4.11767	0.444444	0.181818	2.44444	GCCGCGGGTGGCGGAGATCGCCCAGAAGCGGGCCCAGTTCCTCAGCCCCTCGCTCTTCCACTTCTACGACCGCCCYTTGAACATAGTCGATGGAAAGATGCAGTACCTGTTCGATGAGGATGGCCGCCGCTACCTGGACGCTTTCGGTGGCATTGCGACCGTTTGTTGCGGGCACTGCCATCCTGATGTGATCGAAGCCATAGTCAACCAGGCAAAGAAGATACAGCACTCCACAGTTCTGTATCTGAAyCATGCAATTGCSGACTTTGCTGAGGCTCTGGCGGCCAAAATGCCCGGTGATCTGANNNTTGTTTTCTTCACAAATTCTGGCACAGAGGCAAATGAGCTTGCACTGATGATCGCTCGGCNNNACACGGGTTCCCATGACATTATTTCACT…
Ta#S13267806	183	S	G	H	LDN	5g10270	-	-	11.1045	0.660377	0.578947	0.876692	GCACGAGGCAAAAACACGAACAAAATCACAGCGCGATGGCAAACGAGCGCAGCGCCGGCGAGGAGCGTGGAGCGGCGGAGGACAGCGTCGTGTGGAGGGAGGAGGCGGGGAAGTTCGAGACGCCCGACGGCGAGGCCTTCCTCCAGTACCGCCTCGTCGTTCAGCCACGCGCCTCCTCCGGCgGCGGCGGCGCGTCCCCGGCGGCGATGGACATGGTGCACACGTACGTGCCCGGGAGCAAGCGCGGGCAGGGGCTCGCCGCGCGCCTCTGCGACGCCGCCTTYGCCCACGCGCRGCGCCACGGCATGCGCGTCATCCCCRCCTGCTCCTACATCTCGGACACGTACCTCCCTCGCAATCCGGCGTGGAACGAWCTTGTCTACAAGGCTGACGAGCCCA…
Ta#S13273296	219	T	Y	H	RSL65	3g45700	02g34810	06g017080	13.4507	0.05	0.0227273	2.2	CCGCGGCTACGGGTGGGGCGAACCAGGGCGGCGCCGGAGGCGGCGCAGCTCAAGAGCGCGCGGGAGGACATCAAGGAGATCCTCAAAACCACCTACTGCCACCCCATCCTGGTCCGTTTGGGATGGCATGATTCAGGTACATATGACAAAAATATCGAGGAGTGGCCACAGAGAGGTGGAGCCGACGGAAGCTTAAGATTTGATCCCGAGTTGAGTCAcGGAGCCAATGCTGGTCTTACTAATGCTTTAAAGCTTATTCAACCAATCAAGGACAAATACCCAGGTATCACCTATGCGGATTTGTTCCAACTGGCGAGTGCTACAACAATTGAGGAAACCGGTGGACCCAAACTTTCAATGAAGTATGGGCGGGTAGATATCACAGCACCTGAGCAATGT…
Ta#S13567753	715	R	G	H	LDN	1g52020	02g01340	03g046340	607.791	0.471963	0.201365	0.426655	GTCTTTAGGCATGAGCATCTCTTTGCCTACTGGCCCTGTTATGTTGACATCGGCGCCGGGCTTCAGGTCGCAGAGGAAATTGGAGCAGACGCCCTTGACSACCTCCCCKGCGTCGTTGGTGTAGACGAGCCGCTTGACGCACAGCGAGACGGTCTTGGCGTCGCCGAAGTCGCCGAGGGCGCTGCTGGCGATGGAGTAGAGGCGGAGCTTGTGGGGCTTGCCGTTCTTGTCCTSGCCGTCGGCGACGACgCCGATGGACTGGCCCTCCTTGTAGGGCACCTCGCCGTCGGTGGAGAAGACCATGTGCCACGTCTCCCCGGGCGCGTCGTCCGCGGTGATCTTGGTGTTGAGCAGGCACTTGCCCACGTACGGCTCCTTGGGCCGGAACTTGTTGGTCAC…
Ta#S13567753	837	G	S	H	RSL65	1g52020	02g01340	03g046340	254.542	0.26409	0.407652	0.647832	AGACGAGCCGCTTGACGCACAGCGAGACGGTCTTGGCGTCGCCGAAGTCGCCGAGGGCGCTGCTGGCGATGGAGTAGAGGCGGAGCTTGTGGGGCTTGCCGTTCTTGTCCTSGCCGTCGGCGACGACGCCGATGGACTGGCCCTCCTTGTAGGGCACCTCGCCSTCGGTGGAGAAGACCATGTGCCACGTCTCCCCGGGCGCGTCGTCCGCGGTGATCTTGGTGTTGAGCAGGCACTTGCCCACGTACGsCTCCTTGGGCCGGAACTTGTTGGTCACCACCCCCTCCTCCTGCTTCTTSGACACCTTCTTCTCCTTCACCGGCGCCGCATCCGCATCGGTGGACACCGCGGTTCTTGCGGCGCACGGGAAGCTGCAGTGGGAGTGCTGCGGCGCGCTCA…
Ta#S13567792	654	Y	C	H	LDN	3g02270	02g03060	04g001920	29.7631	0.0970874	0.416667	4.29167	CCTGCRCGGCATCGCCTACTGCCACTCGCACCGYGTGCTTCACAGGGATCTCAAGCCCCAGAACCTGCTGATAGATCGCCGTACCAATTCATTGAAGCTTGCTGACTTCGGATTGGCGAGGGCGTTCGGCATTCCTGTCCGGACATTTACTCACGAGGTGGTGACATTATGGTATAGAGCACCAGAAATTCTTCTGGGTGCGAGGCAGTATTCTACCCCTGTTGATGTGTGGTCGGTTGGTTGCATTTTyGCCGAAATGGTGAATCAGAAACCTCTATTTCCTGGTGATTCTGAGATTGATGAACTCTTCAAGATTTTCAGAATTATGGGCACTCCTAATGAAGAAACCTGGCCAGGTGTTTCTTCGTTACCTGACTACAAATCAGCTTTCCCCAAGTG…
Ta#S14274317	608	T	Y	H	RSL65	2g61830	01g73580	03g047060	243.137	0.180556	0.0748503	2.41222	CCAGGACCCATCTCCTGCTGTCAGCACCATGTACAAGACCGCCTTCCACTTCCAGCCCGCCAAGAACTGGATGAACGATCCATCTGGACCAATGTACTTCAATGGCWTCTACCATGAATTCTACCAGTATAACCTCAACGGCCCCATTTTTGGTGACATAGTTTGGGGCCATTCGGTTTCAACAGACCTYGTCAACTGGATCGGGCTTGAACCCGCGTTAGTGCGGGATACCCCAAGTGACATAGACGGtTGCTGGACCGGCTCGGTCACCATTCTGCCTGGTGGTAAACCGATCATCATATACACTGGTGGCGACAWAGATCAAMATCAGGCACAAAACATCGCGTTCCCCAAAAACCGGTCTGACCCATACCTGAGGGAATGGATCAAAGCAGCCAA…
Ta#S14274317	1865	R	G	H	LDN	2g61830	01g73580	03g047060	146.446	0.0919118	0.0948693	1.03218	CAACATGGACGAGCACACTGAGGTGTATTTCAGAGTCTACAAGTCACAGGAAAAGTACATGGTACTCATGTGCTCTGATCTAAGAAGGTCTTCCCTGAGACCAGATCTGGAGAAACCAGCCTATGGAGGCTTCTTTGAATTTGATCTTGAAAAGGAAAGGAAGATATCACTCAGAACTCTGATTGACCGGTCGGCGGTGGAGAGCTTCGGCGGCGGTGGCAGGGTTTGCATCACATCCAGAGTTTATCCgGCGGTGCTCGCCGACGTCGGCAGGGCCCACATTTACGCTTTCAACAATGGAAGTGCCACGGTCAGGGTGCCACAGCTCAGCGCATGGACCATGAGGAAGGCACAAGTGAATGTGGAGAAGGGCTGGAGTGCTATTTAAAAGAGAGGATC…
Ta#S14774158	328	M	C	H	LDN	1g69330	03g12500	01g042270	4.16274	0.125	0.25	2	GCAGGCGCCGGGTAGCTACGGCCTGCCGTTCGTCTCGGCCATCCGCGACCGCCTCGACTTCTACTACTTCCAGGGMGAGGCCAAGTACTTCGAGTCCCGCGTCGAGAAGCACGGCTCCACCGTCCTSCGCATCAACGTCCCGCCGGGCCCGTTCATGGCGCGCGACCCGCGCGTGGTCGCCGTGCTCGACGCCAAGAGCTTCCCCGTGCTCTTCGACGTCGACAAGGTCGAGAAGAAGAACCTCTTCACmGGCACCTACATGCCCTCSACCTCCCTCACCGGCGGCTTCCGCGTCTGCTCCTACCTCGACCCCTCCGAGCCCACCCACGCCAAGGTCAAGCAGCTGCTCTTCTCCCTCCTCGCCTCGCGCAAGGACGCCGTCATCCCGGCCTTCCGCTC…
Ta#S14774158	346	S	C	H	LDN	1g69330	03g12500	01g042270	4.16274	0.136364	0.363636	2.66667	CGGCCTGCCGTTCGTCTCGGCCATCCGCGACCGCCTCGACTTCTACTACTTCCAGGGMGAGGCCAAGTACTTCGAGTCCCGCGTCGAGAAGCACGGCTCCACCGTCCTSCGCATCAACGTCCCGCCGGGCCCGTTCATGGCGCGCGACCCGCGCGTGGTCGCCGTGCTCGACGCCAAGAGCTTCCCCGTGCTCTTCGACGTCGACAAGGTCGAGAAGAAGAACCTCTTCACMGGCACCTACATGCCCTCsACCTCCCTCACCGGCGGCTTCCGCGTCTGCTCCTACCTCGACCCCTCCGAGCCCACCCACGCCAAGGTCAAGCAGCTGCTCTTCTCCCTCCTCGCCTCGCGCAAGGACGCCGTCATCCCGGCCTTCCGCTCCCACTTCTCCTCGCTCCT…
Ta#S15183773	966	A	R	H	RSL65	5g25170	04g56900	01g011860	55.5078	0.155963	0.333333	0.46789	GCTCATCAGCCGGGAGGTGTCCCGTATCAACGACGGCTACTTCAAGTCCTTCATCGACTTCGCCAACTCCGGCACGGTGGAGAAGGAACGGCTGGTGGCGACGGCCGACGCGGCGGACATGGTGCTGAGCCCCAACATCGAGGTGGACAGCTGGCTGCGGATCCCGTTCTACGACATGGACTTCGGCGGCGGCCGGCCCTTCTTCTTCATGCCCAGCTACCTGCCGGTGGAGGGCCTGCTCATCCTGCTaCCGTCCTTCTTGGGCGACGGCAGCGTGGACGCCTACGTGCCACTCTTTAGCCGCGACATGAACACTTTCAAGAACTGCTGCTACACCCTCGACTAGCTCCGCTTGACGTACCTGCCAAGTGCAAATGTGTGCGTGGTGTCGGATCGACG…
Ta#S15824309	368	A	R	H	RSL65	1g38380	05g22260	01g012080	2.98342	0.121212	0.2	0.606061	TCCAAGTTGCAATCCTACAACTAATTGTGTAACTAATCGTGTCAATCAAAAAGCCTTCTGCTTCTTCCACTTGTAAGCAGCTGCCGATATCTTGAGGTTCGATGCCGGCGTGACTTCATCAGGGAAGATATAATCAACGTACTCCTCGTACGCAACATTGGAGCCATCATCTGTGGGCAGTGGTCTCTTCCTCTTCACTTTCCTTGGCGCCTTCTTCTGCACTAGGGCGACATCACCAAGATCACCAAAaCCCAACTCTTTTTTGAGCCATTCTTCCAGGAGCATTGCTCTTTCTTCCTTTAGCTCTGCAGCATTGGTCCTGAAATAGTCGAATGCCCTTTCAAAGACAGCTCGACACATCCGGACCCGCTCGATCTGCTGTTCCTGGTAACCAGCATC…
Ta#S15824309	370	C	Y	H	RSL65	1g38380	05g22260	01g012080	2.98342	0.0833333	0.277778	0.3	CAAGTTGCAATCCTACAACTAATTGTGTAACTAATCGTGTCAATCAAAAAGCCTTCTGCTTCTTCCACTTGTAAGCAGCTGCCGATATCTTGAGGTTCGATGCCGGCGTGACTTCATCAGGGAAGATATAATCAACGTACTCCTCGTACGCAACATTGGAGCCATCATCTGTGGGCAGTGGTCTCTTCCTCTTCACTTTCCTTGGCGCCTTCTTCTGCACTAGGGCGACATCACCAAGATCACCAAAACcCAACTCTTTTTTGAGCCATTCTTCCAGGAGCATTGCTCTTTCTTCCTTTAGCTCTGCAGCATTGGTCCTGAAATAGTCGAATGCCCTTTCAAAGACAGCTCGACACATCCGGACCCGCTCGATCTGCTGTTCCTGGTAACCAGCATCAT…
Ta#S15824314	377	R	A	H	LDN	-	-	-	8.93681	0.302632	0.337349	1.11472	AACCGCGGTGTCGGCTATGCTCCGATCTGCCGCCGGATTCGCGCTCCGGCGCCAGGCGCCGGCCCCTCGTTTCTCCAGCCACGGCGGCGGCAGCAGCCCTGGATGCAGCTGCACCACCAGGCGGATGTACTCTGGTGGCATGAATGAATCCAAGAGCACGATGGCTGATGACATCAAGAGAACAATCGCCTCGTTTTGTGAAAAGCGGGCTGGAAAGGGAAGGACCTGTTGTTTGGCTGCATCGCTGGTaCCTTAATGTGTACGTACAAGTACAATGCGACAGGAGCGGGAATACTAGGATACAGATTTGATGAAGTGAGAAAGGAGCGAGAGGTGAGGAAGCAGAGGGAGGAGGCGGACAAAAACAATATTGATATTTCATTCTGCTGATCTCTTTGT…
Ta#S15879701	558	W	T	H	LDN	-	-	-	3.24205	0.292683	0.403509	1.37865	CAGCTCATCAGCTTAGCTATCCACATAATATCACCGGCATCTATCTGATCACACACTGACTACTGAGAGCTTCTCTACGAGATGACAGTACGTGTTTTAAAGCTGACGCACTTGTAATGTCTAACAATGAGATATGCAATTTCGCAGTTCTTTGGCCCTGACTCTAGTGTCATACTAGAGTCTTCASCCCCGACTTAGTGCCATACCACTTCTCTTCACTGCCGGAACCTGTCCATCTGTATTCGCTGTtTGTCTAGAAACGAAGGCTGTCCCTTCCATCTCATCGCTGCCACTGCACCCCGTTTCAATATCAATGTCTTCATAATCATATCGACGTGAGAATGAGATCTTCATAATATCAACACCAGTATCCGGTCATCTTCCACTTTTGC
Ta#S15880254	164	W	A	H	LDN	-	-	-	10.0406	0.666667	0.55	0.825	TTTTTTTTTTTTTTTTTTTTGGCTGAATTAAAGTACTAGTAGTAGTTCTTAAAACAACAAGCTGTTCCACAACTGCCCAATGATGCAAACCTAACAACCAATCATACGACGACAATCGACGACGACGATGATCGAATGATCAGCGCGACATAATCCAGTACTGwTCCTCTCAGCTAGCATGCAGATCCCTTGGTCAATAGATTATTCCCTGATGAACCTGAAGAATGAGCCCAAGTCTTCAAGCACTCATTCCAAAGGTTCATCTAGCTTAGCCATATAATTAATTAAGCGTTCCTCACTGGTGCTACTACCTGTTACAAATTATGATCATAGGCTGTTACTACTAGATAGCTCATGAAGATCGAGGAACGTTGTCGTCGGATCGATCCGTGCGTGGTT…
Ta#S15880280	121	R	G	H	LDN	-	12g23030	09g008040	14.5567	0.5	0.3	0.6	TTTTTTTTTTTTTTTTTTTTTTGAGAACCCGCATGGTCCATGCATCATGTGCTTAATAACTAAAGCATGCAGTACATGGTATTTGTCTTTATCTGGGATCTCTGCTGATATTATCTCATCaTATTGATCTGGATTAGTAATCTTGCAAGTTGACTTCAAAATAATTAAGAAGTGTGCATGCGGTAGGCCTCTCTTCTAAAATTCTATTACATGAACATGTGCAACAACTTCACCAAATAATTTCCTCTTGAATAAAAGATCTTTAAGATCCTCCAACTTTGCCTTGAAGACCCATGCTACCAAATCTGGACGATCTTGTGGCGATTGACCTGGTTCCAGCTCTCTAGTTATTTCTTCCCATTGCGGGTTGCA
Ta#S15880280	258	G	A	S		-	12g23030	09g008040	14.5567	0.415385	0.352941	0.849673	TTTTTTTTTTTTTTGAGAACCCGCATGGTCCATGCATCATGTGCTTAATAACTAAAGCATGCAGTACATGGTATTTGTCTTTATCTGGGATCTCTGCTGATATTATCTCATCATATTGATCTGGATTAGTAATCTTGCAAGTTGACTTCAAAATAATTAAGAAGTGTGCATGCGGTAGGCCTCTCTTCTAAAATTCTATTACATGAACATGTGCAACAACTTCACCAAATAATTTCCTCTTGAATAAAAgATCTTTAAGATCCTCCAACTTTGCCTTGAAGACCCATGCTACCAAATCTGGACGATCTTGTGGCGATTGACCTGGTTCCAGCTCTCTAGTTATTTCTTCCCATTGCGGGTTGCAAGTCATTGTAATGAATAAGTCTGGCTTTCCAAACC…
Ta#S15880280	352	Y	C	H	LDN	-	12g23030	09g008040	14.5567	0.192308	0.403846	2.1	TGCTGATATTATCTCATCATATTGATCTGGATTAGTAATCTTGCAAGTTGACTTCAAAATAATTAAGAAGTGTGCATGCGGTAGGCCTCTCTTCTAAAATTCTATTACATGAACATGTGCAACAACTTCACCAAATAATTTCCTCTTGAATAAAAGATCTTTAAGATCCTCCAACTTTGCCTTGAAGACCCATGCTACCAAATCTGGACGATCTTGTGGCGATTGACCTGGTTCCAGCTCTCTAGTTATtTCTTCCCATTGCGGGTTGCAAGTCATTGTAATGAATAAGTCTGGCTTTCCAAACCTTTGGACCAATGCCATTGCATCTAGATACCTTCGACGCATGTCTCTTGGTCCTCCAATAAATTTCGAGGGGAGCACAATACGCTTTCCAGTCAT…
Ta#S15880284	453	T	Y	H	RSL65	-	-	-	9.23616	0.128205	0.0689655	1.85897	AGTTAACTTAATTCGGTCGATCGCTTGATTTACCCGTAGATCACCGACGGGCTGYCCATCCTCTGGGCTCCCATGTGCGGCCGCCGGGGGGACGGCCTCTCGAGCTTCGACCCCATGCCGCCGTCGAATCCTCTGYTMCCAGCGGAGTCGCCGGACATGGTCATCATCGGCTTCGCTTCGTACATGGAGTCTATGTCGTCCATCATCGGCGGTGCCATCTGGAGTAGCTGATCGCCCTTGTCATCCTCGyCGCYGTCGTCGTCGTCACCCCACATCATAGGGCTCTTGCCTCCGGCGTACTGGYTGGACCTCTTCTTCCCCAACGACCCAATGCCRCCGCCATCGCTGCACGCGAAGAAGCTCTCCATTGGCTGCTGCTGCTGCAGGTCTAAGTGACCG…
Ta#S15880296	460	R	G	H	LDN	2g30380	05g27010	09g016180	14.3545	0.432432	0.210526	0.486842	CTTGCCGCCGGCCACCATCTCATTCTCGGTCTCCATTGCGCCGCTGTCCTCCAAGAACTCTCTCTTGTACCTGTACCGCATGGCCACCCACACGAAGAGCGCCATGTTGGCCACGGTGAGGAGCAGCAGGAACGCGTAGTAGTAGTCGAGGTGCGAGTCATTGAGGTTGTCGCCGATCCAGCTCCCCCCGGTAGTGGTGGCGGTGGCCCGGTCGACGAGCGTCACGAGCAGGCTGTTGAGGAAGTTCCCrACGCCGAGCCCGCTGGTGAAGAAGGTGGTGCCGAGGCTCCGCATCCCCTCCGGCGACTGGTCGTAGAAGAACTCGAGGATGCCCACGGAGTTGAACACGTCGCCRACGCCCAGCAGCACGTACTGCGGCAGCATCCAGAAGACGCTCAT…
Ta#S15880387	520	G	R	H	RSL65	3g22580	-	-	3.63106	0.133333	0.133333	1	TTTCCAAATACCGGACGCTCCTTCCAACCCTGATCATGGAGGCCACAGATAGACCACATGCAACCAACATAGCCATTGGGGTCCCTGCCGTCTATGTGATACTTGTCATTCAAATATATTGCTATTGAAAGTGCTTCTTCAGGTCCACTGGTCCATTCTAGAATTTTTTTGGCCCAATACATTCGCATGAATCCATGCATTTTTCCATTGTGGACCATCTCCAACTGTGATGCATTCCAGAGAGGATCAgCTGTTTTTGCATTCTCAAGCTGCTCCCTCGTGTAAATGTGCTCTCTTTTGTCGGCAGCATGATCCTTCAGTGTCTTCCTCGCCCACTCCCAAGCCCCCGCTACCGACTCCTCGTGAGGCTG
Ta#S15880387	465	A	R	H	RSL65	3g22580	-	-	3.63106	0.030303	0.175	0.17316	GTAGGCATCGACGTTGAATTTTCTCTTGCAACCAGCATAATTCATGTAACGTATCTTTCCAAATACCGGACGCTCCTTCCAACCCTGATCATGGAGGCCACAGATAGACCACATGCAACCAACATAGCCATTGGGGTCCCTGCCGTCTATGTGATACTTGTCATTCAAATATATTGCTATTGAAAGTGCTTCTTCAGGTCCACTGGTCCATTCTAGAATTTTTTTGGCCCAATACATTCGCATGAATCCaTGCATTTTTCCATTGTGGACCATCTCCAACTGTGATGCATTCCAGAGAGGATCAGCTGTTTTTGCATTCTCAAGCTGCTCCCTCGTGTAAATGTGCTCTCTTTTGTCGGCAGCATGATCCTTCAGTGTCTTCCTCGCCCACTCCCAAGC…
Ta#S15880387	479	T	K	H	RSL65	3g22580	-	-	3.63106	0.0588235	0.184211	0.319328	TGAATTTTCTCTTGCAACCAGCATAATTCATGTAACGTATCTTTCCAAATACCGGACGCTCCTTCCAACCCTGATCATGGAGGCCACAGATAGACCACATGCAACCAACATAGCCATTGGGGTCCCTGCCGTCTATGTGATACTTGTCATTCAAATATATTGCTATTGAAAGTGCTTCTTCAGGTCCACTGGTCCATTCTAGAATTTTTTTGGCCCAATACATTCGCATGAATCCATGCATTTTTCCATtGTGGACCATCTCCAACTGTGATGCATTCCAGAGAGGATCAGCTGTTTTTGCATTCTCAAGCTGCTCCCTCGTGTAAATGTGCTCTCTTTTGTCGGCAGCATGATCCTTCAGTGTCTTCCTCGCCCACTCCCAAGCCCCCGCTACCGACT…
Ta#S15880664	257	C	T	S		2g01570	01g03090	03g007820	34.2044	0.790984	0.541126	0.684117	TTTTTTTGTTTGCAACATTTGCTTGATAAGCTTTAAAACAGTACAGTAACGCGTATATCCAGCCATAACAAAGCACCACTCTAGTGAATAACGTATCCGACAAGGTAAATTACCATCCATAGAAGAGCAGCTGTCCTGGGGTACATTGTTACTCTTACGCACCGGTCTGATAAGTTAGGGGCAGAGAGGGGGGATGGATACATATACATATATTTCATGTATGCAGGAAAGCAACGGTGGCGATGCAAAcACCATCGACGTTTGGGTAAGCTTGGACGTGGTCGAGGTACTTGAACACCACGGCATCGCTGGCAAGAGCTCCTTCAGAGACCATAGCGCCCAACTTTCTCTGGTTGAAGTTCTCCACCTCCTGCACTAGCTCATCCTTSGTCCTGCTGC…
Ta#S15880718	305	A	R	H	RSL65	-	-	-	3.9651	0.2	0.619048	0.323077	CAGTTAGCCCCATAAAGTGAGGCTACAGAGTACAATCGACAACAAAAGAGAAGTACACAACATCAGAAGGATCTAACCGGATAGCTGCTGATATTACAAGGAACCTATGATTCAACATTATCTGAAAGGTCGACAATGGAACGGCGATATGCAAGTCAGACTATCAGTTCCAATCTGCCAATTCCTCCGAGTACAAGGGAACATAAGGACGATAGGGTCCCATGGAACCATTTCCAAGATCGCGGATGAaCTGCACTTTTCCACTATCCATTTCATAAGACACGAGTACTTTGTCATGCCCAAAAACTAAGAAAATCATGTTTCGTTGCGGGTGGTGGGCGACAATGTGAAACCTGATTCCCTGATGGACATACTTGACTCCAAATAGATCAAAAGGCC…
Ta#S15881068	543	Y	C	H	LDN	-	-	-	3.56685	0.148148	0.03125	0.210938	TTGTGCCCATTCAAAAAATCACCAAATTTGAGGTTGAAATTAAATTGCATTTAAGCCAAGGTTATGATCAAATACAGCTTTCCTGCAAAAAAACAGCTTAAGAGAAGTTGTAAGATTTTAGGACATAAATTTGTTGGATAACTACATATAAATATGTTTTATAGAACTAAACTCTCTTATATTTCTTTATAGAAGGAGTACTTCACAATCTGAATATAAACTGATATACATGAGTAGAGCCAGAGCTTTyTGAATCATCAATTAGACAATTRGGATATGCTATTATACCTCCCGGTCTAGAGGATGCAATCAACTAAAAAGTCTTAAGGTCCCAAAATTTAACAATTGTCATTTGAACCT
Ta#S15881068	487	A	R	H	RSL65	-	-	-	4.24326	0.157895	0.208333	0.757895	ACCGAAGATTATCACAAAATTCATAACTGTCAACCTCTAGTCCTCTACCGACACAGTTGTGCCCATTAAAAAAATCACCACATTTGAGGTTGAAATTAAATTGCATTTTAGCCAAGGTTATGATCAAATACAGCTTTCCTGCAAAAAAACAGCTTAAGAGAAGTTGTAAGATTTTAGGACATAAATTTGTTGGATAACTACATATAAATATGTTTTATAGAACTAAACGCTCTTATATTTCTTTATAGAaGGAGTACTTCACAATCTGAATATAAATTGATATACATGAGTAGAGCCAGAGCTTTCTGAATCATCAATTAGACAATTGGGATATGCTATTATACCTCCCGGTCTAGAGGATGCAATCAACTAAAAAGTCTTAAGGTCCCAAAATTTAAC…
Ta#S15881322	287	A	R	H	RSL65	3g43230	02g26960	-	5.70003	0.0769231	0.26087	0.294872	ATCTCTGCAGCCACAAGGTGCTGTACACCCCTTGCTTGCTAAGGTGCTGCTCATTGCGGTGAATGACCATGATTTCTGAAGATGGAGATATCTCAGCTCTGCTCACTGAACCAAATCTAGACGAAGAGCAGGCTGTGACTTCCGGATCCGATGATTTCTTGCCTGCTATTTTGGAATCAATTAAGTCAAATGAAAAGGAAGTCGAACTTTCACCTGAGGAGGCAGCTTGGGCTGATTCGTGTTTTGTGCaGACTTCTGAACTGTCAGATGAAGACTGGGGTGCAATGAAGCAAGCCTTGCTTGACTCCCTTCAAGAGCCAATGGAAGATTCCCGTGATACCACTGAGGTCATGCTTGACCAAGGCACCCATGTACTTTCAGAGGCAGAATCCCACACTC…
Ta#S15881368	425	K	T	H	LDN	-	-	-	1.38459	0.384615	0.333333	0.866667	AATCTGTGAGATACTAAATGACTGAACTTCCCTGAACCTTGTACTCATACTAAGTCAAAAAAAATGGCCCACATGATAAATTCTGACATTCGCTGGTGTGGAAAGGATAACAAAAGCTACTGCTACATACCTTGACATACGCTAGCAACAACATCCAAACACAAACAGCGGGCACCTTCAGCGAGCAGAGCATGCAGCGTCTGGTCAGGGGATGTGAAGAAGCTTCACCACCATACAACGTTGTCGATGtACACGAACCAAGCCTCATAGGTTGTTTGCTCTAGGTCCATCTCTTTTGTAAATCTCAAATTGAGTTGAATTGTTGCTCTTGGTCAATGAGAGGCAAGATCCATGGAGGGAGATTGGATATGTGGGTTAGAACTTGGTCTTGAACATGGT…
Ta#S15881568	690	A	R	H	RSL65	2g59050	01g69220	03g044100	27.404	0.44186	0.409091	1.0801	GAATTCATAGTGACTAGAGACGTTTTTCAGCTTTGACCACATCTCAACCCACTTCTCTTTAGGCATCTGTCTGAGCTGGTTGAGCAAGTAATCAGGTTCTAGAGCYTCTTCAACTGAGAAGAAAAGYGAGAACTCGCTGTAATCAATCTCATCCTCAAAAGGGAGCTCGATCCTGCTGCTGATAATCACAGGAATGCAATGACTGACAATGGCATCAAACAGCCGGCATGACGAAGGAGTATCCCCGGCrGGATGGAGGCAAAACTTTGATGATCGCATGCCATCTGT
Ta#S15902917	183	C	S	H	RSL65	-	-	-	13.8746	0.863636	0.266667	3.23864	TTTTTTTTTTTTTTTTTTATTTCCTTGTTCACAAATTACTTCATAAAAAAGCACATACATAAGAATTTGATCTTTGAATTGTCTCTGTAAGGTATCACTGCTTCTTAATGAAGATAGCCAGCAAGATAATGGGGGGAATAAACAGATCATTTCAAAAGGAGAAGCAACCTACCAAGGGCTAAsAATGCAACACTCTGAATGAGCAAATTCATGTTAAAACTTAAATCCTACTACATTACAATCTACCTGGACCAAGAWTACAAATTAGTCTAGCTAAAGTCTTTTTAAACCTTATTAATGTTTCCCCTGATTGAGCGTACTCCTTGTGAAAAAAACTCTAACATTGAAGGAAGGTGAAGCATGATGTATGAGGGCTCATCAAAGTAGGATTCATCCTCT…
Ta#S15902984	563	A	R	H	RSL65	-	-	-	12.9384	0.425926	0.472222	0.901961	TGGCATGCTCCACACTGCAAAGTAGTTGCGCGAGTAGTGGCCTGCACAACCCTCTCGGTGATGGCAAGGAGAGAGYCGGTGAGGGACACAACAGCGTCCATGATCGGGAACATGGTTCTGGTGTTGATGCACATTGTAGCAGAAGTCACCACTGCATAGGTSTAGACCAAAAAAAGCTCTTGCTTGGCCACTCGGAAACGTCACCACCCAACCAGGCTGCTCATAGTACTGATGTGAGCAAATGTCTCCrTGCCAGCTCCCTCCATGGGGATAATCTTGCACATGAGGTCACCTCAAGCAATGTATTGCCACCAGCATAACTGAAGCACTTSTTCATGGCTTTAGTTATGAGATATGCMGTTAGAGTGAGTGGAGCACAACGAGCTAGACGTCGTTCC
Ta#S15982916	1712	R	G	H	LDN	3g47550	02g38020	04g024630	84.1925	0.357143	0.264151	0.739623	CGCAGGGCTTACAATGTGGGGTTATAGAGTCATAGCAACAATTGGCAAGAAAAAAATCACCGAATTAACACCCACAAGGGGGTTCGCAGCAGAGTTTGCKGCCGCTTCTGTGGTCTTGTTTGCATCTAAGCTTGGGTTGCCAATATCTGCTACACATACACTTGTTGGTGCAGTGATGGGTGTRGGATTTGCAAGAGGTCTCAACAGAGTCAGAGCAGAGACTGTKCGTGAAATTGTGGTCTCCTGGGTrGTCACAATTCCAGTTGGTGCTTTGCTATCAGTCWTCTATACATTAATCTTGACCAAGATTCTGAAATACTTTATGTGAGTGCTTTGTGAGATACAGTTGCTGTTTTGAGAGGTCCAGCCGTTGTCCCTAAATTTTTTATGCTGTAAAAA…
Ta#S15982916	257	R	G	H	LDN	3g47550	02g38020	04g024630	84.1925	0.271739	0.324561	1.19439	TCCTCTCCTGCTCTCCACTGATCATCTCATCTCTTTCTTCTTGGTGCTCCCCCCTGGTTTTTGCTTCTGCCACTCCATGTCTCAATCTTCTCCTTTCTTTTCCATTGCCCGCGCACATGCTGGAGCAGGAGGGCGAGCTGCGGCTGCCGCTCTCCTGCTCCGTTGCCCTGCCGCTCAGCTGCCACCTACCATCCACTGCCCGAGCTGCTTCCGTCTGGCTAAAGTGTCGCCTGCCAAGACACTGAGCTCgCACCTGGTGCTTCCGCGCGCCACACTCTCCTCCTTTGCAAACGCTGACGATGGCTCCGGCGCAAACTCAGATGCCCCCGGGGAGCAGAGCGSAGGATCCGAGCTGTCAGAGATGGCAAAGGCATTCCATATTTCACCACGGATGGCCAT…
Ta#S16057226	464	Y	C	H	LDN	3g13600	08g02120	07g001320	54.8485	0.417808	0.186528	0.446445	AAGGCCCCCGGCGGCGCCCCCGCCAACGTCGCCTGCGCCATCTCCAAGCTCGGCGGCTCCTCCGCCTTCATCGGAAAGTTTGGCGACGACGAGTTCGGCCACATGCTGGTGGAGATCCTGAAGCAGAACGGCGTAAACGCCGAGGGCTGCCTGTTCGACCAGCACGCGCGCACCGCGCTGGCCTTCGTCACGCTCAAGTCCAACGGCGAGCGCGAGTTCATGTTCTACCGCAACCCGTCGGCCGACATGtTGCTCACCGAGGCCGAGCTCAACCTGGACCTGATCCGCCGCGCCCGCATCTTCCACTACGGCTCCATCTCGCTCATCACCGAGCCCTGCCGCTCGGCCCACGTCGCCGCCACGCGTGCCGCCAAGTCGGCCGGCATCCTTTGTTCGTAC…
Ta#S16057226	349	R	G	H	LDN	3g13600	08g02120	07g001320	54.8485	0.418182	0.247706	0.592341	TGCCCCCGCGGCGGCCGCCGCCGCCCCTGGCCTCGTCGTCTCTTTCGGCGAGATGCTGATCGACTTCGTGCCTGACGTTGCCGGCGTTTCCCTCGCCGAGTCCGGCGGTTTCGTCAAGGCCCCCGGCGGCGCCCCCGCCAACGTCGCCTGCGCCATCTCCAAGCTCGGCGGCTCCTCCGCCTTCATCGGAAAGTTTGGCGACGACGAGTTCGGCCACATGCTGGTGGAGATCCTGAAGCAGAACGGCGTaAACGCCGAGGGCTGCCTGTTCGACCAGCACGCGCGCACCGCGCTGGCCTTCGTCACGCTCAAGTCCAACGGCGAGCGCGAGTTCATGTTCTACCGCAACCCGTCGGCCGACATGTTGCTCACCGAGGCCGAGCTCAACCTGGACCTGAT…
Ta#S16057226	1084	Y	C	H	LDN	3g13600	08g02120	07g001320	54.8485	0.407407	0.31746	0.779221	CAAGGACTTCAAGGGCTCGGTGCCCGGCTACTCTGTCAACACCGTGGACACCACCGGCGCCGGCGACGCCTTCGTCGGCTCCCTCCTCGTCAGCGTCTCCAAGGACGACTCCATCTTCTACAATGAGGCCAAGCTGAGGGAGGTGCTGCAGTTCTCGAACGCTTGCGGCGCCATCTGCACCACCAAGAAGGGAGCCATCCCGGCGCTGCCCACCACCGCCACCGCCCTGGAGCTCATCAGCAAGGGCAGtAACTAGAGACTCATTGTGTCGCGCCATCGGGGTTGAATCTTAGGAGTTTTAGCTGCACTTTTATTATTATTATTAGGGATGAATTGAGTTTAGTTCGTGAGTCAAGTGTGTGTGACCTCGTGGGCGCTTAATAAAAAGCAAGCATGTGT…
Ta#S16057226	607	T	C	S		3g13600	08g02120	07g001320	54.8485	0.45	0.37037	0.823045	GGGCTGCCTGTTCGACCAGCACGCGCGCACCGCGCTGGCCTTCGTCACGCTCAAGTCCAACGGCGAGCGCGAGTTCATGTTCTACCGCAACCCGTCGGCCGACATGTTGCTCACCGAGGCCGAGCTCAACCTGGACCTGATCCGCCGCGCCCGCATCTTCCACTACGGCTCCATCTCGCTCATCACCGAGCCCTGCCGCTCGGCCCACGTCGCCGCCACGCGTGCCGCCAAGTCGGCCGGCATCCTTTGtTCGTACGACCCCAACGTGCGCCTGCCGCTCTGGCCCTCTGCGCAGGCCGCCCGCGACGGCATCATGAGCATCTGGAAGGAGGCTGACTTCATCAAGGTGAGCGACGAGGAGGTAGCCTTCCTCACCCAGGGCGACGCCACTGACGAGAA…
Ta#S16057226	576	C	T	S		3g13600	08g02120	07g001320	54.8485	0.434783	0.414634	0.953659	AGATCCTGAAGCAGAACGGCGTAAACGCCGAGGGCTGCCTGTTCGACCAGCACGCGCGCACCGCGCTGGCCTTCGTCACGCTCAAGTCCAACGGCGAGCGCGAGTTCATGTTCTACCGCAACCCGTCGGCCGACATGTTGCTCACCGAGGCCGAGCTCAACCTGGACCTGATCCGCCGCGCCCGCATCTTCCACTACGGCTCCATCTCGCTCATCACCGAGCCCTGCCGCTCGGCCCACGTCGCCGCCAcGCGTGCCGCCAAGTCGGCCGGCATCCTTTGTTCGTACGACCCCAACGTGCGCCTGCCGCTCTGGCCCTCTGCGCAGGCCGCCCGCGACGGCATCATGAGCATCTGGAAGGAGGCTGACTTCATCAAGGTGAGCGACGAGGAGGTAGCCT…
Ta#S16057226	661	C	T	S		3g13600	08g02120	07g001320	54.8485	0.714286	0.628205	0.879487	GTCCAACGGCGAGCGCGAGTTCATGTTCTACCGCAACCCGTCGGCCGACATGTTGCTCACCGAGGCCGAGCTCAACCTGGACCTGATCCGCCGCGCCCGCATCTTCCACTACGGCTCCATCTCGCTCATCACCGAGCCCTGCCGCTCGGCCCACGTCGCCGCCACGCGTGCCGCCAAGTCGGCCGGCATCCTTTGTTCGTACGACCCCAACGTGCGCCTGCCGCTCTGGCCCTCTGCGCAGGCCGCCCGcGACGGCATCATGAGCATCTGGAAGGAGGCTGACTTCATCAAGGTGAGCGACGAGGAGGTAGCCTTCCTCACCCAGGGCGACGCCACTGACGAGAAGAACGTGCTCTCCCTCTGGTTCGAGGGCCTCAAGCTGCTCATCGTCACCGATGG…
Ta#S16057228	447	Y	C	H	LDN	2g18820	05g45710	09g026560	13.496	0.424242	0.139535	0.328904	CGACGAGTCCTGGGTGTGGACGCAGATCAAGGCGGAGGCCCGGCGCGACGCSGACGCCGAGCCGGCGCTCGCCTCCTTCCTCTACGCCACGGTGCTCTCCCACCCCTCCCTGCCCCGCTCCCTCTCCTTCCACCTCGCCAACAAGCTCTGCTCCTCCACCCTCCTCTCCACGCTCCTCTACGACCTCTTCCTCGCCTCCCTCACCGCGCACCCCTCCCTCCGCGCCGCCGTCGTCGCCGACCTCCTCGCyGCGCGCGCCCGCGACCCCGCCTGCGTCGGCTTCTCCCACTGCCTCCTCAACTACAAGGGCTTCCTCGCCATCCAGGCGCACCGCGTCGCGCACGTGCTCTGGGCGCAGAACCGCCGCCCCCTCGCGCTCGCCCTCCAGTCCCGCGTCGC…
Ta#S16057231	647	R	G	H	LDN	3g41270	08g41990	09g024120	140.77	0.267666	0.176353	0.658854	GGAAAAGATCCTCAAGTTTGAAGGCTGTTACCATGGCCATGCAGATTCCTTCCTCGTTAAAGCAGGCAGTGGTGTTGCCACCCTCGGCCTCCCAGACTCCCCTGGAGTGCCTAARGGAGCCACYGTTGGGACTCTAACAGCACCTTATAATGATGCTGAGGCRGTTAAAAAGCTGTTTGAGGATAACAAAGGGGARATTGCTGCAGTCTTCCTTGAGCCGGTTGTCGGCAATGCTGGCTTCATTCCTCCrCAGCCTGCTTTCCTAAATGCTCTCCGTGAGGTGACCAAACAAGACGGTGCACTTCTGGTCTTTGATGAAGTGATGACTGGTTTCCGTTTAGCTTATGGTGGGGCACAAGAGTACTTTGGAATCACCCCTGACGTGACAACCTTGGGGAA…
Ta#S16057231	987	R	G	H	LDN	3g41270	08g41990	09g024120	140.77	0.226115	0.189125	0.836413	GCTTATGGTGGGGCACAAGAGTACTTTGGAATCACCCCTGACGTGACAACCTTGGGGAAAATTATTGGSGGTGGTCTTCCAGTTGGTGCTTAYGGTGGGCGGAAGGATATCATGGAGATGGTTGCTCCAGCAGGACCAATGTACCAGGCAGGAACCCTGAGTGGAAACCCTCTAGCTATGACTGCYGGAATCCACACTCTCAAGCGTCTGATGGAGCCTGGCACCTATGAATACTTAGACAAGGTCACYrGTGAACTTGTCCAGGGTATATTGGATGCGGGTGCTAAAACAGGGCACGAGATGTGTGGAGGACACATCAGRGGCATGTTCGGATTCTTCTTCGCAGGTGGCCCAGTGCACAACTTTGATGACGCCAAGAAGAGCRACACCGCRAAGTTT…
Ta#S16057810	175	C	M	H	RSL65	3g39640	08g39160	06g016970	25.2502	0.0789474	0.272727	0.289474	GCACGAGAGAGGCTCGCGGTGTTCGTCTCGGGCGGGGGCTCGAACTTCCGGTCGATCCACGAGGCCGTTCTGGGTGGGAAGGTGAACGGGGATGTTGTTGCGCTCGTCACCGATAAGCCAGGCTGCGGTGGCGCGGAGTATGCAAGGTGCAATGGCATGCCCGTGGTCGTGTTTcCCAAGTCGAAATCGGCRCCGGAGGGGGTCTCCACAGATGAACTTCTGAATGTTCTGAGGGATCTGAAGGTAGACTTYATTCTACTTGCTGGTTACTTGAAGCTCATACCTGGTGAGCTAGTTAAGKCATTTCCCAGATCCATGCTGAATATACATCCTTCACTGCTCCCGGCATTTGGAGGCAAGGGTTATTATGGTTTRAAAGTGCATAAAGCAGTYATTGCA…
Ta#S16057810	177	C	S	H	RSL65	3g39640	08g39160	06g016970	25.2502	0.111111	0.30303	0.366667	GCACGAGAGAGGCTCGCGGTGTTCGTCTCGGGCGGGGGCTCGAACTTCCGGTCGATCCACGAGGCCGTTCTGGGTGGGAAGGTGAACGGGGATGTTGTTGCGCTCGTCACCGATAAGCCAGGCTGCGGTGGCGCGGAGTATGCAAGGTGCAATGGCATGCCCGTGGTCGTGTTTCCcAAGTCGAAATCGGCRCCGGAGGGGGTCTCCACAGATGAACTTCTGAATGTTCTGAGGGATCTGAAGGTAGACTTYATTCTACTTGCTGGTTACTTGAAGCTCATACCTGGTGAGCTAGTTAAGKCATTTCCCAGATCCATGCTGAATATACATCCTTCACTGCTCCCGGCATTTGGAGGCAAGGGTTATTATGGTTTRAAAGTGCATAAAGCAGTYATTGCA…
Ta#S16057823	410	Y	C	H	LDN	2g18010	05g46550	03g032290	25.1878	0.204819	0.268966	1.31318	GYTACTTGATGAGATGATGGACTTCGGGTATCCGCAATACACAGAGGCGACGATCCTGAGTGAGTTCATCAAGACCGATGCATACAGGATGGAGGTCACACAGAGGCCGCCCATGGCAGTGACGAACGCCGTGTCATGGCGGAGCGAGGGGATTCGGTACAAGAAGAATGAAGTGTTCTTGGATGTGGTTGAGAGTGTCAACATTCTTGTCAATAGCAACGGGCAGATCGTGAGATCTGACATCATCGGcGCGCTGAAGATGCGGACCTTTCTGAGTGGAATGCCSGAGTGTAAACTTGGGTTGAATGATAGAGTTCTTTTGGAAGCKCAAGGCCGAGCAACTAAAGGAAAAGCAATAGATCTGGATGATATCAAATTTCATCAGTGTGTTCGGTTGAC…
Ta#S16057823	593	Y	C	H	LDN	2g18010	05g46550	03g032290	25.1878	0.196429	0.300578	1.53022	TGTGGTTGAGAGTGTCAACATTCTTGTCAATAGCAACGGGCAGATCGTGAGATCTGACATCATCGGCGCGCTGAAGATGCGGACCTTTCTGAGTGGAATGCCSGAGTGTAAACTTGGGTTGAATGATAGAGTTCTTTTGGAAGCKCAAGGCCGAGCAACTAAAGGAAAAGCAATAGATCTGGATGATATCAAATTTCATCAGTGTGTTCGGTTGACCAGATTTGAGAATGATAGGACTATATCATTCGTyCCTCCRGATGGAGCTTTTGATCTAATGACTTACMGACTCACCACACAGGTGAAGCCTCTGATCTGGGTAGAAGCACAAGTTGAGAAGCATTCAAGAAGCCGGATAGAGATCATGGTGAAGGCAAGGAGCCAGTTCAAGGAAAGAAGCAC…
Ta#S16057825	748	T	W	H	RSL65	2g51030	01g56200	03g035720	130.219	0.478873	0.116883	4.09703	GAAGGAGGACGTGCGCAAAGCATACAGCAAAGACACGGCCGATAACAGCATGTTTTCGGCCCTGTCGTCAAACTCCTCGTCCTCGGCGATGAAGTGAAGGTACTGTAACAGGCTGTTTTCTCGAGATGTCAGGGCTAAAGAGGGATCGCTGGCCATGCGCATGTATAGTGCTCACCATCGTGTAAAACCGAATATGAACATGAAAGGAGGCCCCAAAATAGTAGAAGATGATATATACTTTGCTGGACTtGGAGTTTGTTGGAGAAGGCTGTGCCGCAGATTCCCAGATTCCCAATATCAGTTTCCCATGCTGGTTGCGAAGACGGAGCCATGGATCATCCAGCTTCGACGCTATGCATGCGTGCAGCCTGCTGTGTTTGTTTCGCATAGCTGCAATAC…
Ta#S16057839	1152	Y	T	H	LDN	3g55620	02g57450	04g037500	136.656	0.0606061	0.0167598	0.276536	GGTGAGCAAGCTGTGGTCTCATCTGCAGGCAGGCACGTGCCTACTACGAGCGGCTGCGACTAACCGGCGTTTTCGCYGATGCCTCGAGCCCGGACCGGAACAAGAACGCAGATTGTACAACTCTCTCGTCGATGGWCTGTACATCGTTCATGTCGGATTAACACTTGTTGTAATGTATTATTGTTTTTCTACCGTGCGGATCTCTTTATCGTACGAGAGGACGATGTGAATGAAACTGTTGCTCCTCCTcCCCCCCCCCTAAATTCAAAGGATTCAGGCAGGCATATACGCCAATAAAAACTGGTAAGAGTCTTGGGTGCTGGTTGTGGGATCTTGAGAGACAGGGAGAAACATTGCCCATGGTTCTGAATTCGAGCTTGTTCGAGTCTGCAAAAAAAA…
Ta#S16057849	664	W	T	H	LDN	3g08690	02g13560	04g008150	52.1829	0.202532	0.414815	2.04815	ATCTGGAAGAAGGTTTCTKCTACTGGGCACAATTCCCATCTTGATAGCATCCCTAATTGTTTTGGTTGTGTCCAATGTTATCAACTTGAGTACGGTGCCCCACGCTGTGCTCTCCACAGTTAGCGTCATTGTCTACTTCTGCTGCTTTGTCATGGGCTTTGGCCCRATCCCCAACATTCTATGTGCAGAGATTTTCCCCACCAGAGTCCGTGGTGTCTGCATCGCTATTTGCGCCCTCACATTCTGGATwTGTGACATTATTGTTACCTACAGCCTGCCTGTGATGCTGAATGCTATTGGTCTAGCRGGTGTCTTTGGTATATATGCAGTCGTTTGCTGCATYGCCTTTGTGTTCGTCTACCTAAAGGTCCCAGAGACAAAGGGCATGCCCCTCGAGGT…
Ta#S16057901	913	A	C	S		3g09820	-	04g009820	199.073	0.370968	0.455357	1.22748	AATGGGATATGCGTGATATGATTCCAACTCGCTCACAACCAGAAACGGTTTGTCAAGGAGGCGTCCCCCCTCATGTATCTCTCACTCAGTATGGTGACCGGCTGAATAGCAGTTGGCGCTGGCGTTTTTTTAGTGTTAATCTCAGCAGGTCGCTGGATCGATGGAAAGCCCAGTATCTACCCTGGACGTTGATGTGTGTGAACTCACCTGGTGCCACCTAATTGCTGCTTTGTCTCAAAAATAAAAAAAaCTAATTACTGCGAAAAAAAA
Ta#S16057901	887	G	A	S		3g09820	-	04g009820	199.073	0.348624	0.48	1.37684	ACTAGAGCTGTGTTTACATATTAGTGAATGGGATATGCGTGATATGATTCCAACTCGCTCACAACCAGAAACGGTTTGTCAAGGAGGCGTCCCCCCTCATGTATCTCTCACTCAGTATGGTGACCGGCTGAATAGCAGTTGGCGCTGGCGTTTTTTTAGTGTTAATCTCAGCAGGTCGCTGGATCGATGGAAAGCCCAGTATCTACCCTGGACGTTGATGTGTGTGAACTCACCTGGTGCCACCTAATTgCTGCTTTGTCTCAAAAATAAAAAAAACTAATTACTGCGAAAAAAAA
Ta#S16057905	123	Y	C	H	LDN	4g01100	12g43130	08g022310	110.319	0.111111	0.0677966	0.610169	CGGACGAGGAGAACTGATGAGCTAGTGGATGGTCCTAACTCATCTTACATCACACCCAAGGCGCTCGATCGGTGGGAGAAGAGATTAGAGGATCTCTTCGAAGGCCGCCCATATGATATGTAtGATGCAGCCCTCTCAGACACAGCGTCAAAGTTTCCAATTGATATCCAGACATTCAGAGACATGATTGAAGGGATGAGGCTTGACCTTTGGAAATCGAGGTATAKGACCTTTGACGAGCTTTACCTCTACTGCTACTACGTCGCTGGCACTGTYGGTCTCATGACGGTACCGGTGATGGGGATTGCTCCGGACTCAAAGGCCTCAGCAGAGAGCGTGTACAATGCCGCACTGGCCCTTGGCATYGCCAACCA
Ta#S16057905	126	Y	C	H	LDN	4g01100	12g43130	08g022310	110.319	0.162162	0.08	0.493333	CGGACGAGGAGAACTGATGAGCTAGTGGATGGTCCTAACTCATCTTACATCACACCCAAGGCGCTCGATCGGTGGGAGAAGAGATTAGAGGATCTCTTCGAAGGCCGCCCATATGATATGTATGAtGCAGCCCTCTCAGACACAGCGTCAAAGTTTCCAATTGATATCCAGACATTCAGAGACATGATTGAAGGGATGAGGCTTGACCTTTGGAAATCGAGGTATAKGACCTTTGACGAGCTTTACCTCTACTGCTACTACGTCGCTGGCACTGTYGGTCTCATGACGGTACCGGTGATGGGGATTGCTCCGGACTCAAAGGCCTCAGCAGAGAGCGTGTACAATGCCGCACTGGCCCTTGGCATYGCCAACCAGCT
Ta#S16057945	320	G	K	H	RSL65	4g38980	02g51830	02g012880	42.8481	0.336066	0.188679	1.78115	GATATGTACTCCGTACCACAACACTTGTTTACTCAAGTTTGTGTTATTGTTGACAAGCTGGGGAAACTGAGTAGGGAAGAAATTGAGAAGGAATTGATTTCAACTGGGCTGTCATCTGAAGCAGTACAGGGCATCATTGAAGTGCTCTCTCTCAAGTCACTGTCCAAACTTGAAGAGGTGCTAGGCTCAGGTGTTGAAGCCGTTGCTGACTTGAAGAAGCTCTTCTCGCTTGCTGAGCAATATGGTTATtCTGATTGGATCTGTTTCGATGCATCTGTTGTTCGTGGCCTTGCATACTACACAGGGATTGTTTTTGAGGCTTTTGATAGGGAAGGGGAACTGAGAGCGATTTGTGGTGGGGGGAGGTATGACAGGCTACTGTCAACATTTGGAACTGAA…
Ta#S16057945	766	R	G	H	LDN	4g38980	02g51830	02g012880	42.38	0.333333	0.583732	1.7512	GCTGYTGAAAGAAAAGGGTCTTTTGCCTGACCTGCCACGTCAAATAGATGACATTGTGTTCCCATTGGACGAGGAGCTTGAGGGGCCAGCATCTAGTGTTGCATCCTSTCTGCGGAAGAAGGGCAGATCTGTAGACCTTGTAGAAGACAAGCGTCTGAAATGGGTGTTCAAACAYGCTGAGAGGATAAACGCTAGCAGGCTGATCTTGGTTGGGAAATCCGAGTGGGAGCGAGGCATGGTYCGTGTGAArATACTATCAACCAGAGAAGAGTTCGAGGTCAAGGCGGGCGAATTGCAGTAGCTGTTAGCTGATCTGGTCGATTTGAAGGTTTGACTTGTCCCCTTTCTTCTTTCTGATCATCTTCAACACTGTAAGTTTTGTAATTCACGTCGTGTATA…
Ta#S16057945	1015	C	T	S		4g38980	02g51830	02g012880	42.38	0.454545	0.658537	1.44878	RATACTATCAACCAGAGAAGAGTTCGAGGTCAAGGCGGGCGAATTGCAGTAGCTGTTAGCTGATCTGGTCGATTTGAAGGTTTGACTTGTCCCCTTTCTTCTTTCTGATCATCTTCAACACTGTAAGTTTTGTAATTCACGTCGTGTATACAAACAATTAGGTGGCTTTGAATGCTATTGCCATCTTCTTTCGGATCATTCACCTTGCAACAAACAAAGAAATTGTAGGTTTTGCCATTCACCAACATGcATTGAGAATGCCTTTGCTGCCKGAGAAAAAAAAAAAAAAAAAAAAAAAAAAAAAAAAAAAAAAAAAAAAAAAAAAAAAAAAAAAAAAAAAAAAAAAAAAAAAAAAAAAAAAAAAAAAAAAAAAAAAAAAAAAAAAAAAAAAAAAAAAAA
Ta#S16057945	898	T	C	S		4g38980	02g51830	02g012880	42.38	0.697674	0.735294	1.05392	AGACCTTGTAGAAGACAAGCGTCTGAAATGGGTGTTCAAACAYGCTGAGAGGATAAACGCTAGCAGGCTGATCTTGGTTGGGAAATCCGAGTGGGAGCGAGGCATGGTYCGTGTGAARATACTATCAACCAGAGAAGAGTTCGAGGTCAAGGCGGGCGAATTGCAGTAGCTGTTAGCTGATCTGGTCGATTTGAAGGTTTGACTTGTCCCCTTTCTTCTTTCTGATCATCTTCAACACTGTAAGTTTTGtAATTCACGTCGTGTATACAAACAATTAGGTGGCTTTGAATGCTATTGCCATCTTCTTTCGGATCATTCACCTTGCAACAAACAAAGAAATTGTAGGTTTTGCCATTCACCAACATGCATTGAGAATGCCTTTGCTGCCKGAGAAAAAAA…
Ta#S16057950	51	G	K	H	RSL65	3g56620	02g48990	04g029580	20.1112	0.0877193	0.45283	0.193713	GCACGAGGTTTGAGAGAGCATTCCGTGAGAAGTTTCCTGCCTGCTCAATTkCTGCTCAAAAGCATATAGATACAACAACCACAATATTGGATGTCCATGGCGTGGGCTGGAAGAACTTTGGTAAGATTGCAAGGGATTTAGTGCGCTGTATGCAGAAAATAGATGGTGACTATTATCCYGAGACACTACATCAAATGTTCATTGTAAATGCTGGAGCTGGTTTCAAACTGATCTGGAGCACTATAAAGGGACTTCTTGACCCCAAAACATCATCAAAAATTCATGTTCTAGGAGCAAAATAC
Ta#S16057955	1070	M	C	H	LDN	1g37290	06g38470	10g022820	18.6441	0.144578	0.185714	1.28452	GAGTAGCTTCAGAACAAGTAAGGGGCCCAGAACCTGTGGCTGATGGAGTTGGTTCCTCAAAACAAAACCCTCCTATTGATGCAAGTCCGATGGCCATAGACGGGCCAGCTGTTGTCAGGGCTGAACCAGAGAGGTCAAACAAATTACAGGAACAACAAGCATTGCATCAGAAACCATGATCATCCACCTTAACGTAGCAACTGATGCATCTGTGCAGCCCATTGACTCCATTGGACGAGCCAGGACAGTcTGTAAGCTGTAGCATAGTTCAAACAATCTACTGCACCAACAAGTTAGCTACCAGAATCCAAGATGGTCCGTGTGCCTTGAGAGCAGTTGAAGCTTTGTGCACTATATTCGTGACTTTGACACAAATGATAGTTGATTCGTTAATGCCAT…
Ta#S16057957	1084	W	A	H	LDN	3g15310	08g08840	07g005200	81.4475	0.231405	0.193662	0.836896	CTGTCCGCCCTGTAAATGCACTAGGAGCTGCCATTGCCATCTTTGGCACATTCCTGTACTCTCAGGCAAAGCAGTGAGGTTTAWWCTATTGTTGAAGGTCAGGTTCATGGACGAAGAATGTCTGCAGAAATAGTACCAAGCASTGGGGCAAATTTTGCTTGTGCAAGTGTCTTGTAGATACAGGTTTAGGTTTTCATGCGAGAGGCGATAATAATAATGGACCATGTTGCTGTTTCCTTGTTATTTGTTaAATCGCAAACTGAACTCCAGTGGCCATGAACTGTCGTTGTATCCTGAAATAAGAACTGCATGGAAATTCGTCTGACAGTTCCGTTGCTGGAAAGTAACGATAGCCCTGTGCTTAACGGTAAATTATTGATATTTAAGAACTTTGTGTTA…
Ta#S16057980	917	T	Y	H	RSL65	2g10120	01g16354	-	19.7364	0.573333	0.435294	1.31712	CGGGAAAGCAGTACATAAACAAGGCWATGGAGGTTCTTTTCAGTACTCAGGCTTCAGATGATTCAGAAGGCCATTTGGAGACAACCAGCAAAAACATCGAGGATASAAAGCCAGTGCTAATCTGGAGTTGTGTGTATGTTCAAGAGATCACACAGGGAACATCTGGTRCTGTATTGTCATGCCCCATGCCGGATGAAAACCTGGACTACAGAGATATACTGGAATCGACAAAACAGTTATTTACAGATAtTTATCCTGACGAAGAATTCCTGCCTAGAAACGCAACTCCTAAATATGCCGAYGATGACTCTGATCTTGCAGAGTAGAAACATGTTTGCAGAGGGTTAGTGTTTTTCTGGACAAATATTCYACAGAAGATACATGAAGGCATTTTAGATA…
Ta#S16057980	909	T	Y	H	RSL65	2g10120	01g16354	-	19.7364	0.556818	0.477778	1.16543	TGCCTTTACGGGAAAGCAGTACATAAACAAGGCWATGGAGGTTCTTTTCAGTACTCAGGCTTCAGATGATTCAGAAGGCCATTTGGAGACAACCAGCAAAAACATCGAGGATASAAAGCCAGTGCTAATCTGGAGTTGTGTGTATGTTCAAGAGATCACACAGGGAACATCTGGTRCTGTATTGTCATGCCCCATGCCGGATGAAAACCTGGACTACAGAGATATACTGGAATCGACAAAACAGTTATTtACAGATATTTATCCTGACGAAGAATTCCTGCCTAGAAACGCAACTCCTAAATATGCCGAYGATGACTCTGATCTTGCAGAGTAGAAACATGTTTGCAGAGGGTTAGTGTTTTTCTGGACAAATATTCYACAGAAGATACATGAAGGCAT…
Ta#S16057980	894	G	R	H	RSL65	2g10120	01g16354	-	19.7364	0.525	0.494949	1.06071	TACTCCCTGTACTGATGCCTTTACGGGAAAGCAGTACATAAACAAGGCWATGGAGGTTCTTTTCAGTACTCAGGCTTCAGATGATTCAGAAGGCCATTTGGAGACAACCAGCAAAAACATCGAGGATASAAAGCCAGTGCTAATCTGGAGTTGTGTGTATGTTCAAGAGATCACACAGGGAACATCTGGTRCTGTATTGTCATGCCCCATGCCGGATGAAAACCTGGACTACAGAGATATACTGGAATCgACAAAACAGTTATTTACAGATATTTATCCTGACGAAGAATTCCTGCCTAGAAACGCAACTCCTAAATATGCCGAYGATGACTCTGATCTTGCAGAGTAGAAACATGTTTGCAGAGGGTTAGTGTTTTTCTGGACAAATATTCYACAGAA…
Ta#S16057986	348	G	S	H	RSL65	2g12080	01g31980	01g045100	20.709	0.0789474	0.16129	0.489474	ACGAGCACAAGGAGGTGCCCGATGTGGCGGGAGGCAAGCGGCCGTGGTGGAGGGARGCGGCGGAGGAGTCCGGCCGGCTGGCCGCGCTGGCTGCGCCGATGATCGCGGTGGCGCTGCTGCAGCTGTTGATGCAGCTCATCTCCACCGTCATGGTGGGGCACCTCGGCGAGGTCGCGCTCGCTGGCGCCGCCATCGCYAACTCCCTCACCAACGTCTCCGGCTTCAGCGTCCTCATAGGACTGGCATGCGsATTGGAAACTATTTGTGGGCAGGCCTATGGAGCAGAACAGTATCATAAGTTATCCTTRTATACCTACAGGTCCATCATTGTACTTCTTATTGTGAGTGTGCCCATCGCCATTGTATGGGTTTTCATTCCGGAAGTACTTCCTCTCATAG…
Ta#S16058006	2241	R	A	H	LDN	3g60160	02g54254	04g035220	73.9366	0.0434783	0.0357143	0.821429	GCAGCGATAGGAGCCCTGCTCTTGCTCCAGAACAAGGTCCAGAGGAAAGGGGTGATCCGGCCTCTGGAGCCGGAGATCTACATCCCTGCGCTGGAGATCTTGGAAGCGGCGGGCATCAAGCTGATCGAGAGAGTGGAGACCTGAGAGGATGTCAGGATGGGATGAGAATCCACCGAGTATATATGCTGCTGCAACAGAGGCAGTGAGTAAATAAAATGATGATTCTCGCCGTTGTAAGTCAAATGAGCGrRCTGTATGTATATATGTGACTATCTATTGTATATATATACCCAAAAAAAAAAAAAAAAAAAAAAAAAAAAAAAAAAAAAAAAAAAAAAAAAAAAA
Ta#S16058010	354	K	G	H	LDN	3g08400	02g13110	04g007940	64.5274	0.150943	0.277551	1.83878	CCTCGTCCCATGGTGGCGTGACGGCGCCGGCGCTCATGGACCCCAAGTCCCCCGACGCCCGCCCGGAGGCGGCGGCGTCACAGCCGCTAGAGTGGCGGTTCGCGCAGGTCTTCGGCGAGCGCGGTGCYGGCGAGGACGTGCAGGAAGTTGACATCATTTCTGCAATCGAGTTTGACAAATCTGGTGATCATCTTGCCACTGGTGATAGGGGTGGACGCGTAGTTTTGTTTGAAAGAACTGATGCCAGGGgTAATGCCAGTCGGACAGAGCTTGAGAGACAAGATTATTYGGTGCCCAGGCATCCTGAGTTCCGCTATAAAACTGAATTTCAGAGTCATGAACCTGAGTTYGATTACCTAAAGAGTTTGGAAATAGAGGAGAAAATCAACAAGATCAAGT…
Ta#S16058015	1882	C	Y	H	RSL65	3g50560	02g43860	04g033040	114.261	0.789474	0.747126	1.05668	TGAAGAAGCTTGGTACAGATTTGTCATCCTTAGTYTCATCGCGGTGGGGGTATATGCTGGATATGGTCAGTACAACGCTGTTCCGTCTACTTCGGACCACTCGTCTGTTGCRTAYCATGGAGTGCCTTCGGAAGCCCCATGATCTATTGCAAKCCTCCAAGTTTATCTGAAAATCCATGTACCATTGGATCGTCAGGGGAGGCCATGGCCGTAACCCTTTACCTGTATTGCTCGAAGCCGTATGTGTAGtATGTTCTCCATAGTTCCATATGTACATCTGTATGATATTTTGGAGGTCAGCCACCATATCATTTACCAATGAAATGACAGCGAAAGTTTTG
Ta#S16058021	144	S	C	H	LDN	2g34970	05g06460	09g004430	45.1957	0.714286	0.2	0.28	GCGCCAGCATAGCCACACTCCACTCTCGCCATCTCCGCCCGCGCTTGCCCGCTCCCCTTCATACCACACACGCCCCGAGCGCGAGCCTCCTAGCCAGCCTCTCGCCTCGCCATGCACTCCGTCTCCATCTCCGCCTCGGCCTCsGCCTCGGCGATCGCCAGCGGAGGCGCCAGATCCAAGGCGGCGGCGGGGCGCCGGCCCGGCGAGATCCGGTTCTGCGGGCTCCGGGGAGATGCTCTCGCGTGCGGCTCGCTGCGGGCCTCACACGCCGCGGCGGCCACCAGGCGCGCGGTGCTGAGGGCGGCTGCGTCGGCGAACGGCGCGGCGGGGAGCGGCGACGGGTTCGATTACGACCTCGTAATCATCGGAGCCGGCGTTGGTGGTCACGGTGCCGC
Ta#S16058044	481	K	T	H	LDN	4g18280	-	-	8.03091	0.120301	0.0833333	0.692708	GGGGAATGCAGGCCTCTCAGGCGCCCTGGTTCCTGGACTGGGACGAATGGTGAACCTTCAGTACCTGGAGCTGTTTGGGAACAAYATCAGTGGACCGATTCCAGCAACCCTCGGCAACCTRACACGCCTGGTCAGCCTTGATCTCTACGACAACCGTCTCACSGGCGCGATACCAGCCTCGCTCGGGAACATCGGGACGCTGCGTTTCCTGAGTCTGCACGGGAACAAGTTTGCAGGTGGTATACCGTCtTCGTTGGGCCGTCTGACGAAGCTTCAAACTTTGGAGCTTCAGGAGAACATGCTGACCGGCACAGTGCCGCTGGAAGTCCTCTCTCTTGTTCTTCTTGGGSACTTGACTGAACTTAACGTTGCCAAGAACAGTCTGGCCGGCACTGTCAA…
Ta#S16058046	1024	C	S	H	RSL65	1g69330	03g12500	01g042270	28.6864	0.0909091	0.166667	0.545455	GCCGCTCCTCCACACGGTGCACCTCCCTCCCATCCTCGTCAGCGGCGACTACAAGGCGCTCTACAAGTACTTCTTCGCCGCTGCGACCAAGGCGCTCGACACCGCCGAGGGCCTCGGACTGAAGCGGGACGAGGCATGCCACAACCTGTTGTTCGCCACCGTGTTCAACAGCTACGGTGGCCTCAAGGTGCTTCTCCCGGGGATCCTCGCGCGCATCGCGGGGGCCGGAGAGAAGTTCCACCAGAAGCTcGTCGCGGAGATACGCGCCGCCGTGGCGGACGCCGGCGGCAAGGTGACGATAGAGGCGCTGGAGAAGATGGAGCTGACCAAGTCGGCGGTGTGGGAGGCGCTGCGGCTGGACCCGCCCGTCAAGTTCCAGTACGGCCGCGCCAAGGCGGA…
Ta#S16058046	802	T	K	H	RSL65	1g69330	03g12500	01g042270	28.6864	0.4	0.181818	2.2	CTCGCTCCTCGCCACCGTGGAGTCGCAGATCGTGCTCGGCGGCAAGTCCAACTTCAACACGCTCAACGACGCCACCTCCTTCGAGTTCATCGGCGACGCCTACTTCGGCGTGCTCCCTTCTGCGTCAGACCTAGGTACCACCGGCCCGACCAAGGCCGCAAAGTGGCTCATATTCCAGCTCCACCCGCTCGTCACGCTCGGCCTCCCCATGATCCTCGAGGAGCCGCTCCTCCACACGGTGCACCTCCCtCCCATCCTCGTCAGCGGCGACTACAAGGCGCTCTACAAGTACTTCTTCGCCGCTGCGACCAAGGCGCTCGACACCGCCGAGGGCCTCGGACTGAAGCGGGACGAGGCATGCCACAACCTGTTGTTCGCCACCGTGTTCAACAGCTACGG…
Ta#S16058052	630	T	Y	H	RSL65	1g01460	03g63490	01g000970	22.795	0.0810811	0.0465116	1.74324	GTACCACCGCGGCGCCGCTGTATCTGGCCGCCGCGCCGAGGCTCCCGCCGGCGCCGCTGCCTCTTCCTGCCTGGAGGCGGGCGGGGACGGGCACGAGACTTGGATCCGGGTGGAGCGGCTGGAGAAGGGCCTGTGTGGGGCCAGCCGGCCAGTGTTCTTCCGCGGGGTGGCCACCGTCGTCGCCAAGCTGTTCAACGTCGTCGAGCCCGACGTCGCCATGTTCGGGAAGAAGGATTACCAGCAGTGGCGtCTCATCTGCCGAATGGTTCGTGACCTTGATTTTGCCGTAGAGATAATAGGATCAGAAATAGTGCGAGAAGCAGATGGTCTTGCCATGAGCTCTCGCAACGTCCRCCTATCGCCTGARGAAAGGGAGAAGGCATTATCYATTAGTAGATC…
Ta#S16058052	1074	C	Y	H	RSL65	1g01460	03g63490	01g000970	22.795	0.208333	0.110092	1.89236	TAGCGAACATATAAAGGAYCAGATAGTGCAGACGCTGACTGAAGCTGGCGGTCGGGTTGATTATGTTGAGATTGTGGAGCAGGAAAGTTTGGTACCTGTGGAGACGATCGACCGCCCTGTTGTCATTTGTGTYGCYGCATGGTTTGGAAAGGTTAGATTGATCGACAATATCGAAATTCATATACAATCCTGAGGATTTTGCTGTCACCTTGTATACGTATCTCATGAAGTATCACCAATCTGTATTTCcGTCAAAAATAAGAATGATGTTGTACAATGTAAGTCTGTAACAACCACRTACAGAGAACTTGCAAAATCTTCGATAAATGTCTTCATTTATTGTTTCAATGATAGATATGTTGCTATGCCAAAAAAAAAAAAAAAAAAAAAAAAAAAAAA…
Ta#S16058068	1335	C	G	S		3g45230	02g33610	04g005900	61.2926	0.491379	0.616279	1.25418	GATAACTCGTACACCAGCACAGTGCAAATCTGTGTGGACATCATTGCTTCAGAAATACGAGGAGAGCAAGAAGGATGAAGAAAACATGCRGACATGGCAATATTTTTCGGCCATGGATAGTTTTTTATCATGCGAAGGGGAAATGGCAACCAAATGAAACAGATCYGTAATAAATTGCTTAGCGATAGTTATTTGGAGATCAGTGTATTGTAGGTAGCCCGTGAATCGACGACAAGATCAACAGCCTCTcCAGGAAGTAATCCTATCACGTCATTCTTTGCCATTGCATGAGATGCTTGGGGTAGTTAAGTGAAACTAGGTTTACCAATCCACCATGTTGTATTAGTTTTTGTGGGATCAGCAACTAGATCTATCAATTGATTAGTCAGTTAAGTTGCA…
Ta#S16058074	907	T	Y	H	RSL65	5g18160	04g47190	06g025140	24.6704	0.212766	0.115702	1.83891	CCTGTCWCCWATTAGCTTAYTGACTGAGGAAGAATATCACCGCGCTGCACCTGGTGGAACTGGTGATATYAAGACAATTGGAAATTATGCTTCGGTTGTTAGTGCTCAGAGAAGAGCCAAGGMGAAAGGTCATTCTGATGTTCTTTACTTGGATCCCGTGCATAAGAAGTTTGTGGAGGAAGTTTCTTCCTGTAATATATTCATGGTGAAGGATAATGTTATTTCTACTCCACTATTAACGGGAACAATtCTTCCTGGAATCACAAGAAGAAGTATAATTGAAATTGCCCGAAATCTTGGAATCCAGGTCGAAGAGCGCCTTATTGCGATAGATGAGTTGCTTGACGCGGATGAAGTCTTCTGTACAGGGACTGCCGTTGTACTATCACCTGTTGGTTC…
Ta#S16058095	1514	Y	T	H	LDN	1g62210	03g23950	01g035130	111.945	0.315789	0.192308	0.608974	AGGTGGATGTTGACTTTGTGAGGAAAGCTGTACGTGCGATTGGAAGATGTGCAATTAAATTGGAGAGAGCTGCTGAAAGGTGCATCAGTGTCTTGCTTGAGCTGATCAAGATAAAGGTTAATTATGTCGTACAAGAAGCTATCATTGTCATCAAAGACATCTTTAGACGCTATCCTAACACATATGAGTCTATCATCGCAACACTGTGTGAAAGTTTGGACACTTTAGATGAACCAGAGGCTAAGGYATtGTCTATGAACGGTCTTTGTAATTTCTTGCATGTTTTGTTCACTTGCATGTTATTTTCTTATAMAGGCATCAATGATTTGGATAATTGGAGAATATGCCGAAAGAATTGACAAYGCTGATGAACTCCTTGAGAGTTTCTTGGATACATTC…
Ta#S16058096	1026	Y	T	H	LDN	2g25550	07g09190	09g020140	14.0161	0.305085	0.534884	1.75323	GCCGCCCGTGGGCGCGCTCAGCGGCGCCCTCAGCAAGCTGCAGTCCAGCCGGCCGCTCAGGGAGCTGAGGGAGGTGGCCAAGGGAGTGACGAAGCARATCGGCGGGTCGGTGCACGAGATCGCGGCCAAGGTGGACGAGTACGCCCGCGGCATGATCAGCGGCTCCGGGTCGTCGCTCTTCGAGGAGCTCGGGCTGTATTACATCGGCCCCGTCGACGGCCACAACATTGACGACCTCATCACCATCCTtCGGGAGGTCAAGGGCACCAAGACCACCGGGCCGGTGCTCATCCATGTCATCACCGAGAAAGGCCGCGGCTACCCCTACGCCGAGCGAGCCTCCGACAAGTACCACGGCGCGGCAAAGTTCGATCCGGCAACGGGGAGGCAGTTCAAGGG…
Ta#S16058102	644	G	R	H	RSL65	4g08520	09g06499	02g013390	47.8526	0.444444	0.630952	0.704403	CTTGATGGCATTGCTAAGACTYGGCTGGCTTATTCGTTTCATTAGCCATTCTGTAATATCTGGATTCACTACAGCTTCGGCCATCGTAATTGGTTTGTCCCAAATCAAGTATTTCTTGGGTTACAGTGTTACAAGAAGTAGCAAGATTATACCACTTATTGAGAGTATAATTGCTGGAATAGATCAGTTCTCCTGGCCTCCATTTGTAATGGGATCAGCGTTTCTTGTTATTCTTCTAATAATGAAAAAgCTAGGGAAAACGAATAAAAAATTACGTTTCCTGAGAGCTTCTGGTCCACTAACAGCTGTTGTTCTTGGAACATTGTTTGTGAAAATWTTCCGTCCAMCTGCCATATCAGTGGTAGGTGAAATACCGCAAGGCCTTCCCAGTTTCTCCAT…
Ta#S16058113	272	C	Y	H	RSL65	1g54210	07g10840	01g004130	202.351	0.333333	0.416667	0.8	CATCTTATCATATCATTAGATTAGTGCTACTAGTTCCGATTACCCGCACACAAAGCACTCTCTATCACTCTTATCATATACCATCGTCCGGCATCTATCAAGTTCCGTATCGAAGCAAGAGGGGTTGGTCCTTTGAATTGGGCTGCCGGAGATGACGGTGACACCGCAGATCACGGTGAGCGACGGGAGGCTGGCGGTGCGCGGCCGGACGGTGCTGTCCGGCGTGCCGGACAACATCGCCGCGGCGCAtGCTGCCGGGGCCGGGCTCGTCGACGGGGCCTTCGTGGGTGCCACGGCCGGCGAGGCCAAGAGCCACCACGTCTTCACCTTCGGGACTCTCCGCGATTGCCGRTTCATGTGCCTGTTCCGGTTCAAGCTGTGGTGGATGACGCAGCGSAT…
Ta#S16058113	261	G	R	H	RSL65	1g54210	07g10840	01g004130	202.351	0.738095	0.833333	0.885714	GGGCAGCGCACCATCTTATCATATCATTAGATTAGTGCTACTAGTTCCGATTACCCGCACACAAAGCACTCTCTATCACTCTTATCATATACCATCGTCCGGCATCTATCAAGTTCCGTATCGAAGCAAGAGGGGTTGGTCCTTTGAATTGGGCTGCCGGAGATGACGGTGACACCGCAGATCACGGTGAGCGACGGGAGGCTGGCGGTGCGCGGCCGGACGGTGCTGTCCGGCGTGCCGGACAACATCgCCGCGGCGCATGCTGCCGGGGCCGGGCTCGTCGACGGGGCCTTCGTGGGTGCCACGGCCGGCGAGGCCAAGAGCCACCACGTCTTCACCTTCGGGACTCTCCGCGATTGCCGRTTCATGTGCCTGTTCCGGTTCAAGCTGTGGTGGATG…
Ta#S16058113	239	G	S	H	RSL65	1g54210	07g10840	01g004130	202.351	0.864979	0.881533	0.981221	GCACGAGGCGAGGGCAGCGCACCATCTTATCATATCATTAGATTAGTGCTACTAGTTCCGATTACCCGCACACAAAGCACTCTCTATCACTCTTATCATATACCATCGTCCGGCATCTATCAAGTTCCGTATCGAAGCAAGAGGGGTTGGTCCTTTGAATTGGGCTGCCGGAGATGACGGTGACACCGCAGATCACGGTGAGCGACGGGAGGCTGGCGGTGCGCGGCCGGACGGTGCTgTCCGGCGTGCCGGACAACATCGCCGCGGCGCATGCTGCCGGGGCCGGGCTCGTCGACGGGGCCTTCGTGGGTGCCACGGCCGGCGAGGCCAAGAGCCACCACGTCTTCACCTTCGGGACTCTCCGCGATTGCCGRTTCATGTGCCTGTTCCGGTTCAAGC…
Ta#S16058116	594	M	A	H	LDN	5g23130	04g54200	07g004970	17.3337	0.129412	0.237288	1.83359	ACAAGGTGCTGCACAGGTTGTATGCCAACTTTCAAAGGCTAAAGTCTAACGGTGACCCTCTTGCTATTCAAATTGAGAAGAGCCTGAGACTAATTGTTGCTGGTGGTGATGGCACSGCAAGTTGGCTGCTTGGAGTAGTTAGTGATCTGAAGCTTAYGCACTCACCCCCTGTTGCTACTGTGCCTCTGGGAACCGGAAACAACCTTCCTTTTTCATTCGGATGGGGAAAGAAGAACCCAGCTACTGACCmAGAGGCAGTGAAATCATTCCTTGGGCTAGTGAAAGAAGCAAGAGAAATGAGTATTGATAGATGGCATATCATCATGAGGATGCGAGTTCCACAGGAAGGTCCATGTGATCCCATTGCCCCGTTAGAGCTGCCTCATTCACTGCATGCGT…
Ta#S16058116	1594	K	G	H	LDN	5g23130	04g54200	07g004970	17.3337	0.15625	0.287671	1.8411	ACTCCCCAGCAACGACGAGACCGTCGTCGTCGAGATCTCCCACCTCCGCCAGGTCACCATGCTCGCCAACGGCCACTGCAAGTCGAAGAGCGTTGAGGACCCTATGACTCCATCAAGCCACGGGCACGAGAACGACGACAGCGACAGCCTGGAGGACGAGGACGAGTGGAAGGAGGGGAGGAAGAAGTTTGGGGCTGCGGATACCTTCAAGTTACCTGACGAGGTCGACATCGCGCAYCTTAGCTGAGTgATTAGTCGAGGTTTCAGATTTCAGAATGCTCGCCACTGCTGGCAGTGATTATTCCCCTTTGTTTATGGTGTTAATTTCGGAGCTTAATTAATTAGCAGCCTTGTGTAGACCGGCAATATTCACTAACCGCAAAATYGGCAAGTGTTTGC…
Ta#S16058116	1596	Y	T	H	LDN	5g23130	04g54200	07g004970	17.3337	0.155039	0.291667	1.88125	TCCCCAGCAACGACGAGACCGTCGTCGTCGAGATCTCCCACCTCCGCCAGGTCACCATGCTCGCCAACGGCCACTGCAAGTCGAAGAGCGTTGAGGACCCTATGACTCCATCAAGCCACGGGCACGAGAACGACGACAGCGACAGCCTGGAGGACGAGGACGAGTGGAAGGAGGGGAGGAAGAAGTTTGGGGCTGCGGATACCTTCAAGTTACCTGACGAGGTCGACATCGCGCAYCTTAGCTGAGTGAtTAGTCGAGGTTTCAGATTTCAGAATGCTCGCCACTGCTGGCAGTGATTATTCCCCTTTGTTTATGGTGTTAATTTCGGAGCTTAATTAATTAGCAGCCTTGTGTAGACCGGCAATATTCACTAACCGCAAAATYGGCAAGTGTTTGCAA…
Ta#S16058116	1258	R	A	H	LDN	5g23130	04g54200	07g004970	17.3337	0.191781	0.363636	1.8961	CATGAAAAGACCTGGTGCCAAATGGGAAGAGCTTAAAATCCCCAGCAGTATACGATCAATTATCTGTCCCAATTTGCCAAGTTTCCCGGGAGGATTCAATCCGTGGGGAACTCCTGGCACAAGGAAGAAACAAGACAGAGACCTGACTGCGCCTTATGTTGATGATGGACTCATTGAGGTTGTCGGCTTTCGTGATGCTTGGCACGGTCTCGTATTGCTGGCCCCTAATGGACACGGGACTCGTCTAGCaCAGGCTCATAGRATCCGGTTTGAGTTCCACAAAGGAGCAGCYGACCACACGTTCATGAGGGTCGACGGCGAGCCATGGAAGCAGCCACTCCCCAGCAACGACGAGACCGTCGTCGTCGAGATCTCCCACCTCCGCCAGGTCACCATGCT…
Ta#S16058116	154	C	G	S		5g23130	04g54200	07g004970	17.3337	0.130435	0.534884	4.10078	GCACGAGGGGCAGTCCATCCACCCAACCCGCCGGACGCGCCGAGCCTCCCCCGACCTTTCCGAACCCGCCGGGCAGTCCAGGATGGACTGCAGGATGGACGGATGTGCGATTAGCACTAACGGTTCTGGCAGCAAGTCATGCGGGCCGCTGTCcGACTACCGCACTCCGGGCTACATACTAAAGCCAGACTCTGAACCAGTCATCATTGATAATGCATCAACTTGTCCCGTGGTGGTCTTCATCAACTCTAGAAGCGGTGGCCAACTTGGAAGTGGTTTGATCAAATCATACCGGGAGGTTCTCAATGAAGCACAGGTTTTTGATCTCTCTGAAGAGTCCCCTGACAAGGTGCTGCACAGGTTGTATGCCAACTTTCAAAGGCTAAAGTCTAACGGTGA…
Ta#S16058116	298	R	A	H	LDN	5g23130	04g54200	07g004970	17.3337	0.394737	0.573643	1.45323	CCCCGACCTTTCCGAACCCGCCGGGCAGTCCAGGATGGACTGCAGGATGGACGGATGTGCGATTAGCACTAACGGTTCTGGCAGCAAGTCATGCGGGCCGCTGTCCGACTACCGCACTCCGGGCTACATACTAAAGCCAGACTCTGAACCAGTCATCATTGATAATGCATCAACTTGTCCCGTGGTGGTCTTCATCAACTCTAGAAGCGGTGGCCAACTTGGAAGTGGTTTGATCAAATCATACCGGGAgGTTCTCAATGAAGCACAGGTTTTTGATCTCTCTGAAGAGTCCCCTGACAAGGTGCTGCACAGGTTGTATGCCAACTTTCAAAGGCTAAAGTCTAACGGTGACCCTCTTGCTATTCAAATTGAGAAGAGCCTGAGACTAATTGTTGCTGG…
Ta#S16058116	295	K	T	H	LDN	5g23130	04g54200	07g004970	17.3337	0.379085	0.592593	1.56322	CTCCCCCGACCTTTCCGAACCCGCCGGGCAGTCCAGGATGGACTGCAGGATGGACGGATGTGCGATTAGCACTAACGGTTCTGGCAGCAAGTCATGCGGGCCGCTGTCCGACTACCGCACTCCGGGCTACATACTAAAGCCAGACTCTGAACCAGTCATCATTGATAATGCATCAACTTGTCCCGTGGTGGTCTTCATCAACTCTAGAAGCGGTGGCCAACTTGGAAGTGGTTTGATCAAATCATACCGgGAGGTTCTCAATGAAGCACAGGTTTTTGATCTCTCTGAAGAGTCCCCTGACAAGGTGCTGCACAGGTTGTATGCCAACTTTCAAAGGCTAAAGTCTAACGGTGACCCTCTTGCTATTCAAATTGAGAAGAGCCTGAGACTAATTGTTGC…
Ta#S16058116	1300	Y	C	H	LDN	5g23130	04g54200	07g004970	17.3337	0.350877	0.614286	1.75071	CAGCAGTATACGATCAATTATCTGTCCCAATTTGCCAAGTTTCCCGGGAGGATTCAATCCGTGGGGAACTCCTGGCACAAGGAAGAAACAAGACAGAGACCTGACTGCGCCTTATGTTGATGATGGACTCATTGAGGTTGTCGGCTTTCGTGATGCTTGGCACGGTCTCGTATTGCTGGCCCCTAATGGACACGGGACTCGTCTAGCACAGGCTCATAGRATCCGGTTTGAGTTCCACAAAGGAGCAGCyGACCACACGTTCATGAGGGTCGACGGCGAGCCATGGAAGCAGCCACTCCCCAGCAACGACGAGACCGTCGTCGTCGAGATCTCCCACCTCCGCCAGGTCACCATGCTCGCCAACGGCCACTGCAAGTCGAAGAGCGTTGAGGACCCTAT…
Ta#S16058116	1730	Y	C	H	LDN	5g23130	04g54200	07g004970	17.3337	0.460317	0.782609	1.70015	GACAGCGACAGCCTGGAGGACGAGGACGAGTGGAAGGAGGGGAGGAAGAAGTTTGGGGCTGCGGATACCTTCAAGTTACCTGACGAGGTCGACATCGCGCAYCTTAGCTGAGTGATTAGTCGAGGTTTCAGATTTCAGAATGCTCGCCACTGCTGGCAGTGATTATTCCCCTTTGTTTATGGTGTTAATTTCGGAGCTTAATTAATTAGCAGCCTTGTGTAGACCGGCAATATTCACTAACCGCAAAATyGGCAAGTGTTTGCAATGCAATTGTTCTCTTGTTGGAAGCGTATAGTGGTGCCTCTCTCTCTTTCTCTCTTTTTTTTTTGCGGGTGTATAGTGGGGCAATTCAGATTACACTGCATAGGCAGTCAGGTTCAGTCTGTAGTACTCCCTCCG…
Ta#S16058136	930	R	A	H	LDN	4g09060	11g48040	05g027910	41.4928	0.6	0.315789	0.526316	AAAGATGACGTGGTCACTCATATCTTGTCTGGTTTGGGCGCTGGCTTCTTTGCTGTTTGTGTTGGTTCTCCSGTCGATGTGGTTAAGTCAAGAATGATGGGTGACTCTGCCTACAAGAACACTATTGATTGTTTTGTGAAGACCCTRAAGAATGATGGACCTCTGGCATTTTACAAAGGCTTYCTTCCAAACTTTGCTAGACTGGGATCATGGAATGTGATCATGTTCTTGACACTGGAGCAGGTTCAGrARGGCCTTTGTGAGAAAGCCTGCAAATTAAAGACGAGATGATATGGGTTTTGTAGAGGGTGGTATACAACAACAATGTGCGCATTTGTTTTCTCCTACATAAGACGTTAACCCTTGGGAGTTTGAGGTACAAAGGACAAATTTGAGACC…
Ta#S16058150	136	A	W	H	RSL65	1g32330	-	10g000590	13.4391	0.25	0.410256	0.609375	GCACGAGGCAGACTCCAGCGACCGAGATCGGATCAGAGAGAGCGATGGCGGCGGTGATGGAGTCGTCGTCGGTGCCCGGCGTGGACGGCGGCGAGGGTGCGGAGGGGAGGGTGCGGAAGCCCTACACCATCACCAtGTCGCGGGAGAGCTGGACCGACCCGGAGCACGACAAGTTCATCGAGGCGCTCCTCCTGTTTGATCGAGATTGGAGAAAGATCGAAGCGTTTGTTGGCTCCAAGACAGTGATACAGATCAGGAGCCATGCACAGAAGTACTTTCTCAAGGTTCAAAAGAATGGAACAGGTGAACATCTGCCACCACCTAGGCCCAAGAGGAAGGCGGCACACCCGTACCCACATAACAAAGCCTCGAAAAAGGCCCCTGAAG
Ta#S16058152	320	A	R	H	RSL65	3g04990	02g07044	04g004490	115.261	0.0465116	0.0952381	0.488372	GCCCTCCGTTTCTCACCCCCACCTCTTGCAGCGGAGGCGGCCAATGGCGCAGGACGACCCGGTTGTCTCTGCGCAGTGGCTGCAGCAGCACCTAGGGCAGCCCGACATCAAGATACTGGATGCTTCCTGGTACATGCCACACGAGAGCAGGGACGCATGGCAAGAATACCAGGTGGCCCATATTCCTGGCGCGCTCTACTTCGACATCGATGGAATTTCCGATCGGACGACTCATTTGCCACACATGCTgCCATCGGAAGAGGCATTTGCAGCAGCAGTTTCTGCGCTTGGCATCAGCAACCATGATAAGGTTATTGTTTATGATGGGAAGGGGTTCTACAGCGCGCCTCGTGTTTGGTGGATGTTCAGAATTCTTGGACATGATAAAGTTTGGGTCTT…
Ta#S16058153	520	R	G	H	LDN	3g48180	02g39360	04g025400	43.3898	0.285714	0.222222	0.777778	CTTCATCTTCTGCGTCGAGGACCGGGCGCTCTTCTGCCGCGACTGCGACGAGCCCATCCACGTCCCCGGCACGCTCTCCGGGAACCACCAGCGCTACCTCGCCACCGGCATCCGCGTCGGCCTCGGCCCCGTCTCCGCCTGCGCCGCCGGGGACCACGGCGCCGCCCACGACGCCGACCACCACGCCCCGCCCAAGGTCTCCTGCGAGCCCCAGCCCGCCGCCCGCGCGCAGCAGGTCCCCTCGCCGCCrCAGTTCCTGCCGCAGGACTGGGSCGTCGACGAGCTCCTGCAGTTCTCGGACTACGAGTCCAGCGACAAGCTGCACAAGGACTCGSCTCTCGSCTTCAAGGAGCTGGAGTGGTTCACCGCGGACATGGAGCTCTTCCACGAYCACGCGCC…
Ta#S16058153	931	C	S	H	RSL65	3g48180	02g39360	04g025400	33.024	0.164	0.32342	0.50708	GGCGACCATGGAGGTSCCCGAGTTCTTCGCCTCGCAGGCGGCAGACGACGCGGCCTACTACAGGCCGAGCAGAGTCGCCGCCACCGCCGGCKTGCGCCAGAGCAAGAAGGCCCGCGTCGAGATCCCCGACGACGAGGACTTCTTCATCGTGCCTGATCTTGGCTAAGSGATRCTCCTAGATGCTAGTACCTCCTCGTGTGATTTTGCAGTGTTGTTGTATACAGAGAGGAGCTGTGTACAAAAGCTAGTcTTCTGTCGAACTGTGCCCCTGTGCATCTTGACGTAGCATCGCTGAACTGTGACATATAATAATTATTATCGTAAGATATGAGCTTTGCAAAATGGACGCTTTTGATGTACCTCTGTACTTTTGCACTAGTTAGAGCATCTCTAGTGGCT…
Ta#S16058155	227	R	G	H	LDN	3g42760	08g44340	07g024320	130.697	0.148485	0.252366	1.69961	GCACGACGTCGCGGCGGGATACGCCGCGAGGGAGTTCGGCAAGCAGGGCGTCCAGCCCGGGGAGCTCGCCATCATCTCCAAGGARTCCGTGGCTCCGTATGAGCGCCCTGCGCTCAGCAAGGGCTACCTCTTTCCCCAGAATGCCGCCAGGCTTCCAGGATTCCACACCTGCGTCGGGRGCGGCGGGGAGAAGCTCTTGCCCGAATGGTACACGGAAAAAGGCATTrAGCTGATCCTGAGCAYSGAAATTGTCAAGGCTGATCTTGCCTCCAAGACATTGACCAGTGCAGMTGGAGCAACCTTCACCTATGAGACCTTGCTCATCGCCACTGGCTCCTCGACCATAAAGCTCAYTGACTTTGGCGTTCAAGGAGCAGAATCAAACAACATATTGTATCT…
Ta#S16058159	314	Y	C	H	LDN	2g40790	10g38780	03g025210	61.5154	0.188679	0.169118	0.896324	GGTCGCGCTGCACCTCAAGGGGCTCACCGGCTACGAGTACGCCGAGGAGGACCTCACCAACAAGAGCGACCTCCTCCTCGCCTCCAACCCCGTSCACACCAAGGTCCCCGTGCTCCTCCACGCCGGCAAGCCCGTCTGCGAGTCCATGCTCATCGTGCAGTACCTCGACGAGGCCTTCCCCSGCTCCGGCCCCGCCCTCCTCCCCGCCGACCCCCACGACCGCGCCGTCGCGCGCTTCTGGGCCGCCTAyGCCGACGACCAGTTCTTTGCSTCGTGGATCAAGGCGTTCGTGGGGAYGACGGACGAGGAGAGGGCGGCGGCGACGGAAGCCGCGGTGGCAGCGCTGCAGAAGATGGAGGGCGCGTTCGGCGAGTGCTCCAAGGGCAAGGCCTTCTTCGG…
Ta#S16058167	897	G	K	H	RSL65	1g53620	-	02g007020	33.35	0.2	0.25	0.8	GAGAGGTGGCCCGAGAGGGCCATTTCATGGTAATGGTCGTTCTGGAGGCAGTGGTCAGGGCGGTGCTGGCAAAAGAGGAATGTTTCAAGGCAACGTTCGTCCTGGAAACACTGTCCAGGACGGTGGTGGGCGGGGACAGGGYAGAGCCAGRGGGCATGATCGCAGCCGAGTTCCGRCCTCTGCTGCGGATCTTGATGCTGAACTGGAGCAGTATCATGCAGCAGCAGTGAAGCAAAAATGAGGCTCTGAkTATATACATAGACTGTTGCATTATTAGTTTTCTGCTTTTAGTCGTCAGGTACCATGTTGAGAAAAGTTGGAAGGCATTAATTCGACATTTACATCTGCTGCGCTTTTTATATCCCTACTCCGAGTGCTGGATATATTGTATTACCTAAT…
Ta#S16058169	380	T	K	H	RSL65	1g02420	03g62200	01g001970	23.6927	0.444444	0.533333	0.833333	GGCGGTGGCCGACTGGCTGAACAAGGGCGACAACGCGTGGCAGCTGACGGCGTCCACGCTGGTGGGCCTCATGAGCGTGCCGGGCATGGTGGTGCTGTACGGCGGCGTGGTGAAGAAGAAGTGGGCGGTCAACTCSGCCTTCATGGCGCTCTACGCCTTCGCCGCCGTCTGGATCTGCTGGGTCGTCTGGGCCTACAACATGTCCTTCGGCGAGGAGCTGCTCCCGTTCTGGGGCAAGGCCGGCCCGGCkCTCGACCAGGCCTTCCTCGTCGGCCGCGCCTCSCTCCCGGCCACCGCGCACTACCGCGCCGACGGCACGCTCGAGACGGCCATGGTGGAGCCCTACTTCCCCATGGCCACCGTCGTCTACTTCCAGTGCGTGTTCGCGGCCATCACGCT…
Ta#S16058176	133	Y	T	H	LDN	2g25510	-	09g020170	127.166	0.1	0.0526316	0.526316	CAGACAGCCACCACACGCCGACGCCAAACTCGCCAACCAATCGAAGGCTCGGGAGGAGCGACGATGGTCCGCCGCTGCGGCTGCTCCGGTGCCATGCTCCTCGCCCTCTCCCTYGCCGTCCTCCTCGCCGCCyCGGCCGTCCCCGGGGCCGCCGGGTTCCACCTCGGCGGCGACGAGAGCGGCCTCGTGCGGGGCATGCTCGCCGCCGTCCGCGAGCGGGCTGAGGCCGAGGACGCCGCGCGCTTCGCCGTCGCCGAGCATAACAGGAAGCAGGGTTCTGCATTGGAGTTTACACGGGTTGTGAACGCGAAAAGGCAAGTGGTTGCTGGGACCTTGCATGACCTGATGGTGGAGGTAGTGGATTCTGGAAAGAAAAGTATGTAC
Ta#S16058178	1614	G	A	S		1g23450	07g39350	02g037570	64.7341	0.05	0.138889	2.77778	TCCCTCGGCGTGGCCGTCAACCGCCTGACCAGCGGCGTGATCTCCATGACCTTCATTTCGCTGTCCAAGGCCATGACMATCGGCGGCGCCTTCTTCCTCTTCGCCGGCATCGCCTCGTTCGCCTGGGTGTTCTTCTTCGCCTACCTGCCGGAGACCCGCGGCCGCACGCTGGAGGACATGAGCTCGCTGTTCGGCCACACGGCCACGCACAAGCAGGGCGCCGCGGATGCCGACGACGACGCCGGGAAGgAGAAGAGGGAAATGGCCGCCACCAACTGACCGCAAGTTGGCAGATCGCGATGCGAAGACTTGCGCTGTATCCGTCTCGGCTAGCCACCTGCCACACTGCCACATAGATGACGAAGTAGCGTGGGAAGATTCGCTGATCCGGCCGGTGCT…
Ta#S16058193	61	C	Y	H	RSL65	3g35510	08g31410	07g020050	176.471	0.202797	0.238095	0.851748	ATTCGTGGGCCGGTGAACCCTGAGCGCGCGGCGGCTCCATCCACCGATCACAGGAAGCACcGTATATCCGGATAACAAAAATTTGTTCCAGTAGCAGAGATGGTTCATCATATATCTGACGAGGCAGCAGATGAACCTAGCATCACCACACAGACACCCYCCAATGACCCATCTCAAGCACCGCTGGTGTACAAAGTGGGCTATCCCCCTCCSAAGAACTTGGCCACAGAGTTTACAGAAACATTGAGGGAGACTTTCTTCCACGACAACCCGCTGCGTCAGTAYAAGGGCCAATCCGGACCGAGGAGGTTC
Ta#S16058193	67	T	Y	H	RSL65	3g35510	08g31410	07g020050	176.471	0.269006	0.319672	0.841505	ATTCGTGGGCCGGTGAACCCTGAGCGCGCGGCGGCTCCATCCACCGATCACAGGAAGCACCGTATAtCCGGATAACAAAAATTTGTTCCAGTAGCAGAGATGGTTCATCATATATCTGACGAGGCAGCAGATGAACCTAGCATCACCACACAGACACCCYCCAATGACCCATCTCAAGCACCGCTGGTGTACAAAGTGGGCTATCCCCCTCCSAAGAACTTGGCCACAGAGTTTACAGAAACATTGAGGGAGACTTTCTTCCACGACAACCCGCTGCGTCAGTAYAAGGGCCAATCCGGACCGAGGAGGTTCATGATG
Ta#S16058194	1854	T	Y	H	RSL65	3g03190	01g01830	08g015530	195.342	0.112745	0.335025	0.336527	TGAGTAGTTCAATTCTGTCCTGGAGATGGATTGCTATCGCTTCAGCTGCTGAACAGTTTTTGAGTTCAAGTACTACAATTCTTTGAAGCTTACAACACTTACAATGTCTGTGTTGTGCAAGCTTATCGGAGCCTATATATTCTTCCGTATGTGGAAGGGGTGTGTGTTTCTGCTTAGAAAAATGCTGTTGAAAACTTGAAATGGACCAATGAAGCTGTCTGGCTGGAACGATTTAGTCAGGACGCTCAGyCTGGCCCTCGGGGCTCAGGGTATTTTAAAGTATTTTCTTGATTTCTTTGCATATCATAAAAAAAAAAAAA
Ta#S16058194	626	R	A	H	LDN	3g03190	01g01830	08g015530	148.405	0.205063	0.404564	1.97288	ATAAAAATGCTCCAAAGAATAAGCTGGTAAGGGTAAATATAAAAAAGCCAGAGGTGTGGACTGATGTTCTTTCTGAGCATGAAAGAGATGTGCTCGAGTCAGCTGACGCGGTTAATGGAAACCAGTTGGTGGTGTGTTACATGTCAGATGTTAAGCACACTCTGCAGATAAGAGACCTTATAACTGGAAATTTGCTTCATCAGTTGCCTCTAGAGATTGGTTCTGTTTCAGAGATCTCTTGTAGACGGGrAGACAAGGAAGTTTTTATTGGCTTCAYGAGCTTTCTTTCTCCGGGTATTATTTATAGGTGTAACTTAGCATCTACAATCCCTGAAATGAAGACCTTCCGAGAAATTTCAGTTCCTGGGTTYGATCGCACAAGCTTTGAAGTTAAGCAGA…
Ta#S16058194	253	M	C	H	LDN	3g03190	01g01830	08g015530	148.405	0.235294	0.523979	2.22691	GGCCGATATCCTGCGCCTGGAGTGGAATTGGATGCTGGAACCGAGACAAMTATCAATCTTAATCATCAGATATATTACCATATCTTGGGGTCTGATCAGTCAGAGGATATACTATGCTGGAAAGATCCTGAAAACCCCAAACATTCCCTTGGTGCATCGGTCACTGAAGATGGAAAGTACATCATACTGGGTACCTATGATGGTTGTGATCCTGTCAACAAGCTATATTATTGTGAAATTTCTTCACTTaCCCATGGATTAGAGGGTTTCAGAGAGACAAAGGARATGCTTCCATTTGTCAAGCTTATAGACAACTTTGATGCTCAATATCAAGTTGTGGCAAACGATGGTGATGAATTTACATTCCTGACCAATAAAAATGCTCCAAAGAATAAGCTG…
Ta#S16058194	1548	Y	T	H	LDN	3g03190	01g01830	08g015530	148.405	0.288321	0.526232	1.82516	TTCTCCCCTTCATAACGTGAAGAGACCTTGGGAGCAAAGCTTTGGTGATAATTGTCAGTATCCAGCAACCATGCTGTTGACAGCTGATCATGATGAYCGYGTTGTGCCATTGCACTCGCTGAAGTTGTTGGCTACAATGCAGCATGTCTTGTGCACTAGCATTGAGAACAGCCCGCAGACCAACCCAATARTTGGTCGCATTGACCGCAAGTCAGGGCATGGAGCTGGCAGGCCGACTAAAAAATTGATyGATGAGGCCGCGGACCGTTACAGTTTTATGTCGAAGATGTTGGGCGCTACATGGACTGAGTAGTTCAATTCTGTCCTGGAGATGGATTGCTATCGCTTCAGCTGCTGAACAGTTTTTGAGTTCAAGTACTACAATTCGTTGAAGCTTAC…
Ta#S16058222	283	G	S	H	RSL65	2g07080	-	03g001690	5.48543	0.5	0.484211	1.03261	TGAACTGATCAGAGTACTTGAGGTTGTTAGGCTGGGCTACATATTGCCACGTTTCAATGGCATTGATTCTGTCCATGATTGGGCCAGTGTTCTTTCGCTAGGGGAGCAGCAGCGTCTTGCATTTGCTCGGTTGTTGCTCGCAAAACCAACTCTGGTCCTACTGGACGAGTCCACAAGTGCACTAGATGATACAAATGAGGTTCATTTATACAGTCAGATTGAAGCTGCAGGGATTACATATATAAGTGTgGGTCACCGGAGAACACTTCACAGGTTCCACAACAAGGTTTTGTACATTTCAAAGTCTGATTTGACAACTGGCAGCCTTCGTAATTGGGAGTTAAAGCCCACAGACCAGAAATCAATTGAAGAATCATCCCCATTTGCTTCATAAGAACT…
Ta#S16058248	996	T	C	S		3g10920	-	10g000730	16.7462	0.45283	0.141176	0.311765	GGCTGGTGGCCAGATTCTGTGGAAGGTCAGTTGATTGCTGATCTCCCTGTTTCTGCCTTTCTTGGTCCTTCTGTCGGTTTATTTTTCTCCAGCAGCATAAAGTTCCAGGCATGAACTGTGAACTGGACCATGAGTAATGCAATGCATGCTAAGGCCGATGGGTTACAGATTAGGGGGTGCTAGCTGATGTTACAGCGTTGCAGCCATGGCGTCGACGAGAGCTCTAACCTTTACCACCGGGGCGTTGGAtGCCGTATGTGAAGGCAGGCCATGCCCACACTCTGCCTGGTGCAACCGCTGGATGTCTCGAAAACTTTTCGCCTGCGGGTTTGTTTTCAAGATATGTTTGAGGATTGGATGTTGGACAACCATCTTCTACGAAGTTATTGCGGGCGTATA…
Ta#S16058248	537	S	G	H	LDN	3g10920	-	10g000730	16.7462	0.0714286	0.215686	3.01961	GTCAGGATTTCCGCTTGTCAGAACTATCAGAAGAATCAGTGAAAGGGTTGTACCAAACTGGCAAGGCATATGTGCATGATTCTTTTGACATCAACGGCAGGCCTGTGCTAGTAGTAGTGGCAGCCAAACATTTCCCTTCTAAACAAGACCCACTTGAAAACGAGAAGCTATGTGCCTTTTTGGTCGAAAAGGCTCTACGTAAACTTCCCATGGGAACAGATAATATACTTGGAATTTTCGATCTTCGAGcCTTCGGTGTAGAAAATGGTGATCTCCAATTCTTAAAGTTTTTGCCAATGTGGCAGCTCGTTAAGCCTCTGCTGAAACAATACGCCTCCTTGGTGAGATTTTGTGATGCCGAGACCGTGAGAAAGGAGTACTTCACAGAAGAAACCATGC…
Ta#S16058248	683	R	G	H	LDN	3g10920	-	10g000730	16.7462	0.277108	0.285	1.02848	GACCCACTTGAAAACGAGAAGCTATGTGCCTTTTTGGTCGAAAAGGCTCTACGTAAACTTCCCATGGGAACAGATAATATACTTGGAATTTTCGATCTTCGAGCCTTCGGTGTAGAAAATGGTGATCTCCAATTCTTAAAGTTTTTGCCAATGTGGCAGCTCGTTAAGCCTCTGCTGAAACAATACGCCTCCTTGGTGAGATTTTGTGATGCCGAGACCGTGAGAAAGGAGTACTTCACAGAAGAAACCaTGCCTCCCGATTTCCGCCGTTAGGCGTCATGGTTTCTGAATACTGAGCTGACATACTGTTAATGGCTGGTGGCCAGATTCTGTGGAAGGTCAGTTGATTGCTGATCTCCCTGTTTCTGCCTTTCTTGGTCCTTCTGTCGGTTTATTTTT…
Ta#S16058248	395	C	Y	H	RSL65	3g10920	-	10g000730	20.5184	0.294118	0.354286	0.830171	GAGAGGCTCGAAAGGGAGCATCCGGGCCTCCCGACGGGCAGGAGCGGCAGGGATGACGACGAGATGATCCTCTGGTTCTTGAAGGACAGGAAGTTCGCCGTCGACGAAGCCGTCTCCAAGCTGGCCAAGGCCATCAAATGGCGTCAGGATTTCCGCTTGTCAGAACTATCAGAAGAATCAGTGAAAGGGTTGTACCAAACTGGCAAGGCATATGTGCATGATTCTTTTGACATCAACGGCAGGCCTGTGtTAGTAGTAGTGGCAGCCAAACATTTCCCTTCTAAACAAGACCCACTTGAAAACGAGAAGCTATGTGCCTTTTTGGTCGAAAAGGCTCTACGTAAACTTCCCATGGGAACAGATAATATACTTGGAATTTTCGATCTTCGAGGCTTCGGT…
Ta#S16058248	1137	G	T	S		3g10920	-	10g000730	16.7462	0.8	0.545455	0.681818	ATGCATGCTAAGGCCGATGGGTTACAGATTAGGGGGTGCTAGCTGATGTTACAGCGTTGCAGCCATGGCGTCGACGAGAGCTCTAACCTTTACCACCGGGGCGTTGGATGCCGTATGTGAAGGCAGGCCATGCCCACACTCTGCCTGGTGCAACCGCTGGATGTCTCGAAAACTTTTCGCCTGCGGGTTTGTTTTCAAGATATGTTTGAGGATTGGATGTTGGACAACCATCTTCTACGAAGTTATTGCgGGCGTATATTTAGTTTGAAGATTGTCAACGCGGAATAACTTTTTGTAATGAGTTTGTGGAATAAAAAATTTATCTCAATAAACAATACCAGTAAGATTTTTTTTTAAAAAAAAAAAAAAAAAAAAAAAAAAAAAAAAAAAAAAAAAAAA…
Ta#S16058334	28	M	C	H	LDN	4g09260	11g47800	05g027660	60.1801	0.217822	0.141975	0.651796	GCACGAAGAATTTTGGGAGGATGAAGAcGAGACGGAGGAAGAGGCTCTAGATGCAGATGAGGAKAGGGAAGAAGATGACATACAGTATTCTGTTGCTGAAATGACAAGACCTGGGCAACGGTTGATCGTAGCACAAGGAGGGGAGGGTGGGCTAGGGAATGCTTCTATCGGCAGAGACGTCCGTCTATCCAAAGGAAATAGACAAGAGGAGGTAGCCCRTTTAAGTACTGGACAGSCAGGAACAGAGTCTTTTCTTGTCTTAGAACTGAAGAGCATTGC
Ta#S16058337	432	R	G	H	LDN	1g76870	03g03370	01g048860	3.63122	0.0952381	0.117647	1.23529	TGGGGATCACGCTGTTCGGGATGGCCTACATGTTCGTCCACGACGGCCTGGTSCACCGCCGCTTCCCMGTGGGCCCCATCGAGAACGTGCCCTACTTCCGGCGAGTCGCCGCCGCGCACCAGATCCATCACATGGACAAGTTCGACAGCGTGCCATACGGGCTSTTCCTCGGCCCCAAGGAGCTGGAGGAGGTGGGAGGGACGGAGGAGCTGGAGAAGGAGGTGCAGAGGAGGATCAAGAGGAGGCAGAgATCAGACGCCAGGCAATGAGGATTATTTATATGCCACCGACTTACCCTTTTTCTTTTCTTGTTTCTGATAATACTCGTACTACTCCATATGCCTTGCGATGTGCATGCGGATTTATTTTCTCTTCTTCTGATCGCGGATTAGGATTTGG…
Ta#S16058340	947	M	C	H	LDN	1g21740	07g41740	02g038980	41.8689	0.225806	0.308824	1.36765	GGATGGTGGAGGCGGCGCCGGTGGTGGGGGCGGCGGGGAAGAGCACGGCGATACGCTGTGCGGCGCRTGTGGGGACAACTACGGGCAGGACGAGTTCTGGATCGGYTGCGACATGTGCGAGAAGTGGTTCCACGGCAAGTGTGTCAAGATCACGCCGGCCAAGGCGGAGCACATCAAGCAGTACAAGTGCCCGTCRTGCATGGGCGCCAACGGCGGCRGCAGCGGCAGCAACAAGCGGGCGCGCCCRTCmTCCTAAGGCCGCCGCCGTCATCCGGCGAGGGGCGACCGGCCGGCCTCGCCGTGTAGTAGGACTGAGCTCTTATTGCAGTCGCTGTAACAAAAGTTTCCAGGCGTCAAGGCGCGTGCCCTTAGGAGGGCTTGTAAAATGTAACTTTATTA…
Ta#S16058348	608	C	Y	H	RSL65	3g42960	08g44530	07g024070	16.3385	0.5	0.25	2	CACGATCGACGTCGGGAAGAAAGTAATTGATGTTGATTTGACRGAAGACCAGCTTGAACAAAGGCGAAGGAAATGGAGCCCGCCTCCACACAAGGTTACTAGTGGAGCACTTTGGAAGTACATAAAGCTCGTGTCTTCAGCCTCAAGTGGGTGCGTCACCGACGAATAGGGTCCATCCTATATTGTGCTAATTCGAGTAAAGTTTGTGTCCCGATAGCGGAAATCGATTCGTTTAAGGGCGTTTATTCTcGCAAGTGTACTTTTTGGTAGTAATGGTAGCTGTGAGACAATAAAGGTGTCCGTTTCCAGTGGCTTGATGAAGGCCAGAGGGAAGTGGTGAAAAAGAATAATGGTTTAGTGTTGTTGTGGTGGAGAATTAGACAGCTTCGAGTTTATCCT…
Ta#S16058348	657	T	Y	H	RSL65	3g42960	08g44530	07g024070	16.3385	0.315789	0.347826	0.907895	CAGCTTGAACAAAGGCGAAGGAAATGGAGCCCGCCTCCACACAAGGTTACTAGTGGAGCACTTTGGAAGTACATAAAGCTCGTGTCTTCAGCCTCAAGTGGGTGCGTCACCGACGAATAGGGTCCATCCTATATTGTGCTAATTCGAGTAAAGTTTGTGTCCCGATAGCGGAAATCGATTCGTTTAAGGGCGTTTATTCTCGCAAGTGTACTTTTTGGTAGTAATGGTAGCTGTGAGACAATAAAGGTGtCCGTTTCCAGTGGCTTGATGAAGGCCAGAGGGAAGTGGTGAAAAAGAATAATGGTTTAGTGTTGTTGTGGTGGAGAATTAGACAGCTTCGAGTTTATCCTTGGGACGCCCAAATTCATCTGAAACTTGGAGCTGCTTTGTTTGATCAAA…
Ta#S16058361	306	R	G	H	LDN	3g14520	08g04270	07g002810	14.5281	0.185185	0.193548	1.04516	CCGCTCTACGCCATCGGCTTCAACTTCATCGACGCCCGCTACTACGACGTCTTYGCCACCGTCGGCGGCAATCGTGTGACGACRTACCGTGGCCTCCCCGACGGTAAYTTGGCTGTTCTGCAAGCATACATTGATGCGGACGATGCTCAGTCATTCTACACTCTGAGCTGGGCTTGTGACCTTGACGGCACACCACTGCTAGTGGCAGCAGGAAGCAATGCGGTCATTCGGGTCATCAACTGTGCCACCrAGAAGTTGTTTAAGAGTTTTCTTGGCCATGGTGATTCAATAAATGAGATAAGAACTCAACCATTGAAGCCTTCGCTCTTCATTTCTGCAAGCAAGGAYGAGTCTGTTAGGCTATGGAATGTCCATACAGGTATCTGCATCTTGATTTTT…
Ta#S16058361	133	T	Y	H	RSL65	3g14520	08g04270	07g002810	19.9388	0.227273	0.307692	0.738636	GCACGAGCCGGAGCCAGGAGTACAAGCGCCGCAGCAAGCACACCGAGGGCAAGCGCCCGCTCTACGCCATCGGCTTCAACTTCATCGACGCCCGCTACTACGACGTCTTYGCCACCGTCGGCGGCAATCGTGyGACGACRTACCGTGGCCTCCCCGACGGTAAYTTGGCTGTTCTGCAAGCATACATTGATGCGGACGATGCTCAGTCATTCTACACTCTGAGCTGGGCTTGTGACCTTGACGGCACACCACTGCTAGTGGCAGCAGGAAGCAATGCGGTCATTCGGGTCATCAACTGTGCCACCGAGAAGTTGTTTAAGAGTTTTCTTGGCCATGGTGATTCAATAAATGAGATAAGAACTCAACCATTGAAGCCTTCGCTCT
Ta#S16058470	1579	C	S	H	RSL65	2g38330	05g03780	09g002460	77.2986	0.0852273	0.137931	0.617898	GATGGAAGGTGTGATTGCTGTCCATGAGCTGCACATCTGGGCTATCACAGTGGGGAAGGTGCTCTTGGCATGCCATGTGACGATCACGCAGGATGCGGATGCTGATAAAATGCTTGACAAGGTCATTGGSTACATCAAGGCAGAGTACAACATCAGTCATGTGACCATTCAGATTGAGCGAGAGTAAGGCACATKTCAGGTAGTTGGGGATAAAGGTGTGTGCCTGTTAACGGTCTATCATCTTAATGCcGGTAATGTTAGACTTGCACTTGCAAAGGCGTTGCAGGTTCATCTAGCTGTTGCCTTTGGTGCTGGAGAAATATTATATGTAYGCGTTTTCGTTAGCCCATTAGTTGAATGAACTATTAATCGGGTGCTAGTCGTTTGTATTCACATGGA…
Ta#S16058475	629	Y	C	H	LDN	-	-	05g005430	3.78988	0.2	0.26087	1.30435	GTACCTGGGATCCCTGAGTGCTCCAGGAAAGATCCACATCGATGCCACTATGAGATTAAATATGTCACCGGGAAGTCAGAAGGTGACCTTGCCACTGACATCATTTCTGTCATTGGGAAAGACAAGAAAAACATCGCTTTCGGATGTGGATACAATCAGGAGGAACCAGCAGATGCACCGCCCTCGTCGGTAGATGGCATCCTTGGACTCGGGAGGGGAAAGGCAGGCTTTGCTGCACAACTCAAGGGGtTAAAGATGATAACAGAGAACGTCATTGGACATTGCCTCAGCAGCAAAGGAAAGGGCGTCCTCTACGTCGGGGACTTCAATCCGCCATCCCGCGGCGTAACCTGGGTACCCATGAGAGAATCCTTGTTTTACTACTCACCTGGCCTAGCA…
Ta#S16058481	1228	R	G	H	LDN	2g14970	05g50380	09g029610	3.12115	0.0625	0.0588235	0.941176	GATGAAAGTGGATACCAGTTTTCTCAATTTCGCCATCGACGACCCTGCTAAATATCCATACATTGCTTCTATGGGAGTCTATGTCTTCAAAAGAGATGTTCTGCTCAACCTTCTAAAGTCAAGATACGCAGAACTACATGACTTTGGGTCTGAAATCCTCCCGAGAGCTCTGCATGACCACAATGTACAGGCTTATGTCTTCACTGACTACTGGGAGGACATTGGAACAATCAGATCCTTCTTCGATGCaAACATGGCCCTCTGCGAGCAGCCCCCAAAGTTCGAGTTTTATGATCCCAAAACTCCCTTCTTCACCTCGCCTCGATACTTGCCACCAACAAAGTCAGACAAGTGCAGGATCAAAGAAGCGATCATTTCGCACGGCTGCTTCTTGCGTGA…
Ta#S16058486	358	G	S	H	RSL65	1g67570	03g15350	01g040530	49.8208	0.277778	0.0833333	3.33333	CGTGCTGGTCCTCTCCGGCGAAGACTTCCTCAAGGACCCCTCTGGCGCGCACCCCTCGCTGCCATCCGCCGACGGSGACAGCGAGGACTGGGATGACTTCGCGGACGACTCCCCCGCCACCGACCCCCTCCTCTCCCCGTCYTCCTGGATCCCCCTCCTTGACCCCACCACCCCCTCCCCGTCGGGCGATCAGCMGGACCCACCGTCCGATGCGCTCTTCGTCGCGGGCGTCCGCGCCATGATCTCAGCsGCRTCCTCGGGGGACGAAGCCGCTTTCTCCACTGCGTCCGCGCAGATCGACGCTGCAGCCRCTGGGGGACACCCCGGCGCACAGTCAGCGCTGGCGTTTCTCTCCGGAGCTGGAATGGCGCGCCCGGTCTCCCGCTCGCGCGCGTTCCT…
Ta#S16058502	559	M	A	H	LDN	3g14330	08g03630	07g002550	9.44484	0.0909091	0.0540541	0.594595	GGCATTCATCTTTGATGGTGCTTACAGCTCATGGGCGCTCCGGTTGATGGAGAGCCAGAGCTTCTCATCCATCTGCCTTTACGTCACCATCGGGGATCCTGTCAACATCGGCCAAGGTGCAAACTTTGTGTCAGTTGATCATGTCAAGAGGAGTTGCAGAGGAACCACGGAAATGGAGCCCGTGTCGGCTCCGAGGGATGTCGGTTTAATATGCTTCACATCTGGAACCACTGGACAGCCAAAGGGCGTaGCAATAAGCCATACATCTTTGATCATTCAATCTCTAGCAAAAATCGCCGTTGTCGGCTACGGTCTACCTACATACAGCCCCTCTATGCCATATCGGAGGGATCTCTTCATGCTTGGCCATCCTGATGGCTGGAGGCTGCCATGTCCTGA…
Ta#S16189720	338	Y	T	H	LDN	-	-	-	1.20245	0.571429	0.45	0.7875	TCACGATGGACAAGGTGAAGAGCCATGGCAGCAAGCACAAGGGATCAGGAGGAGTAGGAGGGGGGCTGAGCAAGATGCTGAGGCAACACAAGGCCAGGCTCTACATCATCCGCCGATGCGTCGTCATGCTCCTCTCCTCTTGATCCCATTCTTCTTCTTTCTAGCTTAGGCTTGACAAATTCTTTGGTGCGTGAGTACATAACATAGGGTAGTTTAGAAGGTCCCGATGGATGTTGCTGCAAGTTTTGGyGTGGTATGGTGCTCCTAAGTCCTGCAATGGCAAGGTTGTACATGTACTGATATGTCTGCTCTATCAGCAGAAGTGAATGATCTCAAGAGAAAAAGAGGTTACCCCTGGC
Ta#S16189976	388	R	G	H	LDN	-	-	-	3.69503	0.2	0.195652	0.978261	GCTTTTGATTCGCCGGCATACTCAAGCTAAGCTTCTCATGGCGCCGGCGTCGAAGGTCATGAGTCACATCGTCCAAGACGGCGGCATTGCCACCTACGCCGTTTACGCCGCGCCGTGTGATGCCTGGGGCAGCGGGCGGCAGAGCAAAGCCGAGACGGACGGCGACGACGACGATGACGACTATGACTGCGCGCCTGCCGCCTGAAGTGTACGTACGTTCGTACCTGGTCGCCGGCGAAACGAATCTGGrACCTGCCCGCCAAGAGCTAGTATATATACTGCGAACTGATCGCTGCTGCTGTGTATGCTAATACGATGTCAAGTACGTAGGTACGTATATGCGTCTGTTTACAGCTACTTATGAATGTATCCCCCCTAGTATATGAGGCAGTGAGGTGT…
Ta#S16190121	572	S	C	H	LDN	4g31330	09g26900	-	10.7128	0.243902	0.25	1.025	GAGGGCCCCGCTGCTAGCGCCGGGCTCCGCCGCCTTCCTGGACGGGCGCTGGCCGGCGCGGGTGGCCACGGCGGCGCTCTTCGGGGTCAACGCGGGCATAGGGTACCTCCTCATGCTCGCCGTCATGTCGTTCAACGGCGGGGTGTTCATCGCCGTGGTGCTCGGGCTCGCGGCCGGGTACCTSGCGTTCCGCAGCGGCGACGTGGRCGGGGACGACCTCGTCGTGGTCGACAACCCCTGCGCCTGCGCcTAGGGAATCGGACGACGGGCGGGTGGCCGGCCGCCGGCGGCTTGCCCCCAAGGCGTGATTACTTGATGTTGTACAACTCAGGTGGTAATAAGATGGTGTACAAATTGATTTGGGGGATTGCACAAAAAACAAAAAA
Ta#S16191083	441	R	G	H	LDN	3g02240	-	-	2.38231	0.266667	0.521739	1.95652	TCCTCGCCTTGTAAGGTTACTAGTACCTTATTGTGAGAGAAATGATAGTGTGACTATCAGGGTAACTAGGGCGCCTAATCTGGAGATATTGGGCCCTTTCTTTGTCGTCGACTCCAAGCTCCTACTCTTCCAGGGAATAAGCCCAGTCAGCTCCACAAACTCGATGCACACCTTGAAGGTTTTGGCTCTCAAGTCTTCTGGGCAGAAATTGAATGCAGTTCTTAACATCCTTAGGGGGTTCCCCTGTTTaGAAAAGCTTTGTGTTATTTTTCATACAAACCGTGAGAGGAATGACGAAAATGAGCCCCAGTATGACCCACTACATCCAATCGAATGCCTTGAGACCCGTCTAAAAAAAGTGGTGTAAGTCATTTGAGGGCTATGGCAAACAGGTTGACT…
Ta#S16191502	585	T	C	S		-	-	-	29.4417	0.671642	0.834532	1.24253	GTCGGTAGTTAAGCGCCATGTGCTATGTAAGACTTCACGAATTTGCTTACAAGGCAGGTAGGGAGTTCTATCAGGCCTTCCATCACAAAAGTTCATGCCAACAAGACGCCCATTAAAGAAGTTTATCAGGGGGCCTCCAATACCAACCTTCGTGATTTTACAATTGGACAGCTTAAGTTGCTGGCAACCAAATGTGCTAGGCCAGTGCAGGTCTTCATCACAAAGTATAGGTTCACCCATTGAGGCACAtAACACTCCTTTGGGCTCACGCCCTATAGCTACCACCCTTCTGGGTAAAGGATTCTC
Ta#S16191921	275	M	C	H	LDN	3g05910	02g08270	04g005350	2.95998	0.0588235	0.5	8.5	TGAGCTAGCTATATAGCTCCGTCGCTTGCTTCCGAGTTCCGACAGCTCGCTCCGATGACGGTGGCAGCGGGGCGCGCGGGCAGGCGTTACGCGCTGTTGCTGGCGGTGAACGACTCGGACTACGCCAGGAAGGCGCACGGCGGGTACCGGAACGTGTTCTTCCGCGCCCTCCGCTCCGGCGAACCCGACGAGGCGTGGGACTGCTACCGCGTAATCGACGGCGAGTTCCCAGCAGCRGAGGATCTGGGCaTGTACGACGGCTTCGTGGTGAGCGGCAGCCCGCACGACGCCCACGGCGACGGCGCCCCGTGCTGGGTCCGCCGCCTCTGCCTCCTCCTCCGGACCGTCCACGCCATGGGGAAGCGCGTCCTCGGCGTCTGCTTCGGCCACCAGGCCCTG…
Ta#S16193823	479	G	K	H	RSL65	-	-	-	5.3787	0.2	0.25	0.8	CTGCTCAGGGGGCACCGGACGCTTACTTGTGCTCCGACCAACACCGCGGTGCTGGAGGTCGCGTCTCGAGTAGTCCAGCTTGTCCGGGAGTTCTCAAATGGCGGCAGCGGCGGCTGCTTCCTGAGTGACATCGTTCTGCTGGGAAACAATGAGAAGATGAAGGTAGAGGCCAGCCATGAGCTCTCTGCGGTGTTCCTTGACTGTCGCGTCGAGCGGCTTTCCCAATGCTTCTCGCCAAATGGAGGCTGGtGGCACTGCTTGCGTTCGCTGACGGATTTTCTTGCGGAGCCTGTGAGCAAATACCAGCTGTACACCGATAAAATTACCAAGGACCGTGAGGAGGAGGAGAAGAAGAGGAACATTTCATCAAATGTGCCTAGATAAGAACAAAAATGTTGC…
Ta#S16194644	382	A	G	S		-	-	-	3.00016	0.777778	0.764706	0.983193	GCGACTAGGCCACCGGCGGCCCTCGCCCTCGCCGTCTTCGACTGCGGCGCGACCCCTCTCGCCTGTGCCACCGACGTCGTCGGCGCGCTCTCCTGCCAGCGGCCCGCCCCCGAAGCACCCGCCGCCGACCTCACGAGGGCCCTACTCGGGTCCTCCAACCGCACGGTCACCGGCGTCCCTAAAGCGGCCTCGTTCTCCATGGTGCCGGGGAGCGGCGCGGGCTCAATGCTCCGGTACTGAAGCTCGATCaGCAACAGGGGTGCCACTGGCCGTGCAGCTTGTACGGTAGTAGGTGCAGTCGGTGTGCAACCCCCCAGCTTCTGTCGTAAACTGGAGTCCCTACACACAGTACACGGGAACACGTGGCTTTGGAAAAAAGGATACAGGAGAGATAATAAT…
Ta#S16194683	549	C	Y	H	RSL65	-	-	-	19.0519	0.254545	0.19	1.33971	CGAGTATGGGGGAAAAGAGGTAGCAAAGCAGCTGTGAGTACTCATCCAAAGTACTCGCAAGACTTACATCAGATCTAAACTATGTATGCATCTGTATCAAAGGAATGGGTTGTATCTGTGGACTAAACTGCAGAATGCCAGTAGGGAAGGGAAAGCCTAGCCTATCGAAGACTAGCATCTTCTGGAAACCACCATCTTGCAGCAACAGGAGGGAGTAGAGTAGCATAAAGTAAAGTAGTAGAAGTGTTAyCAACCTCGGCCAGAGATCCTTTCTCGACTCCTTGATAGAAACCAATCCCAGAGCCATACTATCCAGTTATCATCACAATCCAATTCTCATCACCATCTGTTTCTCATCCACAATCCATTTCTCATCACAAGTATCCAATTCTAGTTGTA…
Ta#S16196109	319	A	R	H	RSL65	2g26490	01g27890	04g005850	4.6057	0.363636	0.0714286	5.09091	GACGGCGACGACTTTCTCGACGTCCTCCTGAGGATCCAGRGAGAGGGGAAGCTCGATCCTCCCCTCACCACCGACGACATCAAGGCAGTCATCGTCGACATCTTCATAGCGAGCAGCGAGACGTCGGCGACGGCGCTGCAGTGGGCCATGGCSGAGCTGATGAGGAACCCGAGGGTGATGCGCAAGGCGCAGGAGGAGGTCCGGCGAGCYCTCGACGGGCGCGACAGGGTCACGGAGGAGAGCCTGGCGrGCCTGCGCTACCTGGACCTCGTCATCAAGGAGGTGCTCCGGCTGCACCCGCCGGCGCCGATGCTGCTCCCCCGCGAGTGCCGGGCCCCGTGCCGGGTCCTCGGCTTCGACGTGCCGGYGGGSGCCATGGTGCTCGTCAACGCGTGGGCG…
Ta#S16196468	423	C	M	H	RSL65	1g25880	-	02g035120	2.5291	0.4	0.333333	1.2	TTAAAAGCACCCTCAGTTAAGTAGTAGGAGTACATCAGAAAGGCTCACTGCAAGAATATCAATTATTAAGTGGATAAAGCATGTTTTGCAACATGCGTCCCACAAAGGGAATTTTTTCCCCTACTTAGCCCAAGGCTTTAAAACTGAAAGCACAATGATCACCGCGATGATGAGAAGCAWGATAATTGCGATCATCATGCACTTCCTTGACTTCTTCTGCAGGCTCTTGGCGCTGCGCAACGCTTCGGTmCCAGTTTGCACGTGGTTTACAGCATTCTGAACCTGGCTCTCTATGTTATCCAATATCTCTCCTTGTGCATCGACAAGCGCTGCCATGTCTGCAAAAATCTGTTGCAATTCTAGAAGCTTTTTTTCAATATCCACCACTACATCATGCCG…
Ta#S16198688	531	R	A	H	LDN	3g48540	02g39870	04g025770	51.532	0.228571	0.274306	1.20009	AAATGACAGCTACCAGAGCATTTATAAGCAACTTGTTGAAATTCTGAAWTCACTGGGTGTTGAAGATGTGGAAACTGTTGGCAAACCTTTTGATCCTATGCTTCATGAGGCTATTATGCGAGAAGAATCGGTGGAATATGAAGATGGGGTYGTCCTCCAGGAATTCCGCAAGGGTTTCAAGCTTGGYGAGAGATTACTACGTCCGGCGATGGTCAAGGTGTCTGCAGGACCAGGCCCTGAAAAGTCGGGrGATGACGATACTACAATAGGTGAAGATAGTGTAGGGCCTCAAGCGTTCGACGACGGTGAAGACGATGGTTTTGATGATGCCGATGCCGGGTAATTGGGCTCGGTTTCTAATTTGAAAC
Ta#S16198738	164	G	R	H	RSL65	-	-	-	4.7759	0.636364	0.642857	0.989899	AAAAATCAAATAATCCCAAAACATTATGAGTAGTTTTCTGGAAAGGAGGGGTTCAACAARAGATCACTTAAATTGCATAATAAAGACCACCATTTTGACATATCAAGTAATTCCATCCTATAGACACAAACCTCACTACCAGTCTGTCATGCATTCCTAAAACrGTATGCCTCTCCAGCGGTCACAKGTGCACGGCTGGGAACTTTCCCCGAGTGTTTTGTCTGCAAGAGATGGTCAAATTACACGATCTGTGAATAGACGGCACACCCAGCTAGTATTTAACAAAAAAAATGCCGTTGAATTCCCATCATGTAGAAGAAGGCACTGCCACCATGAAACCTCATTTTTCGCTGAAGTCAAGGTCTATTGCGGATCAATGCAAGCAGCTTCAATGTTGAA…
Ta#S16199865	239	G	S	H	RSL65	-	-	-	7.79659	0.210526	0.25	0.842105	TGCGTCGGCGCCCCAGCGCACGCGCACGCCAAGTTTTACCACCACGGCCGGGCGGCTGGCCACACGCGACGCGTAGACATAGACACGGGCAGGCAATCAGGCGCCGCTCCTCTTCTCCTGCCGCGCGCGCGGCACCGGGAGAGGAAGGGCGGCGACCGATGGCGGGGCTGCAGCGGTCCAGCGGCACGTTCCGGCGGTCGGGGTCGTCGGGGATGGTGTGGGACGRCGACAGCCACCTsTCCGGGGAGATCAAGCCCGTGCGGGTCGAGCGGAGCCGCTCCACGGGCCACGCCGGGTACAGGGCGTCCGCCGGCCGCGTCTCGCCCGCGCTCGACCCGCCCTCGCCCCGCGTCGCCGTCTGCGGCTTCTGCGCCTGCTTCCGCGGCGGCAAGTCAAAGG…
Ta#S16199865	236	Y	C	H	LDN	-	-	-	2.05938	0.395349	0.428571	1.08403	TGCGTCGGCGCCCCAGCGCACGCGCACGCCAAGTTTTACCACCACGGCCGGGCGGCTGGCCACACGCGACGCGTAGACATAGACACGGGCAGGCAATCAGGCGCCGCTCCTCTTCTCCTGCAGCGCGCGCGGCACAGGGAAAGGAAGGGCGGCGACCGATGGCGGGGCTGCAGCGGTCCAGCGGCACGTTCCGGCGGTCGGGGTCGTCGGGGATGGTGTGGGACGACGACAGCCAtCTGTCCGGGGAGATCAAGCCCGTGCGGGTCGAGCGGAGCCGCTCCACGGGCCACGCCGGGTACAGGGCGTCCGCCGGCCGCGTCTCGCCCGCGCTCGACCCGCCCTCGCCCCGCGTCGCCGTCTGCCGCCCCTCCGCCCCCTCCCGCGGCGGAAAGAAAAAGG…
Ta#S16200733	141	R	G	H	LDN	-	-	-	15.0793	0.0289532	0.0422222	1.45829	CATAGATCATTTTAGGTGGAGCAAGAAGGAGGGAGCATGGGGAAGAAGGGGGTTGTCCTGGCGGCACTGCTGCTGGTGATGGTCAGCATGGTGGTCGTGATGACTGCCGACGGCCAGGGCGTCGGTGGCGAGGTCCGCAAaGCGGCCGAAGGAGTCGGGACAGGCGTGGACACCGCTGCTCGGGGCGCGGGAGCAGCCGTGAAGTCGGCGGCTGAGGGCGTCGGCGAGGTCGTTAGCGGTAGCTGCGTCGGTGACCAGTTCGGGTCGGCGGCCCAAGGAGCCGGCAAAGGAGCAGAGTCGGGCGCGGGCGGCGGTGCTGAAAAAGCGGGGTCCGGCGCGAGCCAGGGAGCTAAGGGCGCCGGCGAAGGTGCTGATAAATCTTACTCCGGCGG
Ta#S16200733	126	Y	C	H	LDN	-	-	-	15.0793	0.0434783	0.0544218	1.2517	CATAGATCATTTTAGGTGGAGCAAGAAGGAGGGAGCATGGGGAAGAAGGGGGTTGTCCTGGCGGCACTGCTGCTGGTGATGGTCAGCATGGTGGTCGTGATGACTGCCGACGGCCAGGGCGTCGGtGGCGAGGTCCGCAAAGCGGCCGAAGGAGTCGGGACAGGCGTGGACACCGCTGCTCGGGGCGCGGGAGCAGCCGTGAAGTCGGCGGCTGAGGGCGTCGGCGAGGTCGTTAGCGGTAGCTGCGTCGGTGACCAGTTCGGGTCGGCGGCCCAAGGAGCCGGCAAAGGAGCAGAGTCGGGCGCGGGCGGCGGTGCTGAAAAAGCGGGGTCCGGCGCGAGCCAGGGAGCTAAGGGCGCCGGCGAAGGTGCTGATAA
Ta#S16200733	66	R	A	H	LDN	-	-	-	15.0793	0.80798	0.873096	1.08059	CATAGATCATTTTAGGTGGAGCAAGAAGGAGGGAGCATGGGGAAGAAGGGGGTTGTCCTGGCGGCaCTGCTGCTGGTGATGGTCAGCATGGTGGTCGTGATGACTGCCGACGGCCAGGGCGTCGGTGGCGAGGTCCGCAAAGCGGCCGAAGGAGTCGGGACAGGCGTGGACACCGCTGCTCGGGGCGCGGGAGCAGCCGTGAAGTCGGCGGCTGAGGGCGTCGGCGAGGTCGTTAGCGGTAGCTGCGTCGGTGACCAGTTCGGGTCGGCGGCCCAAGGAGCCGGCAAAGGAGCAGAGTCGGGCGCGGGCGGCGGTGC
Ta#S16202120	644	C	Y	H	RSL65	-	-	-	7.0543	0.5	0.625	0.8	TCTCCARTTAATTGCAGCTTTTGAAGGCAACTATAGTTGTTCTRAAAACATGGTTTCTACAACTTTAAGCCATTTAAGTACGAATAATAAGAAACAACATCTCTTGGGAAGAGTGTAGACAACTTTAACAGAACAAATGAGAAATGACTCTTTAACGCAATATCAAAACTACTCAAAGGTGAGAACTAAGAACATGCCATTTATCTTTCAAATGTCAAAGATCATCACTRCAATCATCACATACACAATyAGGTACACAATAATGAGACTGAACGGGTGTTGTTTTTTAGACTGCACGGTCAACAACAAAAACAAGTTTACAATATGTTTAGGTACACAAGCATGTGTAGCAAGTATTAAAAGTTGATCTGTTTGGTGGAAGCCACCAATGATCTTGTT…
Ta#S16204777	621	C	S	H	RSL65	-	-	-	7.69284	0.285714	0.25	1.14286	CACGGTCCAGTAGGCCTGCGCCGCCAGCACGCGGTCCAGGAGGCCCTGCGGCGGGATCGCCCTCCCCCGCCGGAGCTGCGGGGGGATGCTCGCCGTGTGCACCAGGTTCTTCCACTTGTCCTTGAGGTCGACGTAGGTCCTCTCCTCRTTGTCGCGAAACGCATGGTTCTTGACGTTTTTCCACCTGCCGAAMCCAAGCAGCTCCACAGCTTCCACCAGTAGCTCCACCTCAGCAACGGAGAAGGGCCTcCGCTTACGCCTTTGCCCGAAATCCCTCTGTCTTGACCTGGGAACAACTGGCACGATGGCCAGCGCRTCTGGGTTTGAAGTCCCATAGGGGACGATCGCTTGGCAGATTTCTGACCTGACTTGCGCAGCCCCTTCACAGGGATAATCACC…
Ta#S16204777	593	G	R	H	RSL65	-	-	-	7.69284	0.214286	0.32	0.669643	CTTCCTCCTCGTCGCGCTTGGCGTGGTGCACGGTCCAGTAGGCCTGCGCCGCCAGCACGCGGTCCAGGAGGCCCTGCGGCGGGATCGCCCTCCCCCGCCGGAGCTGCGGGGGGATGCTCGCCGTGTGCACCAGGTTCTTCCACTTGTCCTTGAGGTCGACGTAGGTCCTCTCCTCRTTGTCGCGAAACGCATGGTTCTTGACGTTTTTCCACCTGCCGAAMCCAAGCAGCTCCACAGCTTCCACCAGTAgCTCCACCTCAGCAACGGAGAAGGGCCTCCGCTTACGCCTTTGCCCGAAATCCCTCTGTCTTGACCTGGGAACAACTGGCACGATGGCCAGCGCRTCTGGGTTTGAAGTCCCATAGGGGACGATCGCTTGGCAGATTTCTGACCTGACTT…
Ta#S16205024	470	A	R	H	RSL65	2g43030	01g42140	03g027320	3.82736	0.4375	0.25	1.75	CGCCGTCGYCTCATAGTAGCGTCCGCCGGTTCCGTCTCCGCTTTCGACCTCCGCACCCCTCGCCCCCATCGCCTCCTCTTCTCCACCACGCTCCCCGACCCCGCCGCGCCCGGCGGCGTCGCCGTGGACCCACAATCTGGCGTCGCCTTCCTCACCTTGGGCGCCCAAATCTACAGCCTTTCCMCTGACGGCGACCTCGCCGCGCTCCCTGCTTCGCCCGTCTATGGCTCGGAGCCCCTTTCCTCCCTCrCCGCACACGTGAGCCGSGGGTTCCTCCTCGTCGGCCGTCCCAGCACCGGCCACCTCCTCCGCGTCGACATGGAGGACGGATCCGCAAGAGACGTTTCAGGGGCCTTTACGCCCCCCACGCCGATCCCCGCCGCGGTGCGGAGCGCTGGG…
Ta#S16205974	572	Y	C	H	LDN	-	-	-	8.98132	0.333333	0.507692	1.52308	CCCTGCCAAGAGGCAACACGCTTAACGCAGCCAATTCTAGTTTTTACAACCCAGGCCCTAAATATGAYGGTTTTATGGTAATTACCTCTATCCGTAAAGACCATACTGGTTGCAGTTTGTGGTGGCATACAGATTTGCAGTGGAAACATATGRTCTTCCTAGTTTCTAGCCGAAAATGGTTTGTGAGACGCAACCTGAGGAAACTCCTCCCAAGTTGGACTACATCCAGTCTATACATGTTTTGTACAAtTATCATCGCTTTTCTCTGTTTTCTCTCGTGAAACCAGCACTTGTCATCACCTAGGACCGGATAGCTCAATTGGCTCTATTATGAAGGACGATGAGTCGTGAGGATCCTCATGTCTCACAGAGAAACTGCAAGAGCCTCCATAAGGCAGC…
Ta#S16207818	410	T	Y	H	RSL65	-	-	-	3.16668	0.529412	0.272727	1.94118	TCTCGGCTCATGTTAGGCACCATGTCACCGTGTCTAACTATTTATGCACAACATGGTGACATGGTGTCTATAGCCTGTTGGGGCGCCTGCGGGTATTCTCACTGACCACCTCTGCTTGTTTTGGCTCCTTCTAATTGATKTRTTACTTTGTCTATTTTCATGTACCCAGATCCCTGACAAAATCCATGTATTTAACCGTGGCATGTTTGGCAGCTGCAGCCGCGTGGCAATTAATTAATTCTCATTCAAyGTAATTTACTTCTCCCCCTTTATGTATCATGGATGGATATACATGGTGGTTGGCTGTTATTATCGAAGCAAGAGTTACTGATGATGACTACATTTGAGCTGGTTTGCTGCTTACAAATCGGTAGAGTGATTTATCTTGCTAATGTATAT…
Ta#S16209781	132	T	Y	H	RSL65	2g17080	-	09g027970	10.8784	0.0740741	0.1	0.740741	CGGACGCGTGGGTCGACGGACGCGTGGGAGCAGCGGAAGAACATCCGCATGAGATCGGCGTTGCTCGTCAACATTCGGAAAACACCCGGCCTGCATACATTGGCACAGATGATGGATCCYAGTAAGGACAAyGCTGTCAAATGGGGGAACCAGATCGGTTACATYGTGCTCCCGTTCCATATAGCGATGCACGACGATCCWCTCGAGTACATCCGGCAGGGGAAGAAGACAGCGGACAGGAAGAAGAGATCTTTGGAAGCGGTCTTCACATATTGGAGTGGAAATCTAGTGGTGAAACTCCTCGGCATTAAGGCAGCCGCGGCTCTCTGCTATGGCATGTTCACTAACACCACCATGTCATTCTCAAGCCTGGCCGGACCTAC
Ta#S16209781	105	G	R	H	RSL65	2g17080	-	09g027970	10.8784	0.0833333	0.212121	0.392857	CGGACGCGTGGGTCGACGGACGCGTGGGAGCAGCGGAAGAACATCCGCATGAGATCGGCGTTGCTCGTCAACATTCGGAAAACACCCGGCCTGCATACATTGGCaCAGATGATGGATCCYAGTAAGGACAAYGCTGTCAAATGGGGGAACCAGATCGGTTACATYGTGCTCCCGTTCCATATAGCGATGCACGACGATCCWCTCGAGTACATCCGGCAGGGGAAGAAGACAGCGGACAGGAAGAAGAGATCTTTGGAAGCGGTCTTCACATATTGGAGTGGAAATCTAGTGGTGAAACTCCTCGGCATTAAGGCAGCCGCGGCTCTCTGCTATGGCATGTTCACTAACACCACCAT
Ta#S16209781	576	C	T	S		2g17080	-	09g027970	7.81567	0.692308	0.703704	1.01646	CTGCTATGGCATGTTCACTAACACCACCATGTCATTCTCAAGCCTGGCCGGACCTACCGAGAAGGTGGAGTTCTATGGTCATCCGATCGTCTATATAGCGACAAGTGTCTACGGGCATCCACATGCTCTAACCGTGCATTTTCAAAGTTACATGAACATCATGAAGCTTGTCCTTGCGGTGGACGATGAGCAATTCCCGGACTCTCATCAACTACTGGATGACTTTGCTGAGTCCCTCAGGCTTGTTCGcCAGGCAGCTTCAGCAAGATCGTAGAATGAGTTAAACTTAGATTTTAGCTAGAAGGTAGAGCATGACACAAAATTTGCACCAATGTACTATAGTCAGCCACTTGATGTATAGCCTGGTTGGCGAGTGT
Ta#S16209891	189	M	A	H	LDN	-	-	-	7.66758	0.592105	0.566265	0.956359	GCCACAGCACTGTCTCCTCGGTGGATGTGGGGGCGGTGCCGGAGCGGAGCGACAGCGCCGTCGCGGCGGCGACGCCGGCGACGGGGGAGGGGAGGGAGGCGCGTCTGATGCGGTACCGCGAGAAGCGCAAGAACCGGCGGTTCGAGAAGACCATCCGGTACGCGTCCCGGAAGGCCTACGCCGAGAGCmGGCCGCGCGTCAAGGGCCGCTTCGCCAAGCGCGCCGACGACGCCGACGCGGACGCCGACGCCGTCGCGGTGGGCACGATCACCACGCCCCGGCCCTGCGTGCTCGACTTCGGCAGCTACGGCGTCGTGCCCACCTTCTGAGGCGGCGCCTAATTTCGTGTCCATTTCCTCTGGCGAGCGTGCCGGCTGGGTGCCTAATTAAATCCGGCGC…
Ta#S16210004	533	G	S	H	RSL65	5g16860	04g45210	06g023730	15.5419	0.0612245	0.0337079	1.81633	CAACGCGCTGCGGCGGTCCCCGGGGGAGTTCGGCGCGCTGGCSGTGCTGGCCAACGCCGGCGAGATGGTCTACTTCTTCTTCGACCACTTCACGTGGCTGTCSCGCGTGGGCGTGCTGGAGCCCTGGCTGGCGCGCCGCGCGAGCTTCGTGTCGGCSTTCGGCGAGTGCGTCGGCTACGTCTTCTTCATCGCCATGGACTTCATCRTGATCAGGCGCGGGATCAGGCGGGAGAGGGCGCTGCTGCGCGGsGAAGGCGGTGGCGAGGGGAAGGAGAAGGAGGGCGAGGTGAGGATGATCCGGGCGGACCGGGTGATGCGGCTGATGGGGACGGCGGCGAACCTGGCGGACCTGGTCATCGGCGTCGCGGACATCGAGCCCAACCCGTTCTGCAACAACGC…
Ta#S16210589	339	Y	C	H	LDN	2g17200	-	09g027890	16.5398	0.155556	0.121622	0.781853	CAGCAGCCATTACAGGCCGACGCGCTCAGCCGCGGCCGTGTCCCCCATCAGATGCTCCGCCGCCTCGCCCGACCTGTCGCCCGGCGCTCCGGCGCCGGCGCCGCCCAAGCCCCAAATCGAGCTCGAGTTCSTCGGGCCSAAGCCGGGCGCCGACGGGTCGTACCCGGTGGACAGGGCGGCGGCGGTCAGCGGCGACAAGCTCCTCCGGGACGTCATGGTCGAGAACAAGATCGAGCTCTACGCGGCATAcGGGAAGCTGATGAACTGCGGCGGCGGSGGCAGCTGCGGCACCTGCATCGTCGAGATAATCGACGGGAAGGAGCTSCTGAGCCCAAGGACMGACGCCGAGAATCGTTACCTGAAGAAGAAACCGGAGTCRTGGAGGCTKACCTGCCAGAC…
Ta#S16210589	276	C	S	H	RSL65	2g17200	-	09g027890	8.79371	0.242424	0.125	1.93939	GGCGCTCTTCTCCGTCCTCCCCCTCCACCTCCCCACAGCCACCCCGGCCTCCGCCCGGGCAGGCAGCAGCCATTACAGGCCGACGCGCTCAGCCGCGGCCGTGTCCCCCATCAGATGCTCCGCAGCCTCGCCCGACCTGTCGCCCGGCGCACCGGCGCCGGCGCCGCCCAAGCCCCAAATCGAGCTCGAGTTCGTCGGGCCKAAGCCGGGCGCCGACGGGTCGTACCCGGTGGACAGGGCGGCGGCGGTsAGCGGCGACAAGCTCCTCCGGGACGTCATGGTCGAGAACAAGATCGAGCTCTACGCGGCATACGGGAAGCTGATGAACTGCGGCGGCGGSGGCAGCTGCGGCACCTGCCTCGTCGAGATAATCGACGGGAAGGAGCTCCTGAGCCCAAG…
Ta#S16210589	385	A	M	H	RSL65	2g17200	-	09g027890	8.79371	0.228571	0.155556	1.46939	ATCAGATGCTCCGCAGCCTCGCCCGACCTGTCGCCCGGCGCACCGGCGCCGGCGCCGCCCAAGCCCCAAATCGAGCTCGAGTTCGTCGGGCCKAAGCCGGGCGCCGACGGGTCGTACCCGGTGGACAGGGCGGCGGCGGTSAGCGGCGACAAGCTCCTCCGGGACGTCATGGTCGAGAACAAGATCGAGCTCTACGCGGCATACGGGAAGCTGATGAACTGCGGCGGCGGSGGCAGCTGCGGCACCTGCcTCGTCGAGATAATCGACGGGAAGGAGCTCCTGAGCCCAAGGACAGACGCCGAGAATCGTTACCTGAAGAAGAAACCGGAGTCRTGGAGGCTYACCTGCCAGACGATCGTCGGGAACAAGGAGAACTCCGGCAAGGTYGTCGTCCAACGG…
Ta#S16212103	540	R	G	H	LDN	-	-	-	9.09024	0.384615	0.323529	0.841176	CCATATATGCTCGCACAGTGAGGAGTATGTACCACATATACCAGAGGTCGACCAAGGAAATTGCAGTCTGGAAGTTTGGTGCTTGGAGCACGTCATTCCAGCTCGTGTGGACGCGGGCCATGTTATGTTGGTGGCTTTGGCCACAGCGCTTGAGGTCCCCCTCAGAACGGAATCATTCCAACAAGGATATGCTCGAGATATCTACACTGGTCCTGGATTTCCCCGTCCGAGTGTGACCCTGCTGTACACrGGAAATCACTACAACATCATCTACCCACGTGCTCCTTCTGCTGAGAGTTCAAGTCATCACGCTGCCAAGAG
Ta#S16217255	29	C	Y	H	RSL65	1g05170	03g58590	01g004930	35.9903	0.645161	0.480769	1.34194	CACGCGTCCGAGGGCAGAAGGTGGACATyTCTGTCAAAGCTGAAAAGAAAARGCAGAGGGAAAGAATGGCTGAAATAGAGAAGGTTAAGAAAAGAAGGGAGGAAAGAGCAATTGAAAAAGCACAGCATGAGGAGGAAATGGCATTGTTAGCCAGAGAAAGAGCACGTGCTGAGTTTCAAGATTGGGAGAAGAAAGAGGAAGAGTTTCATTTTGATCAAAGCAAATTTAGGTCTGAGATCAGGTTACGGGAGGGACGTACAAAGCCTATWGATGTTCTCCT
Ta#S16218839	396	S	G	H	LDN	-	-	-	5.63808	0.333333	0.615385	1.84615	GGATGTGCGGGCCGCCGTCCTTGAAGGCAGACGTTCTGGCCACGGTGATGGGGGCTGCGTGTGCCGTCGGCCGTGATGGCAGGCGCGGTGGTCGGGAAATGGTGGGTGGGCGTGATACTGTGACGGCGGGTCGGGAGACGGCGTCTGGGCGTAAGACGGAGGCTGAGCTGCCTCTGTGTGCTGGAGCTTCCTCCCGCGGCATGGAGAGGAGCTGCAGCCCGCACATCGCAAGGGGATGGAGGCCCCCCTsTCCCTGTCCATCCAGCTGCTGATTTTATGTGGTCTGGTCGATGAGGATGGCGTGAAAGACGGCAGTTCCACTCCGAGTATGTTTGATGCGAGCATACAAACCTTTGCTGTTGCGTCCCAACCTCTACTGTATATGTGTAGGTCCTCTAT…
Ta#S16218984	84	T	W	H	RSL65	-	-	-	2.94249	0.103896	0.17801	0.583652	ACATCAACATTACATAATAGATGAGGAAACATACAAAAGGCATACAATGCCACACGAATACAACATCACAATACATAAGAGCAtCATCCGACTACGGATGAAACACAAACAGAAACTCAAACGACATCCACCCTGCTAGCCCAGGCTGCCGACCTGGAACCTATCCCCTGATCAAAGAAGAAGCAGAAGAAGAACTCCAAGACAAGCAAACATCACCCTCGCATCATGATCATGCATAACCTGTACCTGCAACTGAAATCCCGCAAGGAAGAAGAATGAGTCCATGAAGAAGACGAACGGATGAAGTCGAACCAAGGGTAGACGAACGAATCCTC
Ta#S16218984	174	G	R	H	RSL65	-	-	-	2.94249	0.228571	0.3125	0.731429	ACATCAACATTACATAATAGATGAGGAAACATACAAAAGGCATACAATGCCACACGAATACAACATCACAATACATAAGAGCATCATCCGACTACGGATGAAACACAAACAGAAACTCAAACGACATCCACCCTGCTAGCCCAGGCTGCCGACCTGGAACCTATCCCCTGATCaAAGAAGAAGCAGAAGAAGAACTCCAAGACAAGCAAACATCACCCTCGCATCATGATCATGCATAACCTGTACCTGCAACTGAAATCCCGCAAGGAAGAAGAATGAGTCCATGAAGAAGACGAACGGATGAAGTCGAACCAAGGGTAGACGAACGAATCCTCACGATCGCAACGAAACAGGAAATTGGGCCAACAGGCCGGCTGGCTTGGGGCTGGGCCTTGGAGG…
Ta#S16221032	119	C	Y	H	RSL65	1g18930	-	01g049070	13.4297	0.336927	0.160494	2.09932	AAAAGTGAAATCTTCATATAGCATAGATGTAAAATCTTGTGTCAAGCAGAGAAATAGCTATCGCTCAGAGTGTCCTGACTTTCTAACACAGATAGCACTGAAGGGACTAATATGGCTGtTGCATCTGACGAACTACGGAGAAAACTTTGATAACTAGCCTTTGCAAGGTGGAGTGGTATCTCATATATATACGGATTGTAACACTGTTCGAGGCAAGATGCTATCGCCGCCCTTTTGATTTCTTGAAAGACCTCGGTTTTCGGCGACCTCTTGGAGCTTCCTCCTCTTCTTCATCCTCGTCCTCCGCTTTCCTCCTCCTCTTGTGACCACCGTCCTCCTTCAGTTTCGTCAGTGCAATCCTCTTTGAATC
Ta#S16221937	556	G	R	H	RSL65	-	-	-	15.4776	0.257143	0.105263	2.44286	RGTCGAAGCTCTTCTGTAACTTAGTATCTTGTTCATTGCATCCTCATTCGACATTGAGCAATTCTCACCATGAGTAATAAATAATGTGCRAAAAAGCCTTGCTTTAGAGAGAATAAGCTCTATAAAAGTCATCTCATTTGGAAGCCAATGAATACCAGTCATCTGCAYGAACTGAAGGTTGGCACACATGCCACCGGTCCACTGTGAATTTTGAAACTCTTCATGTGCCTCAAATTTCTGCTCGGCACTrTTGTCGATCAGTATTTTGAGTCTTTCAAGGTTTGGGGCATTCCTTCGGACGCGTGGGCGGACGCGTG
Ta#S16222210	348	A	G	S		-	-	-	2.72213	0.590909	0.44	0.744615	GCAGCTAAATCAGATAACACAGAAAATTGCAGCGATACATTGATGCTAAGATTTTGGTATCATTTAGATCATTCGTATCCAAGATAGTGGCCGGCGAACCAGACATACTCTGCATGAATGGCCACACATAATACATTATCTTCATCAGGTTTGCATGATCAAATTGGTGGCGGCATGGCGTACCGATGCAATTTGATTTGATCTCTCAACAGGGGAAAAAGGGCATTGCTTCCACTGCTGGGTGAACGCaCGAGGTGGAGGGGGGCGTGGCCTTCTTGCCGCCGACGGCAAGATCTGCTTGCGGTGGCACTTCTCCATGGGCTCGCCTTCTCCCTCTCCCTCCTCTCTTCGTCTGGCCCTCCCCTCCCCTTCTCTCCCCGCGGGCGACGCCGCGAACGG…
Ta#S16222825	451	R	A	H	LDN	4g45060	-	-	9.11545	0.325	0.373737	1.14996	GAACCCGACACTTGGGCTGACCAGGGTGCTAAAAAGGATACRGAAGGAGGCTGGAATAATGCAGCTGCAGCTGSTGACACAGGAGCTGCAAAACCAGCAGAGCAAGACAAGTCATGTTGGAATGCGCCCCCAGCAGTGGAGAATGATTCCTCTGGTTGGGGAGGGTGGGGCACTGGAAACGCAAAGGACAAAAATATTGCATCTGAAGGATCAGCTGAAGTCGATACTTGGGCCGATCAGAGTGGTAAAaGGGATACTGATGGAGGTGGTGCTAGCTGGGACAAAATGAAAGTGAAGGATCACAATATGCAGCAAGACCAATGGGGTCATGTGCCAACCCAGAATGTTGATGCACAGGATGATCCATGGGGGAGTGYRGCAGGTGTGGCTCAACCTTCT…
Ta#S16222825	387	S	G	H	LDN	4g45060	-	-	9.11545	0.340909	0.444444	1.3037	TGATTGGGCAGGCTGGGGCACTGGACCTGCAAATGACAAAAAGATTGTATCCGGAGRACCAGCTGAACCCGACACTTGGGCTGACCAGGGTGCTAAAAAGGATACRGAAGGAGGCTGGAATAATGCAGCTGCAGCTGSTGACACAGGAGCTGCAAAACCAGCAGAGCAAGACAAGTCATGTTGGAATGCGCCCCCAGCAGTGGAGAATGATTCCTCTGGTTGGGGAGGGTGGGGCACTGGAAACGCAAAgGACAAAAATATTGCATCTGAAGGATCAGCTGAAGTCGATACTTGGGCCGATCAGAGTGGTAAAAGGGATACTGATGGAGGTGGTGCTAGCTGGGACAAAATGAAAGTGAAGGATCACAATATGCAGCAAGACCAATGGGGTCATGTGCC…
Ta#S16226526	253	C	T	S		-	-	-	16.9086	0.490385	0.62069	1.26572	CGCGTCCGCGGCGATGGAGGGGTAGCAGGGCCCAAGGTGTAGCTGCGCAAGGGAGGAGGCGAGATCAGGCGTGGATTTCATCTCCCGCAGCTGCTTTGATCCATCTTTACTATGAGGATGGTGTAGATGTTTTCTGCCCCTAAAGCGCCGGCCAGACGCATCCTCCACATGGGCAACATTCTTCAAAGTCTGAAGTGTGTTTCCCTACAGCAAGAAATAAGGAGGCACATAACTCGGAACGATTGGACGcGGGGAGCAAAAAAAGAAATATTACCTTGTTGTTTACCGCAAATAGTAGTAAAGGTCCAACCCCTAGGTAAATATCGCCCTTGATGAAGAGGTTGAATTCTGGCCACTTATAGGGTCTGTCTATGGCGTGTATCTCAAGTCCCAACTCTC…
Ta#S16227491	338	G	S	H	RSL65	4g22790	06g49050	10g029230	4.09912	0.333333	0.238095	1.4	TTGATTTGTTCGAGCGTATCCAGAGTATAGTAAAGACAGACGATGAATTTTGGCATGCTGCTGCTGAAGTCGTGAAGGTTACAAAACCACTTCTCAGTGTGTTGTATAAACTGGAATCTGATATCTGTCCGATGGGTATCCTGTATGAAGCCATGGATAGAGCAAAAGAAGAGATATTTCTCAATGTTGGAGATGAAAGTGACTTCTATTGGTGTATGATTGACAGTATATGGGATGGTTACTTGCATAgTCCTCTCCATGCTGCTGGTCAGATGCTAAACCCAAGGATCTTTTACACAGCTGGATTCCAGCCTGATGCTGAGATCAGCAGCGGCATTGCGACCTGTACAATCCAACTGGGCAAGGCTCATTACAATGCCAGAAAAGCGTCTGCACART…
Ta#S16227496	470	R	A	H	LDN	-	-	-	8.91013	0.195122	0.133333	0.683333	TTGGCAAATTTGTATGCTACTCATTTCTGGGCTCTTGACAGAGGTACTCTGTTATGGGTAGTGGTAACAACATAAACTCCGAGCAGGAATGATTTGTTTCGTTCATCATTATAAGGTGGGGCAGTGTCGTATAAACTACCCAGGAAGCTGGATATATCTTGGAGAGAAACTAGCAGATATCATAATGTGAAGTCGATACTTGTGCCATTTGGTGGAGTATGTGTGCTGACTGCCTTAACTTCTTTTAGAaATACTTCATGCTGACTAATTGGTGTATAGGTTTGTTCTTTAGATCTAACTAAGCCTCCTTTTGATATTCTGGAACACAAGCATGTCCAAGTNTTGGGGTGGAAAATTTTGACAGCACATACTGTATGTAGAAGATAGTCACATGACAGA…
Ta#S16227496	437	K	G	H	LDN	-	-	-	8.91013	0.283333	0.263158	0.928793	GCCGATGGAATGGAGCGGTGGGGGGGGATACCCTTGGCAAATTTGTATGCTACTCATTTCTGGGCTCTTGACAGAGGTACTCTGTTATGGGTAGTGGTAACAACATAAACTCCGAGCAGGAATGATTTGTTTCGTTCATCATTATAAGGTGGGGCAGTGTCGTATAAACTACCCAGGAAGCTGGATATATCTTGGAGAGAAACTAGCAGATATCATAATGTGAAGTCGATACTTGTGCCATTTGGTGGAgTATGTGTGCTGACTGCCTTAACTTCTTTTAGAAATACTTCATGCTGACTAATTGGTGTATAGGTTTGTTCTTTAGATCTAACTAAGCCTCCTTTTGATATTCTGGAACACAAGCATGTCCAAGTNTTGGGGTGGAAAATTTTGACAGCA…
Ta#S16227496	423	Y	T	H	LDN	-	-	-	8.91013	0.373134	0.292517	0.783946	CACCGAGGGGTGCTGCCGATGGAATGGAGCGGTGGGGGGGGATACCCTTGGCAAATTTGTATGCTACTCATTTCTGGGCTCTTGACAGAGGTACTCTGTTATGGGTAGTGGTAACAACATAAACTCCGAGCAGGAATGATTTGTTTCGTTCATCATTATAAGGTGGGGCAGTGTCGTATAAACTACCCAGGAAGCTGGATATATCTTGGAGAGAAACTAGCAGATATCATAATGTGAAGTCGATACTTGtGCCATTTGGTGGAGTATGTGTGCTGACTGCCTTAACTTCTTTTAGAAATACTTCATGCTGACTAATTGGTGTATAGGTTTGTTCTTTAGATCTAACTAAGCCTCCTTTTGATATTCTGGAACACAAGCATGTCCAAGTNTTGGGGTGGA…
Ta#S16227558	540	Y	T	H	LDN	3g07350	-	04g006810	11.8317	0.0555556	0.2	3.6	GGCAGTTTCATGCTTCCCCGAAATGCTGGAAAGAAGAAGTGGCAATCAGGTTGGTAGCGCTCTTGAGGTGCTTGTGTATGGGCTGTGCAGGAAGAAAGAAGCAAAGGAAGCGTTCAAAGTTCTGAAGGACCTGGTGTTGRAAAAGGATGTGGTTCCYTGGCAAAGTACCTACAAGTATTTGATCCACAAGTTGATCCGCCAAGGGCATCTTAAAGAAGCATTTGATGTGCTAGGTTTAATGAAAAGTAAtGGATTTCCGCCTTATATCAATCCATTTATCACACACATTTTGAAATCTGGTACCGTGGATGATGCCCTGNGTCTGCTAAACGCAATGTCTTCAGAGGAGTCCCCATCAGAACAGTTTACATGCGCTTGGTTCAAGGTCTGTTCAAAGAG…
Ta#S16227558	276	Y	T	H	LDN	3g07350	-	04g006810	11.8317	0.0967742	0.2	2.06667	TTCCGTGTTTGATGCTGTTATCAAGTCGCTGAGAAGCGTAGAAAGGCTTGGTGAGAGTGGCAGGGTGTTGAAGGCCATGGAGGACGGTGGTTTTGCACCAGACAGCACTGTGCATGGAAAAGCTGTTCTTGCAATGTGTGATGCTGGGAATCTGGAAACAGCGCACAAACATTTGGCTCGTGTGGAAAAATCAGGGCATAAKTTGGATCCACCTGTATGGTCTGCTTTGGTTCAGAAGTATTCCCTTGGtGATGATGTTGATATGGCAGTTTCATGCTTCCCCGAAATGCTGGAAAGAAGAAGTGGCAATCAGGTTGGTAGCGCTCTTGAGGTGCTTGTGTATGGGCTGTGCAGGAAGAAAGAAGCAAAGGAAGCGTTCAAAGTTCTGAAGGACCTGGT…
Ta#S16228338	182	G	R	H	RSL65	2g57860	01g67530	03g042910	21.6222	0.277778	0.0714286	3.88889	GATCAATAGCAGATTACTTTTAACCGTCATTAGAGAAGACATGTTTGATCAGCCTGTTCTCTCGGACCCTCTTAACTCAAAAATATTTGTTTCGCGAAGGGCACCCGGTGTTCACAAGGAAACAGGGTGACCAATGGTTGACGAAGAATAGTGTCATATCTCCAGTTTATATACAGCAAAAgAAATCTTCTACATTTGCACAGCRAATTACATCTCAAAGCTTGGAGGCACCCATCGACAGGGCCTGCTGCACAAGCTCCCGCCGCAAGATCTTTCCRGCAGGTGATTTGGTTATTGCATTGACGAAGGCGACTCGGCGGATTTTCTTGTAGGGCGCAACATGTTTAGCCACGTARTCCATGACTTGTTGCCCAGTAAGGTTGGAACCTGGTTGCCTCA…
Ta#S16228338	186	T	Y	H	RSL65	2g57860	01g67530	03g042910	21.6222	0.315789	0.212121	1.48872	GATCAATAGCAGATTACTTTTAACCGTCATTAGAGAAGACATGTTTGATCAGCCTGTTCTCTCGGACCCTCTTAACTCAAAAATATTTGTTTCGCGAAGGGCACCCGGTGTTCACAAGGAAACAGGGTGACCAATGGTTGACGAAGAATAGTGTCATATCTCCAGTTTATATACAGCAAAAGAAAtCTTCTACATTTGCACAGCRAATTACATCTCAAAGCTTGGAGGCACCCATCGACAGGGCCTGCTGCACAAGCTCCCGCCGCAAGATCTTTCCRGCAGGTGATTTGGTTATTGCATTGACGAAGGCGACTCGGCGGATTTTCTTGTAGGGCGCAACATGTTTAGCCACGTARTCCATGACTTGTTGCCCAGTAAGGTTGGAACCTGGTTGCCTCA…
Ta#S16230264	283	C	S	H	RSL65	-	-	-	4.93535	0.266667	0.454545	0.586667	CAAAAATCTCCCAAAGATGCTTCTGTATGCTGGGAGGACAGTGATCCAAGAGCAGTGTCAGCCACCATTGAGAAGCCTTCACCTTCATTTGATTTAGCAATTCCAGATTTTAAACATGAAGGTGCTCTATCAGWGGAAGCAGTGTACTCAATRAAGAATGACACTGAAAGCTGTTCACGAGATCACAGACGATCGTCCATTGGGCTTCATCACTTGTTCTCGCAGGAGTCATTTAAAGGACCAGAYGTGcATGATGATCTTGTGCTTCCAAGTACTGAGGATGAAGATGATTCCAACACTCGCCATGCTGAAAAAATGGTTTCTTCAGAACCTGATTCACATCAAGGGTCTCCTGTAGATTTAAGTATAGTTGAAGAAATTAAGGGTATGTTTTCATCT…
Ta#S16230264	256	C	S	H	RSL65	-	-	-	4.93535	0.222222	0.5	0.444444	ATGGAGCTCTTTGAAGGCCCTGCTGAACAAAAATCTCCCAAAGATGCTTCTGTATGCTGGGAGGACAGTGATCCAAGAGCAGTGTCAGCCACCATTGAGAAGCCTTCACCTTCATTTGATTTAGCAATTCCAGATTTTAAACATGAAGGTGCTCTATCAGWGGAAGCAGTGTACTCAATRAAGAATGACACTGAAAGCTGTTCACGAGATCACAGACGATCGTCCATTGGGCTTCATCACTTGTTCTCGcAGGAGTCATTTAAAGGACCAGAYGTGCATGATGATCTTGTGCTTCCAAGTACTGAGGATGAAGATGATTCCAACACTCGCCATGCTGAAAAAATGGTTTCTTCAGAACCTGATTCACATCAAGGGTCTCCTGTAGATTTAAGTATAGTT…
Ta#S16231626	48	G	K	H	RSL65	3g07670	06g39900	-	7.79071	0.333333	0.0714286	4.66667	CCACGCGTCCGCTCGCAGAGATGGAAGACGCCAACATCTTGGTCCTGkAGATTCTCTTCATTTGATGGATAAGGTAGATGCTGTKGATTCCCCATGCTTAATGCTGGGTGAAAAATGCATGCATGATTCCTTAAATAACAGAGCAAATGGCTTTCCTAAAACAAACCTTGCAGTGGTTAATGCTAATGTTGATTATCAGTATCCCTCTGTAACAACTCAAGATAGTGATACTGATAGTGCCRCATCCTCTGTTGGTAGTTGCAATCCCTACGGTAGCCCCTATAGACAAGCACATCCTC
Ta#S16231626	310	C	M	H	RSL65	3g07670	06g39900	-	7.79071	0.192308	0.363636	0.528846	TTTGATGGATAAGGTAGATGCTGTKGATTCCCCATGCTTAATGCTGGGTGAAAAATGCATGCATGATTCCTTAAATAACAGAGCAAATGGCTTTCCTAAAACAAACCTTGCAGTGGTTAATGCTAATGTTGATTATCAGTATCCCTCTGTAACAACTCAAGATAGTGATACTGATAGTGCCRCATCCTCTGTTGGTAGTTGCAATCCCTACGGTAGCCCCTATAGACAAGCACATCCTCARGAGTACGAaAGTGGAGATATTTGTAGTAGGACTGATGATGATGAAGCTTCTGTATCTGGAACTGAATCACCTCWTCCAATTAAAGGTGGTCTGGGGGAAGAAACCCATCTGCTTGAGTTGCATGCTTATCGTGCAACAATGATGGCACTATATGCTTA…
Ta#S16234202	301	T	Y	H	RSL65	-	-	-	5.10188	0.4	0.222222	1.8	CGCTGCCTGGGGCTCCCGCCGGTCGATCCCACGCCGTCCCACCGCCGCCCCGACACCGCCCGGGGCTACCGCCGGTCGATCTCGACGCCGTACCACCGCCGCCCCATACCGCCATGCCTCTACAGCGCCGCCCGACGCAGCCATGCCTCTAAACACCGCCGTGCCTCTATAGCACCGCTCCACGCCGTCCTGCCCCTTCAGCGCAGCCCAACGTTGTCCTGCATCTCCACTGCCGGCCCAACGCCTTCCcGCTCTCTCTCCGGGTGGCCGCCTCTCTCCACGGCCACATCCAGCACAGTTGCCGCCTTCCTCCCTGGCCCGACCTCCCCCATGTCCACCACGAAAGCACACGCAGCGGTGGCGGCGATTTGGATCGGGGCAGCGTGCGGCTGGGCAAGG…
Ta#S16234744	669	Y	T	H	LDN	-	11g25780	-	2.9861	0.4	0.214286	0.535714	GACGACCTCGGCCACCTGCTGGAGGAGTACGACGCCGCYAGCAGGGACCGGCTCCAGCCGCTCAAGATAAGGGCGTTCCTGTTCCCAAGGKCCAAAACGCCGCCGCTCTCGCCGTCCACCCCGTCGTCCAGGCCAACGCCGGCGTACGYCCGCCACCACCACCAGCACCACACGGCTCGCCCCCCTCCGGCTCGTGGGCATTCGGGCCACCGGCGCCCACACCAGCTCCTGCTCCTCCACAACGGCAGTtGGTTGCAATAACAGCGGGATTAGCAGCCGCGTGCTGATGTATTAGCTTGGCAGTCGTGAGATCGTCCATGGGGCGCTGTGCCGCTGTCGCTCACGAATTTGTAGCCCTGCT
Ta#S16234744	458	Y	C	H	LDN	-	11g25780	-	2.9861	0.45	0.277778	0.617284	GCAGAGGGCAGCGTCAAGTTCCTGTGCAGCTACGGGGGCATGATCCTTCCACGCCACCCCGACGGCGCGCTCCGCTACGTCGGCGGCAACAACCGCGTCCTCTCCGTCGACCGCTCCCTTCAATTTCACGAGCTGCAACGGAAGCTGACGGACATGTGCGGATGGGCTGCCGACGGAGGACCTGGACGCGCTCGTCTCCGTCACGACCAACGACGACCTCGGCCACCTGCTGGAGGAGTACGACGCCGCyAGCAGGGACCGGCTCCAGCCGCTCAAGATAAGGGCGTTCCTGTTCCCAAGGKCCAAAACGCCGCCGCTCTCGCCGTCCACCCCGTCGTCCAGGCCAACGCCGGCGTACGYCCGCCACCACCACCAGCACCACACGGCTCGCCCCCCTCC…
Ta#S16234744	510	K	G	H	LDN	-	11g25780	-	2.9861	0.181818	0.473684	2.60526	GCCACCCCGACGGCGCGCTCCGCTACGTCGGCGGCAACAACCGCGTCCTCTCCGTCGACCGCTCCCTTCAATTTCACGAGCTGCAACGGAAGCTGACGGACATGTGCGGATGGGCTGCCGACGGAGGACCTGGACGCGCTCGTCTCCGTCACGACCAACGACGACCTCGGCCACCTGCTGGAGGAGTACGACGCCGCYAGCAGGGACCGGCTCCAGCCGCTCAAGATAAGGGCGTTCCTGTTCCCAAGGkCCAAAACGCCGCCGCTCTCGCCGTCCACCCCGTCGTCCAGGCCAACGCCGGCGTACGYCCGCCACCACCACCAGCACCACACGGCTCGCCCCCCTCCGGCTCGTGGGCATTCGGGCCACCGGCGCCCACACCAGCTCCTGCTCCTCCAC…
Ta#S16235757	499	C	Y	H	RSL65	1g65570	-	01g038490	22.6612	0.15	0.4	0.375	AATCTGCACCATATCTTCCTGTGGCGTCGGCAATCATAGTTGGTGGGATCACTGTCACAACTTTCACTCTTAGTCAAGTTGGACGGAGCGCACAACACCTCATCTCRTCCATCATCTTYGCTGGCTTGACAGCCGGAGTGRTAGCCTTGGTGAAAGCGAATGGGAAGCAGCTCTGCTCTAGACCCCGATTATGCGGTCTGATCTAGTTGGCGGYCCCTTTTCTCTTGTCCAGTTCTCAGAGCTTTGTTGcTGGGATCTGAATAAGCATACTCCAGAGTGAGAGGTTGGCTCTTGTATAATGCCAGCTTAACCAAGGACAGACAGGCGTAAGCTGCCCAAAAATAAGCGCTCCCGAGATAGTGGTGGCAGGCCACGGTTCAAGGCTATCAACAATGCAGA…
Ta#S16236928	271	T	Y	H	RSL65	-	-	-	3.07422	0.285714	0.4	0.714286	AGCTACAACTGAACAAAGATTGTATATATCTGAACTACAACAGCGGCGCTTTAGAACAAACATGACGAACTAACACATTCAGGCTAACTCATGTGAAAAGCTTCTGCAATTCCAGCTTCACCAGACACACCTCGCGGCCTACAGGATCATGGAAGGAACTAGCGCTAGTGCTACTGACTGGACTCAACTCCACGACCGCTGCTTCTATCCGTCAGTGATTTGCCAGAGATTAACGAGGCAGAAATTGAGtCGTCGTCGGTGGAGAAGTTCTTCTATCTACACAAGGGTGGTATGTAAAGCACCGCTCACCTTGGGCGATGATGGCAAGCTCGGAGGAGACCCAGGAAGCAGGACGACGACGGCAGCGAGGTGGAAGCATCTGTGGCGAGCCCCCGCCTC…
Ta#S16238298	388	C	Y	H	RSL65	1g65330	03g18380	01g038300	10.2426	0.105263	0.0555556	1.89474	GAAAAGAAAGAGGAAGAAAGCCAATAACAAATTGTTGAATTCAAAGGGGAATGTAGTACTTCAGTCTTGCCCAGGCTATGCAGTCTTCAAATTTATCACATCGCTCCTTGTCAAGGCATTCACGTACACGCTCCAACAATTCCCTGGCTTGAGCATCACCTGCCTTTCTCATAGCAGCAGCATATTCAGCAGGATTAGAYATAAATGAGTTCACTTCATTTGGAGTTTTCTCTAGCAGACCCTCAAAYTyTGAGCGAGCCCATGTTAGACAATGGTCAATATTGTGCGGAAAATAATGAACTGTGCACATTGGTGCCTGTTTCTCAGGAGGATCWCGTGAAGCTCCATAGTTTTCAGTAAGGTGAGGAATCACCATCTGTGTATTACATTTCGGACCCA…
Ta#S16238763	617	T	K	H	RSL65	-	-	-	3.18488	0.4	0.461538	0.866667	TTCTTCGGAGCGTGCTTTTATATTGGATGAGATGTGTGCCTCCCTCCTGTGAGCTTGCGACAATGCGCCCGTGACCGTCGTCCCCCACGCGTCATTGAAACACGAAACTTCCTAAGGTCTTCCCACGACAAATGAAAGGGAACAGAGAAGTAGCGGAGGTTTGCTTCGGATATTCTTCCAYTGAGATACCATGCTGAACGGAAGCTTCTTCGTCGATTCCTTCACCAATGTATCCCGTCGGATGTCTCTtGCGTCAAATCTATAAAACACTTGTAACAAACTTCTTCCTGCTCAATATATTGGAGCAAATATGTCCTTTTAATCAAACC
Ta#S16239709	377	Y	C	H	LDN	-	02g15880	-	8.63449	0.421053	0.410526	0.975	GTTTAGCATTGTCTCTGCTTTGAGAAGAAATAACTTCATCTCTACGTAGAGCACTGGAAGATGGATCGTAGAGATACTTCAGGGTTTGTCAGCGGTGGTTGCAAAGATAACATGTACTGCTAAATGCCTTAGGTTTTCTAACTTGGTAGTTCGTTGACCATTATTTAACCCGGAAGTGAGGCAAGCTTGGTCACTGATAACAATGGACCCCAGCCCCGGACAGTCAGCATTTACTATAAGTTTCTCAAAtCCGAAGGCCATTGTGAGCAAGTTCCCTGTCGTCCCCGTAGCCAGTCACCCCGCAGACAGTAATAGTCAACTTGATGGGCAAGCTCACGGTTATCTGTACAACAAACCAAGAGGACCCAAGAGAAAGTGCGATGGCTTGTCGCTTGGYCT…
Ta#S16239709	380	R	A	H	LDN	-	02g15880	-	8.63449	0.505618	0.461538	0.912821	TAGCATTGTCTCTGCTTTGAGAAGAAATAACTTCATCTCTACGTAGAGCACTGGAAGATGGATCGTAGAGATACTTCAGGGTTTGTCAGCGGTGGTTGCAAAGATAACATGTACTGCTAAATGCCTTAGGTTTTCTAACTTGGTAGTTCGTTGACCATTATTTAACCCGGAAGTGAGGCAAGCTTGGTCACTGATAACAATGGACCCCAGCCCCGGACAGTCAGCATTTACTATAAGTTTCTCAAATCCgAAGGCCATTGTGAGCAAGTTCCCTGTCGTCCCCGTAGCCAGTCACCCCGCAGACAGTAATAGTCAACTTGATGGGCAAGCTCACGGTTATCTGTACAACAAACCAAGAGGACCCAAGAGAAAGTGCGATGGCTTGTCGCTTGGYCTGGG…
Ta#S16244557	471	A	R	H	RSL65	-	01g73110	-	2.35817	0.115942	0.0581395	1.9942	GCGCTCGCGCGTTCCGGGGCCTCTGCGCGGCCGCCGTGCGGCTCCCGATGCTCCTCTTCTGCGACGCCATGGTGTGGGCCGTCACCTTCCTCACCTTCCCCGTGCGCCTCCTCGCCGCCGCCGACAGGGAGCGCAAGCTGGAGCGGCTGGTGGGGGAGATGCAGGGGCAGATGGAGCGGGTGGTGTGGGAGAACGGGGACCTGGAGCAGCGGCTGCGGACGGCGCTCAAGGAGAACGCGACCATGGAGGaCATCCTCGACGAGATGGAGGAGGAGAACGAGGACGCCTTCGCCCGGATCGACCTCCTCGAGAGCCAGCTCAAGGCGCTCAAGCAGGGAGAACATGCGGCTCAAGGAGCAGAGGGGGCAGTCCGTGTGGGACAAGGCGGCG
Ta#S16246863	391	Y	C	H	LDN	-	-	-	3.31195	0.209302	0.297297	1.42042	TATGCTAGTTCCTTTTGTTGACACTTGCATATTCCCTAGAAGGTCTGGGAATTCATCTGCAAACGACAACAAGCTGTGGAGAATGAACTACTCCCTTTTCTTTAGCACGTCCCATTTGCGCTCCAATAGCACGCTTGTCTCCAGTGGTGTTCTTGCACAGAATAATGTGGATCCAGTATTTGATGATCCCAATTTGAACTGGAAAGAGGTTTTCTACAAGAAGCATGCAGAGCACATAAGCTGGAGTGCcGCATCAAATAGAGCAATATGCCAGCAATGCCGTTCAGTTCTCTGGCTGAGCAACTTGACGCGTGCTGCTCCTCACCATTGTCCTAAGAAAGGAAAAGATGAAATAAAACTAATGCCCCTGTAACCTTATGCAGTAAGTGCTTCTATCTT…
Ta#S16249366	414	T	Y	H	RSL65	1g12980	-	01g012610	15.0162	0.212963	0.340909	0.624691	CAAGGCCGACGACTGGGCGCGGGTCGTGGCCGTGTTTGTGCTCGGAAAGGAGTGGCAGTTCAAGGACTGGCCCTTCAAGGGYCATGTCGACATCTTCAACAAAGTTATTGGGTTCTTTGTACGCTTTGAAGATGATAGTGTGGATTCAGCAAAAGTGGTCAARCAGTGGAATGTCAAAATCATATCTATAAGCAAGAATAAAAGGCATCAGGACAGACCAGCTGCTCTTGAGGTGTGGGATCGGCTGGAtGAATTTGTGCGGGCACGCTCATAGTCGCTGTTGTGACCGAAATACTCAAATACCATGTTGGGTGATGGAAGTGGACTTATGCTGGTTGAGATGTCGACGAGCAGAACAAGCACCCCTAGATCCCAGCCTCGTATTTCAGGTGCCGGTCG…
Ta#S16255642	114	A	W	H	RSL65	-	-	-	22.5972	0.589041	0.337838	1.74356	GGAGCAGGACAAGCTGCAGCTGCAGGCCGTGCAGCAGCCGCAGCAGGAGGATGGGGATACGGATGGGGATGACGGTGGTGGTGGTGATGATGATGATGATGAAGCTCAGCAACaGGAAGCAGCAATGATGGAGCCACCGTCAGAAAATGCCATGCCCATTGTGATGGTTGACACTGAGGCACAACCTTCTGAGACTGTGTTAGCCGTTGAGCAAACAGGGGAAGTGATCCCCATGATCATGGACCCACCTGCTCCCACAGCTGGGCCGCCACATCCGGCATCTACAGGAACTGGTCGCACAAGGCGTCCCTGCTATGGATGGATCTCTGAATCTGAGAGTGACTCGGACTACGAAGAATATCTTG
Ta#S16255865	286	G	R	H	RSL65	1g65390	-	-	4.03032	0.4	0.375	1.06667	TCAGGTATACTTCAGGGGAGACAAAAATACAAAACAAGAGCTAATGGTTCCTTATGCCAGCCATATTTTCCAGTTCGCGGAACTGGTCCTGCGAGAGACATCAAGGGACGAGGGTCTGACGAAAGCTGGAGTTGCCTTGGTCGGGGACCTGGCGGATGCGCTAGGACCTTCCATCAAACTGCTGCTCAAGAATTCCAACTTCCACTCGGAGCTCCTTGGGCGCTGTTCCCAGTCTGATGACGAACAGCTgAGGGAGACTGCATCCTGGGTCCAGGGTGTGATCTCACGTGTGCTGGTTTCATGAGGGAAAGCTTCTCCGGCAGAGCTGCAGGTTCTTTATCCGGGTCACTCAGTGTTGTCGATGGTTCTCTGGGCAAACTATTTCTCTTGCCAGATGAA…
Ta#S16259088	115	T	G	S		3g03340	02g04500	04g003030	17.4641	0.0327869	0.967213	29.5	GGAGAAGATGCTCTGCAAGGGACACTGCGCGCCTATACTCACGTCAAGAATTTCAAGTACATCAAGCATGTTCTTGGTGGCGTCGACGAGAACCTGGCGGATGGCTTGTCTGGCtTTGATGGCATCCTCATCGATCTTGGCATGTCATCCATGCAGGTTAACAGGTCAGATAGGGGATTTAGTGTGCTCAATGATGGTCCACTTGACATGCGCATGGACCCTAAGGCAACTTTAACAGCAGAAGATATCTTGAACTCTTGGCCYGAGCTTGAAGTTGGGCGTATCCTCCGTGATTATGGGGAGGAAARCAATTGGCAATCCCTTCAGAGGCGAATTGTTAAAGAACGGAAAACAGGGGGTTTACAC
Ta#S16263723	87	Y	C	H	LDN	1g50830	06g36840	04g007900	1.37292	0.307692	0.2	0.65	GAACTGATCTTAACAGATCCTGCAAATGGGTTTAAAGGAATGATTGGCAAGGTAGAGGAGCTGATGAAAACTATACCAAATTCTCAtTGTCTTAATCAAGTCACCAATCCAGCAAACCCAGATGCACACTTCAAATGGACTGGACCCGAGATATGGAAGGACACAGCAGGCAAAGTGGATATGTTTGTGGCCGCTGTTGGTTCAGGAGGGACACCGACAGGCGTAGGGAAGGACCTGAAGATGAAAAATCCATCCATAAAGATAGTGTGAGTGGAACCTTCAGAAAGCGCTGTAATTTCAGGAGGTTCACCGGGGTCACACAAGATTCAGGGCACGGG
Ta#S16263723	54	R	G	H	LDN	1g50830	06g36840	04g007900	1.37292	0.125	0.5	4	GAACTGATCTTAACAGATCCTGCAAATGGGTTTAAAGGAATGATTGGCAAGGTaGAGGAGCTGATGAAAACTATACCAAATTCTCATTGTCTTAATCAAGTCACCAATCCAGCAAACCCAGATGCACACTTCAAATGGACTGGACCCGAGATATGGAAGGACACAGCAGGCAAAGTGGATATGTTTGTGGCCGCTGTTGGTTCAGGAGGGACACCGACAGGCGTAGGGAAGGACCTGAAGATGAAAAATCCATCCATAAAGATAGTGTGAGTGGAACCTTCAGAAAGCGCTGTAATTTCAGGAGG
Ta#S16263750	452	G	R	H	RSL65	3g31980	10g38930	01g030690	5.73279	0.575758	0.37931	1.51791	TCGCGGGTGCCGGGGCCCTCGCGCCCTACCTCGCCGAAGCGCACCTGTCCGCSCTCCCCTCACTCTCCCGCATCTTGGTATGGAACCGCACCAAGGCCAAATCCGCCGCGCTCGTCGGCAAGCTCCGGAACGCGCACCCGGGAGTGGCCGTCGAGGAGGTCGACGGCATGGACGAGGCGGTGTCCGCGGCGGACATCGTGAGCTGCGCGACGGGGTCGCAGGAGCCGATCGTGCGGGGGGAGCTGCTGAaGCCCGGGGCGCACCTGGACTTGGTGGGGTCGTTCACGCCGGCGATGCGGGAGTGCGACGACGAGGCGCTCCGTCGGGGCAGGGTGTTCATCGACTTCGAGGCGGCGTTGGAGGAGGCCGGGGAGCTTGTGGGCGCGCTGCAGCGCGGCG…
Ta#S16264886	229	K	T	H	LDN	5g25920	05g09650	06g032660	6.28652	0.6	0.347826	0.57971	AAACACTGGGGACTCTCTCTACGCCGCCGCCGCCGCCTCCTCCGGCGAATCCCTCTCCGGCCCGCGGCGTTTTCCCGCAAGCGTCATGTTGGCGGCGCGTGTGAACCTCAAGGGCTGGCAGCAGGCGGCTGTTGCAGTTGGTTCGGCATTCGGGGCCTTGCTTGATCCGAGGAGAGCTGATCGGATTGCGGCGCTTGGGGAGACTACCGGGAAGCCAGCGTTCGAGCGtGTGCTCCAGCGCATGAAGAACAGCGCCGAAGGCAGGGAAATTCTTTTGGAGCGTCCTCGGGTTATATCCACTCGGGTTTCACACGCCTGGGACATGCCTGAGAACACGTTCGGTGCTGCCTAYGCTCAGTTCATGGGATCAAGGAACTTCTCGCCAGACGACCGTCCACC…
Ta#S16265617	140	A	M	H	RSL65	4g22120	-	-	15.7874	0.3	0.2	1.5	GTTCCTGCTACCTCGCAAAATTGCCACCCAGCCACAGCCCCCTCGCCGCCGCCGCCGCCGCCTCTAACCCCCGCCTTTGGCCACCTGCACCTCCCCGGGCCAGAAATTCCTTCTCCGTACCCGTCGATTCGCGGGAGGCaGCCATGGAGCACGGTTCGGTGGCGGATTCGAGCGCGTCGACCTTCTCCRTCATGGAGGAGGATCACACCCTCGCCAACTCCGTCAGATTTGTCCTCAACCAGGACCCAAGGGTAGCATTTTGTGGATATAGCATCCCTCATCCTGCTGACAACAAAGTCAACATAAGAGTTCAGACTACAGGAGATCMAGCAAAGGATGTAATGAAAGATGCTTTACAGGACTTGATGGTGATGGGCCAGCATGTTAGAGG
Ta#S16265663	523	G	K	H	RSL65	2g19580	01g19870	09g025850	8.59783	0.117647	0.344828	0.341176	GGCGYGATTTTGTTGTTCAGGCATACCACAGAGAACTCATGGAGCAAAGGCTGGCTGCCTTACGGAGCCAGCCTCCGCCGCCTCCRCCTCCACCTCCACCGCCCCCTCCCGTGGTGCGTGTGCAGCAACCTCGAAAGATGCTCCCAGACAGCGCATCAAAGGAACCTGGGAGAGCTTCCAAGAAGCCAGCAGGGAGGCGCTCACGGAAATCAGGCTCAAAACGGTCCCATCGAACGAAAGCCTCCAGCGgGAAGGAACCCATTCGACTGTAAATCTCTCCAGGCGAAATTTTGCTCCCAGACAACTGAAAGATCGACTCGGTTTGGTTTACTCCTATTTAACTTGTATTCATGTTCCCCTCCCAAAGGCTCGAAAATTTTGTCAGGACTTGTTGATAGA…
Ta#S16266044	215	T	Y	H	RSL65	2g19160	-	-	47.7865	0.269231	0.428571	0.628205	GCCGGAGGTGAACATGACGTACCGGGGGATCCCGAGCCGCTTGACGACGCCGAGCGCCTCGACGGACAGCGAGTCAACGACCACGGCGTGGACGCCGCGTGTAAAGGAGCAGAGGAAGTCGCGGAGGCGGTCGTTGTGGCGGCCGACGATGTCGAGGTACCTGGGGATGAACGGCGCGATCAGCGTGGGCGCGTCCTCGGAGGGCGGGAGCGTGtGGAATCGGAGGGACGGCATGGAGGCGACCGCGCGGGCGACGACGGCGCGGAAGGCGGGGTCCCCGTTGACGGCGGGGTCGATGAGCGCGACGGAGACGGCGTAGCCGTGGTCGAGGAGGGCGCCGGCGAGGTGCACCATGGGGACGAAGTGGCTCACGGTGAGGCCGGGGTACAGGATCACGGT…
Ta#S16266044	245	G	R	H	RSL65	2g19160	-	-	47.7865	0.307692	0.6	0.512821	GCCGGAGGTGAACATGACGTACCGGGGGATCCCGAGCCGCTTGACGACGCCGAGCGCCTCGACGGACAGCGAGTCAACGACCACGGCGTGGACGCCGCGTGTAAAGGAGCAGAGGAAGTCGCGGAGGCGGTCGTTGTGGCGGCCGACGATGTCGAGGTACCTGGGGATGAACGGCGCGATCAGCGTGGGCGCGTCCTCGGAGGGCGGGAGCGTGTGGAATCGGAGGGACGGCATGGAGGCGACCgCGCGGGCGACGACGGCGCGGAAGGCGGGGTCCCCGTTGACGGCGGGGTCGATGAGCGCGACGGAGACGGCGTAGCCGTGGTCGAGGAGGGCGCCGGCGAGGTGCACCATGGGGACGAAGTGGCTCACGGTGAGGCCGGGGTACAGGATCACGGT…
Ta#S16266629	163	T	Y	H	RSL65	3g08700	02g13570	04g008160	1.88921	0.352941	0.375	0.941176	AAAAGATACTATCTCAAAGAAGGACGACGAAATCGAACAGCTGCAGCTACTGAATACTAGCACCTCCAAATTGAAGTCCAACAGACAAGCTGATCACATATTGAAGCATTCATCATCTTCTCCKGGCATAACATCACTAGGAAAGGTCTCAAGTGTTGGTGGcGGAGCAGCTTCTGATCTTGACAACTTCTCTGACACTAGTGACAGGCAATCTGAAGCTGGGTCCATGCTCTCCATTGAACCTGAGGTTTCTGGTCTTGGTGATGTTGAATCTGATGGAAGGTTAAGTGATGCATCTGATGGGGGTAATTCCACCGGTGCGGAAACTGACAGTTCAGTAAGCAGTGTGGTAGACCAAGGGCAAGAGAAAGCGTCTAGCGCTGCGAAAGAGCGGTTGAC…
Ta#S16267311	518	G	R	H	RSL65	4g27950	03g36080	01g016690	10.3955	0.310345	0.5	0.62069	CGGCTTCGCGGCGGCCGAGGCCTGCGGCGCCGTGTCGTTCCACAGGTGCGACGCGGTGCGCGTCGACGGGGCCGGGGAAGTCGCCGTGCGGCGGTGCARGTCCGCGGMCGTGGAGCGCGCGGGCACGGTGAGCATCCGGAGGTGCAAGGGCGCCGCGCGCGTGCACGGCGCCGGGGAGCTGCGCCTCGGGCGGTGCCGGGAGGCGGACGTGGGCAACTGCTCSGACGTGGCGCTGGGGCGGTGTCGCGArGCGCGCGCCGACTGGTGCGGCTCGCTCGGCGTCGCGCGGTGCCGGTCGGCGGACGTTAGCCGCTGCGGCGCCGTGCGCGTCGACCGGTGCGGCGACGCGAACGTGKCGAGCTGCGGGAGCGTGATGGTGCGACGCGGCAAGGTGAACAT…
Ta#S16267311	491	C	S	H	RSL65	4g27950	03g36080	01g016690	10.3955	0.142857	0.534884	0.267081	CGGCGGCGACGTGCGCTTCGCCCGGTGCGGCTTCGCGGCGGCCGAGGCCTGCGGCGCCGTGTCGTTCCACAGGTGCGACGCGGTGCGCGTCGACGGGGCCGGGGAAGTCGCCGTGCGGCGGTGCARGTCCGCGGMCGTGGAGCGCGCGGGCACGGTGAGCATCCGGAGGTGCAAGGGCGCCGCGCGCGTGCACGGCGCCGGGGAGCTGCGCCTCGGGCGGTGCCGGGAGGCGGACGTGGGCAACTGCTCsGACGTGGCGCTGGGGCGGTGTCGCGARGCGCGCGCCGACTGGTGCGGCTCGCTCGGCGTCGCGCGGTGCCGGTCGGCGGACGTTAGCCGCTGCGGCGCCGTGCGCGTCGACCGGTGCGGCGACGCGAACGTGKCGAGCTGCGGGAGCGT…
Ta#S16267602	173	A	R	H	RSL65	-	-	-	14.7322	0.378788	0.0967742	3.91414	GTAGAGTAATTATATAYGGCACTTGCTTTGTCTGAACAACAGCACAGGGAGAGAGAGCTTACTGCTTCTTCCTTCTTACATAGGGGATCACATGATCGATGGTGATGCATGCATGCTAAGCTTAAGAACCATCATCACTTGGTACACACACCAGTTCAGATTACACATGATArTTATAAACTAATTAACCCCAGCAGCTAGCTTAGTTGGGTGCGGTAAAAACTCCACTGCTCTCCGAGTTTGTAGTAGTTAATTAACCTGAAACACCAGAAGCATCAGGTAAAAAAGATGATCTCTTTTGCTGCGCTCGCTCTTGTGCTGCTGCCACGGCCGTGGCGTGGGTGCTAGCTTTGCAGGGCTGGGAACATGAACATCTCGGGGGAGGATCTGAAGAGGTAG…
Ta#S16267674	94	A	G	S		-	-	-	3.17188	0.393939	0.206897	0.525199	ATGTGTACTGGCACTGGGGCTGCAAGCCCAGGCTTGCCATTGGCACTCTTCTTGCTGTTTGCAGCCTTCCTCTCATCGGCCTCGGCAGAACTCaAGCTCTCAGAGCTCTCATCAGCCTCGGTATTGGCCTCATTACCGCGGAAACTTACCTTCCTGTTCACAGTTGGGCGATTCATCCCATGACAACCTTCAGGATAATCGTCGAATGCGCCGTCCACGCCCATCTCCTCCTGCTCTTTGAGGAGCACCTTGTCAACGAACTCCAGWATCCGGCCGAGCTCCCGGCTCACGGCGTGCTTCCCCTCCCGGATCATCGGGTCCCCTCCCTGGATCCCGTCGAGGCGG
Ta#S16267674	259	A	W	H	RSL65	-	-	-	4.70918	0.363636	0.473684	0.767677	GGCACTGGGGCTGCAAGCCCAGGCTTGCCATTGGCACTCTTCTTGCTGTTTGCAGCCTTCCTCTCATCGGCCTCGGCAGAACTCGAGCTCTCAGAGCTCTCATCAGCCTCGGTATTGGCCTCATTACCGCGGAAACTTACCTTCCTGTTCACAGTTGGGCGATTCATCCCATGACAACCTTCAGGATAATCGTCGAATGCGCCGTCCACGCCCATCTCCTCCTGCTCCTTGAGGAGCACCTTGTCAACGtACTCCAGTATCCGGCCGAGCTCCCGGCTCACGGCGTGCTTCCCCTCCCGGATCATCGGGTCCCCTCCCTGGATCCCGTCGAGGCGGTAGAGCATGCCCAGGGCGGCCTCGGAGACGGCCATGGGGTCCTTGCACCGGCGGCGGCCGGAG…
Ta#S16267674	237	T	Y	H	RSL65	-	-	-	4.70918	0.125	0.592593	0.210938	ATGTGTACTGGCACTGGGGCTGCAAGCCCAGGCTTGCCATTGGCACTCTTCTTGCTGTTTGCAGCCTTCCTCTCATCGGCCTCGGCAGAACTCGAGCTCTCAGAGCTCTCATCAGCCTCGGTATTGGCCTCATTACCGCGGAAACTTACCTTCCTGTTCACAGTTGGGCGATTCATCCCATGACAACCTTCAGGATAATCGTCGAATGCGCCGTCCACGCCCATCTCCTCCTGCTCcTTGAGGAGCACCTTGTCAACGTACTCCAGTATCCGGCCGAGCTCCCGGCTCACGGCGTGCTTCCCCTCCCGGATCATCGGGTCCCCTCCCTGGATCCCGTCGAGGCGGTAGAGCATGCCCAGGGCGGCCTCGGAGACGGCCATGGGGTCCTTGCACCGGCGG…
Ta#S16464964	630	T	G	S		1g59560	02g05310	04g003370	36.1495	0.555556	0.773109	1.3916	CTTTTCCATCCAGCAAGGAAAGTACGTGAAGTATATTGGAAGATCTATAACTCTCTGTATATTGGTGCACAAGATGCACTTGTTGCTTCTTATCCTGCACTGGGCGATGATGGAGACAATATCTTCAGCCGTCCAGAGCTAGCCATGTTCGTGTGATCAATATTTACATATCCTGCTTTGTGGAGACTTCACATTTTGAGGAGTATCTTATGTCCAGGGTATTTCTCTCCCAAGTTTTACGCTGAGGAGtGACGAGTCTTCTTATCTGGATCTGCGACCAGGCGACGTAAGGGCAGAACATCATGTTAATTTCGTCGCAGATGATAGTATGTGAAATCAAGTCGTTAGTAGTGAAGACAATAAGATCATAGTAGCATCAATGTCATCTTATTTATCATG…
Ta#S16464964	622	C	A	S		1g59560	02g05310	04g003370	36.1495	0.54321	0.788136	1.45089	TCCAAGGCCTTTTCCATCCAGCAAGGAAAGTACGTGAAGTATATTGGAAGATCTATAACTCTCTGTATATTGGTGCACAAGATGCACTTGTTGCTTCTTATCCTGCACTGGGCGATGATGGAGACAATATCTTCAGCCGTCCAGAGCTAGCCATGTTCGTGTGATCAATATTTACATATCCTGCTTTGTGGAGACTTCACATTTTGAGGAGTATCTTATGTCCAGGGTATTTCTCTCCCAAGTTTTACGcTGAGGAGTGACGAGTCTTCTTATCTGGATCTGCGACCAGGCGACGTAAGGGCAGAACATCATGTTAATTTCGTCGCAGATGATAGTATGTGAAATCAAGTCGTTAGTAGTGAAGACAATAAGATCATAGTAGCATCAATGTCATCTTAT…
Ta#S16465102	772	T	Y	H	RSL65	2g50590	01g55530	04g019230	18.746	0.352941	0.5	0.705882	ATCAATCTCCTGCTTTAGGCCAGTTCAGTCAGAAGCCCRGTACACCTATCTTTGGCAGGAGCTGGCTCTTCTGAAAGCTTCTGTACTAGAAACACGGGCRAAGCTGATGCTCCGAGGCGGACAGTAYGGCATCGGGGATGACCTGATACGGAAGGCCATATTCATYCGCACTTCCATCTGCGGCGAGCACCACCCSGACACGGTCTCGGCTCGAGAAACCCTCAGTAAACTAACAAGGCTTCTTACAAAcGTCCACCTTAGTTGATTCATATAGCTTAGGACTTCACC
Ta#S16465122	105	G	R	H	RSL65	4g35440	09g34300	02g030090	7.0148	0.166667	0.44186	0.377193	TACCGGTCCGGAATTCCCGGGTCGACCCACGCGTCCGCATAAACTTCAGTGGCAGTGAATTACAGAAGCAACTAGCAGAAGCTAATTTATCATTTCCACTCATCrTGAAGCCACAAGTAGCATGTGGAGTYGCTGATGCGCACAATATGGCATTAGTTTTCCAAATTGAAGAGTTTAGCAACCTTAGTGTGCCTCTTCCAGCTATTCTACAGGAATACATYGATCACGGGTCCAAGATATACAAATTTTATGTAATTGGAGACAAGGTTTTTCATGCTGTAAAAACTTCAATGCCCAATGCAAATTTGCTAAAATCGTCATCGGGGGATGAACCTCTTACGTTTAATAGTTTGAAG
Ta#S16465380	285	R	A	H	LDN	-	01g64920	-	15.6507	0.125	0.25	2	TGTTCACGCAGCAGAACTGGTAGGGGGACATCCTCAACTGCGACGAGGAGAACAGCAAGATCGAACGCAAGGTTCTTGATCCACACTTTTCGCCACAACCTGGAGTGGAGGTTGGTTGAAAACATGACTGTTTGTGGTATACTTTTGCTATGTTGAACATTTTCCAGCACTGTAAGCAGAAATGATTATTTGATGAAAAATGTACTTCATTGTACAGAAAGTATTATATGATGGTTTAACCTCAGTATTaGGGCATCTGAATCATATAAATTACCTGAAAAATTGCTCCCTGGTAGTGTTGATGAGCAGTCAGCAAAGGATGTACATATTGTAGGTTCCATTGCAGAGAAACAGGCACAAATTTTTACAGAGGAGTGCAAGCCTTTTCCTGAAGATGTC…
Ta#S16465833	150	M	A	H	LDN	-	-	-	17.0298	0.435484	0.492537	1.13101	CTGCGGTACCGGTCCGGAATTCCCGGGTCGACCCACTCCGATAAATAATATAGTAATACAGCATTTCGCCGCTCTTTTAATTAGATTTTTTTGGCCTTCGTCTCCGCTTCGTCTCGTCTCGTCTCACCACCGCCAGTCCACCACCAGCTaGCCGGAATTCCCTCGCCGGAGAGGCGCTGAGGCGGCATACCTAGGAGGAGGAGCGAAGAATGAGGAGTGGAGGGGTGCCCGCTGCCGCGCTCGCTCGCTAGGGTTAGGTGCGCGCGTGCGTGAGGATGGAGCTCGCTCTCTGAGCTCGCCTCGCCCCCCCCGCTGAGGGCATTAGCTGTGCCGTCGCTGCGCGCTGGGTGATCYGCCCTCCTGTGAGCTCCGGGGGAGCCGTTTTGGCTTGCGCCATGG…
Ta#S16526202	384	Y	T	H	LDN	4g11710	11g42350	05g025630	19.7438	0.176471	0.25641	1.45299	ACGCGTCGGTTCCCTGAGGGCAATGGGAGCCGAGGCGCCCTCGAGCGTGGCGCCGGCGGCGGGTAGGAAGGCTTCGGCGGTGCAGGCGGAGATGGTGGAGGCGGCGGCCATGTGGTGCGCCAWGCACGGACTCGTCGTCGGCGACCGCGGCAACCCGAGATCTGGAACAGTCCCAGGTGTTGGTTTGGTTCATGCTCCATTTTCGCTACTTCCAACACGTTTTCCAGCATCTTTTTGGAAGCAAGCATGyGAACTGGCTCCTATTTTCAATGAGCTTGTRGATCGTGTGAGCTTGGATGGGAAGTTCTTGCAAGGTTCTTTGTCTAGAACAAAGCAGGTTGACGATTTCACTGCTAGGTTGTTAGAAATTCATGCAAAGATGATGGCAGTRAACAAGAA…
Ta#S16977995	53	C	S	H	RSL65	-	-	-	6.89633	0.872727	0.816327	1.06909	GCACGAGGGGAAAATGTTCTTTGACATGGATCAGAAGCTGCTGTTGGCTTGTcAGAAAAATTTCCAAGAGGAGGAAGAGAAGCAAGCCGCATCTGAGGAGCGGAGAAGGCTTATATGGGAGCACCTYGAGARGAATGCCGCATTCCATCCAGTAACCAGAGACATCAGCTTTGCTGCTTTTCCTAAACCYGCTCCTCTGGTAGCTCCMACTATGACATAATATATATGTGTTCAAATGTACTTCATTCCACTCCATTTATAGCACTATGGGTGCTGCGCAGGGCATTTTGTCAACTTTGTCTGC
Ta#S16978191	346	Y	C	H	LDN	1g49950	06g03970	10g001970	10.6048	0.193548	0.361111	1.86574	TGGCAAGGCCATTGCTGTGAAGCGGCTCTACAGTCAATGCAACCATGGCGCCCGGGAGTTTGAGACAGAGCTGGAGACGGTCGGTAGCATCCGGCACAGGAATCTTGTCAGCCTTCATGGCTTCTCACTCTCTCCCAATGGAAACCTGCTCTTCTATGATTACATGGAAAACGGTTCCTTGTGGGATCTTCTCCATGGTCCATCAAAGAAAGTGAAGCTTGACTGGGACACCCGACTGAGGATCGCAGTcGGCGCGGCACAAGGGCTGGCCTATCTGCACCATGACTGCAATCTGCGGATAGTCCACAGGGACGTCAAGTCCTCCAACATCCTGCTCGACGAGCACTTTGAAGCGCATCTCTCGGACTTCGGCATCGCCAAATGCGTCCCGGCAGCCAA…
Ta#S16978191	343	R	A	H	LDN	1g49950	06g03970	10g001970	10.6048	0.230769	0.378378	1.63964	GAGTGGCAAGGCCATTGCTGTGAAGCGGCTCTACAGTCAATGCAACCATGGCGCCCGGGAGTTTGAGACAGAGCTGGAGACGGTCGGTAGCATCCGGCACAGGAATCTTGTCAGCCTTCATGGCTTCTCACTCTCTCCCAATGGAAACCTGCTCTTCTATGATTACATGGAAAACGGTTCCTTGTGGGATCTTCTCCATGGTCCATCAAAGAAAGTGAAGCTTGACTGGGACACCCGACTGAGGATCGCaGTCGGCGCGGCACAAGGGCTGGCCTATCTGCACCATGACTGCAATCTGCGGATAGTCCACAGGGACGTCAAGTCCTCCAACATCCTGCTCGACGAGCACTTTGAAGCGCATCTCTCGGACTTCGGCATCGCCAAATGCGTCCCGGCAGC…
Ta#S16978191	325	S	C	H	LDN	1g49950	06g03970	10g001970	10.6048	0.176471	0.40625	2.30208	GTATAAATGTGTGCTCAAGAGTGGCAAGGCCATTGCTGTGAAGCGGCTCTACAGTCAATGCAACCATGGCGCCCGGGAGTTTGAGACAGAGCTGGAGACGGTCGGTAGCATCCGGCACAGGAATCTTGTCAGCCTTCATGGCTTCTCACTCTCTCCCAATGGAAACCTGCTCTTCTATGATTACATGGAAAACGGTTCCTTGTGGGATCTTCTCCATGGTCCATCAAAGAAAGTGAAGCTTGACTGGGAcACCCGACTGAGGATCGCAGTCGGCGCGGCACAAGGGCTGGCCTATCTGCACCATGACTGCAATCTGCGGATAGTCCACAGGGACGTCAAGTCCTCCAACATCCTGCTCGACGAGCACTTTGAAGCGCATCTCTCGGACTTCGGCATCGC…
Ta#S16978289	294	A	R	H	RSL65	-	-	-	10.9632	0.344828	0.173913	1.98276	GATGGCCAAACCATCCGTGGACGGCCTCGGCAAATCCTCCCTCGATATGGTGGAGGACAATGGAGTTGACAGGCTCAGTAAGTTGCCYGATGACGTTTTGCTCAACATTGTGGAGCGACTTGATATCGCTGATGCTGCACGAGCCACCATCCTCTCCAGACGCTGGAAGCASATCCCTGCTATACTCTCAAAGATTGYTATAATGGTTGCTTCTTTTCAACCCAAGCATGAAGGTGGGAAGTTAACCTCaGATGATATAGTTCGGGCCAATACCAATGTGCTGGAAGCAACCAGGAGCATACTGGAAAAGAGGGCTGCAAGTCCACACACCATTCACCTGCTGCGCATGCAATTCTACTTGGGAGATGAGTCCATTTTCATTGGTCAGACTGTTGCCAA…
Ta#S16978289	362	C	S	H	RSL65	-	-	-	10.9632	0.257143	0.189189	1.35918	ACAGGCTCAGTAAGTTGCCYGATGACGTTTTGCTCAACATTGTGGAGCGACTTGATATCGCTGATGCTGCACGAGCCACCATCCTCTCCAGACGCTGGAAGCASATCCCTGCTATACTCTCAAAGATTGYTATAATGGTTGCTTCTTTTCAACCCAAGCATGAAGGTGGGAAGTTAACCTCAGATGATATAGTTCGGGCCAATACCAATGTGCTGGAAGCAACCAGGAGCATACTGGAAAAGAGGGCTGcAAGTCCACACACCATTCACCTGCTGCGCATGCAATTCTACTTGGGAGATGAGTCCATTTTCATTGGTCAGACTGTTGCCAACACCATAGCAACACACAAGGTTGCTTCAGTTGAGTTYACAATCTTGACCAAGGTGCGCACAAATTTTA…
Ta#S16978380	570	S	G	H	LDN	-	-	-	3.96384	0.25	0.153846	0.615385	CTGTCGGCGCGGCGGCGGGAGAGCATCAGGCTCCTGGACGTGCTGCCGGGCCAGGGCGGCATCGGCGAGTTCCTGCGGCACCCCGCCGGCGTGGAGTCCCTGCTCAACACCCGGGCGCTGCAGAGCTTCGCGCCGGTGGAGTCGGAGTCGGAGTCGGGCCCGGCCGGCGCYTTCAGGTGCACGCTGCACCCCATGGGCTTCCTCGGCTTCCAGGTCGCCCCGGTCCTGGACCTCCGCGTCACCCCGACCsGCGACGACTGCACCGTCGAGATGCTCTCCTGCAGGTTTGAGGGTTCGGACTCGATCGAGCAGCAGAATGAGCTCTTTTCAGCGGCTATGACCAACCGAATACATGGGG
Ta#S16978491	391	G	A	S		-	-	-	1.8605	0.458333	0.428571	0.935065	TGTCCTCCAAGTGGAGTCCCAGGATTCCATGGGTGCAGCAGATGCGGCCGACAAAGCACAGGCAGACGGAGGTGCGGCCATATAGGAGGTGTGTTCTGAAGCTACGAGTGGCTGGACACGAAGGGATAGGATGGGGAAAGCTCCTGACGAGAGGGAGATGAAGCCTGACAAGAAAACAGCACTGGAATTGTCTGTGCGCGCTTATGCTGAGAAAGGAGCTGGTCATGTTGTCAATCCAGCAATTGGCACgTCTTTTGACTCGTTAGATGAGGCTTATGAGTTCTACAACCTTTATTCCTGGGAATGTGGTTTTGGAGTTCGGCTATGTTGCTCGGAAAAGGTGCATGCAAGAGATTGTTTGTGATTGTGCGGTAGGTGATCGCAAAGTGCATTATGTTT…
Ta#S16978491	385	T	G	S		-	-	-	1.8605	0.464286	0.428571	0.923077	TGGTTCTGTCCTCCAAGTGGAGTCCCAGGATTCCATGGGTGCAGCAGATGCGGCCGACAAAGCACAGGCAGACGGAGGTGCGGCCATATAGGAGGTGTGTTCTGAAGCTACGAGTGGCTGGACACGAAGGGATAGGATGGGGAAAGCTCCTGACGAGAGGGAGATGAAGCCTGACAAGAAAACAGCACTGGAATTGTCTGTGCGCGCTTATGCTGAGAAAGGAGCTGGTCATGTTGTCAATCCAGCAATtGGCACGTCTTTTGACTCGTTAGATGAGGCTTATGAGTTCTACAACCTTTATTCCTGGGAATGTGGTTTTGGAGTTCGGCTATGTTGCTCGGAAAAGGTGCATGCAAGAGATTGTTTGTGATTGTGCGGTAGGTGATCGCAAAGTGCATT…
Ta#S17057489	1284	G	R	H	RSL65	2g46190	01g48060	03g030740	6.07437	0.375	0.0833333	4.5	GGCTGAAGCCATGCCTCCCCCAAGTTAATCCAGACATGTTGCTTCCAAGTGGAAGTGTTTCTTCGGATTTTGCGGAATCTGCCAGATTCCACAAGGTCTTGCAAGGTCAAGAATTATTGGGTTCTAAAGCCCATGATGGTACTGTTAATTCAGCTTCTGAGGCTTCTCAGGCGTCTGAAGCAAGAAATTTTCAGTACAGTGATGATCGGAATTGCTCTATCAACATGTGTAACATTCCAGGGGTTCCAGgACTTGGTGCTAGAACCCCGCCTGAAAACCATGGATTTTCCTACCACTGCTCAGGCTTTGGGGAGTCTCAAAGATTCCAAAAGGTCTTGCAAGGTCAAGAAGTGTTTGGTCCTTATGAAGGAGGAACTTTGTCTGATGCTGTTATAAGAG…
Ta#S17057489	1312	C	Y	H	RSL65	2g46190	01g48060	03g030740	6.07437	0.333333	0.111111	3	TCCAGACATGTTGCTTCCAAGTGGAAGTGTTTCTTCGGATTTTGCGGAATCTGCCAGATTCCACAAGGTCTTGCAAGGTCAAGAATTATTGGGTTCTAAAGCCCATGATGGTACTGTTAATTCAGCTTCTGAGGCTTCTCAGGCGTCTGAAGCAAGAAATTTTCAGTACAGTGATGATCGGAATTGCTCTATCAACATGTGTAACATTCCAGGGGTTCCAGGACTTGGTGCTAGAACCCCGCCTGAAAAcCATGGATTTTCCTACCACTGCTCAGGCTTTGGGGAGTCTCAAAGATTCCAAAAGGTCTTGCAAGGTCAAGAAGTGTTTGGTCCTTATGAAGGAGGAACTTTGTCTGATGCTGTTATAAGAGGTTCTAGCTTCTGTCAACCTGATGGCAA…
Ta#S17057490	1831	T	W	H	RSL65	2g16610	05g48870	09g028450	6.58322	0.25	0.0909091	2.75	CTTGGATAAGAACATGGATGATCCGTATGCTAGGTTTGTCTCCGCTGAAGCCATTGGAAGGGGAGAGCAAACGTTGTCGCTCCGGCCTCATCTTGGTTCAGAAGTGATCGATACTCGTGTTGCAGTTGAGAACAAGGGTGTTGCACCTACCAATAGTTGCAAGATATTTGGCATTTCTCTGGCTGAAAAGGTTCGGGCAAGGGATGAGATGGGTTGTGATGATGGTGGTGCCAACTATCCATCTTCAACtCAGCCCCTGAAGCAGCAAGTGCCGAAATCCCTCGGCAACAGTTGTGCCACTGTTCATGAGCAGAGGCCTGTTGTCGGCAGGGCGATCGACGTCCAACAATGGATATGAAGAAGGATCTAGAGGGCGGGCTGGATTCGCGAGTCGATCAT…
Ta#S17057490	843	K	G	H	LDN	2g16610	05g48870	09g028450	12.3097	0.357143	0.137255	0.384314	CTTTTCCGGCGCTTTATAGCCAATGCTCGAATCTTGGTACACTAGCTAATGTTGCTCATGCTGTRGCTACAAAGAGCATGTTCCAGATCTTCTAYAACCCCAGGTTAAGTCAATCTGAATTCATCGTACCCTACTGGAAGTTCACCAAAAGCTTTAGTCAACCATTTTCTGTTGGATCGAGGTTCAAAATGAGATATGAAAGTGAGGATGCTGCTGAAAGAAGGTACACAGGGATAATTACTGGAACTGkTGATGCAGACCCTATGTGGCGTGGTTCAAAGTGGAAATGCCTGCTGGTAAGGTGGGATGATGATGGTGAGTTYCGTCGACCAAACAGGGTATCTCCTTGGGAGATTGAGCTGACCAGTTCAGCTTCAGGATCCCATCTGGCCGCACCAA…
Ta#S17057490	1838	C	Y	H	RSL65	2g16610	05g48870	09g028450	6.58322	0.5	0.192308	2.6	AAGAACATGGATGATCCGTATGCTAGGTTTGTCTCCGCTGAAGCCATTGGAAGGGGAGAGCAAACGTTGTCGCTCCGGCCTCATCTTGGTTCAGAAGTGATCGATACTCGTGTTGCAGTTGAGAACAAGGGTGTTGCACCTACCAATAGTTGCAAGATATTTGGCATTTCTCTGGCTGAAAAGGTTCGGGCAAGGGATGAGATGGGTTGTGATGATGGTGGTGCCAACTATCCATCTTCAACTCAGCCCcTGAAGCAGCAAGTGCCGAAATCCCTCGGCAACAGTTGTGCCACTGTTCATGAGCAGAGGCCTGTTGTCGGCAGGGCGATCGACGTCCAACAATGGATATGAAGAAGGATCTAGAGGGCGGGCTGGATTCGCGAGTCGATCATCGTCATC…
Ta#S17057490	1057	Y	T	H	LDN	2g16610	05g48870	09g028450	12.3097	0.36	0.290323	0.806452	TGAAAGAAGGTACACAGGGATAATTACTGGAACTGKTGATGCAGACCCTATGTGGCGTGGTTCAAAGTGGAAATGCCTGCTGGTAAGGTGGGATGATGATGGTGAGTTYCGTCGACCAAACAGGGTATCTCCTTGGGAGATTGAGCTGACCAGTTCAGCTTCAGGATCCCATCTGGCCGCACCAACTTCAAAGCGGATGAAGCCATACCTTCCCCATGCTAATCCRGAATTCACAGTTCCACATGGAGGtGGTCGCCCTGATTTTGCTGAGTCTGCACAAGTCCGCAAGGTCTTGCAAGGTCAAGAATTATTGGGTTATAGAACTCATGATGGTACTGCTGTTGCTACTTCACAGCCATGTGAAGCAAGRAACTTGCAGTACATCGATGAACGAGGTTG…
Ta#S17057494	413	A	R	H	RSL65	3g58300	06g11410	04g033870	23.3122	0.230769	0.333333	0.692308	GCCATCCTCGGCCTCGACGACGACGAGGACGACTGCTCCTGGGCGGCGGCCGCCGCCCCCCCCCCGCCCGTCGACCCCGATGCCGCCGCGGCGGCGGAGGGGTTCCTGGTGGACCACCCCGTGCAGTCCGATGAGTGCGTGGCGGCGCTCGTCGAGACGGAGAAGGAGCACATGCCCGCCGACGGGTACCCCCAGATGCTGCTGCGCCGGCCCGGGGCCCTGGATTTGGCCGCCGTCAGGAGGGACGCCaTAGATTGGATTTGGAAGGTCATTGAGCATTTCAATTTCGCGCCGTTGACTGCGGTCCTGTCTGTCAACTACCTTGATAGGTTCYTCTCCGTCTATCCCCTTCCTGAAGGCAAAGCTTGGGTSACACAGCTCTTGGCAGTGGCTTGCTTG…
Ta#S17865476	1229	T	Y	H	RSL65	1g55530	07g08190	02g004430	17.844	0.505618	0.442857	1.14172	GCCTGCAAAGAGGAAGAGCAGCCATAAGAAGAGTAAGAGCAAGAGTAGAGGAACAAAAAGATCCAAGCGGAGCTATGGGAGCTCAAGTGATGCTTCAAAAAGCTCGAGCASCAGTTCTGACAATGAAAGTGCAGGCCGCCGTACCAAGCATCCATTGAAGAAAGACSAAGAAAATACCAAAATAATAAATTTGGAGATRGGAAAATCCTTGGAATATGCAGATAAAGGCAAACAAACGGTTGCGGGAAGtAAACCGTTATACAAAGATGAAAGTTGGGCTGATGACAGGGTCGGGACTCAAAATTCCGAAGATAGATCTAGTAAATTCAGGGATGATACCAACCCCATCAGGGCTGATACAACTCTGTCAAAGGCAGATGGCAACATCACTGCTGTTGC…
Ta#S17878543	168	C	S	H	RSL65	-	-	-	15.3185	0.347826	0.238095	1.46087	ACCCGCCCCTGCGATGATTACGCCACGCTATTTTTGTGACACTATAGAATACTCAAGCTATGCATCCAACGCGTTGGGAGCTCTCCCATATGGTCGACCTGCAGGCGGCCGGACTAGTGATTCGAGCGGCCGCCCGGGCAGGTGCTAGAGTCACAGTGCAAAGAGCTcTCAAACGCTTCAGAGGTCCTGAAGCTGCAGGCCGGAGCGAGTCGAGCTTCACTTTTTTGTTCGGTTCAGTTAGTGCTGCTGTGCATCGCAGTGTGGACATTCGTCGCGCGGTTCTTGCCCTCTCCCCCCGAATTTGTACCTACTTGATGAGGTTAGAAAATTTCTCTGCGGATGAGCCTCTGTGTAGACATTATTGAAAAGTTACTTCCTGTAATCTATTAGGCATTGGTG…
Ta#S17878543	171	A	R	H	RSL65	-	-	-	15.3185	0.352941	0.307692	1.14706	ACCCGCCCCTGCGATGATTACGCCACGCTATTTTTGTGACACTATAGAATACTCAAGCTATGCATCCAACGCGTTGGGAGCTCTCCCATATGGTCGACCTGCAGGCGGCCGGACTAGTGATTCGAGCGGCCGCCCGGGCAGGTGCTAGAGTCACAGTGCAAAGAGCTCTCaAACGCTTCAGAGGTCCTGAAGCTGCAGGCCGGAGCGAGTCGAGCTTCACTTTTTTGTTCGGTTCAGTTAGTGCTGCTGTGCATCGCAGTGTGGACATTCGTCGCGCGGTTCTTGCCCTCTCCCCCCGAATTTGTACCTACTTGATGAGGTTAGAAAATTTCTCTGCGGATGAGCCTCTGTGTAGACATTATTGAAAAGTTACTTCCTGTAATCTATTAGGCATTGGTG…
Ta#S17878586	441	G	R	H	RSL65	-	-	-	3.36954	0.135135	0.259259	0.521236	TAACCTCCGGATGAATTGACTGTGACACCAACTTGATTTATTCAAATAAGAAAGCACTATAACATTGTGAATTCGTGATGTACTGATGTTTAAAGTACAATGAACAACCACTCTGTATCTTACACCGAACCAGCAAAACTCACAATCTGAGACCCGGGCATTTTCACTTGCAGGTACACATGACATACCTGCAGAGCATTCCACCTCCCCAGAAACTTGTACTCAGCGCCATCAATGGCCGTACTGGCGgTACCAGCAGCACCTGCCGGATCCGACAACTGTGTTGTCGACATTGCCGCGGCTATGGAGCCACCACAGAAGGTTYGTCAGTGTGTTACCGTCGTCGTGTGATGCCAGTGCCCTGGTCTTGGCCACTCGGNNCGCGACACGCTAATCCCG…
Ta#S17878586	438	G	S	H	RSL65	-	-	-	3.36954	0.138889	0.269231	0.515873	ATGTAACCTCCGGATGAATTGACTGTGACACCAACTTGATTTATTCAAATAAGAAAGCACTATAACATTGTGAATTCGTGATGTACTGATGTTTAAAGTACAATGAACAACCACTCTGTATCTTACACCGAACCAGCAAAACTCACAATCTGAGACCCGGGCATTTTCACTTGCAGGTACACATGACATACCTGCAGAGCATTCCACCTCCCCAGAAACTTGTACTCAGCGCCATCAATGGCCGTACTGgCGGTACCAGCAGCACCTGCCGGATCCGACAACTGTGTTGTCGACATTGCCGCGGCTATGGAGCCACCACAGAAGGTTYGTCAGTGTGTTACCGTCGTCGTGTGATGCCAGTGCCCTGGTCTTGGCCACTCGGNNCGCGACACGCTAATC…
Ta#S17878671	477	T	Y	H	RSL65	-	-	-	8.72522	0.410448	0.327434	1.25353	ACTGAAATGCACGGCCAAAATTTGGTGAAACAGAGGCTAACATCAGTCCCCTTGCGCTCGAGTTCCCATCTTAAGCTAACCTGTACTGCACAGTTTCACTGCTGGTTTACACAACAAGGGAATAAGCCAGTACTAGCACAGAATGTAAGTTCCTGATTGAGACACTAGCTATGTGAGTTTCTACAAATACCTTGCCCTAAATTGAGATCCTTGAGTTGATGTTTCGTTTGACCGGTGTGAAATCCCTCGtGGCAACCCATCACTTTCTGGGTCGGCGGTAAACATGCAAGCATACGCCAGATTAGCACCACAGCCCGTGCCACTTCCAGCCTTTTCGTATGAGCAAATCGTTTCTGTCTGGTCAGACTTTCGATGGCTTGGTTTTCTTCTTTTTCGCTT…
Ta#S17878672	409	A	R	H	RSL65	5g09230	04g33510	06g015450	4.82411	0.0384615	0.230769	0.166667	GGAAGAGACCATTCTCGTCGGTGATGATCTTATGCGTGGGCCACCTTCCCCTGTCGTACCGAAAGAGATTGCATCCCATGTCCTTGAAGGTGTTGAGCTTTGTGATGGTATCCTGAAGAATCTTTTCCTATGCTTGCAAATCAATGATATTGAGCCATTTTGTCAAGACGAAATTGTGCTATACAAACAATGTGCTGAGAAAAGGGATAAGGAAATAAGGGAACGACTTCAGGATAGTGAATATAAATTaGGTTTCTCGATGCCCCTCGAAGATGCAAAGGAAAGAGTCACTCAACTCCAATCAGAACTCACACTGCTCGAAAGGCGCATGATTCTTGCTAGTGGTCTTCCGGGTATGGAAGGATTTCGCCAACGATGGAGCTTGCATGGACAGCTCGG…
Ta#S17878933	538	R	A	H	LDN	2g16140	-	09g028770	3.58873	0.325	0.0869565	0.267559	ATCTAATTCAACCTGCATTCAACACCTAAATACCTCACTCAAACGAGGGTGAGAAGAAAAGAAAAGAAGAAGAAACACGACTATTTTCCTACTCTCATGACGTGACAAGCGACGATGTCATGCTTGTATTTATAGCGCTTGAATCTCCCCACCRTAGCCGTAACGTTTCAAAAGCCGTTCATCTTGCCGCCAGTTTTCCTTCACCTTCACATCTATCTCAAGATAAACCTTCTTTTGAAGGAAATCTTCrATGTCAAGCCTKGATGCTGTTGCCAACGTCTTTATAGCTTTCCCATCCTTCCCAAGTATAATGCTTCTTTGTGATTCCCTCTCAACAAGTATCTCAACTTGAATAAAATCCTTGGCACTAGGCCTGCTTTTGTAACTTGTAACATTAAC…
Ta#S17878963	349	C	G	S		-	-	-	1.1833	0.809524	0.811321	1.00222	CTGCAGGCGGCCGCACTAGTGATTAGCGTGGTCGCGGCCGAGGTGAGCTCGCTCCATCGTCGCCCAGACCTGCAGTCAGCAGCGCCGCACGCCGCTCAATTCCGTCCCACCATTCCTCATCCAACGATCCCTGTTTTGATCGATGGCTGCCATGAAGGTTGTGCTGAAGCTGGACGTGCACGACGACAGGCAGAAGCAGAAGGCCATCAAGGTGGTCTCCGCGCTCCACGGGATCGACCACATCGCCGTcGATATGACGGCCCAGAAGATGACGGTCGTCGGCACCGTCGACCCCGTCGCCGTCGTGGCCAGGCTGCGCAGCAAGCCGTTCACCACGGCGCAGATCTTCTCGGTCGGCCCGGCCAAGGAGGAGAAGAAGGACGGTGATAAGAAGGAGGG…
Ta#S17878963	352	T	C	S		-	-	-	1.1833	0.783784	0.826923	1.05504	CAGGCGGCCGCACTAGTGATTAGCGTGGTCGCGGCCGAGGTGAGCTCGCTCCATCGTCGCCCAGACCTGCAGTCAGCAGCGCCGCACGCCGCTCAATTCCGTCCCACCATTCCTCATCCAACGATCCCTGTTTTGATCGATGGCTGCCATGAAGGTTGTGCTGAAGCTGGACGTGCACGACGACAGGCAGAAGCAGAAGGCCATCAAGGTGGTCTCCGCGCTCCACGGGATCGACCACATCGCCGTCGAtATGACGGCCCAGAAGATGACGGTCGTCGGCACCGTCGACCCCGTCGCCGTCGTGGCCAGGCTGCGCAGCAAGCCGTTCACCACGGCGCAGATCTTCTCGGTCGGCCCGGCCAAGGAGGAGAAGAAGGACGGTGATAAGAAGGAGGGCGA…
Ta#S17878963	286	C	T	S		-	-	-	1.1833	0.981818	0.984375	1.0026	GTGACACTATAGAATACTCAAGCTATGCATCCAACGCGTTGGGAGCTCTCCCATATGGTCGACCTGCAGGCGGCCGCACTAGTGATTAGCGTGGTCGCGGCCGAGGTGAGCTCGCTCCATCGTCGCCCAGACCTGCAGTCAGCAGCGCCGCACGCCGCTCAATTCCGTCCCACCATTCCTCATCCAACGATCCCTGTTTTGATCGATGGCTGCCATGAAGGTTGTGCTGAAGCTGGACGTGCACGACGAcAGGCAGAAGCAGAAGGCCATCAAGGTGGTCTCCGCGCTCCACGGGATCGACCACATCGCCGTCGATATGACGGCCCAGAAGATGACGGTCGTCGGCACCGTCGACCCCGTCGCCGTCGTGGCCAGGCTGCGCAGCAAGCCGTTCACCAC…
Ta#S17878979	663	R	A	H	LDN	5g27570	-	-	79.2597	0.252496	0.160138	0.63422	TCCTTCTCACAAACATATACTCTACGTATCCTCACATTCTCATCATGMAWGTAAGCATYAGCTAACATCATCGTCGCCGTGCAGTATYGATTCGAGAAGGGCCTCCTCCTCCTCCACCAATGCCGTGAACTCCGTCTCTTCGTCTATGGCGCTCACGATGCTGGGGTCGTCCATCAGATCATCTTCAGCAATGCGTAGCACACCGTCCTTGTCCTTGACYGCGACRAAYAGAAGCGGRTCGACTGGTGTaTAGATCATATAGTGTGCACCGTCCAAATTGAAGTTGCAAATCTCTACACCTTCAAAAGGTGCCTCCCCGCTACCGCCACTAGAATCGTGGAATTCTTGGATGGCATCTTCAGGAAAGCAGAAGCCACCCCCGACCACGCTAATCCCGCG…
Ta#S17878979	369	R	A	H	LDN	5g27570	-	-	79.2597	0.198068	0.162041	0.81811	GATTACGACCGGCCGCCCGGGCAGGTGTTTGGAGGATGTAATGGTAGATAGTTTTATTTGCCCATGGTGAAACAAAACAGACATTATTTGTCTACGAGTTGGAGAGATCGATGAATGAGTGGATTTAGTAGTATTGTCGACTTTTATTACAATCAAAATTGAAGTCCCGCAGCTTCTTCTTAACCTACACTCGCTTTACAAACACATACAACAGCACCAACGTATGTGTATCATCCCTACCTGCAAAATaCGTACTCTCTACGCGCGATCTAACAACACATTCTCCAAAGACAATCCTTCTCACAAACATATACTCTACGTATCCTCACATTCTCATCATGMAWGTAAGCATYAGCTAACATCATCGTCGCCGTGCAGTATYGATTCGAGAAGGGCCTC…
Ta#S17879175	348	Y	T	H	LDN	3g00960	-	04g000650	37.3097	0.321995	0.452922	1.40661	ACCTGCAGGCGGCCGCACTAGTGATTAGCGTGGTCGCGGCCAAAAGCTCAAAGTGAAGGACGAGTACAACAATTATAGGGATAGGGCTGCCTATATGTTCCTGTTGTTTCCATCCACTCTCCTCTTACTGAGATGGTGGGTGTGGGATGGRTGYCTTCCAGCATTGGCAGTTCAGGTGTACCAGGCTTGGTTATTATTCCTCTACACAAGTTTTGCTTTGMGGGAGAATGTGTTGCTTGTAAATGGAAGyGATATCCGTCCTTGGTGGATATACCACCACTATTTAGCAATGCTAATGGCTCTTGTTAGCCTTACWTGGGAGATAAAGGGACAGCCTGATTGCTCGAGTAAGCAGAGAGGGGTACARCTTTTCTTGCGTTGGGCAATCATGCAAGGAAT…
Ta#S17879213	459	A	R	H	RSL65	-	-	-	7.24164	0.571429	0.631579	0.904762	CCATGCCTCCGCTACCATGTGCGCGTACTGCAACAGATAGTCTCAAAGTTCTGGGCCATAATCGTGGGACAAGGGAAGGCAGAGACCAGAGAGCAATCCTCATATATACATACCAACTGTGATGTCACACCCTTTGAAGAACTGGAAGTCGATGTAGAGCTGCGGGGAGGTGAGCCAGCTTGAGTACTCATTGAGCCACTGCTGGAGCGCCTCGTCGGCGAGCACATTGAGCGTTTCGAAGGGCACATCgAGCGACCACAGAACCTGCACCACCATGTGGGAGAAGCCACACTGCGGGTAGCCGACCAGAAACGTTGAGCGCTGCTTTGGCAAGACGTCATTGCAGACCACCTGGAAACTGTGGCCGCGTTAATCAAGAAAGCAGAGCACATCTTGCTG…
Ta#S17879288	267	C	Y	H	RSL65	-	-	-	4.75002	0.571429	0.529412	1.07937	TTGCTGACGCCACGCTATTCGGTGGGATATATAGAATACTCAAGCTATGCATCCAACGCGTCGGGAGCTCTCCCATATGGTCGACCTGCAGGCGGGCGCGCTAGTGATTTCGAGCGGCCGCCCGGGCAGGTTCGCCGTCCTCCAGTTCTACAAGGTCGACGACGCCACCGGCAAGGTAACCAGGCTCAGGAAGGAGTGCCCCAACGCCGAGTGCGGTGCCGGGACCTTCATGGCCAACCACTTCGACCGtCACTACTGCGGCAAGTGCGGCCTGACATATGTCTACAACCAGAAGGCTTAGAGGTGGCTTGCGTTTGCTCTGCTCTTTTACCTATCGAGGATAGAACTCATTTATATGTGTCCCTGTTTGTATTTGAAAACTGAAACCTTGGAGTATTA…
Ta#S17879288	234	C	Y	H	RSL65	-	-	-	4.75002	0.480519	0.679688	0.706971	TTGGTACAGCAACTAGATTGCTGACGCCACGCTATTCGGTGGGATATATAGAATACTCAAGCTATGCATCCAACGCGTCGGGAGCTCTCCCATATGGTCGACCTGCAGGCGGGCGCGCTAGTGATTTCGAGCGGCCGCCCGGGCAGGTTCGCCGTCCTCCAGTTCTACAAGGTCGACGACGCCACCGGCAAGGTAACCAGGCTCAGGAAGGAGTGCCCCAACGCCGAGTGCGGtGCCGGGACCTTCATGGCCAACCACTTCGACCGTCACTACTGCGGCAAGTGCGGCCTGACATATGTCTACAACCAGAAGGCTTAGAGGTGGCTTGCGTTTGCTCTGCTCTTTTACCTATCGAGGATAGAACTCATTTATATGTGTCCCTGTTTGTATTTGAAAACT…
Ta#S17879439	406	S	C	H	LDN	-	-	-	11.3379	0.191919	0.110169	0.574041	GTTACYGCAGGTACCACGAAACGTTCTGCTGGCACTACTAGTATATTACTGCCAGCATRAGGGGACGTTTTGCCCAGCTAGGCCATGTTCTTCTAAAGGTTCAGGTCGCACGGCCAATGGAACCAACCAGCACAAAGTGCTAGAGCGCTGAGACCTGCATAGCGCTAACCCTTATGTACACGCCAAAATCAGGCACAGCTGATTTTGGAACAAGCTTACCACCCACTGCCACCACCATTGCCGGCATCCsCGCCCTTGTTGCTGTCCCATCCGCCACTGGCCRCCTTGTCCCAAGAACTGCCGCCAYCTCCGCCTTGGCTCCCGCTCCCTTCAGCCTTGTCCCAGGATCCTTCCTTCTTCGAACCACCTTCTGAGCCTCCAGTTCCTTTTGAAGAATTC…
Ta#S17879439	607	G	C	S		-	-	-	11.3379	0.413793	0.25	0.604167	ATTTTGGAACAAGCTTACCACCCACTGCCACCACCATTGCCGGCATCCSCGCCCTTGTTGCTGTCCCATCCGCCACTGGCCRCCTTGTCCCAAGAACTGCCGCCAYCTCCGCCTTGGCTCCCGCTCCCTTCAGCCTTGTCCCAGGATCCTTCCTTCTTCGAACCACCTTCTGAGCCTCCAGTTCCTTTTGAAGAATTCCAGCTATCTTCATTGCTCTTTCCCCATGATCCTCCTCCGCCTGCAGATCCTgCAGTACCAGCGGTGGCGCCGCCAGCAGGAGCCCACTGGCCCAGGATAGAGGATCCATCGCCAGAAAATGGCTTGGTTTGAGTCCCGGGGTNNGTTCATCCTTCTTTCCTGCCTGATCATCACCACCAGATGGTTTTGGAGCTCCCCAGC…
Ta#S17879740	513	K	G	H	LDN	2g31930	-	09g007300	5.1283	0.1875	0.12	0.64	AACAGAAATCAGAACTACGTATGAATGTGGACACAATGAGTAGTCCATTTGAAGAAGAAAAATTGTAATGAATGATATAGTGTGTTAGCATGGCGGCTCTAGCTTAAATTAACTTCTTTTGTCCTTGTTATCCTTTGAAGCCTTTGGGTTATCATCAATAGATGATAAGGGGATTCTGTTGATCACAAATACTAACGCAGCACCAATCAAAGCACCCGAGACATGGGCAATGTTGTTTACTTGAAGTGCkGCGCCTGTTATGGTAGTTGCACGTGCAGCTTCCATGACCCTTGTCACAACAATTGACCANNNGATAGGACCCTCAGAATCTTTCTCCAGTCACAGGACATCTTTACCAGTACACTATTNGTGAAAAGGCCAAAACAGCCCCAGATGCTC…
Ta#S17879848	322	T	Y	H	RSL65	3g26930	10g28360	01g021500	18.947	0.619048	0.457143	1.35417	CGCGTCGGGAGCTCTCCCATATGGTCGACCTGCAGGCGGGCGCACTAGTGATTAGCGGCCGCCCGGGCAGGTACACGAGCGCCGAGATCCACTGCCAGTCCCCAAACACACCGCCCAAGGGCCCATGCCCCATCCCCCGACATTATCCCGCCTCACTGGCGCACCATGGACGTCTTCCTCTTCTGCCTAGAACTTCCTCTCCAACCTCTTGCCTTGTCGGTGTTCCATTCATTCCGCTCAACATGGCTCyTCAGGTGTGGATGGTTGGGGAGGACGGTGAGGACCTCAAGAACCACAAGGAGCTCCTACCTCTCTCCAAGCTCCAAGAGATTGGTGTGTTATATTGGCATTTGGACCCAAAGAGGCCAGAAAGCGAAGAAGAGCTAGCGAAGATCCGCA…
Ta#S17879901	297	G	A	S		-	-	-	4.58347	0.234043	0.2	0.854545	GCGTTGGGAGCTCTCCCATATGGTCGACCTGCAGGCGGCCGCACTAGTGATTAGCGTGGTCGCGGCCGAGGTGAAAATCTCTATACATAGCTGCCATTGGCCAAAAGAACTATGAACACAATAACTATTCCAATTATACACAATGGAAGGATGCCTCTAGAAACACATGTAACTACAATTAAAGGATCACAACTATGGGGTTAAGAAAGATATAGATCATCTGAATTTTTGATGCCACAACACCATGGGgACAAAGTCTAACTTTAGACAGATTTGTTGTACCAGGCTGGCGGCGTTTGCTATCTTGAACGATCGGGGCAAGGTGAGATCATGAGAAGGCAAGGTTCTGTTTTGTGAGCTTTTGCAATCAGGTTAGCAATGGTGGCAGCGCGAGAAAAC…
Ta#S17879951	341	R	A	H	LDN	3g55870	-	-	25.5377	0.16	0.175824	1.0989	TATGGTCGACCTGCAGGCGGCCGCACTAGTGATTAGCGTGGTCGCGGCCGAGGTGGACAAGATAAAACGAGCCTTCCAATTTCCCAAAACAAGCAGAGCAGATGAGATCATCCTAGCAACAACCTCTGCGTCCCCAAAACAGGTAGCGTTTGTTTTTGTGTTATGGAGACTGTCAAATCTGTTGACATAAAGTATATGATGATTCTATTGCGGGCTGGCGGGAAAAAACACGGCTAATTTCGACTAGTTgCTAGCACAACCGGACAGGACGGAATAAATAACAGCAATCATCTTCAAATTTTTCTCAAGCTCACTAAAGCTAGGGAGACAAAACAAATTCTCTCATTCCACCTAACACTCGCAAGGGCGCCTTCCATCTTTCCAGGAGATTGGATTCAT…
Ta#S17879986	627	R	G	H	LDN	-	-	-	10.9905	0.333333	0.4	1.2	GCTCAATCAGGGCGTGGTTTTACGACTCGCTTATTTCAACCCGTATGTATTATGAGCCAAGTGACCAGGTTGTAAAAACCGTTTCTCTGCTGCCAGTGTGCTCGCGTGTTCTTCTCGGTCTACTGTAACATCTTCTTACAGTACAGGACCACCGTGGCCAGCCTTTTACGAACCCGTGATAAACGGGATCTCCGCCAGTGAAGTGGGAAGAGATAGATGGATGTTCTGACCAGCTAGGTAAGTGATGATgCCAGCTACATAACCTGCAAGGGCGAAACCACCTCGGCCGCGACCACGCTAATCCCGCGGCCATGGCGGCCGGGAGCATGCGACGTCNGGCCCAATTCGCCCTATAGTGAGTCGTATTACAATTCACTGGCCGGCGTTTTACAACGTCGT…
Ta#S17879986	630	M	A	H	LDN	-	-	-	10.9905	0.266667	0.416667	1.5625	CAATCAGGGCGTGGTTTTACGACTCGCTTATTTCAACCCGTATGTATTATGAGCCAAGTGACCAGGTTGTAAAAACCGTTTCTCTGCTGCCAGTGTGCTCGCGTGTTCTTCTCGGTCTACTGTAACATCTTCTTACAGTACAGGACCACCGTGGCCAGCCTTTTACGAACCCGTGATAAACGGGATCTCCGCCAGTGAAGTGGGAAGAGATAGATGGATGTTCTGACCAGCTAGGTAAGTGATGATGCCaGCTACATAACCTGCAAGGGCGAAACCACCTCGGCCGCGACCACGCTAATCCCGCGGCCATGGCGGCCGGGAGCATGCGACGTCNGGCCCAATTCGCCCTATAGTGAGTCGTATTACAATTCACTGGCCGGCGTTTTACAACGTCGTGAC…
Ta#S17879986	595	K	T	H	LDN	-	-	-	10.9905	0.4	0.446602	1.1165	ACCACTACACAAAATCTCAAAGGGGCCAAGGAGCTCAATCAGGGCGTGGTTTTACGACTCGCTTATTTCAACCCGTATGTATTATGAGCCAAGTGACCAGGTTGTAAAAACCGTTTCTCTGCTGCCAGTGTGCTCGCGTGTTCTTCTCGGTCTACTGTAACATCTTCTTACAGTACAGGACCACCGTGGCCAGCCTTTTACGAACCCGTGATAAACGGGATCTCCGCCAGTGAAGTGGGAAGAGATAGAtGGATGTTCTGACCAGCTAGGTAAGTGATGATGCCAGCTACATAACCTGCAAGGGCGAAACCACCTCGGCCGCGACCACGCTAATCCCGCGGCCATGGCGGCCGGGAGCATGCGACGTCNGGCCCAATTCGCCCTATAGTGAGTCGTATT…
Ta#S17879993	232	K	G	H	LDN	-	-	-	26.8225	0.186047	0.0972222	0.522569	AACTGCTACGTCGNTGATTACGCCACGCTATTTAGTGTGCACTATAGAATACTCAAGCTATGCATCCAACGCGTTGGGAGCTCTCCCATATGGTCGACCTGCAGGCGGCCGCACTAGTGATTAGCGTGGTCGCGGCCGAGGTCCCCGATCTGGTTGAAGCCGTCCAATCCAAGGAGCACTCGCAAGCGCACCGGCGGCGGAGATGGGCGGCGACCATGGCGGCCACGGCCCgAGCGGCGGMGACTTCCGGCAGAAGGTGTGGAGCATGACCGGCGGGCCYTACTGCCGGCCCGTCCACTGGCGCCGCAACACCGCCATCGCCATGGTCGGCATCTTCCTYGTCTGCATCCCCATCGCCATGAAATCCGCCGAGCTCGAGCAACGCCCGCAYCACCCAGT…
Ta#S17879993	241	M	A	H	LDN	-	-	-	26.8225	0.155556	0.126761	0.814889	AACTGCTACGTCGNTGATTACGCCACGCTATTTAGTGTGCACTATAGAATACTCAAGCTATGCATCCAACGCGTTGGGAGCTCTCCCATATGGTCGACCTGCAGGCGGCCGCACTAGTGATTAGCGTGGTCGCGGCCGAGGTCCCCGATCTGGTTGAAGCCGTCCAATCCAAGGAGCACTCGCAAGCGCACCGGCGGCGGAGATGGGCGGCGACCATGGCGGCCACGGCCCGAGCGGCGGmGACTTCCGGCAGAAGGTGTGGAGCATGACCGGCGGGCCYTACTGCCGGCCCGTCCACTGGCGCCGCAACACCGCCATCGCCATGGTCGGCATCTTCCTYGTCTGCATCCCCATCGCCATGAAATCCGCCGAGCTCGAGCAACGCCCGCAYCACCCAGT…
Ta#S17879993	609	T	Y	H	RSL65	-	-	-	39.278	0.521739	0.485232	1.07524	TGAAATCCGCCGAGCTCGAGCAACGCCCGCAYCACCCAGTCCGGCCAATCCCATCCCAGCTTTGGTGCAAAAACTTTGGCAAGAAGGAATACTGAAGGATGTGCCGACTTTCAAGGACAAAGCCCTGTTTTTACCTTTGTTGTGCCTTCTTTTGTCATAACCGGTCCTCAGCGATCGATGCTGGAAGAAGTACGCTACCATAGCGTTATGTAACTCTTGTGACTTCTTATTATCACATACAAGGAGTGCtTGTTTGTTTGCGATTCAAATAAACTCGTGATGCATGAGCGCCWCTATGGATCTACATTATCGGNNCGCCTATAGTGAGTCGTATTAATCCCGCGGNCATGGCGGCCGGGAGCATGCGACGTCGGGCCCAATTCGCCCTATAGTGAGTCG…
Ta#S17880052	260	R	A	H	LDN	3g07520	-	04g007020	9.51502	0.444444	0.294118	0.661765	TAGATGATTACGCCCCGCTATTTATAGGACACTATAGAATACTCAAGCTATGCATCCAACGCGTTGGGAGCTCTCCCATATGGTCGACCTGCAGGCGGCCGCACTAGTGATTAGCGTGGTCGCGGCCGAGGTCTCCTGCTCCCCTCAAGTCCCCGTAGCGAGCCAGTGGTGATGTGCGCGCGCGGCGTCGGCGGCAGCCATGGAGGAGGTGACGGAGGCGGTGAACAACCTTACCATAGSGGAAGGAGCrGCGGCGACGGCGGGAGCGGAGGGGCACAAGAAGAACCGCATCCAGGTCTCCAACACCAAGAAGCCCCTCTTCTTCTACGTCAACCTCGCCAAGAGGTACATGCAGCTGCACGAAGAGGTGGAGCTCTCGGCCCTCGGCATGGCTATTGC…
Ta#S17880464	457	C	Y	H	RSL65	3g59780	02g50570	04g028490	2.15211	0.25	0.5	0.5	CAATTTCCTTATGTACAGTCTGCAGCTAACCTAAACCTCCAAAACAACCAATTCAAGCCAATGCAAACAATCTCCATTTACACCTCTCCATACATTCTATTCGTCATCACTGCTTGAATCTGAGTCTGCGCCGTCCTTCATAAAGTGCGCTGGCAAGTTTGGGAATCTTGGCATGACCCTCTTCCTTTTGCTATCTGCTTCTTCTGGTGGCGGTTTCTGAGCCGGTGGTGCTGCCGCCGCACCACCAGCcACCGCCTTAGCACCATCAGGTGCCCCCTTAGCGGCTTCAGCTGGCCCCTTAGCAGCCGCCGCCGTTGTTGGCTGTGATGACGGGGGTGTTGGCTTCTTTTGCTGCTGCAGTCTTCTCTTGATGTCCACACATGCCTGGTCCACCATCCC…
Ta#S17880521	324	T	Y	H	RSL65	4g03830	-	08g019070	6.8416	0.333333	0.357143	0.933333	GCGTCGGGAGCTCTCCCATATGGTCGACCTGCAGGCGGCCGCGCTAGTGATTAGCGTGGTCGCGGCCGAGGTATGAAAACTAGATTCTGTTCTGTTATCCATGGTTGCAATGAATAAGACGGTATGAGAAAGAACAAAATTTTCATGGCTGAACAGCCAGTGATAAAGCATTGGCATGCTTCATGCCAACATGACTACAACCCATAACAGGATGAACTGAAGAGAGGAACCGGACCGATCACCGGCATCcGTGCCGCTGGAAACATGTGGCAATGCAGCATCTGGCATGTCGATTTAGGTCTGTTTGCCCCGTCAGTGGTTACGCTTGTGGACCTCCACGCTGCCTGCCGAYGCCAGGTTCGCGGCTCGGTTGCTGCCAAAGTTCTTGCGGTTTGATTC…
Ta#S17880521	296	C	S	H	RSL65	4g03830	-	08g019070	6.8416	0.25	0.375	0.666667	TATAGAATACTCAAGCTATGCATCCAACGCGTCGGGAGCTCTCCCATATGGTCGACCTGCAGGCGGCCGCGCTAGTGATTAGCGTGGTCGCGGCCGAGGTATGAAAACTAGATTCTGTTCTGTTATCCATGGTTGCAATGAATAAGACGGTATGAGAAAGAACAAAATTTTCATGGCTGAACAGCCAGTGATAAAGCATTGGCATGCTTCATGCCAACATGACTACAACCCATAACAGGATGAACTGAAgAGAGGAACCGGACCGATCACCGGCATCCGTGCCGCTGGAAACATGTGGCAATGCAGCATCTGGCATGTCGATTTAGGTCTGTTTGCCCCGTCAGTGGTTACGCTTGTGGACCTCCACGCTGCCTGCCGAYGCCAGGTTCGCGGCTCGGT…
Ta#S17880521	300	A	R	H	RSL65	4g03830	-	08g019070	6.8416	0.25	0.444444	0.5625	GAATACTCAAGCTATGCATCCAACGCGTCGGGAGCTCTCCCATATGGTCGACCTGCAGGCGGCCGCGCTAGTGATTAGCGTGGTCGCGGCCGAGGTATGAAAACTAGATTCTGTTCTGTTATCCATGGTTGCAATGAATAAGACGGTATGAGAAAGAACAAAATTTTCATGGCTGAACAGCCAGTGATAAAGCATTGGCATGCTTCATGCCAACATGACTACAACCCATAACAGGATGAACTGAAGAGAgGAACCGGACCGATCACCGGCATCCGTGCCGCTGGAAACATGTGGCAATGCAGCATCTGGCATGTCGATTTAGGTCTGTTTGCCCCGTCAGTGGTTACGCTTGTGGACCTCCACGCTGCCTGCCGAYGCCAGGTTCGCGGCTCGGTTGCT…
Ta#S17881252	595	G	S	H	RSL65	4g01570	12g42180	08g021680	1.99252	0.0447761	0.0243902	1.83582	GATGTCCATTTTCCGCAGAACTAACAGCTAGATACAGGTAAGCAGATAGAAATCTCAAACTATGTGCTCGGCCAGTGCGAGGATCTTGAGATGCTTCTTCTTCCTGAGCTCATGGGGGATGGGACCAAAGACGCGGGTGCCAATCAGCTCACCCTTGTTGTTCACGATGACGATCGCRTTGTCGTCGAACTGGACCTCGCTACCATCGCTGCGCCCCTTCTTCATGGCAGCACGGACAACCACCCCGTAcACCACGTCTCCTTTCTTGACCTTGCCGCGAGGCTGCGCTTCCTTGACAGAACCGATGATCATGTCCCCGAGCCTCGCTCCTTTCTTCCCCCTAAGGGACTGTATGCACATAACCCGCCTTGGCCCCCGAGTTGTCACCACCTTGAGGTT…
Ta#S17881449	503	C	S	H	RSL65	1g59930	-	-	14.0683	0.263889	0.380952	0.692708	GACCAGCGCTAAACTCGTAACCAGTTCCAAAAAATGATCTCCTATTCTTAAGCTCGCCTAAACCGGGTTCCCCTGGGAGCACCTCTATGCAGCAGCAACCGGTGTCTGCTTAGGGCCGTTGTTGACACGGGCATACCTCCCGTTCCCGTTCTCGTTCTGGAAGGGCCGTGGCTGGTGGAAGCCGTTCCCGTTGTGGTGCTGATAGCCATTCCCCTGGTGCGGCCCTCGCCCGCGGCCTGAAAACTCGTTcCGGTTTCGGAAGTCGTTCCTCCGGTTGAAGTTTTCTCCGCCGTCGTTCCTCCTGTTGAAGTTGTCGCCGTCGTCCCTCCTGCTGAAGTCYTCACCGTCGTCCCTCCTGTTGAAGTTATCGCCGCCACGGTAGCTCGCACTRTTCATGTA…
Ta#S17881623	207	C	Y	H	RSL65	-	-	-	1.57641	0.377778	0.116505	3.24259	ACCAGCTATTAGCATGATTACGCCAAGCTATTTAGGTGACACTATAGAATACTCAAGCTATGCATCCAACGCGTTGGGAGCTCTCCCATATGGTCGACCTGCAGGCGGCCGCACTAGTGATTCGAGCGGCCGCCCGGGCAGGTTTTTTTTTTTTTTTTTTTTTTTTTTTTAAAAAAAACATGTGTTCCAATTTCAAACAAACCAATnAGATGTACAATACTTGTCCGGCAAACAAAGCAAAGGTTCGACAACATATGTTTACGAAGGATGTTCCTTCATAGAGACGGATATCCCAATCTGAGATCACTGCGGCCTGGTCACCGATGTACCAAATTACAGGTAAACTACAGGGCAGCACAGCGGCACTCCGGATTCTGGAACTCTTGACGTCACCATATT…
Ta#S17881623	247	G	R	H	RSL65	-	-	-	1.57641	0.157807	0.168224	0.938077	ACCAGCTATTAGCATGATTACGCCAAGCTATTTAGGTGACACTATAGAATACTCAAGCTATGCATCCAACGCGTTGGGAGCTCTCCCATATGGTCGACCTGCAGGCGGCCGCACTAGTGATTCGAGCGGCCGCCCGGGCAGGTTTTTTTTTTTTTTTTTTTTTTTTTTTTAAAAAAAACATGTGTTCCAATTTCAAACAAACCAATCAGATGTACAATACTTGTCCGGCAAACAAAGCAAAGGTTCgACAACATATGTTTACGAAGGATGTTCCTTCATAGAGACGGATATCCCAATCTGAGATCACTGCGGCCTGGTCACCGATGTACCAAATTACAGGTAAACTACAGGGCAGCACAGCGGCACTCCGGATTCTGGAACTCTTGACGTCACCATATT…
Ta#S17882036	522	G	R	H	RSL65	1g63320	01g56330	01g036260	3.44052	0.333333	0.363636	0.916667	GGCACGAAAGCCGACAGGCAGACCCGGATTTTTACCTCACCGCCCCTTGGGGTTCATGATCTGGGAGAACACGGCGCTCGGCGTCAGCCCGTCCGAGTCGATGCTCGCGACACTYTGGTCGCCCATGCTTAGGGAAGTTGTCGTGGTCGTGGTGGTGCTTGAATCGATYGAYGGGTCATTGGGATCCTTCTTTCCAGCCATCACCAGGGGAGCGCCCCCCTCATCCGACATCCCACAGCCGAAGCTTCCrCTCTCCTCCGCGCTTTCCTGCATCTGAAGAGCAAACTCCARGTTCCAAAGCACATCTCCCATCGAAGGGCGCTCGATGCCRTTGTCGGCAACACACTTCTCAGCCGTCTCGGCAAACTTCTTGAAGCACTGCGGAACAATCTTTCCCTT…
Ta#S17882227	513	W	T	H	LDN	3g01450	-	04g001123	6.90888	0.380952	0.533333	1.4	CAAGCGACTATTTTTCTCCATGAGGCCAAAAGAAAGTGACGAGTTGATTCAGAAAAGGAAAAGCCTGATGGCTAAGCTTAATGTTGGAGATATAGTCACATGCACTATCAAGCGATTTGTTTACTTTGGGATATTTGTTGAGGTTGAAGGAGTTCCTGCACTGATTCAACAGTGGGAAGTGTCCTGGGATGAGACCTTAGATCCATCAGTTTCTTACAGAATTGGTCAGGTTGTTGATGCTAAAGTTATtCAACTGGATTTCAACAATAGCCGTATCTTCTTGTCACTTTAAGATTGTAAGCCAAGTCCGCCAGTAGGGGCATTGGAAGCAGTCATTGGCGATGATGCGTCAATTGATGGATCTCTCGAACCCGCACAAGCAGATTTTGAGTGGGCTGA…
Ta#S17882242	440	G	R	H	RSL65	2g19330	-	09g026148	23.0956	0.135802	0.45122	0.300968	TGATCTCTGTAACAACTAGTCAACAAAAATATGGCGTAGCTGATTTTATTCCAACCGAGGGCTGGTGCAGGGCTAAGGCTTGAAACTTAGGGACGAACCACAGAGATCCGTCCAGGTGCCGACCGATGAACCATCACTTGGAGAGGAACTTCCGGCTGACGGACTCGTAGCTCGGGACGTGGATAACATCRCCCCATGATGCCAATGTAAGCGGTGAAGAGATTATCTTCGTGCAACTGTAGAGATGTCgTCCAGGGTGGTCGCCTCAACAGCTCTCACRAAGTACTCAACGGGCTTCCTTTGCCCATAAGTCAGAACCTGTCTTCCAATATCTTCAGATGCCACAATTCTTGATTCCAARTTCATCAGAACTGCAGCCTTGGTAGCCTCTTTAGCACG…
Ta#S17882772	361	C	S	H	RSL65	3g48520	-	-	17.3514	0.281106	0.179641	1.56482	GACTAGTGATTTCGAGCGGCCGCCCGGGCAGGTAGTGGTATCAACGCAGAGCCGGCGCGGGCCACTATCCTCTCCTTCCCCACAGTCCTTCCTAGCCATGGCTGGGAGGCACACCATTATTCTGATGCAACCATCCCAAAACAGGAGCTCCAGGACGTTCATGGATTATAATTCAATTAACCATGCATTGGATGGAATCTGTGGTCTCTATGAAAGGAAAATCAGGGATATCAACCCAATGATCCCGAAgATAACCTATGACATCACTGATCTGTACAACTTCATCGACGGCCTAGCTGACATCAGTGCGCTAGTCTATGATCACGAAATCCATGCGTTTCTGCCATATGACCGGCAGTGGATAAAGCAGAAGCTGTTTCAGCACCTTAAGAAGCTGGC…
Ta#S17882772	352	R	G	H	LDN	3g48520	-	-	12.9011	0.229665	0.290698	1.26575	AGGCGGCCGGACTAGTGATTTCGAGCGGCCGCCCGGGCAGGTAGTGGTATCAACGCAGAGCCGGCGCGGGCTACTATCCTCTCCTTCCCCACAGTCCTTCCTAGCCATGGCTGGGAGGCACACCATTATTCTGATGCAACCATCCCAAAACAGGAGCTCCAGGACGTTCATGGATTATAATTCAATTAACCATGCATTGGATGGAATCTGTGGTCTCTATGAAAGGAAAATCAGGGATATCAACCCAATaATCCCGAACATAACCTATGACATCACTGATCTGTACAACTTCATCGACGGCCTAGCTGACATCAGTGCGCTAGTCTATGATCACGAAATCCATGCGTTTCTGCCATATGACCGGCAGCGGATAAAGCAGAAGCTGTTTCAGCACCTTAA…
Ta#S17882772	470	Y	T	H	LDN	3g48520	-	-	12.9011	0.382979	0.296875	0.775174	CACACCATTATTCTGATGCAACCATCCCAAAACAGGAGCTCCAGGACGTTCATGGATTATAATTCAATTAACCATGCATTGGATGGAATCTGTGGTCTCTATGAAAGGAAAATCAGGGATATCAACCCAATAATCCCGAACATAACCTATGACATCACTGATCTGTACAACTTCATCGACGGCCTAGCTGACATCAGTGCGCTAGTCTATGATCACGAAATCCATGCGTTTCTGCCATATGACCGGCAGcGGATAAAGCAGAAGCTGTTTCAGCACCTTAAGAAGCTGGGGCAAGATAGTGACTGGTGCGTGGTGTTTGGTTCAGTGTGTCGTCACCGGCAGGCATGTGTGATAATTTGTGTCCGATTAGTCCACCAGAAAGGTTTTTCTTGTACAATG…
Ta#S17882812	365	M	C	H	LDN	-	-	-	2.749	0.0625	0.189189	3.02703	TAGTGATTCGAGCGGCCGCCCGGGCAGGTAGCAGTGGTATCAACGCAGAGCCCCCCTTCAGAGCCATATACCCCTTCAGTGAACGAGCCTTTCSCTGAYGTGGTTGATCTGCCAGAGCCTTCAAGCTTGTATGCTTCTGCGGCGGACGAGCTTTTTGCCAGTGTAGACAATCTGCCAAAAACTTCAGAGACATTTGTTGGAGGGAGCAGTGGAGAACATCCTGRTAGCCTYATCTAGGTTAAATGCGTAcTGGCTCTAGTTATCCCAGATAAGACTCGTATCCTCAGCTGCACTTTATAGTTCTTTCTTAACTGGTGTGGCATGTACAAAAGTGATGACAGAGTTTTCTTCCACGGCCATGCAGTTTTTGTGTACATATATGTCCCCGAACAGTATAAA…
Ta#S17883079	561	C	Y	H	RSL65	2g30480	-	09g012310	12.828	0.0652174	0.0588235	1.1087	CGTGTYTCTTGCAATGCTGGGCTCTAGAGATTCAGGGAAAACGARCGGAGGCAYTAGATGAGCTTGTAAAGATCTGTAGAATTCATCGTGTATTCCCYCCAGAAGAAAATTCTGCAGAAATGGAAATGGTCGCTGGTGGACTTAAAAAGAATTTGGAAGTTGCAGAGAGGGTTCACCTTCTCTCTCTATACAGGRGCGYATGTACTACTGGTGTCAAAACCGCTGCAGAAGCTCTTGGCCTGAGCTTGCcGGACCAATGAGAACATGAGCAGTAAAAGGGTCCATTATTTTTGTAGTTCCAGCTTGGCGTTGTCATGCCTCGGTAACGGTTGGAGGCTTCAGGCCGTTGAAATATTCACAATTGAAGCCTTTGGCATCCTCGGTTTTCTGAAGTTGCAG…
Ta#S17883116	284	Y	C	H	LDN	-	-	-	2.15457	0.75	0.833333	1.11111	AGTGTGNACACTATAGAATACTCAAGCTATGCATCCAACGCGTTGGGAGCTCTCCCATATGGTCGACCTGCAGGCGGCCGGACTAGTGATTAGCGTGGTCGCGGCCGAGGTGGGCTTTTTTTTTTTTTTACTACTCGRCAGAATGAACATACTAGCAGATGTTATAGATGAGAGCACAGCATTGGGCCTCTTAAAGTGWCTGCTCACCACTTGCAAGTTTCGAATTGTAGGGTTCGTCGCTGCTAATCCyAATGTGGCATTCCACATTCTACATGAACGGCAAGTCCCAAAACTTTCAGACAACGATGATAGTACAGCATTACACCACAAATTTCCGCCGTATCTCCGTGCCGCTCACTCGTCAGCGTGCTTCTTCTTCTTCTTCTTGTCCTTCTTAGC…
Ta#S17883460	443	G	S	H	RSL65	-	-	-	4.31021	0.15625	0.0666667	2.34375	TCACGTCTCACGCTGCGCAGCCGATGCTAGAAAATTGAAAGACGGGCTAGAGAAAAAGGAACATCACATGAGCACCGTTGAGAAGGAGGCGGAAGAGTTTTTGAAGAACTCGGAAGAGGGTCTCCAGGCCGCATTGAGGGAGACCGACGAAGAAACCCAGATGTGCGCGAGGGAGCTGCTTAAGCTCATCGATTCAATCGCGGAGTACAAGGAGTTTGTGGAACGGTCGACTGCCGAGATGAAGAAAGAgCTCTACGAATGCGTGGACGACATAGCTTCGCTGTCAGCCAACATAGTCTGAGGGTGGTTACACGTTGGATGCGATTTAGATGTATTCCCTCGCTTCCATAATGCAGTGCATATTGAACCGACTGAGTAGTTCGGATGACTGCGTTAAAG…
Ta#S17883678	423	T	A	S		-	-	-	20.9467	0.58871	0.810185	1.3762	TTTTTTTTTTTTTTTTTTTTTTTTTTTTTTTTAATTAATACTCCCTCTGTATAGATTTTTTAGGTCACTAATATTACACGGAGAATTGGAATGGGAACAGTGGTTGCAAATCATCAAGTCGCTTTTCTTACAAAACCTTGTTTACGTTTGCTCTACCTGGGGCATCTTGCTCCAACTACTATTAAAAAGAACATATCCTGTGAAGTTGTTGTATATAATAGCACGGCATAATCTTATTTATGTGTGCATtATCCTGAGTCCAAAGTTTTCCAACCAAAAAACTTTTGTGAAGTCAAACCTTTCTGTACAGGATACTACAGGCCTGGCAGCCATCCTTGGCGAAAAGATAACCAAAATGATACATCCTGCCCAGGTTACATGATGAGATTGACATCGTTC…
Ta#S17883950	275	S	G	H	LDN	2g16650	05g48820	-	15.6778	0.141975	0.144385	1.01697	CGCTATTTATGTGACACTATAGAATACTCAAGCTATGCATCCAACGCGTTGGGAGCTCTCCCTTATGGTCGACCTGCAGGCGGCCGCACTAGCCGTGGGCGTGGTCGCGGCCGTGGGCGCGGGCGAGGACGTGGACGTGGACGTGGCAGTATCACTGAAAGTGGCAGTGGCAGTGGCAGTGTCCGAGGTCGTGGAAGAGGACGAGGACGAGGACTTCGAACTGTTAGGCCTAGGCAGCCAGTTGAGCTTsGAGCCAGATCAATTCCAAAGGCAAACTTGTTGGGAACCTTTGGCATGCTAAGTAATGCAAAGCCTATGACTCTGCATTCTCCACAGAGCTCTGGTGCGGAAGAGTGGGGCTTGGATAGACGAGCATATGCCGAGGATGACGAGGACAAC…
Ta#S17884104	553	W	T	H	LDN	3g45170	-	04g022020	8.89762	0.22973	0.303571	1.32143	TCRGTTTCCTTCTTCAAGAAATGTGTTTGACCATCCTTCATTAGTTTTGCCTGCTGAAGACTAGCAATCTGTCTCCTCAGTTGCTTGTTTTCYATTGATAGAGCATTGCGAAGCTGGAAATGAGATGCTACTCTTACAKCCAAATCAGCTCCCATGWTCTGAAGAGAGTCAACAGTTCTTTCAAGATCAGCAATGTATTGAAGTTTCCGGACCCTAGATCTTTGGCCTGATCGCCTTTTWAATGACTTGwCTTGATCTAGATGGTTTACATCATCGCATGCATCTCCTTTTGCATTGGCCACATTGCCATGCAGACTGGTTGACGGGTCAATGGTCAGGTACTGCAAGGGGTTGCTAGGGACATTCTCCGGGACAGCATTTTCCATGGAACTCTCTGAA…
Ta#S17884129	413	A	W	H	RSL65	-	-	-	8.08164	0.235294	0.204082	1.15294	CATCCTTTCTTTCTCTAGTGATAACATGCTCTGGACCTAGGTGCAGAGAAACATGGACATGCATGCGCCAACTGACCTGAACTGCACTCAACTAAGTTCCAACAGGGCACAAAGAATGATCATGCCAGTTGCTAAAACACTGTGCACATCAAACATGCTGTCAACAATTCAGATGGCTAGGACGGAGCACAACACGTCAGAAAGCGTACAGACCGAGTTACAGATTCCTGCTTTTATTCATGTAATATCaCTAATAAAATGCTAGTGTTTATTCTGTCAACTGTCTATAACAACAATGCGACTCCCAAAAGAATAATTATTAGCTTAAACAACTTGGATCACGCCTACTGCATTCCGGGAAGAAATGTTGTTGGTCATGTTTTGTTGGGAGGGCAGGCC…
Ta#S17884235	429	G	R	H	RSL65	-	-	-	13.0469	0.518519	0.511905	1.01292	TTTTTTTTTTTTTTTTTTTTTTTTTTTTTTTTTTTTAACAAACAAACGCTTAGGGAAGCATTTCAATTTTCCAGTTTTCTCCGCGATTTTGATCACACTTACAGATCGGGCTAAGCCACAGCAAAATCATTTGAACGTCTGTAATTCAGTTACATACATTTTATTGAGACATCCCTCAGTGATTTAAACCTCCAGAATTTGCACGATTCAAACGCCTCAGGATTAACCATGAACTGAATGCAGTCATCCgACTGCCGCCGACAGATAGGAATCAACAATGCATGCAGATCTACAAAATTAGCTCACACGAGTTGGGGGCTACAATTATGCGATTCGGTACATCTTTTCTGGACAAGGAACAAAGAAGAAGGCCGATAAACAAAACGTGCATTTGTGCTT…
Ta#S17885529	500	Y	C	H	LDN	-	-	-	36.6081	0.22314	0.198516	0.889645	GAAAATTTGGTCTCTTGTTCATCTAAATCGCTCCAAACTCAAAAGCGTTACATGAAATTGATAATATGTAGAACAAGACCATCCTGAAGCCGGTAAGAGCACACCAGATGAAGAGCCCTCCTAAGCCACCAGAGTGCTGGCAGTGGTAGACTCGTACTTCCAGGTGGGCGGGAGCTTCTTGGTGCGCTTGTAGTAACGGGCAAGACGGTGGATCCTGCTCTCAACAAGAATGAGCCTGAATTTGGAGTCyTTGTCCTTCCTGTTCCTCTCAAGATGCTTCCTAATGGCSACAGCCTTCTTAATCAAAAAGTACAGATCCTCTGGGATTTCCGGCGCCAGGCTGAGCGTTGATACCACTGACCTCGGCCGCGACCACGCTAATCCCGCGGCCATGGCGGC…
Ta#S17885788	402	S	G	H	LDN	-	-	-	11.8924	0.0491803	0.0106383	0.216312	TTTTTTTTTTTTCGAAAAAAGCTAGTTTCAAAAGAAAAAACATTCCTGTCTCAACATGCGCTGCTGCAATTCGATTATACCGTTCACATATATAGTAAGACGCAGATACGACATCACGGTACATTACCCCTTTATGAGGCAAGATGGCCAAGGCCGTCCAGAAATTAAACTAGACAAAGATGTTCGTGATGTTCAAACACAATCACAGAGAGTGCTCATGTCGCTAGTCCCAGCAGGCCTCGAGACTTTcGTAACGCACAGCATCTGGACACAAGTTGCTCTGGAGGTAGCACTATAGCACCAGCTCCTCAGTCTTCGTCTCTTTCAGGAGGGAGGCCACAGGGAAGCAGCATTTTCTGCATAAATTCGTAACGCTCCCTTCCAATAGATTCATTCTCA…
Ta#S17885788	587	W	A	H	LDN	-	-	-	11.8924	0.237288	0.299492	1.26215	GTGATGTTCAAACACAATCACAGAGAGTGCTCATGTCGCTAGTCCCAGCAGGCCTCGAGACTTTCGTAACGCACAGCATCTGGACACAAGTTGCTCTGGAGGTAGCACTATAGCACCAGCTCCTCAGTCTTCGTCTCTTTCAGGAGGGAGGCCACAGGGAAGCAGCATTTTCTGCATAAATTCGTAACGCTCCCTTCCAATAGATTCATTCTCAGCAATGGAAAAATATGCCARCATYGGATAGTGTCCtATGTAAGATGCATAGCTGTCTCTTTGGATATTTACAGCCCATTCAAATCTGGTCAGGTCAGCATGCCCTGTTCCGACATATTTGGCCTGGAGATGCTCANGTTGAGAATTGATGTTGAACCTGTCGCTGGCCTGCATGGTGGCCGACGA…
Ta#S17886196	366	C	S	H	RSL65	-	-	-	9.00896	0.444444	0.1875	2.37037	TAGTGATTTCGAGCGGCCGCCCGGGGCAGTGGTCGAGACGCAGAGCCCCCCTGTGCCCCAAGAGATCTGGGTGAACTCCTCTACCCCATGACAGAGGAGAGTTATCGAGGAATTCGTTCGTTGCTGCGGCCTGCAAATGTGAGCGCGTTGTGTATAGTTTGAGCGCCCCAGCCCAGATGTGGTAGGCATGTCCTGCTGCCGCAGCAACGGTCCAGTGGCAGCCATAGAGTATTTACTTACTTACAGAGTcGCCCATGAGGCAACGGTCGGCAGAAGAGAAGAGACCCGCGTTTCGTCTTTCCCGTTGCGTGTGACAACCGGGTGTGAGCCCTCCTCCAGGAAGCTGGTGGATCAGTTAAATTAGTATGTACTCCCTCTGTTACGAAACATATGACGTTT…
Ta#S17886400	368	C	G	S		-	-	-	4.90305	0.689655	0.345455	0.500909	GTGATTAGCGTGGTCGCGGGCGAGGTGGGCTTTTTTTTTTTTTCCAATCAAAACATCCCAAGTGCTAATCAAGAAACAGCAAATAGTTGAACAGCCACCTCAATCCATGCTCTTCCACGTTATAGACCTCAAAATGTCATCAGCACCACCATAGGATGATGAAAGAGGCGTCATCCTCTCGTTTTCCGAGNAGATCCATGCTTGTACATAAATTATACAGTATACTAGATGTTTTAATTTCATCAAGCAnAACAAAGAGCTTCTAGTCTAGTCATCGTCCTCTGTTTTCGACTTCTTTTTCTTCTTCTTCCCTTCTGTGGCCGTCTTAGGCTCGACAGACTCTGCAGCGTCACGGTTCTTCTTTTTCTTTTTCTTGGGAGTCCCGTCTTGCTCGCCGTC…
Ta#S17886400	352	T	C	S		-	-	-	4.90305	0.690909	0.351852	0.509259	GCAGGCGGCCGGACTAGTGATTAGCGTGGTCGCGGGCGAGGTGGGCTTTTTTTTTTTTTCCAATCAAAACATCCCAAGTGCTAATCAAGAAACAGCAAATAGTTGAACAGCCACCTCAATCCATGCTCTTCCACGTTATAGACCTCAAAATGTCATCAGCACCACCATAGGATGATGAAAGAGGCGTCATCCTCTCGTTTTCCGAGNAGATCCATGCTTGTACATAAATTATACAGTATACTAGATGTTnTAATTTCATCAAGCAGAACAAAGAGCTTCTAGTCTAGTCATCGTCCTCTGTTTTCGACTTCTTTTTCTTCTTCTTCCCTTCTGTGGCCGTCTTAGGCTCGACAGACTCTGCAGCGTCACGGTTCTTCTTTTTCTTTTTCTTGGGAGTCC…
Ta#S17886400	553	C	T	S		-	-	-	4.90305	0.807692	0.5	0.619048	CCGAGNAGATCCATGCTTGTACATAAATTATACAGTATACTAGATGTTTTAATTTCATCAAGCAGAACAAAGAGCTTCTAGTCTAGTCATCGTCCTCTGTTTTCGACTTCTTTTTCTTCTTCTTCCCTTCTGTGGCCGTCTTAGGCTCGACAGACTCTGCAGCGTCACGGTTCTTCTTTTTCTTTTTCTTGGGAGTCCCGTCTTGCTCGCCGTCGACATTGGCTGCCGCCATCTCTTGATCCTGGGGCTcCTCTAGCTTGTGCTTCTTTTTCTTTTTCTTCTTCTCGCGCCCCCCTCCACCGCTTTATTACTTTTTGGCCCCGAGGGCCACCACACCGACGACGCGCCCGGCGGCGCCCCCCCGCCCCCCACGACGACGCCAGATATCTGACGGACGGA…
Ta#S17886610	765	T	Y	H	RSL65	-	-	-	4.93172	0.344444	0.423913	0.812536	ATCTTAAGCAAAGCAGTGTCCATCGCGTAATTGGCGATCGGTGCACCGAGAAAGCACTAGATGATTCTTCCCCCTGCTCTCCAAAGTCCAGCGCGCCACAAGCAACGACGACATACATACAACACACCTGTGCTATTTTCCTATTGTGAGGTTTACCTGTTTTCAGAAATGCTCCTTGTGGAATTCGAATTTTGTCGTGCATTTGCCATTGAACTCATGGCAAAGGTTGCTTAGTTCCTGCGCCAGAACcGGAGCTCCGCAATAGAACACTCCTATCTTGGCATAAGGATGTTTGGAGGCTACCTTAGGCAGCACCCTCTTAAAATTTGGTCTTGCAAA
Ta#S17886610	240	T	C	S		-	-	-	13.357	0.8	0.764706	0.955882	CACACGCCATGAGATTGATTACGCCCAGCTATTTTGGTGACACTATAGAATACTCAAGCTATGCATCCAACGCGTTGGGAGCTCTCCCATATGGTCGACCTGCAGGCGGCCGGACTAGTGATTTCGAGCGGCCGCCCGGGCAGGTGGGCTTTTTTTTTTACAATCAAACTGTACTGTACTCTCCCTGCCTGTGTTTCCGTCTGTGTATAATTACAAAGTGAGAACAAACAAACTTGTGGtCTGCAACTCAGCTACAAGCAAATATACACAGTTACTTAGCCTTGTGCCTGTGGTGGCCTTCCCTATTGTCCTACATCACATCACCCAGCATGTAGTCAAAACCATAAACCATATTCAGGAGATCAGCGTCTTTGCGTCGACTCCGCAGCATCCGCATAT…
Ta#S17886610	199	G	A	S		-	-	-	13.357	0.818182	0.853933	1.0437	CACACGCCATGAGATTGATTACGCCCAGCTATTTTGGTGACACTATAGAATACTCAAGCTATGCATCCAACGCGTTGGGAGCTCTCCCATATGGTCGACCTGCAGGCGGCCGGACTAGTGATTTCGAGCGGCCGCCCGGGCAGGTGGGCTTTTTTTTTTACAATCAAACTGTACTGTACTCTCCCTGCCTGTGTTTCCgTCTGTGTATAATTACAAAGTGAGAACAAACAAACTTGTGGTCTGCAACTCAGCTACAAGCAAATATACACAGTTACTTAGCCTTGTGCCTGTGGTGGCCTTCCCTATTGTCCTACATCACATCACCCAGCATGTAGTCAAAACCATAAACCATATTCAGGAGATCAGCGTCTTTGCGTCGACTCCGCAGCATCCGCATAT…
Ta#S17886766	182	C	T	S		3g01600	-	-	7.13577	0.521739	0.578947	1.10965	GAACAGATCAATGCTATGATTACGCCACGCTATTCAGGGGGATACTATAGAATACTCAAGCTATGCATCCAACGCGTTCGGAGCTCTCCCATATGGTCGACCTGCAGGCGGCCGGACTAGTGATTTCGAGCGGCCGCCCGGGCAGGTGGGCTTTTTTTTATTTGATAGCAGATCATGCAAAcAAGTATATCAGGTATCAAACAAGATGTCCGAGAAGGCCAAAACACAAATTTAGAAACTAGCACTTGATAACAACAGAACCCACTAGCTGCCTTAAGCATATCTCATCACTTCTTCTCCTCCTTCTCCGCCTCGGCAGCCTTCTTCTGCCTGGCTCCCAACTGGCGCTGGTTCATCCTCTCGACGCGGAGCTTGCCATAGGCCTTGAACTCCTTCATC…
Ta#S17886803	237	M	C	H	LDN	-	-	-	4.02168	0.615385	0.363636	0.590909	GACACGCTATATGAATGCAGTTACGCCACGCTATTGATGTGATACTATAGAATACTCAAGCTATGCATCCAACGCGTCGGGAGCTCTCCCTTATGGTCGACCTGCAGGCGGCCGCACTAGTGATTTCGAGCGGCCGCCCGGGCAGTGGTATCAACGCGAAGCCCCGCTGGAAGGTTCCAGGTGAAATACAACACGAGACCAACCGCTCTAGCGATGAGGAAGCAAACGGTCGCCGTaGACGGCGACATCCGCCATTGTGTGGAGCATCAAGGGCAGCTCCAGTGGGTGTGAGGGTGTAAACGCAAGCCTGGGTACTAGCGCGCCTTCGGCCGCCGCCTCGAGAACTGCCATCCACTCCCCCTCCGGCCCGAGGAGCAAAGGAGCTTTACCTTGTGCCCC…
Ta#S17887009	244	K	T	H	LDN	-	-	-	8.3785	0.410714	0.428571	1.04348	CAACAGCTACTGCAGTGATTACGCCACGCTATTGATAGTATACTATAGAATACTCAAGCTATGCATCCAACGCGTCGGGAGCTCTCCCATATGGTCGACCTGCAGGCGGCCGCACTAGTGATTAGCGTGGTCGCGGCCGAGGTGGGCTTTTTTTTTTTTTTGTAGATAAAACATTTACTCAGAATTGCAGYCTGAATAATACAATGACGGATCAAGAAAATGTCGCAACGGGCCAATAAAGGGgATGGTACTTCTAGTAATCTTCTCAAAATATTTGACAGGCAGACTTCAGTGGAAATCAAAGATTCACCAACCGGGCAAAAGAAATCAGAAGTACAGAACCAGCACACACACTAGACAAAAAAGACTTCCACAGATCTTGAAACTTGTACCAGGTAA…
Ta#S17887446	295	G	R	H	RSL65	-	-	-	2.6389	0.6	0.263158	2.28	ATAGAATACTCAAGCTATGCATCCAACGCGTTGGGAGCTCTCCCATATGGTCGACCTGCAGGCGGCCGCACTAGTGATTCGAGCGGCCGCCCGGCGCGCTCTCCGAGCTACTCAACGCAGACGCCAACGGCTCCGCAACGGTGAAGGCCGAGAAGATCGTCGATCTGGCCACGCACAAGGAGAGCAGCAGGGCGGCTGACAGCGACGCCGCAAATGTGAGCTCTCCGCGGAGCAAGGAGGTGGAGGTGGgGGTGAACGACGACGGCGCCGAGGAGGTGGACACGCCGAGAAAGAGGAAGAGCCCGGAGCTGGACGTCGCGAGGAGCATCGAGCTGCTGGCGAGCTCGTTCGTGAAGATCGAGCGGGCCAGGCTGGAGGTGTACCGGGACACGGAGCGGG…
Ta#S17887515	638	T	Y	H	RSL65	3g53970	-	04g035750	33.8894	0.25	0.2	1.25	AAACTAGCCATACAGAAAGAACAAGATGGGGTGAGCAAAAAGGACACTGTGGAAGGAGAGACGGACCAATCAGAGGATGAATTGGACGAGGACGACACTGTGATCGAACAACTGGAGGGAAGTAGTTTGGATGGGGATGAGCTCGTGATAGAACAACTGGAGGAAAGTAAGGAACCTGAGACAGAAGTCTCAGCAAATGTTTGATTTAGCTGTAAAGCCCAAGGGCGCTGTCTCTGATTTTAGAAGGTAtTCTATGGTTCTAAACAATATATTGTCTTGCATTTTGTCTAACATTCCGTCTGTTNNCGGAATAGTGACGTGGTTTTAATTTGAACTAAAACCATGTCACTTATTTCTGAACGGAGGTAGTAATTAATACGTTTAATATCANTTGGGTGC…
Ta#S17887757	421	A	W	H	RSL65	2g13490	-	-	4.00303	0.380952	0.12	3.1746	AAATGAAAACCGATTCGAGTATATTTTCAAACTATCAATGCTGTCCAGTAGTTCAAGACGTGTTGCCACCATATCCAGGTATACATATTTGTATAAAAGTGGCCACTAAACCATGTAAAAGGATATGTTGGTATAAAAAGCAAGCATATGGAATCTACGATTCTAAAGTAGCTCCTTCAACTGTTGGACAACATCTTGAACAATATGTGGTGTCGTTTTGAACTCATGCCAGAAATTTTGGTGAAAGGTwATGTCATAGCGGAGGAATTTTCCAGCAAGGAATGCAGCTCCAGCCGCAATATGATGAGGTTTGAACTGAAGCCAAAGAGAACTCCGAAGCCCTTCATTAATCAGACTCAAGGCAACGTTAAATAKAACGGAATGTGAAAGTCCTAGTCT…
Ta#S17887960	473	G	R	H	RSL65	-	09g19954	-	2.07999	0.162162	0.217391	0.745946	ATCGAATAAATTGACTTCGTATGGGCATTTTACTGGCAGCTATGGAGATAGCTGCTCTAGCTACAGTTTCAGATACTCCCCCCATTTCATAAAGTATACGACCAGGTTTAACAACGGATACCCAATATTCGGGGGACCCCTTTCCCGAGCCCATACGTGTTTCTGTGGGTCTTAGTGTAACCGGTTTGTCGGGAAATATACGTACCCATATTTTTCCACCACGACGTGCATATCGTGTTATTGCTCTTCgTCCTGCTTCTATCTGTCTCGCCGTGATCCAAGCGGGTTCAAGTGCTTGAAGAGCATATCTACCAAAACAAATACGATTGCCTCGGCAGGATTTTCCTTTCATTCTTCCTCTATGTTGTTTGCGAAATCTGGTTCTTTTGGGGTTATAGT…
Ta#S17887960	458	G	R	H	RSL65	-	09g19954	-	2.07999	0.176471	0.258065	0.683824	GGTTCTATATCTCTAATCGAATAAATTGACTTCGTATGGGCATTTTACTGGCAGCTATGGAGATAGCTGCTCTAGCTACAGTTTCAGATACTCCCCCCATTTCATAAAGTATACGACCAGGTTTAACAACGGATACCCAATATTCGGGGGACCCCTTTCCCGAGCCCATACGTGTTTCTGTGGGTCTTAGTGTAACCGGTTTGTCGGGAAATATACGTACCCATATTTTTCCACCACGACGTGCATATCgTGTTATTGCTCTTCGTCCTGCTTCTATCTGTCTCGCCGTGATCCAAGCGGGTTCAAGTGCTTGAAGAGCATATCTACCAAAACAAATACGATTGCCTCGGCAGGATTTTCCTTTCATTCTTCCTCTATGTTGTTTGCGAAATCTGGTTC…
Ta#S17887961	411	C	Y	H	RSL65	-	-	-	17.7788	0.246154	0.345455	0.712551	GTGATGTGTCTAAAGCCTGCCACTGAATCTCAAATACCCCCTTTACTAAATTATATACCACTACAGTACAGCAGGACACTCTTGGTTCTTACTCTACCTCTAAGGCACTCTCAACCTGTTTCGGTAATGGATATCTGCTCAAAGAGCTCCCTGTAACCACTAGTTGGCGTCAGACAGAACCAAGCCAGGGGATAGTTATACTATGTTGCCAACTTGCTGTTGAACCTCCAAAATAACGGTATCTTTCATcAGCTGGGGGCACCGTGATTGGCGGGCAATCAGGTAGCGTAAGCTGCRTAGTTATGCAATTCGTCGGGGTTTGGAACGATGGACATCTGAGCTTCTTTTGGGAGAGAGTCGTCGTCCTCGGCGRSCTCACCTTCTGCTTCGGGAAGCGAC…
Ta#S17887969	217	A	W	H	RSL65	5g20980	-	06g027880	12.2416	0.0416667	0.08	0.520833	ATAGCTCCAACGCTTCGCGAGCNTTCCCCTCTGGTCGACCTGCAGGCGGCCGCACTAGTGATTTCGAGCGGCCGCCCGGGCAGGTGGGCTTTTTTTTTTTTTGAACAAGCGAAATGATACGACGGAGCTTTGAGCAGACTCAGTGGTATTAGTGTAACCAATAATGGACATCATCTAATGGCTTTTCCGAATTACAGTAATCTTACTATACATCACaGAACCTGTGACTAAAAATCTGTAAAGAAACTAGTAAAAAGACATGGTCGTCCTAAATATGTGATGTCCTGGAGCGAGTTAAAATGGCCTGAGATGGAGATGGGATTGGGAACCACTCGATTACTGCAGCGAATGCCTTCTCCTCCGTATATCTTCTATATCCACCAACTTATCAATAGATCT…
Ta#S17887969	688	T	Y	H	RSL65	5g20980	-	06g027880	12.2416	0.0263158	0.193548	0.135965	TATCTCCTGTAAATTCCTGTAGTATGTGGGATGAGCACAGCACACTCAAAAGAGGGTGTAATTCGAGAATAAGTACATGAGRTTGTTCATGGACTCAGGGTAGAACTTCCTTGCGAACAGGTAGCATGGTTTCTTCACTCCATTCCATAAGCAAGGGTTCTGTGTAACCACTTTCTTGMTATCGCTTGTAACATGGTGGCTCATGTCAATTGAAGTTATATTCTTCAGGAGCCCATAAGTGACATCTTGyGCCCGATAAGCTTTTGGATGCCACTTTCCTTCTGACCAGTCAACATGAGTTACGGACCAATTCGCTATTCCATTTGGATCCATCATATTGAATAGTGTTGGCATATAATGCTCATCGGCATAGCAATTGCGTCCACCTGCCATTCCTGG…
Ta#S17887969	727	A	R	H	RSL65	5g20980	-	06g027880	12.2416	0.172414	0.404255	0.426497	GCACACTCAAAAGAGGGTGTAATTCGAGAATAAGTACATGAGRTTGTTCATGGACTCAGGGTAGAACTTCCTTGCGAACAGGTAGCATGGTTTCTTCACTCCATTCCATAAGCAAGGGTTCTGTGTAACCACTTTCTTGMTATCGCTTGTAACATGGTGGCTCATGTCAATTGAAGTTATATTCTTCAGGAGCCCATAAGTGACATCTTGYGCCCGATAAGCTTTTGGATGCCACTTTCCTTCTGACCAgTCAACATGAGTTACGGACCAATTCGCTATTCCATTTGGATCCATCATATTGAATAGTGTTGGCATATAATGCTCATCGGCATAGCAATTGCGTCCACCTGCCATTCCTGGCTTACACTAAAGCTTGAACTTTGTATAGTAAAGACTGTC…
Ta#S17887969	805	T	K	H	RSL65	5g20980	-	06g027880	12.2416	0.214286	0.434783	0.492857	CAGGTAGCATGGTTTCTTCACTCCATTCCATAAGCAAGGGTTCTGTGTAACCACTTTCTTGMTATCGCTTGTAACATGGTGGCTCATGTCAATTGAAGTTATATTCTTCAGGAGCCCATAAGTGACATCTTGYGCCCGATAAGCTTTTGGATGCCACTTTCCTTCTGACCAGTCAACATGAGTTACGGACCAATTCGCTATTCCATTTGGATCCATCATATTGAATAGTGTTGGCATATAATGCTCATCgGCATAGCAATTGCGTCCACCTGCCATTCCTGGCTTACACTAAAGCTTGAACTTTGTATAGTAAAGACTGTCCGCGATTGTCATCAATGCATGNTTGCGCTTGACTGAGAACCACTGTGACCCTTTCTGAAGTCAGACTCCTCTACCTCC…
Ta#S17887985	643	R	A	H	LDN	1g08380	03g54100	01g007830	31.8652	0.5	0.3	0.6	GAGTAAGGTCATATGTGGAGAGYGTGCCGGACTGGTCAACGTCGAGTTTGTCAAACTCCTCTAGAAAAGAAGATATGTCCTCTTGGCTGATCTTCCCCAGTTCTTTGAGCTTGTACACGACAAATTCAGCAGCACCCACTTTTCGATCACTATCCAGATCAGCCGCTTCAAGATCCATGGTTGTTACTCTCCGTGTGAGAACCCATTTGGCCAGCATTTTCTGCCGCCGCTCGGTGTAGATCTCAGCAArGGTACATGAAGAACAGCGCCAGAATTATGGTGCTCGTAATTATCCAAAATACCGCGAAAGTGCGCCCCAATTGGGACGAGAAGCTTTTATCCCCATAACCCAGGGTAGTGATTGTGGCACAGACACAATAAAAGGAGTCAACAAGGCTC…
Ta#S17887997	510	R	G	H	LDN	3g14120	02g38920	04g025120	226.377	0.124046	0.119365	0.962264	GTTTTTAGCTGACATAATTCCATACAAAAATTTATTCTCAGAAGAAGAGGCTTTGAACACTCCTCTGGGGCAAACCACTCTCCCCTGYATGCCTCTCATTTACTTGGWGCTGTGCATGTGACGGATGAGGTCGACCACRCGGGTGCTGTATCCCCACTCGTTGTCGTACCAGGAGACAAGCTTGACAAAGTTGTCGTTCAGAGCAATCCCGGCCTTGGCATCRAAGATGCTGGACCTGTTGTCACCCTGrAAGTCAGTGGAAACAAGGTCCTCATCMACGTAACCCAAAATGCCCTTGAGGTTTCCCTCAGACTCCTCCTTGATAGCAGCCTTAATCTGATCATAGGTTGCTGGCTTCGCAAGTCTAACAGTCAGATCAACAACAGAAACATCAACAGT…
Ta#S17887999	301	Y	T	H	LDN	1g63090	03g21900	01g036030	138.947	0.0322581	0.00746269	0.231343	CACTAGTGATTAGCGTGGTCGCGGCCGAGGTGGGCTTTTTTTTTTTTTTTTTTGTTTTTTTTTTTTTTTTTTTTTTTTTTTTTTTTTTTTTTTTTTTTTTTTTTTTTTTTTTTTTTTTAAACAACTAGGCACTTTCTTACACCTCAATTAGTATATGCTTACAGTATTACAATAAAATGGAAACTGAAATGCAAAACACATAAGCAATCACAAAAAGATTTGTTCGTCAGGTACCCTATGCTAGACATGtGGCTTCCTGCATCTATCCTCAAGCAGTGGAATCTACAATTTCTGCCGGCTGGGAGAAAGGAACAAATTCAACAACCAAGGTCTTTCAGTATCTGATCCCTTTTGCGACCTCAAAGAAATGGGCAACATTTTCCTCGGGAGTCCCCACCT…
Ta#S17888016	780	A	M	H	RSL65	1g62100	02g57910	01g035710	2.74633	0.0294118	0.184211	0.159664	CAAGTCCCTGCAGCGCTTACACACCTTCCAATCGTACAGAGATATCTCCTTCATGTTCACTGCAATTTCCATCATGCGCCTAACGTATCGCACAAAGTTGTCCTCAGGTTGGAAGCCGTAGACGGTGAGCTTAACCAGATTCTTGTGCTTAAAATGAACTGTGGATGGTTGCCAGTTTGCCACTCCACATTTGCTTTCTCACAGTAACCAAGTTCCTTACGGACATCCTTGTCTGTCTCCATTTTGCACcAATGATCCCACACCGTGATGCATAGCTCCTTTAGGGAGCTTGCAGCTTCAAGAATGAACATTGGTCAAGCAATATCGCATCCTTGAGGAAGATTACCCAGATTCACAATCTGTAGCTGTGCAAGCACAGGCGCAAGCAGTTTGGGGGTG…
Ta#S17888016	799	C	Y	H	RSL65	1g62100	02g57910	01g035710	2.74633	0.107143	0.192308	0.557143	CACACCTTCCAATCGTACAGAGATATCTCCTTCATGTTCACTGCAATTTCCATCATGCGCCTAACGTATCGCACAAAGTTGTCCTCAGGTTGGAAGCCGTAGACGGTGAGCTTAACCAGATTCTTGTGCTTAAAATGAACTGTGGATGGTTGCCAGTTTGCCACTCCACATTTGCTTTCTCACAGTAACCAAGTTCCTTACGGACATCCTTGTCTGTCTCCATTTTGCACCAATGATCCCACACCGTGAtGCATAGCTCCTTTAGGGAGCTTGCAGCTTCAAGAATGAACATTGGTCAAGCAATATCGCATCCTTGAGGAAGATTACCCAGATTCACAATCTGTAGCTGTGCAAGCACAGGCGCAAGCAGTTTGGGGGTGTCAGGTAGAACCCAAATCT…
Ta#S17888016	760	C	Y	H	RSL65	1g62100	02g57910	01g035710	2.74633	0.0357143	0.21875	0.163265	CAGGCCTTGATACTGGGATCCAAGTCCCTGCAGCGCTTACACACCTTCCAATCGTACAGAGATATCTCCTTCATGTTCACTGCAATTTCCATCATGCGCCTAACGTATCGCACAAAGTTGTCCTCAGGTTGGAAGCCGTAGACGGTGAGCTTAACCAGATTCTTGTGCTTAAAATGAACTGTGGATGGTTGCCAGTTTGCCACTCCACATTTGCTTTCTCACAGTAACCAAGTTCCTTACGGACATCCTtGTCTGTCTCCATTTTGCACCAATGATCCCACACCGTGATGCATAGCTCCTTTAGGGAGCTTGCAGCTTCAAGAATGAACATTGGTCAAGCAATATCGCATCCTTGAGGAAGATTACCCAGATTCACAATCTGTAGCTGTGCAAGCACAG…
Ta#S17888044	537	G	R	H	RSL65	1g14710	03g41510	01g014680	5.32764	0.25	0.047619	5.25	GGTGGCAGACCTCAACAAGATCAACTTCAAAGCGGCATCTCACAATTAGACTATAACTGTTCTGGATGCTCACAATCTTTGGAAGTCCTTGAAGTTTGGCAGCCTGTACAAACCCATCACTCCGTATGAGGTTTCATTGGAAACACCGATATAACGTACCTTTCCTTCATCAATTAGCTCCTGGAAAGCTTTCAATTGATCCTCAAATGGAACACTTGGCCTCCATTTGGTTGAATTATAACTGAATTCaCCGAATATTGGCACATACCTATCGGGCCAGTGTATCTGAAGCAAATCAATGTAGTCTGTAGATAAACGTGAAAGACTCTTTTCAACACTTTCCTTGATATTGGCGGCATCGACACGTACCACCTCTGCATTATCCCGAAGATAAGTAGA…
Ta#S17888057	843	G	R	H	RSL65	3g47990	-	04g025180	26.3666	0.25	0.161538	1.54762	ATTCCACGGTCGTGTATGCTCCCTAGTTCTTTCATTCGTTGCTCCTCCAGAGGATCAGGGCTCTTCATRCGTTTCATCATGCGCCTGTCTTGTTCATTAAGGGAATGAAATGTTGGCATAGAATCCCTTGACTGAGGCAATGGTACTTCACAGAACCATTCATGGTTCAACGCATCCTCTGCTGATATGCGCGTTTCAGGGTCATACGTCAGCATTCTGTTTAGCAGGTCAAATCCAGCCTCTGACAGGrTCAGCCCACCAGTGAAAGATACAGCTGGAAACTTTTCCCKTAATCTATTGTACGGTTGTTTGGCAAATTTGGCCCGGGCCCCGGTAATTTAGAACAACCAGCCATATGTCCTCGTTAGTGTACAAGCATCCTATTATTTACTAGTTGTC…
Ta#S17888057	411	K	G	H	LDN	3g47990	-	04g025180	19.3322	0.325758	0.270677	0.830914	TGTTGTTTACAAGGAATACACTTTACAGTACTTTACATACAGAAGATCGGTATGTGAAACTGGTGTACCCAATAGCTGTGAATAGGCCAGACCATACGATGCAGCTGTATGAGATATTTGCACACCTTACAATGCACAGTGGATTAGATTGTGACCAAAAGTAAAGTAAGAGTTCATTGTGACCAGAAGTTGGGGAAGAGCTAACCCTGTAAATTAAATAGTGCCTAGCACGGAATACAAGGAGAAATCtTATCCCCTTCTGATTATGCATCCATGCCTGCTAAAGAAGGCCACCAACTGTCGCCAGACACCAAGAAGACGGTGTACTTCATATATCCAGTGGACATCTGACCTTGGAACACGTGCACTTCCATAGGTTCATGTTGAAGATTGGCATCT…
Ta#S17888057	399	Y	T	H	LDN	3g47990	-	04g025180	19.3322	0.312925	0.295775	0.945193	GATATCATTGATTGTTGTTTACAAGGAATACACTTTACAGTACTTTACATACAGAAGATCGGTATGTGAAACTGGTGTACCCAATAGCTGTGAATAGGCCAGACCATACGATGCAGCTGTATGAGATATTTGCACACCTTACAATGCACAGTGGATTAGATTGTGACCAAAAGTAAAGTAAGAGTTCATTGTGACCAGAAGTTGGGGAAGAGCTAACCCTGTAAATTAAATAGTGCCTAGCACGGAATAcAAGGAGAAATCTTATCCCCTTCTGATTATGCATCCATGCCTGCTAAAGAAGGCCACCAACTGTCGCCAGACACCAAGAAGACGGTGTACTTCATATATCCAGTGGACATCTGACCTTGGAACACGTGCACTTCCATAGGTTCATGTTGA…
Ta#S17888057	376	K	G	H	LDN	3g47990	-	04g025180	19.3322	0.320312	0.33557	1.04763	TTTTTTTTTTTTTGAAGTGAGAAGATATCATTGATTGTTGTTTACAAGGAATACACTTTACAGTACTTTACATACAGAAGATCGGTATGTGAAACTGGTGTACCCAATAGCTGTGAATAGGCCAGACCATACGATGCAGCTGTATGAGATATTTGCACACCTTACAATGCACAGTGGATTAGATTGTGACCAAAAGTAAAGTAAGAGTTCATTGTGACCAGAAGTTGGGGAAGAGCTAACCCTGTAAATtAAATAGTGCCTAGCACGGAATACAAGGAGAAATCTTATCCCCTTCTGATTATGCATCCATGCCTGCTAAAGAAGGCCACCAACTGTCGCCAGACACCAAGAAGACGGTGTACTTCATATATCCAGTGGACATCTGACCTTGGAACACGT…
Ta#S17888063	535	C	S	H	RSL65	1g10010	03g51790	-	4.61808	0.409091	0.609756	0.670909	ACATAGTATTAACATCAACAGTACTTCGAACAAAAAGGCACAACACAACATCCCTACTGTTCTGCAGCCTTCTCGTCATCCATAGAACTAGGTCTCCATTTTCTATCAAAAGGTCCATAGCTTCTCTGCACAACCGTTTGCTGTCCATTCAGTTTYGTATCAATTAACTGCAGCAACTCTTGCAATCCTGTCCCAGCCACAGCTGAAGTTTTCACGTGACAAGTGGATACTGGCTCTGTCAAAGTGCAAcCACTTGTACTTATAGCTTCCGGGCGATTAGACTCTCTAAAACAATCTTCCGGTAACAGTTCAGAGTTCATTGCTTTCATCTCGACAGGCTCAGCAATCGATTCTTCAGATGCCATTTTATCATCATCATTTTCACAACTGTTTTCTGCC…
Ta#S17888089	90	G	S	H	RSL65	5g19320	04g49350	06g026460	2.92181	0.0487805	0.185185	0.263415	GCTACCGCTGCGTACCACACCACGATCGTCAACGGCTTCGTGAAGAGGAGAGGCCTGAAGCCAGCCATCAGAGCGTATGACAAGCTGGTgGCCATGGGATGCGAGCCCGGSCAGGTCACSTACGCGTCGGCGATCAACGTGTACTGCCGGCTGGGGCGGAGCGACAGGGCGGAGTCCGTCTTCTCGGAGATGATCGACCGGGGCTTCGACAAGTGCGTGGTGGCGTACGGCAACATGATCTCCATGTACGGGCAGATCAGGAGGGCGTCGGACGCCACCAGGCTGCTGGCGCTGATGAAGCAGAAGGGGTGCGAGCCCAACGTGTGGGTGTACAACTCGCT
Ta#S17888089	99	A	R	H	RSL65	5g19320	04g49350	06g026460	2.92181	0.111111	0.242424	0.458333	GCTACCGCTGCGTACCACACCACGATCGTCAACGGCTTCGTGAAGAGGAGAGGCCTGAAGCCAGCCATCAGAGCGTATGACAAGCTGGTGGCCATGGGaTGCGAGCCCGGSCAGGTCACSTACGCGTCGGCGATCAACGTGTACTGCCGGCTGGGGCGGAGCGACAGGGCGGAGTCCGTCTTCTCGGAGATGATCGACCGGGGCTTCGACAAGTGCGTGGTGGCGTACGGCAACATGATCTCCATGTACGGGCAGATCAGGAGGGCGTCGGACGCCACCAGGCTGCTGGCGCTGATGAAGCAGAAGGGGTGCGAGCCCAACGTGTGGGTGTACAACTCGCTCCTGGACAT
Ta#S17888089	111	G	S	H	RSL65	5g19320	04g49350	06g026460	2.92181	0.105263	0.261905	0.401914	GCTACCGCTGCGTACCACACCACGATCGTCAACGGCTTCGTGAAGAGGAGAGGCCTGAAGCCAGCCATCAGAGCGTATGACAAGCTGGTGGCCATGGGATGCGAGCCCGGsCAGGTCACSTACGCGTCGGCGATCAACGTGTACTGCCGGCTGGGGCGGAGCGACAGGGCGGAGTCCGTCTTCTCGGAGATGATCGACCGGGGCTTCGACAAGTGCGTGGTGGCGTACGGCAACATGATCTCCATGTACGGGCAGATCAGGAGGGCGTCGGACGCCACCAGGCTGCTGGCGCTGATGAAGCAGAAGGGGTGCGAGCCCAACGTGTGGGTGTACAACTCGCTCCTGGACATGCGCGGCAAGCT
Ta#S17888089	120	C	S	H	RSL65	5g19320	04g49350	06g026460	2.92181	0.138889	0.285714	0.486111	GCTACCGCTGCGTACCACACCACGATCGTCAACGGCTTCGTGAAGAGGAGAGGCCTGAAGCCAGCCATCAGAGCGTATGACAAGCTGGTGGCCATGGGATGCGAGCCCGGSCAGGTCACsTACGCGTCGGCGATCAACGTGTACTGCCGGCTGGGGCGGAGCGACAGGGCGGAGTCCGTCTTCTCGGAGATGATCGACCGGGGCTTCGACAAGTGCGTGGTGGCGTACGGCAACATGATCTCCATGTACGGGCAGATCAGGAGGGCGTCGGACGCCACCAGGCTGCTGGCGCTGATGAAGCAGAAGGGGTGCGAGCCCAACGTGTGGGTGTACAACTCGCTCCTGGACATGCGCGGCAAGCTCGGGGACTC
Ta#S17888125	692	G	R	H	RSL65	3g49130	-	04g026430	9.12173	0.102941	0.148148	0.694853	TCAGCCCTGARGCTCTCGCCACTGTGAAGGCTGCTATTGCAGATAATGACAAAGACAAGAAAGTTGAAGCAAACAAAAAGGCAGTYCCTCGAAAGGCAGCTGGGCAATGCTGGGAGGATCCGACGTTAGCTGACTGGCCTGAAARTGACTTCCGTTTGTTTTGTGGTGATCTTGGAAATGAAGTGAATGATGATGTTCTGACCAAGACTTTTTCAAAATATCCATCCTTCAACATGGCTAAGGTTATACrGGATAAGTCTACCGGTAAAACTAAAGGCTACGGGTTCGTTAGTTTTGCCAATGCATCGGATCTTGCAGCAGCACTGAAAGACATGAACGGWAAATATGTTGGAAAATCGACCAATCAGCTACGGAAGAGCACATGGAAGAGTAGAATAG…
Ta#S17888187	661	S	C	H	LDN	3g39800	08g39370	07g028030	4.65234	0.205882	0.142857	0.693878	CCTCGCCCTCGCCATCGAGCGCTACCACATCCACCGCCGCCTCGCTCTCAAWATCACGCTGCGGTTCTGCGGGGACCCGGTGCGGCCGTCGCTGCTGCTGCTGGGGATCACCGGCACGACGGCGTTCGTCAGCATGTGGATCCACAACACGGCGTGCACGGTGATGATGATGCCGGTGGCGACGGGGATCCTGCAGCGGTTCCCGCGGGGCGGCGCCGGCCAGGAGGAGGCGGAGGAGGAGGTGCGGCGcTTCTCCAAGGCGGTGGTGCTGGGCGTGGTGTACGCGTCGGCGGTGGGCGGGATGGCCACGCTGACGGGCACCGGAGTGAACATCATCCTGGTGGGGATGTGGTCGGCCTACTTCCCGGAGAAGCCCATCACCTTCAGCTCGTGGATGAG…
Ta#S17888189	195	A	R	H	RSL65	4g44870	12g01530	08g000550	13.8775	0.173913	0.166667	1.04348	GCGCCCATTGCCATTNCCCCGCATGCGCCCCCTCTTCTTCTCTTCGAGATGCTTCTTAGGATTGCGTCGTCTCCGGCCGCCGTCGCCGCGGCTAGCCAGCTCTCTGCGCCAGGGCCGGCCCACGGTTCTGCGAGGCTGCCGCCGTTAGCGAAAGGGCCGTCGACGGCGTGCAGGGCCGCGGGGAAGGGGAAAAArGAGGAGGTRCTCCTCAGCGGTGTGATGTTCCAGCCGTTCGAGGAGCTCAAGGGGGAGCTTTCGCTCGTGCCGCAGGCCGAGGGCCAGTCKCTCGCCAGGCAAAAGTTCGTCGACGAATGCGAGGCCGCCATCAACGAGCAGATCAATGTGGAGTACAATGCCTCGTACGCGTACCACTCCCTCTACGCCTACTTCGACCGGGAC…
Ta#S17888194	765	T	Y	H	RSL65	1g09400	03g52690	01g008800	835.792	0.462857	0.504323	0.91778	CTGATGACAGAMAAGCGTATCAGGCACATCCCGGTGATCAGCGGCACSGAGATGATGGGGATGGTCTCCATCGGCGACGTGGTKCGCGCGGTGGTCAGCGAGCACAAGGAGGAGCTGAACCGGCTCAACGCCTACATCCAGGGTGGGTACTAGGACCCMGCCGTTTTGCAGGGCGTCCCTTTGAGTGAACTCTAATAACGACCAGGGTGATGATGACGAAATAGGCCGTGTTTCTTCGCGGACAATGGCtGTTGAACTTGAATTTGCGTGTGTGATGTTTTCCTGCTTTTTTAGTGCATATTTCCGTGGCCCCGCGCGCCGCCGCGTGCTTGTTTCTGGAGCGTATAGACCATCCATCTCAGCTGATGGTGATAGACGCAGAATAAAGCTGGGAGTGTC…
Ta#S17888197	245	C	M	H	RSL65	-	-	-	3.8535	0.136364	0.190476	0.715909	CCCGATTCTTCGTGACACATNCACAGCCNCTNCATCAGCCACAAGGGATCTCGTTTGGCAGACACTTTGGTTGAGTGATTGATCGATCGACCCCTCGCCGCCGGTGACCATGATGGGGGAGGCGCTCATCTCGCCGGAGCTGCGCGACGTGCTGGCCAAGGTGGCSGTGTTCCTGCTCGTGCAGGGGCTGGTGTACCTCATCCTCACCAACTCCTCCGACGTCTTCTCCAAGARCAAGAGGCTCcGGTCCCTCAGCTTCCGGCCCATGCGGTCCATGAGCGTGCGCCGCGTCCTGGCGCCGCTCTCCGACGTCCCCGTCGGCACCGACGACGACTCGCCCTCGCCCTCGCCTTCGCTGTTTTCGTCTTCTTCGTGGTCGTCGCGCCGCTGGGTAGCCGC…
Ta#S17888199	448	G	R	H	RSL65	3g55590	02g57430	-	10.3936	0.45614	0.343284	1.32876	GCGACCGCAGGCTTGAGGTCCCTCCAAACGATCATCGAAGCGAGACGCAATGTGTCAAATGAGCGTCGCCATGACCCGGAGGATCACAAGACCGGCACCCCGCCGCCGCCAGCTTCGGTCCCTGCGGCAGCGGAGTCGAGCTTCAAGGTCAGAGACGCGTCGACCCTGAAGATCTCKCCGAGGCACGACATGGCGATGATCTTCACGTGYAAGGTCTGCGAGACGAGGTCCGTGAAGATGGCCAGCCGGrACTCGTACGACAACGGGGTGGTGGTCGCCCGCTGTGGGGGCTGCAACAACCTGCACCTGATGGCGGACAGGCTCGGCTGGTTTGGCCAGCCGGGGAGCATCGAGGACTTCCTGGCGGAKCAGGGGCAGGACGTGAAGAAAGGCGACACG…
Ta#S17888199	790	A	G	S		3g55590	02g57430	-	8.34987	0.590909	0.736842	1.24696	GGGAGCATCGAGGACTTCCTGGCGGAKCAGGGGCAGGACGTGAAGAAAGGCGACACGGATACTCTCAGCTTCACCCTGGAGGACCTGGCCGGGTCTCAGGTCAAATCCAAGGAACCTTCTGGTGAAAATTAGGCCTTACTGTAATATCTTGGCCTTCTGGTCCAGCAGCAGCTATAATAAAACTGTCACCTCCTTACCGAAACATTGCGAGTTATTCGCTCAGTTTCATGGCTTCTCAAGTGGAGTACAaGCTGCTAAGTTCTAGATTAAAGCTGCCATAGTGAAGTGAATTTTCTTTAGTGGACTACCCACACTCTAGTAATTTGTGCTTTATCCTTTCTTGGTCAGGCATGTTTTTCCGAGAGAAGAGAACAAGATATTGAGATGTGACCTTCTGAA…
Ta#S17888208	475	A	R	H	RSL65	-	-	-	3.13144	0.209459	0.136842	1.53067	AAGAACTTACCATCTACGAGACTTGTTCAGTATTAGAAGGCGGTGTGCTATATCTGCCATCGCTGGTCTTTGATCCACGTCAAGGTTCAGACACTCGACTGCCATCCCTGTCAGATTTTGAAGAAGCTCCATGTCTTCCGCTGCCGCAATTTCATTGTCAAACAAGTCGGTTGCTCTGTTCTCGTTGTTGTGAACTTCGAGGAAGCTCTTTACTAAGTTGTTATTGTCAGAATGTGTGGCCTTCTTCCTaCTAATAAGTTCCAACAACACCACTCCGAAGCTATAGACGTCACTCTTTTCAGTYAGCAGGCCTGACTGYAGATATACTGGATCCATATAGCTCAAGTCACCGATGACTTTTCCGGTGTGGTCTTGCTTACATGCATTCAAAAACAAACA…
Ta#S17888208	484	T	Y	H	RSL65	-	-	-	3.13144	0.587413	0.615385	0.954545	CCATCTACGAGACTTGTTCAGTATTAGAAGGCGGTGTGCTATATCTGCCATCGCTGGTCTTTGATCCACGTCAAGGTTCAGACACTCGACTGCCATCCCTGTCAGATTTTGAAGAAGCTCCATGTCTTCCGCTGCCGCAATTTCATTGTCAAACAAGTCGGTTGCTCTGTTCTCGTTGTTGTGAACTTCGAGGAAGCTCTTTACTAAGTTGTTATTGTCAGAATGTGTGGCCTTCTTCCTACTAATAAGtTCCAACAACACCACTCCGAAGCTATAGACGTCACTCTTTTCAGTYAGCAGGCCTGACTGYAGATATACTGGATCCATATAGCTCAAGTCACCGATGACTTTTCCGGTGTGGTCTTGCTTACATGCATTCAAAAACAAACACCAAAATCC…
Ta#S17888208	514	G	R	H	RSL65	-	-	-	3.13144	0.921053	0.855072	1.07716	GCGGTGTGCTATATCTGCCATCGCTGGTCTTTGATCCACGTCAAGGTTCAGACACTCGACTGCCATCCCTGTCAGATTTTGAAGAAGCTCCATGTCTTCCGCTGCCGCAATTTCATTGTCAAACAAGTCGGTTGCTCTGTTCTCGTTGTTGTGAACTTCGAGGAAGCTCTTTACTAAGTTGTTATTGTCAGAATGTGTGGCCTTCTTCCTACTAATAAGTTCCAACAACACCACTCCGAAGCTATAGACgTCACTCTTTTCAGTYAGCAGGCCTGACTGYAGATATACTGGATCCATATAGCTCAAGTCACCGATGACTTTTCCGGTGTGGTCTTGCTTACATGCATTCAAAAACAAACACCAAAATCCTACAGAGGTGATGTCCAAACCCCACATCTA…
Ta#S17888208	445	G	R	H	RSL65	-	-	-	3.13144	0.86875	0.921569	0.942686	ATCACAAACATATATGTTCACTCAGCGTCCAAGAACTTACCATCTACGAGACTTGTTCAGTATTAGAAGGCGGTGTGCTATATCTGCCATCGCTGGTCTTTGATCCACGTCAAGGTTCAGACACTCGACTGCCATCCCTGTCAGATTTTGAAGAAGCTCCATGTCTTCCGCTGCCGCAATTTCATTGTCAAACAAGTCGGTTGCTCTGTTCTCGTTGTTGTGAACTTCGAGGAAGCTCTTTACTAAGTTgTTATTGTCAGAATGTGTGGCCTTCTTCCTACTAATAAGTTCCAACAACACCACTCCGAAGCTATAGACGTCACTCTTTTCAGTYAGCAGGCCTGACTGYAGATATACTGGATCCATATAGCTCAAGTCACCGATGACTTTTCCGGTGTG…
Ta#S17888253	391	W	A	H	LDN	-	-	-	161.749	0.261798	0.202732	0.774382	CTGGGCGGYTCGCCGCAGTGGAGGCCGGCGCTTGGGGACATCTATGAGGGTGTCGCGGTGGACGTGGGCAAGGCCGCAGCGGGTGGGCGCGTCGTCCCGGCCAGGCCCGGCAGGGTGGCCTCCAGGGTCCTGCCCCGCGCGCACAGYGACGAATACAGGCACATCGAGACGGCGTCGTCGATGCCGGCGTTCGCGCCGACGGCGTTCCTGTTCTGATGACGGCGGYGGACCGRCGATGACGACCACGAAaACCAAGCAGCAGAATCGGGAATCTATTTACAGATTGCTATTACTGTCTACGTATTGCAGGACCAAGGATCTGTACAGGAAATAAACCGGCTCCCCTGATGGCGAGCTGGATTAATTAATTAATCAACTACTAGCCTATATGCGCGTCAG…
Ta#S17888265	129	C	T	S		3g49360	04g44060	04g026650	14.8131	0.5	0.525	1.05	CTGCCGACACCATGCAAGTNACAGGGCATNAGCTAGACAGAGCTAGCAATGGCGAAGGACATTGAGGCGGCACCCCAGGGGGGCGAGTTCTCCACCAAGGACTACTCGGACCCGCCCCCGGCGCCGATcGTGGACTTCGAGGAGCTGACCAAGTGGTCGCTGTACCGCGCGGTGATCGCCGAGTTCGTCGCCACGCTCCTCTTCCTCTACATCACCGTGGCCACCGTCATCGGCTACAAGCACCAGTCCGACCCCACCGTAAACACCACCGACGCGGCCTGCAGCGGCGTCGGCATCCTCGGGATCGCCTGGGCCTTCGGCGGCATGATCTTCGTCCTCGTCTACTGCACCGCCGGCGTCTCAGGTGGACACATCAACCC
Ta#S17888265	210	C	T	S		3g49360	04g44060	04g026650	14.8131	0.515873	0.677419	1.31315	CTGCCGACACCATGCAAGTNACAGGGCATNAGCTAGACAGAGCTAGCAATGGCGAAGGACATTGAGGCGGCACCCCAGGGGGGCGAGTTCTCCACCAAGGACTACTCGGACCCGCCCCCGGCGCCGATCGTGGACTTCGAGGAGCTGACCAAGTGGTCGCTGTACCGCGCGGTGATCGCCGAGTTCGTCGCCACGCTCCTCTTCCTCTAcATCACCGTGGCCACCGTCATCGGCTACAAGCACCAGTCCGACCCCACCGTAAACACCACCGACGCGGCCTGCAGCGGCGTCGGCATCCTCGGGATCGCCTGGGCCTTCGGCGGCATGATCTTCGTCCTCGTCTACTGCACCGCCGGCGTCTCAGGTGGACACATCAACCCGGCGGTGACGTTCGGGCTG…
Ta#S17888281	259	C	Y	H	RSL65	2g13450	-	04g011550	55.8495	0.07	0.0806452	0.868	GCCAATAACCCANCCNCNCTNCCCGAGTCCCGAGTCTGCAGCCAAAGCAGAGCACCACCCAGCCGCMGCCGGAAGAGCACGAGGAGATGAGCTCCGGGACGGGGAAGGTGGTGTGCGTCACCGGCGGCTCGGGCTACATCGCCTCSTGGCTCGTCAAGTTCCTCCTCCASCGCGGCTACACCGTCCGCGCCACCGTCAGGGACACCGCCGACCCMAAGAAAACATTGCACCTGCAGGCCCTGGATGGAGyCAAGGACAGGCTSCACTTGTTCAAAGCAAGCTTGTTGGAAGAAGGCTCTTTYGATGMTGCCGTTGCCGGCTGCGATTGTGTCTTCCACACGGCYTCTCCCTTTTATCACAATGTCAAGGATCCCAAGGCTGAGTTACTTGACCCAGCTG…
Ta#S17888281	311	C	Y	H	RSL65	2g13450	-	04g011550	55.8495	0.154135	0.0858209	1.79601	CACCACCCAGCCGCMGCCGGAAGAGCACGAGGAGATGAGCTCCGGGACGGGGAAGGTGGTGTGCGTCACCGGCGGCTCGGGCTACATCGCCTCSTGGCTCGTCAAGTTCCTCCTCCASCGCGGCTACACCGTCCGCGCCACCGTCAGGGACACCGCCGACCCMAAGAAAACATTGCACCTGCAGGCCCTGGATGGAGYCAAGGACAGGCTSCACTTGTTCAAAGCAAGCTTGTTGGAAGAAGGCTCTTTyGATGMTGCCGTTGCCGGCTGCGATTGTGTCTTCCACACGGCYTCTCCCTTTTATCACAATGTCAAGGATCCCAAGGCTGAGTTACTTGACCCAGCTGTCGATGGAACGCTCAATGTTCTCCGTTCCTGCAAGAAAGCCTCTATCAAGAG…
Ta#S17888281	742	Y	C	H	LDN	2g13450	-	04g011550	39.6765	0.0888325	0.182561	2.05512	CCTACAATGGGAAGCCAAGGACTCCTGATGTAGTRGTTGACGAGACATGGTTTTCAAGTGCAGARGTCTGCGAAAAGAATAAGCAATGGTATGTGCTATCCAAGACCCTTGCCGAGGAGGCTGCATGGAAGTACGCAAATGATAATGGATTAGAAATAATTACAATAAACCCAACAATGGTCATCGGTCCCCTGTTGCAGCCTACACTGAAYACTAGCACAGAAGCAATATTGAAGTTTATAAATGGATyATCTTCTACATACGCCAATTTCTGCTTTGGATGGATAAACGTTAAAGATGTTGCCCTGGCACATATCCTTGCATATGAAGTTCCTTCAGCAAACGGAGATATTGTATGGGTGAAGAGTCATCACCACTCGGACCTTGTCAGATCATCAC…
Ta#S17888282	231	S	G	H	LDN	1g42810	-	10g011780	12.7449	0.0769231	0.25	3.25	GACCCACGCGTGCCGTTCCAGTNCCTCCTCCACGCCACCCCGATTCGATCACTCCCCGAGCAGAATCCCCCCGATTCGATCACCGGCGAGGAGAGGAGGGGGGGGATGAGGAAGCGGGAGCGGGAGAACCCGTGCGGGATCTGCGGGCACTACCACAAGTACGAGGAGGGGGAGCCGTGCGGGGTGTGCGGCCACCGCCCGCCGGCGCTGGGGCCCGCCGGGCCGGCGGCcGCGCCGCGGCAGGAGTCGGCGTTCCCCTCGGAGATACTCAAGGACTTCCTCTTCCTCGGCAGCTACGACAACGCCTCCCGCTCCGAGCTCCTCAAGACCATCGGCATCTCCCACATCCTCAACACTGTACCCTTATGCCAAAACCTTTACCGGAACTCTTTYACTTAY…
Ta#S17888314	257	S	G	H	LDN	4g17020	11g33120	05g020380	8.08734	0.181818	0.25	1.375	GCCACACCAGACCAGACGCGTCCAATCCCTCCATCTGCTCCTCACCAGTTCATCCAACGCGAAAACCACCGGCGGCGAGCCAGGACCGGCGGCCGGGGCGGCCATGCATAACCGGGCGGGCGGCGGCGGAGGCGGGGCGGGGGAGATCGTGGAGGCGGGCGAGAGGATCGTGCCGCACAGCGGGCCCCTGGGCGCCAAGCGCTCCGCCATGCGCAAGAGCGCGCGCTTCGCCGAGTCCGTGTCCGCGCCsCTCACGGCGCCGCACGGGGCGCCGGCGCCGCAGCGGGCCAGAAACGACGACGGCGACGACGACGACTACGTGGAGATCACCCTGGACGTGCGGGACGACTCGGTGGCGGTGCACAGCGTGAAGCCGGCGGCGGGCGGCGAGGACTCGGA…
Ta#S17888314	536	S	C	H	LDN	4g17020	11g33120	05g020380	8.08734	0.7	0.842105	1.20301	GCAGCGGGCCAGAAACGACGACGGCGACGACGACGACTACGTGGAGATCACCCTGGACGTGCGGGACGACTCGGTGGCGGTGCACAGCGTGAAGCCGGCGGCGGGCGGCGAGGACTCGGACGTGAAGCTGCTGGCGCAGACGCTGGAGAAGCGCTCCTCCTCCTACGGCCAGGGCGTGCTCCGSACCGCCTCCACGCGGATCAAGCAGGTCTCGCAGGAGCTGCGGCGCCTCGCCTCCGTCAACCGCCGsGGGGCCGGCCCCGGCCGCGTCGACAAGTCCAAGTCCGCCGCGGCCCACGCGCTCAAGGGGCTCAAGTTCATCAGCCGCACCGACGGCTCCGCCGGCTGGCCCGCCGTCGAGAAGCGCTTCGACGACCTCGCCGAGAACGGCCTCCTCCA…
Ta#S17888351	388	S	C	H	LDN	3g00340	-	04g000330	18.4904	0.24	0.25	1.04167	GGGAGACGCCGGCGAGAAGAAGATGGTGACGCTCAAGAGCTCGGACGGGGAGGAGTTCGAGGTGGAGGAGGCGGTSGCCATGGAGTCGCAGACCATCCGSCACATGATCGAGGACGACTGCGCCGACAACGGCATCCCGCTCCCCAACGTCAACTCCAAGACCCTCTCCAAGGTCATCGAGTACTGCAACAAGCACGTCCAGGCCAAGCCCGCCGACGCCGCCGACGCCGGGGCCGCCGCGCCCGACGCgGCGGCGCCCCCCGCCGAGGACCTCAAGAACTGGGACGCCGAGTTCGTCAAGGTCGACCAGGCCACCCTCTTCGACCTCATCCTGGCSGCAAACTTCCTYAACATCAAGGGGCTGCTGGACCTGACCTGCCAGACKGTTGCRGACATGAT…
Ta#S17888351	391	S	C	H	LDN	3g00340	-	04g000330	18.4904	0.309091	0.25	0.808824	AGACGCCGGCGAGAAGAAGATGGTGACGCTCAAGAGCTCGGACGGGGAGGAGTTCGAGGTGGAGGAGGCGGTSGCCATGGAGTCGCAGACCATCCGSCACATGATCGAGGACGACTGCGCCGACAACGGCATCCCGCTCCCCAACGTCAACTCCAAGACCCTCTCCAAGGTCATCGAGTACTGCAACAAGCACGTCCAGGCCAAGCCCGCCGACGCCGCCGACGCCGGGGCCGCCGCGCCCGACGCGGCgGCGCCCCCCGCCGAGGACCTCAAGAACTGGGACGCCGAGTTCGTCAAGGTCGACCAGGCCACCCTCTTCGACCTCATCCTGGCSGCAAACTTCCTYAACATCAAGGGGCTGCTGGACCTGACCTGCCAGACKGTTGCRGACATGATCAA…
Ta#S17888390	294	A	M	H	RSL65	5g26740	04g58710	06g033410	3.96526	0.25	0.416667	0.6	ACCTTGGCCCCCTCCACGCCTCGTCGCTAAGACGGATCCATCATCCATGGACGCCCTCACGCTCACCTCCCTCCTCAAGGCCGCCGCCGCCGCCTTCCCCGACCGCCGCGCCATCGCCGTCCACGCCAAGATCGACCTCACGCACGCCGCGCTCGACGCCCTCGTCGACGCCGCMGCCGCGCGCCTCGCCGCCGGCCCCGACGGSSTCCGCCCCGGCCAGACCGTCGCGCTCTGCTTCCCCAACACCGTmGAGCTGGTGGTGGTGTTCCTGGCGGTGATCCGCGCGCGGGGCGTGGCGGCGCCGCTCAACCCGGCCTACACGCAGGACGAGTTCGAGTTCTACCTCTCCGACTCGGGCGCGCGCCTGCTCGTCACCGGCGCCGACGGCAACGCGCCCGC…
Ta#S17888409	324	M	C	H	LDN	2g36430	-	06g020770	11.8261	0.136986	0.0588235	0.429412	TCAAAGTGGCGAGGTCTCTTCCTCTCGGACCTCCCCAGCTGCGCCGGGAAGGCCCATGGCGATCCCCCGCCGCCGCGAGCTCCTCCTGCCTGCGGTCGCCGCCGCCCTGCTGCTGCTCCTCCTCGCCGGACGCGCGGCGGCCGACGACGCCTCCAGCGACGACCGCGGCCACGACGCCTCCCCCGGCTGCAACAACAAGTTCCAGCTGGTTAAGGTGAAGAACTGGGTGAATGGAACCCAGGGCACGACcGTTGTCGGACTGAGCGCGAGGTTCGGGTCCCCCTTGCCTAGAACTGTCGACGGGGCTCAGAGAACATTTGCTGCCCTCACCAATCCTCCAGACTTGTGCTCCAATTCGACCTCAAAGTTGACCAATTCTATTGCCTTAGTGGCACGTGG…
Ta#S17888409	328	R	G	H	LDN	2g36430	-	06g020770	11.8261	0.128205	0.0666667	0.52	AGTGGCGAGGTCTCTTCCTCTCGGACCTCCCCAGCTGCGCCGGGAAGGCCCATGGCGATCCCCCGCCGCCGCGAGCTCCTCCTGCCTGCGGTCGCCGCCGCCCTGCTGCTGCTCCTCCTCGCCGGACGCGCGGCGGCCGACGACGCCTCCAGCGACGACCGCGGCCACGACGCCTCCCCCGGCTGCAACAACAAGTTCCAGCTGGTTAAGGTGAAGAACTGGGTGAATGGAACCCAGGGCACGACCGTTgTCGGACTGAGCGCGAGGTTCGGGTCCCCCTTGCCTAGAACTGTCGACGGGGCTCAGAGAACATTTGCTGCCCTCACCAATCCTCCAGACTTGTGCTCCAATTCGACCTCAAAGTTGACCAATTCTATTGCCTTAGTGGCACGTGGAGGG…
Ta#S17888409	606	Y	C	H	LDN	2g36430	-	06g020770	11.8261	0.417112	0.327684	0.7856	CTTGCCTAGAACTGTCGACGGGGCTCAGAGAACATTTGCTGCCCTCACCAATCCTCCAGACTTGTGCTCCAATTCGACCTCAAAGTTGACCAATTCTATTGCCTTAGTGGCACGTGGAGGGTGTCCTTTCACCGCCAAGGCCGAATTTGCGCAGGCTGCTGGTGCAGCCGGTTTGGTTATTATAAATGACGATGAAGAGCTTTACAAGATGGTTTGTGGTGACAATGATACTTCACTTAATGTGACAATcCCCGTCGTAATGGTGCCACACTCAGCAGGCAAGAATCTGAAGGACTTACTGGATCATGGAGCAAAGGTTGAGGTGCAGTTATATTCGCCAAATCGACCAGTTGTGGACCTTTCCGCATGCTTCTTGTGGTTAATGGCTGTAGGAACTAT…
Ta#S17888409	627	Y	C	H	LDN	2g36430	-	06g020770	11.8261	0.416185	0.335664	0.806527	GGCTCAGAGAACATTTGCTGCCCTCACCAATCCTCCAGACTTGTGCTCCAATTCGACCTCAAAGTTGACCAATTCTATTGCCTTAGTGGCACGTGGAGGGTGTCCTTTCACCGCCAAGGCCGAATTTGCGCAGGCTGCTGGTGCAGCCGGTTTGGTTATTATAAATGACGATGAAGAGCTTTACAAGATGGTTTGTGGTGACAATGATACTTCACTTAATGTGACAATCCCCGTCGTAATGGTGCCACAcTCAGCAGGCAAGAATCTGAAGGACTTACTGGATCATGGAGCAAAGGTTGAGGTGCAGTTATATTCGCCAAATCGACCAGTTGTGGACCTTTCCGCATGCTTCTTGTGGTTAATGGCTGTAGGAACTATAGTCTGCGCCTCACTCTGGAG…
Ta#S17888412	595	A	R	H	RSL65	3g41350	-	07g026120	9.43267	0.375	0.296296	1.26562	GCACAGCGGCAGCCACGGCGTGCAGCAGCTCGGCCTCCGCTTCGACCGCCTCCTGGCCCAGCCCGCCGCCTGCAAGCTCCCCAACGCCAACGTYTCCCTCTGCATCAACCTGCTGCACCTGACCCCGAGCTCGCCAGACTACGCTCTCTTCGCAAATGCTTCCAAGATTACTCCGTCCACTGCCGCRCCRGCGAGAGACACCGCCGACGGCTTCAAGGTTYCGMCGGGGCTCGGTTATGGCGCCGGCGCgGCGGCCCGCGTCTCTGCTGTCTTCTCATCCATCTTCTGATTTTCGGACAAGCACACGCCCTTTTATCCTCTCCCTTTCTTCTATCTTTCATGTTTGTTTACATAACCCTGCAAGTTCCCACACAACGACGATGCTTTAGATGGTCTATA…
Ta#S17888412	262	M	C	H	LDN	3g41350	-	07g026120	21.0721	0.336538	0.325397	0.966893	CGCANTNAGCCAGTNACAGCAGCTCAGAACCGAGCACAGACCGAAGCGGAGCCAAACGAAAGAAGGGATCTAACCTAGCCAGCCGGCGATCGACCGAGAGATGGCGCGGTGGTGTCAGCTGGCGGCGGTGCTGCTCGCCGTGTCGATGGCGGCGTCGACGWCGGTGGCGCAGGACGCGCTGCAGACCAAGTGCCAGGRGGACCTGCAGAAGCTGTCRGACTGCATGGACTACGCGACGGGGCACGAGGAmACGCCGTCGGCCAAGTGCTGCGAGGACACGGCGGACACGCAGAAGKCGCGGCCCGAGTGCCTCTGCTCCATCATCCAGCAGGTGCACAGCGGCAGCCACGGCGTGCAGCAGCTCGGCCTCCGCTTCGACCGCCTCCTGGCCCAGCCCGC…
Ta#S17888431	386	G	S	H	RSL65	-	-	-	1.31344	0.25	0.153846	1.625	GCTTTCCAATGGCCGTCCGGAGCCTATTGCCGCTGATAACGTGGGTTCCTCCGCCGTTGTTGCCATTGTCTCCTCTTCTCATGTCATACCTGCAAATTGGGGAGATTCACGCGTGGTGCTCTGCCGTGGAAAGGAGCCCATTGCTCTGTCCGTCGATCACAAACCTGATAGGAAAGATGAGCGTGCCAGGATTGAGGCCGCWGGTGGRAAGGTCATTGACTGGAATGGTTATCGTGTCTCTGGTATTCTsGCAATGTCACGGTCAATCGGTAAGTTTTCTGCTTTTGCACGCCCAAGCTTATTGTCTGGACAAAATTATTGATGATGTCAAGCAAGCTGTAAAGCCATGTTTGGAATGCAATTAAGGTCTTAAGATGTTTTTGTTACTTTTTGACCACG…
Ta#S17888457	468	Y	C	H	LDN	-	-	03g042440	3.85658	0.0816327	0.0571429	0.7	CTCCACCGTCGCCGACCCCAATGACGAGAGYGGCACCAGGGGTCTCTTGGGCGAAGAGGAGCGGGTTGAACACTGGGTGCTCCACTTGCCCCCGATCAACCACGGCGATACCACCTACGATGTCACCTTTGACTGGGACGTGAAGAAGCAAGGCATTCCTGGCGCCGTCATCGTTCGAAACTACCACGCCACCCAGTTTCTCCTCAAGACCATCACCATCGACGACGTCCCCGGCCACGCCGGTCCCATcGTCTTCGTCGCAAACTCATGGGTCTACAACACCAACAAGTACCACTACGACCGAGTCTTCTTCACCAACGACACGTACCTGCCAAGCGAGATGCCGATGCTGTTGCAGCCGTTCCGGGAGGACGAGCCCCGGATCCTGCGAGGGGATGA…
Ta#S17888471	863	T	G	S		3g54490	02g56000	04g036320	85.044	0.25	0.5	2	TTATAATGACATTGGTGGCCTTGAGAAAGAGATTCAGGAACTYGTTGAAGCTATAGTGTTGCCAATGACACACAAGGAGCAATTTCAGAAGTTGGGAATCCGTCCCCCGAAAGGAGTTCTYTTATATGGACCACCTGGGACGGGRAAGACRTTGATGGCTCGTGCATGTGCTGCACAAACCAATGCAACCTTTCTGAAACTTGCTGGTCCGCAGCTAGTCCAGATGTTCATCGGTGACGGGGCAGAGCTtGTCCGGATGCCTTTGAGTTGGCAAAGGAGAAGGCCCCCTGCATCATTTTTATTGATGAGATTGATGCANTTGGACCAAGCGTTTTGGAAGTGAATTGAGTGTTGACAGAGAAGTGCAACGAACTATGTTGGAGTTGGTTGAATCACTTA…
Ta#S17888478	547	S	G	H	LDN	3g60830	02g58620	03g012960	30.3895	0.0136986	0.0979021	7.14685	CTATTGGGACGAACCCTCTCAATTCTGTTAACWATGACCATCGGTACATCRATGGCTGCTCGACAAGGCCCAACAGCTATGGCTGCTCATCAGATTTGTTTGCAAGTATGGCTTGCTGTATCTCTGCTTGCAGACGCCTTAGCAGTTTCTGCCCAGGCTCTGATWGCAAGCTCTTATGCAATATTGGACTACAAAAGGGTCCAGAAGGTTGCGATGTATTCTCTGCAGATAGGACTAGCTAGCGGGTTAsCTTTGGCAGTTGGCCTGTATATCTCATTTGGYAGTATAGCAAAGCTATTTACCAATGACCCTCAGGTCCTAGCGGTTGTGAGCTCCTGTGCATTGTTTGTCTGTGCCAGTCAACCAGTTAATGCCTTGGCATTCATCTTTGATGGCCTC…
Ta#S17888478	579	Y	C	H	LDN	3g60830	02g58620	03g012960	30.3895	0.0212766	0.100559	4.72626	WATGACCATCGGTACATCRATGGCTGCTCGACAAGGCCCAACAGCTATGGCTGCTCATCAGATTTGTTTGCAAGTATGGCTTGCTGTATCTCTGCTTGCAGACGCCTTAGCAGTTTCTGCCCAGGCTCTGATWGCAAGCTCTTATGCAATATTGGACTACAAAAGGGTCCAGAAGGTTGCGATGTATTCTCTGCAGATAGGACTAGCTAGCGGGTTASCTTTGGCAGTTGGCCTGTATATCTCATTTGGyAGTATAGCAAAGCTATTTACCAATGACCCTCAGGTCCTAGCGGTTGTGAGCTCCTGTGCATTGTTTGTCTGTGCCAGTCAACCAGTTAATGCCTTGGCATTCATCTTTGATGGCCTCCATTATGGCGTCTCMGATTTTGACTATGTCGC…
Ta#S17888486	657	A	R	H	RSL65	3g35650	-	03g045720	30.8037	0.00952381	0.0172414	0.552381	CATGCCAAATTATGGAAAGGTGTGCGTAAGGGATTTATACCAGTTGACCGAGTAGCAATTGAACGGAGGCGGCTTAGTAAGGATAAAACAGTGGAAGAGCACAAGAAGATGCTCGAAGGAATTGTAAAGCGGGATGAGAAGCGCCGCAAAAGAATCAAGGCTGCTGGTATCGATTACGAGTGTCCAGCCCTTATYGGAAGCGTTCAGCCTTCAGCTAAGAAGATCAAGTTTGATGAGGATTAGCTATAGaGAAGGCAGATGGATCTTTATCCCGGGGGTAGGAGTGACGGGACTCTGCTGAGTTAACCTGGCTGGTCCATTTTAGCTGGGGATGAGATGGCGATTTCGTACTTTGGCTTTGTATCTGTGTTTGGTCGNATGTATGTAAGTTGAATGACT…
Ta#S17888521	429	C	Y	H	RSL65	3g54320	02g55590	0284g002010	3.81493	0.611111	0.2	3.05556	CTCCGGCCAAGATACACATGGCCTGGTGGTGAGAAGATCAGTTGCTGAAGCTCCTGCTGACATAAATGTCACTACCAATAGCTCCTTCGTGTTGGCGGAACACCGGACATTCCGGAAGGACCCCCTGAATGCTTTCAACAGATATGCGGGCGGTTGGAATATCAGTGAAGTTCACTACTGGGCTTCCGTTGGATACACAGCGTATCCGTTGTTCGTCGTTGCCTTGCTGTGGTTTGTGCTATTCTTCCTcCCCATGCTTGGGATTTGCTGCCACCCTTGCTGCTGTGGGCACCAAGGTTATAGCTACTCGAGAATAGCATATGCCCTTTCACTTATACTTCTGATTTTATTCACCTGCGCCGCAAGTGCTGGAAGTGTTGTGTTGTATGTTGGCCAGGG…
Ta#S17888521	420	A	R	H	RSL65	3g54320	02g55590	0284g002010	3.81493	0.590909	0.30303	1.95	GGCGCTCCACTCCGGCCAAGATACACATGGCCTGGTGGTGAGAAGATCAGTTGCTGAAGCTCCTGCTGACATAAATGTCACTACCAATAGCTCCTTCGTGTTGGCGGAACACCGGACATTCCGGAAGGACCCCCTGAATGCTTTCAACAGATATGCGGGCGGTTGGAATATCAGTGAAGTTCACTACTGGGCTTCCGTTGGATACACAGCGTATCCGTTGTTCGTCGTTGCCTTGCTGTGGTTTGTGCTaTTCTTCCTCCCCATGCTTGGGATTTGCTGCCACCCTTGCTGCTGTGGGCACCAAGGTTATAGCTACTCGAGAATAGCATATGCCCTTTCACTTATACTTCTGATTTTATTCACCTGCGCCGCAAGTGCTGGAAGTGTTGTGTTGTATGT…
Ta#S17888521	387	G	S	H	RSL65	3g54320	02g55590	0284g002010	3.81493	0.633333	0.333333	1.9	CGGGACGCACCGCCCCCCCCGCGAGCCCCACCGGGCGCTCCACTCCGGCCAAGATACACATGGCCTGGTGGTGAGAAGATCAGTTGCTGAAGCTCCTGCTGACATAAATGTCACTACCAATAGCTCCTTCGTGTTGGCGGAACACCGGACATTCCGGAAGGACCCCCTGAATGCTTTCAACAGATATGCGGGCGGTTGGAATATCAGTGAAGTTCACTACTGGGCTTCCGTTGGATACACAGCGTATCCgTTGTTCGTCGTTGCCTTGCTGTGGTTTGTGCTATTCTTCCTCCCCATGCTTGGGATTTGCTGCCACCCTTGCTGCTGTGGGCACCAAGGTTATAGCTACTCGAGAATAGCATATGCCCTTTCACTTATACTTCTGATTTTATTCACCTG…
Ta#S17888521	399	T	K	H	RSL65	3g54320	02g55590	0284g002010	3.81493	0.633333	0.340426	1.86042	CCCCCCCCGCGAGCCCCACCGGGCGCTCCACTCCGGCCAAGATACACATGGCCTGGTGGTGAGAAGATCAGTTGCTGAAGCTCCTGCTGACATAAATGTCACTACCAATAGCTCCTTCGTGTTGGCGGAACACCGGACATTCCGGAAGGACCCCCTGAATGCTTTCAACAGATATGCGGGCGGTTGGAATATCAGTGAAGTTCACTACTGGGCTTCCGTTGGATACACAGCGTATCCGTTGTTCGTCGTtGCCTTGCTGTGGTTTGTGCTATTCTTCCTCCCCATGCTTGGGATTTGCTGCCACCCTTGCTGCTGTGGGCACCAAGGTTATAGCTACTCGAGAATAGCATATGCCCTTTCACTTATACTTCTGATTTTATTCACCTGCGCCGCAAGTGC…
Ta#S17888572	316	Y	C	H	LDN	3g47340	02g37590	04g024440	6.85597	0.15	0.653846	4.35897	GAGGGGGACTGTAGCTAGCCTAGCAGTGTTCTTGGAGCTGCTGCCGGTGGAGGTCTGCAATGGGGAGGAGCGGCCATGCCTGCTCCGTTCTTGGGTCGCTGCTGCTGCTGCTCCTGCTGCTGGGCCCGGCCGCTGCGCAGAAGGGCTCGACCTGGAAGACGCTGAGTGGCGATGCTCCAGCAGTCATAGCTAAGGGTGGTTTCTCGGGCCTATTTCCCGACTCCAGTGACCCTGCTTATTYGTTTGCTGyCAGCAATCAGGATTCAGCCCAGTGGTGCGATGTTCGGTTAACCAAGGATGGCGTTGGCATCTGCCTTCCAGACATAAAAATGGATAACTGCACAACCATATCCGATCTTTTCCCAAAGGGAAAGAAGACCTACCGTGTCAACGGTGTGT…
Ta#S17888593	245	T	Y	H	RSL65	1g37920	06g36400	10g022110	14.8353	0.08	0.235294	0.34	CCTACCGCGCCAATNCGGGCAAAGCCTNCCAACCCCGACGGCGAAGGCCGGACCCCGGGCGGAACCGAGACCTAGCCCATCGCCGCCCACAATGCGCCGCATCCTCCTCGTCCCCGCGTCAGCGGCGGCGGTCGTCGTCGCCGTCGCCGGCGCCGAGCCCGCCCTCCGCCAGGTTACGGACGTCCCCACCGCCGTGTCCTGGGGCGTCTCCGACGCGGACGCGCTCTTCTGCGACAGCTGGAGGyTGTCGGTGGAGACGGCCAACGCGGGCCCCTGGCGCACCGTGCCGGCGCGCTGCGGGGCGTCCGTGCGCGCGTACATGGAGGGTGAGCGCTACGCGTCCGACTCCGCCGTCGCGGCCGCCGAATCCCTCGCCTTCCCTGCGCGGGCACTCGCGTC…
Ta#S17888626	72	G	C	S		3g03720	02g05340	04g003410	51.2924	0.533333	0.675	1.26562	GCCCACTGCCGTTACCGCCACAGCCCCCAGAAAATAAACCCCCAAGCAGCACCGCGAGTCTGCCTCCGTACgACCGCACCGCTTGCCCCCGAACCCTAGCTAGAGCCTGCCAGCAGCGCCGTCGCCGTCGGCGAATCGAATCCGCGGGCGCCCGTCCAGCCATGTCGCCGCCCGAGAACCCCAACGGCGGGGCCGCCGCCGCCGCGCCCTCGGAGCCCGCGCCGCCCGCCAAGCCTTCGTCTTCCAAGGGGAAGAAGAAGGACGACAAGAAGGACGACGATCTGTCGGAGGAGGACCTGGCGCTCAAGGAGCAGCTCGAGCTC
Ta#S17888626	45	A	C	S		3g03720	02g05340	04g003410	51.2924	0.53125	0.694915	1.30808	GCCCACTGCCGTTACCGCCACAGCCCCCAGAAAATAAACCCCCAaGCAGCACCGCGAGTCTGCCTCCGTACGACCGCACCGCTTGCCCCCGAACCCTAGCTAGAGCCTGCCAGCAGCGCCGTCGCCGTCGGCGAATCGAATCCGCGGGCGCCCGTCCAGCCATGTCGCCGCCCGAGAACCCCAACGGCGGGGCCGCCGCCGCCGCGCCCTCGGAGCCCGCGCCGCCCGCCAAGCCTTCGTCTTCCAAGGGGAAGAAGAAGGACGACAAGAAGGACGACGATCTGTCGGAGGAGGAC
Ta#S17888628	728	Y	C	H	LDN	4g41550	12g07150	08g004400	3.58643	0.263158	0.0909091	0.345455	CGCTGGACGATCATGGACTTCTCAAGGGCCTACAGCTCGGGAGAGACCACGCCTGTCCAGGTGGCCAAGAGGTTCCTGGCCGCAGGGAAGGAGACATCAGGCCCTACCATGCACATGGCCTTCTTCATCAGCTGCAACCCTGAGGACGTCTTGAAGCAGGCCGAAGARTCCACCCTCAGATACCAGACAGGGACACCGCTGTCAGTGATGGACGGCGTGCTGGTGGCGGTGAAAGACGAGATCGACTGCtTGCCCTACCCCACCACAGGCGGGACGCGGTGGCTGGGGAAGGCGCGGCCGTGCGAGGCGGACGCGGCGTGCGTGGCGCANCTGCGCGCGTGCGGCGCCCGTCTCGCCGGCAAGACCAACATGCACGAGCTCGGCGCCGGCACCAGCGGC…
Ta#S17888664	487	A	R	H	RSL65	5g23370	04g54500	07g004810	12.8182	0.322034	0.123077	2.61653	GTATCGCACAATTGAAATTTGCAGTATTGTGGAAGGTCTAAAACCTGAGGTATTCACTGCAAGYGGCTGGCCTTCAGTCAGTGGSGATGCTTTGAGAAGTTTGGCTGGGAAATTGAAAACTGATCTTTACACAACGGAGGATGCAGAGGATGATGAATATGTCAGTGATTCAGAAATTTCTGTGGATGACATAGAAGACGCTGCCTCGTATGGCACTGCATACAAAGCATTTGGAGGTGGAAAGGAAGGgAAGGAAGCATGTTATGCCATTGCAGCTCTCTGCGAGATCTGCTCTATAGATTCATTGATATCAAATTTTATTCTACCCTTACAGGGAAATCGTATATCCTGTAAGGAGGGGAGGATCCACTGTTCCTTAAATATCAACACTGAAACTGG…
Ta#S17888664	440	A	R	H	RSL65	5g23370	04g54500	07g004810	12.8182	0.178218	0.139706	1.27566	GTCCCAAATGATGTCAACACAGTYACAGAGGGCAAGAAGGCTCCAAAGTATCGCACAATTGAAATTTGCAGTATTGTGGAAGGTCTAAAACCTGAGGTATTCACTGCAAGYGGCTGGCCTTCAGTCAGTGGSGATGCTTTGAGAAGTTTGGCTGGGAAATTGAAAACTGATCTTTACACAACGGAGGATGCAGAGGATGATGAATATGTCAGTGATTCAGAAATTTCTGTGGATGACATAGAAGACGCTgCCTCGTATGGCACTGCATACAAAGCATTTGGAGGTGGAAAGGAAGGGAAGGAAGCATGTTATGCCATTGCAGCTCTCTGCGAGATCTGCTCTATAGATTCATTGATATCAAATTTTATTCTACCCTTACAGGGAAATCGTATATCCTGT…
Ta#S17888717	274	T	Y	H	RSL65	1g05390	-	01g005090	4.94102	0.130435	0.09375	1.3913	CAAAGAGGAGAACAAAAGCTTCGTCGTTACGCAGCTTGTCTTTGGGCAGTAAAGATGCAACAAAGAAAGTTGGAGGATGGAAACCTTTGGCCTCTCATATTAGAGTTGGTAAAAGTAAAAAATCTMTCAAATCAGGTTCCGAAGAGGACAATAGAACTGGAATCAAGTCTGATGATCCAGAGCATGGTGCTCCTTCCAATGAAGCAAAGGCTAGCCTCTTGAAACGCTTGTTGGAGTCTAAGGAACACCyGACAAAAAAGGAGAATCTAGTGAAGAAGACTGGAAGCAAGAAAGTGTTCACTCTGAAGGGGAAAAAGAAAATATTCAAGGCCAAACAACCTAGGAAAAAGAGAAGATTGCRAGCATTATGGTTCTATCTAGTGGCTGCTTTTGACCAGA…
Ta#S17888717	632	C	Y	H	RSL65	1g05390	-	01g005090	4.94102	0.333333	0.137931	2.41667	GCRAGCATTATGGTTCTATCTAGTGGCTGCTTTTGACCAGAAGGGACAACCTCCTTTACCRCAGCTACCTACRAAATTTTTGAGGATCAAGGATGTTGAATTGCCTGCTTCCTTCATACAAAAGTACCTTGTGCAGAAACTCAATCTTTCAAGTGAAGCTGAGGTGGAGTTGATGTGCGCTGGCAAGAAAGTKGACCCAGCAATCACCCTGCATGACATAACGGACTGCTATCTGGACAAAGGACCRAAyGGTTGGGTGCGGTCGTCCGTGGGCTCCCCTGCCACCGGGTTCATCACGACCGTGTTCTACAGCAGGCCGGAGCTGCCCACACCCCCAACACCACCGNCACCACCTGAAAGTCACCATGGCTGACCCANGAGCGCGNCTCATGCCCGAAC…
Ta#S17888803	254	A	R	H	RSL65	1g24460	-	01g016390	2.73182	0.4	0.222222	1.8	TTCCGGATTCACTNTNCTNCCCGNCGTTAGGGTTCCACTCCCGTTCCTCCTCCTGCCGCCACCTCCGCATCGACCTCCTCGGTTGCCATGGTGATGGATGACAACCAACTCCGGGTGCTCCAGATCCCTCCGCCTATTCACCCCGACGATCCGGATTCTCCTCTCCCGGAGACCATCCTCATCGACTCGTTCGGCTACCTCAGCGACCGCACCAACGCCACCACCGCCAGTGGCCGCAGGAGCAGGACCaAGAAGAAGGGCAAGCGCATCCTGGTCACCTTCTGGCCGGCTGCCCCGCCGCGCGTCTCCTGCTTCACCGTCCACTGCCCAGATCTGAAGCCCGATGCATTCGCTGACATGCCCAAGATCTCCTATACGGAGGACGACCTCGTCCTGCTC…
Ta#S17888808	132	A	R	H	RSL65	-	-	-	13.006	0.534884	0.0909091	5.88372	GTCCGCCCCCGGCCACGGGCCCCGTCGCCGGCACGCTCTACCTCACCAACATGAACGTCGCCTTCTGCAGCGACCGCCCGCTCTCCTTCACCGCGCCGTCGGGCCAGACCGCCTGGAGCTACTACAAGATCaTGATCCCGCTGGCCAAGCTCGCCGCCGTCGAGCCCGTCACGGCCAAGGAGAGCCCGCCGGAGAAGTACATCCACATCGTCACCGTCGACTCGCACGACTTCTGGTTCATGGGCTTCGTCAGCTACGACAAGGCCGTGCACCACCTGGGCGGGGCCGTCTCCTCGTCGCAGCACCACGGCGCCGCTCCCGCCGCGGCGCCGGCGCCGGCACCCACCTACGAGTGATTGGCTGATTGCCTCCGTGTTCCATGT
Ta#S17888808	113	C	M	H	RSL65	-	-	-	13.006	0.571429	0.142857	4	GTCCGCCCCCGGCCACGGGCCCCGTCGCCGGCACGCTCTACCTCACCAACATGAACGTCGCCTTCTGCAGCGACCGCCCGCTCTCCTTCACCGCGCCGTCGGGCCAGACCGCcTGGAGCTACTACAAGATCATGATCCCGCTGGCCAAGCTCGCCGCCGTCGAGCCCGTCACGGCCAAGGAGAGCCCGCCGGAGAAGTACATCCACATCGTCACCGTCGACTCGCACGACTTCTGGTTCATGGGCTTCGTCAGCTACGACAAGGCCGTGCACCACCTGGGCGGGGCCGTCTCCTCGTCGCAGCACCACGGCGCCGCTCCCGCCGCGGCGCCGGCGCCGGCACCCACCTACGAGTGATTGGCTGA
Ta#S17888808	86	C	M	H	RSL65	-	-	-	13.006	0.4	0.1875	2.13333	GTCCGCCCCCGGCCACGGGCCCCGTCGCCGGCACGCTCTACCTCACCAACATGAACGTCGCCTTCTGCAGCGACCGCCCGCTCTCcTTCACCGCGCCGTCGGGCCAGACCGCCTGGAGCTACTACAAGATCATGATCCCGCTGGCCAAGCTCGCCGCCGTCGAGCCCGTCACGGCCAAGGAGAGCCCGCCGGAGAAGTACATCCACATCGTCACCGTCGACTCGCACGACTTCTGGTTCATGGGCTTCGTCAGCTACGACAAGGCCGTGCACCACCTGGGCGGGGCCGTCTCCTCGTCGCAGCACCACGGCGCCGCTCCCGCCGCGGCGCCGGCGCC
Ta#S17888825	725	Y	C	H	LDN	2g01540	-	-	9.0939	0.289308	0.24	0.829565	CCGGAATTGCGGATAGATTAGGTTTTCCCTAGAAGAGTCTTTGTGGGGAGGCAAGTTACCTTGACCTGAGAATTTACCCTCACCGGAATTGTGGTTATTGCAGGCGAATTTGGGGCTGAGGAAAGAGGAGGAACGACTTTTCGCTGGTGGCCTGAAATTCAGGACAAGGTTTTGAGCTTTTGTCTGTTTCGCTGGGATGGATGCCAAGAAGTTCCTGCAGATGGTYGAAGACAAGAAGAAGAGACTCCTyGAGAAGAAGGAAGCCCCTCTGAAATGGCAGCAGAAACTGGAAGCAGCAATCAAGGCCACTGAAGAAAAGGAGAAGAAGCTCAAGTCAAAAAAGCACAGGAGACGAAGCTATTCTTCCTCAGAATCTGACAGTGAATCCGAGAGCGACAG…
Ta#S17888825	701	Y	C	H	LDN	2g01540	-	-	9.0939	0.324324	0.24	0.74	TTTCGTGGCCTCATGAATTGTTATCCGGAATTGCGGATAGATTAGGTTTTCCCTAGAAGAGTCTTTGTGGGGAGGCAAGTTACCTTGACCTGAGAATTTACCCTCACCGGAATTGTGGTTATTGCAGGCGAATTTGGGGCTGAGGAAAGAGGAGGAACGACTTTTCGCTGGTGGCCTGAAATTCAGGACAAGGTTTTGAGCTTTTGTCTGTTTCGCTGGGATGGATGCCAAGAAGTTCCTGCAGATGGTyGAAGACAAGAAGAAGAGACTCCTYGAGAAGAAGGAAGCCCCTCTGAAATGGCAGCAGAAACTGGAAGCAGCAATCAAGGCCACTGAAGAAAAGGAGAAGAAGCTCAAGTCAAAAAAGCACAGGAGACGAAGCTATTCTTCCTCAGAATC…
Ta#S17888834	108	T	C	S		3g53620	02g48870	04g029390	31.9077	0.121212	0.0967742	0.798387	GCTGCCGAGTCACTGGTCCGTNACGGCGACGGCGCCAACACCACCCGCACGTAAGTTGCCGACACGCTGGGGCTGGGCGCGCACACGGTCAAGGCATTCCAGTTCGGcTGCAGCCGCGTGGAGGAGGGCTTCGGCGACAAGACCGACGGGCTCATGGGGCTCGGCGGCGACGCGCAGTCGCTCATCTCGCAGACCGCGGCGACGTACGGCAGGGCCTTCTCCTACTGCCTCCCGCCTTCCCCCGGCTCCAAGGGGTTCCTGACGCTCGGCGCGCAGACCGGCACGGCGGGCGTGGCGACGACGGGGATGCTCCGAAGCGAGCAGGCCCCGACGTTCTACGGCGTGCTACTCCAGGGCAT
Ta#S17888862	201	T	Y	H	RSL65	2g37150	-	-	21.9369	0.155844	0.136364	1.14286	CTCCCGGACACGGGTCATCTAACCCACACACTTCACGTCAAAGCCCAGCAAGCAATTGGGTCCTCCTCCTCGGGTGGCATGCTCCTGCTGCTGCTTCTCCCGCTCCTGCTCGCCATGGCGCGCCCGTGCTCCGCCGTCGACGCCATCGGCACSTACTGCGCCAAGAACGGCACCAGCGCGGAGACGCAGGCCAGCATCGAtCAGGTCCTCGCGGCGCTCGTCCCGCGCGCCTCAGCCGCCTACTACGCCACGGCCACCGCCGGCCGCTCCTCGGGGGGCGGGGGGGGGCCTCGCGCAGTGCCGCGGCGACGTCCCGCGCCAGGACTGCTCGCTCTGCCTCGCCGCCGCGGCCAAGGAGGTCGCGTCGTCCTGCCGCGGCAGCTCGGACGGCCGGGTCTT…
Ta#S17888862	234	A	M	H	RSL65	2g37150	-	-	21.9369	0.123288	0.181818	0.678082	CTCCCGGACACGGGTCATCTAACCCACACACTTCACGTCAAAGCCCAGCAAGCAATTGGGTCCTCCTCCTCGGGTGGCATGCTCCTGCTGCTGCTTCTCCCGCTCCTGCTCGCCATGGCGCGCCCGTGCTCCGCCGTCGACGCCATCGGCACSTACTGCGCCAAGAACGGCACCAGCGCGGAGACGCAGGCCAGCATCGATCAGGTCCTCGCGGCGCTCGTCCCGCGCGCCTCaGCCGCCTACTACGCCACGGCCACCGCCGGCCGCTCCTCGGGGGGCGGGGGGGGGCCTCGCGCAGTGCCGCGGCGACGTCCCGCGCCAGGACTGCTCGCTCTGCCTCGCCGCCGCGGCCAAGGAGGTCGCGTCGTCCTGCCGCGGCAGCTCGGACGGCCGGGTCTT…
Ta#S17888877	425	M	A	H	LDN	-	-	-	3.4455	0.882353	0.675676	0.765766	TATTCAGTACATCAGGACTTCCTCAGTATGGCCAACTTGGTCATGGAAGTGAATCAGGTTGGTTGCTACTATGTTAACACACGACACCTACTAAATTTGCCACGCTGGAGGCGGGGAAACCTAGACCTATGCTAATTGATTTAATTAATTATTATTATTCGTTAGGCGTCTGAACAGGCAGCTGAGCGTTGGACATGGCCTTATGCCTCCGAATAATATGTTCATACCCCATAAGTTCTTTGAAATATTaATACATCCAGTTCAGTACTATTTTCCATATTTTAACTTTACATACTGTTTTTTTATTATCTGMTGTTCATTATAAGTACCAGTCAAAAAACTGTTAATTATAAGTGCATAGCATAGCCCTATATTTATTATATTCGGTGACCTTTTTTA…
Ta#S17888913	431	Y	T	H	LDN	3g14310	09g04800	07g002530	48.5446	0.262295	0.21875	0.833984	CGGCTCCGTCGCCGTGCTCTCCCGCGCCATCGCCGGCTGCTCCAACCGTAATTCCGTCGGAGAAAACGCTGCACTGGAAACTCTAGAACAGGTCATGATGCAGGCCCTCACAATGGCCAACACAGATCGTTCTGCTGTTGTTGCAGTTTGCTTATCTGTATCTGGGGTGAACCATCCTTCAGATCAGCAGAGGATGCTGGACTGGATCTGCAACCTATTCCCTSGCAATGCCAAGTTTTATGTGGAAAAyGATGCGGTGGCGGCTTTAGCCAGTGGTACAATGGGAAAGCTACATGGCTGTGTATTGATTGCTGGCACAGGAAGCATTGCTTATGGGGTCACCGAAGATGGAAAAGTAGCGAGAGCAGCTGGTGCCGGTCCTGTCTTAGGCGACTGGGG…
Ta#S17888913	237	G	R	H	RSL65	3g14310	09g04800	07g002530	60.196	0.248322	0.342593	0.724832	CCACGCGTTCCGCACACCCGGGTGAAGAGAGGAACGGCCGAAGGGAGATGCGCGGCTACAATAACGGTGACTCGCCGGCGGCCGCCGCCTGGGAGGGCGGCGTGATCCTGGGCGTGGACGGAGGCACCACCAGCACCGTCTGCGTCTGCCTGCCGGCCGCAATGCCACCACCGGAGGCGCCCGGCTCCGTCGCCGTGCTCTCCCGCGCCATCGCCGGCTGCTCCAACCGTAATTCCrTCGGAGAAAACGCTGCACTGGAAACTCTAGAACAGGTCATGATGCAGGCCCTCACAATGGCCAACACAGATCGTTCTGCTGTTGTTGCAGTTTGCTTATCTGTATCTGGGGTGAACCATCCTTCAGATCAGCAGAGGATGCTGGACTGGATCTGCAACCTAT…
Ta#S17888949	781	C	M	H	RSL65	1g69000	03g12590	01g041860	79.1389	0.263158	0.307692	0.855263	ATTTGTTCTCCTGCGCCGGTGCCTGTTTGACACTGATGATGAGGTCCGCGACCGTGCTACACTTTACCTCCAAACTCTGAATGGTGAAGTTGCTGTAGGTAACTCTGAGAAGGACGTGAAGGAATTTCTATTTGGATCCTTTGATGTGCCTCTTGCCAACTTGGAAGCAAGTCTAAGAACCTATGAACCATCTGAGGAGCCCTTTGATATTTCCTTGGTGTCAAGAGAAGCCAGATCACATCCACTTCAcGATAAAAAGGCCCCTGGAAAGAAGCCACCTGCTGGTGCTCCCGCCCCTGCGCCTGTTTCRGCTGTTGATGCTTATCAGAAGATGCTTTCATCTATCGCTGAGTTCTCTGGGTTTGGAAGGCTCTTCAAGGCCTAACCTGTGGAGCTGAC…
Ta#S17888963	42	C	Y	H	RSL65	4g43290	12g04240	-	7.30773	0.555556	0.540541	1.02778	CCACGCGTCCGATTTCTATTGTTTTTGGNGCAGTCCATATTyGAGAGGTTTGACCGTGACCGAAGTGGTAAAATTGATGCATCGGAGCTGCGYGATGCTCTTCTCAGTCTGGGTTATTCAGTTTCTCCAACTGTGCTAGACTTGCTCGTGTCTAAATTCGACAAGACTGGRGGCATGAGCAAAGCAGTTGAATATGAYAACTTTATTGAGTAAGATTACTCTCCTTCAATTTAATTTGGCTAATTATTCCAGATAAACAGCACAAGCTTTTATAATATCCAATCTCTGATAAC
Ta#S17888978	57	C	Y	H	RSL65	4g14090	11g39220	05g023970	38.9496	0.380952	0.075	5.07937	ACCCACGCTTCCGCTTGAGAGATCCCATGAGCACCTACTTGTCTCAGCCCTAACCCcGTTACTGCTCGGTGGGAAGGGGAAGAYCATCTMAGGGATCCTAAATTTCAGCTGGATGCATTCAGATACCGAACATCTAGACTACTGCATAGTGTTGCTGCTCGACTCCAGAAGCACATGAAGACACTYGGAGGTTTYGGTGCRTGGAACAGATGTTTAAACCATCTGCTCACGCTCGCGGAATCACACGTTGAGGCTGTCATCCTCGCAAGGTTTATAGAAGCAGTGAAGAGCTGCCCTGATGCAAAAAC
Ta#S17889107	339	K	G	H	LDN	-	-	-	1.85905	0.353659	0.255319	0.721937	GAGAGAGCAGAGGAAAGAAAGGAAGAAGGGGAAAAGATAGTGCAGCATTAGCTTTAGCAGGGCAGCTATGGGATTCTGCTGTGGGCCTTCCGATGTCAAGGTGCTCCCAAATAACACCTCCTCATTGTCGTCAACGTCTTCCTCATCGTCATCACCCGCTAAAGATTCTGCCGACGGTGGCAAGAAGAAGCAACAGACAGGTGAGAAGAAGGAGCGGGGGAGGGAGAAGAAGAAGAGCAACCTTGACCGkGCCGCCATGGCTACGCCCCGCCTCCCCTTCCATTCTCGRCCCGGTCTCATGTAATGTTAACCGGGAACAACAATGTGTGCATGAGATCCCGTATGTTCTCCTATTAGCTTACGATCAAGGTTGGAGCTTAGGTTGAATGAGATTTCTAC…
Ta#S17889167	421	M	C	H	LDN	1g78400	08g08070	01g050580	29.2144	0.444444	0.473684	1.06579	AATCTCAGGCGGCGTCACGTCCATGGAGTCGTTCCTCAAGAAGTTCTTCCCGGACGTGTACCACCAGATGCACGGCGACAAGGCCGCCGCCGTCTCCAACTACTGCCGCTTCGACAGCGAGCTGCTCACCGTCTTCACCTCCTCCCTCTACGTCGCCGGCCTCGTCGCCACCCTCTTCGCCTCCWCCGTCACCACCCGCTACGGCCGCCGCGCCTCCATCCTCATCGGCGGCTCCGTCTTCATCGCCGGmTCCGCMTTCGGGGGCGCCGCCGTCAACGTCTACATGCTCCTCGTCAACCGCATCCTCCTCGGCATCGGCCTCGGATTCACCAACCAGTCGATTCCACTGTACCTCTCGGAAATGGCGCCGCCGCAGTACCGTGGCGCCATCAACAAYGG…
Ta#S17889167	427	M	A	H	LDN	1g78400	08g08070	01g050580	29.2144	0.541667	0.619048	1.14286	AGGCGGCGTCACGTCCATGGAGTCGTTCCTCAAGAAGTTCTTCCCGGACGTGTACCACCAGATGCACGGCGACAAGGCCGCCGCCGTCTCCAACTACTGCCGCTTCGACAGCGAGCTGCTCACCGTCTTCACCTCCTCCCTCTACGTCGCCGGCCTCGTCGCCACCCTCTTCGCCTCCWCCGTCACCACCCGCTACGGCCGCCGCGCCTCCATCCTCATCGGCGGCTCCGTCTTCATCGCCGGMTCCGCmTTCGGGGGCGCCGCCGTCAACGTCTACATGCTCCTCGTCAACCGCATCCTCCTCGGCATCGGCCTCGGATTCACCAACCAGTCGATTCCACTGTACCTCTCGGAAATGGCGCCGCCGCAGTACCGTGGCGCCATCAACAAYGGCTTTGA…
Ta#S17889188	463	R	A	H	LDN	2g14500	05g51240	09g030500	16.3357	0.466667	0.547619	1.17347	CTTCGACTGGGACTTCACCGCCGGCGCCGAGGGCGCCGAAGAGGGCGGCGACGAGGCGAGGTACACGTTCGGCCGGTTCGCGGACGACCTGATCGCGCTGATGGACGAGAGGGAGGTCCGCGGCGCGGTGCTGGTGGGGCACTCCATGTCCGCCATGGTCGGCTGCATCGCCGCCGCCCGGCGACCCGACCTCTTCGCCCACCTCCTCCTCCTCTGCGCCTCCCCAAGGTACATCAACTCGGAGGAGGAaGGGTACGTGGGCGGCTTCGAGGAGGCGGCCATCCACGGCATGTTGAGGGCCATGGAGTCCGACTTCCAAGCCTGGGTCAAGGGCTTCGTCCCCAACRCCGCCGGKGGCGCTGCCGACGACATGGCGGCCGCAACCGTGGAGCCCCTGGA…
Ta#S17889199	561	M	C	H	LDN	3g09120	02g14430	04g008630	62.0758	0.370216	0.32712	0.883592	TCTCTTGGATGACGTGGGTAGCTTCGTGGGCGAGAAGACGGCCGCCCCGAACAATAACTCGGTGCGGGGCTACGAGGTGATCGACGAGATCAAGCGGAACGTGGAGCTGCTCTGCCCTGGCGTCGTCTCCTGCGCGGACATCGCTGCTCTCGCAGCACGGGACGGCACGTTTCTGCTAGGGGGGCCCAGCTGGGCGGTGCCGCTCGGCCGGCGCGACTCAACGACGGCCAGCCTGACCGAGGCGAACGCmGACCTCCCAGCTCCCTTCTTAACCCTGGACGGGCTCGTCATGGCGTTCGACAAGAAGAAGCTAAACCCGCGTGACCTCACGGCGTTATCCGGCGCGCACACTATCGGCTTCTCTCAGTGCCTCAACTTCCGCGACCACATCTACAACGG…
Ta#S17889220	565	C	M	H	RSL65	1g35230	06g50146	-	8.09745	0.675	0.314286	2.14773	TGGAGGGAGGAGCTGAGGCAGCAGCAGTCCCAGGTCGAGGCGCTGCGCGACCGGCTCGTGGAGGTCAAGGTCGGGATGCGGCGCTCCGAGGACGATTCCGGCCGGGAGCTCGAGCACCTGTGCCGCAGGGTCAAGACCATCGCCACCCTGCTGGCCTACCTCAAATCCAAGGCCAGGATCATGGCGATACCGCACCTCGCGCACACGTCCTGCGGGATCAGGAACCAGGACGGCGTGGGGTTCGTCGACaGGCACGGGGTGCCCCTGGCCGCTGGGGCCAAGGGCGTCGAGCCCGTTTCCCTGTGGGGCAGGTTCGGATGACCGCGGCGGCTGCAAATGGTTACGGCGTTCAAAATCTTGGGGACACCCTTTAGGGGGATGGACATGTCGATGATCTTT…
Ta#S17889334	380	T	Y	H	RSL65	4g06420	12g32760	08g016520	10.8619	0.133333	0.307692	0.433333	CCATGACGAGCTCGAGGCGCCGCTGCTTCCCGGCGACGGCGGGAAGGCCGCCGCCACGGCCGGAAGCGCTTACGCGCTCGTCTGCTCCCTCGTCGCCTCCGCCATCTCCGTCATCTACGGTTACAATCGAGGTGTGATGAGCGGGGCGCAGAAGTTCGTGCAGGACGACCTGGGGATCAGCGACGCGCAGATCGAGGTGCTCATCGGGGCCACCAGCATCTACTCCCTCGTCGGCTCGCTGGCCGCGGGtTGGGCGTGCGACTGCGCGGGGCGCCGCCGCACTATGGCGCTCTCCGCTGCCATGTTCTTCGCCGGCTCCGCGATCACCAGCGTGGCGGGAGGATACGCGGTGCTGATGGCCGGACAGCTCGTCGCCGGTGTTGCGTGTGGGTTCGGCCT…
Ta#S17889364	197	C	Y	H	RSL65	4g00900	12g43640	08g022780	8.12988	0.439024	0.444444	0.987805	CGACCCACGCTTCCGATCNCCAGAGCCTCGAGCTCTACAACTGCTCCCTCGCCGCCGCTCTCCCGTGGGGGTTCGGGAGGCTCACCAAGCTGCAGTTCTTCGACGCCTCCCAGACCCAGCTCACCGGTGGCCTCTCTGAGCTCCGCTCCCTCACGCGGCTCGTCTCGCTGCAGCTCTTCTACAACGGGCTCTCCGGcGAGGTGCCCCCCGAGTTCGGCGACTTCAGGGAGCTCGTCAACCTCTCGCTCTACCGCAACCACCTCACCGGCGAGCTGCCGCAGAAACTGGGGAGCTGGTCGGCGCTCATCTTCATCGACGTGTCCACCAACCCGCTCACGGGGCCGATCCCGCCGGACATGTGCAAGCGCGGCACCATGCTGAAGCTGCTGATGCTGGAGA…
Ta#S17889375	671	S	G	H	LDN	1g34670	06g49320	10g029380	1.70472	0.3125	0.0357143	0.114286	CGGCGCCAACGACACCGCCGTGCCGCCGCTCCGCCCCAGGAACCCCTCTGTCCCGGCCTTCCTCTTCTCCAGCGGCGGGTTCGCGGGCAACCTGTACCACGACTACACCGACGTGCTGGTGCCGCTCTTCACCAGCACCCACCACTTCGGCGGCGAGGTGCAGTTCCTGCTCACAGACATCAAGGACTGGTGGCTGGACAAGTTCACGCCCCTCTTCCGCCAGCTCTCCAACTACGACGTCATCGACGTsGACAACGACCAGGAGGTGCACTGCTTCTCGCGCATCGTCATCGGCTCCACCTTCCACCGGCCCATGGGCATCGACGGCACGCGCTCCCCGGGCGGCGAGACCGTGGCCGACTTCAAGCGCCTGCTCCGGCGCGCCTTCCGGCTGGACCG…
Ta#S17889382	301	Y	T	H	LDN	-	03g15890	-	4.10346	0.555556	0.62963	1.13333	TTGTTGTTTGAAGATTTTGTTAACAGCAGCAGGTTGATGCCCGCAGCTGTTTGGCATCAAATTCAAAAGATACACAACCTAAAGATCGAAACAATGCTACCTCAACCAAAGGGTTGTACGCCCACCATTATTGTTTTTCCTTACCATTTGTGTACTTCAGATCCCCAATAATTTATTTGGTCTTGCGATTGACATAAAACACAAGTACTGATTTTGAGCCCCTTCACCACAGGCAAAGCGAAGACGAGGtCGAACCCCAACACCGGGAAGGTATCTGGGCGCCAAATCATCGCGTGGAAGGAGGTATTCCCGAAGCAGGTCACCTGTTAGGAGAGACCGTTACAGCTCACGCTACTCGCCTGAGCGAGAACGCTCTTCTTCTCCTTATCGCAGAGGACG…
Ta#S17889386	952	C	Y	H	RSL65	3g06900	08g30884	03g025910	80.7082	0.7	0.72973	0.959259	TGTTCAAAATGCTGTTACAGAAGTTGCTGCCATGGTTGGGGAGAATGTAAAACTCAGAMGAGGTTTCATGTTGTCCACGACTGCACATGGTGTCGTTTCATCTTATCTGCATACCTGTCCTCAGCCAGGTTTGGGCCGCATTGCTGGATTGATTACATTAGAAGCAGAAGATAGCAGTGCTTCCCTTGATGCTCTCAAGAGAGTTGGGTCGTCTATCGCAATGCATATTGTTGCAGCAAAACCATTATTyTTATCAAAAGAATTGGTTTCCTGCTGCAGCTTTGGAAAAATGACCGTGACGTGCTCCGACCTCAGGCTTGAAAGTCCAAGTAAACCCCAAATGGCCATAAAGAAATTGGCCAAAGGCCAATGAGGGAGTATTTTGAA
Ta#S17889474	860	S	G	H	LDN	5g22820	04g53920	06g029580	29.833	0.436242	0.427419	0.979777	GAAGGCRGCGATGGCGTTCGCGGAGGAGAAGGGCCTCAGCCTGGTCACCGTGTGCCCCGTGGTCGTCGTCGGCGGGGCCCCGGCGACCAAGGTGAAGACCAGCGTCCCAGAAGTCCTCTCCTTGCTCTCCGGCGACGACGACATGGTGGACAACCTGGAGCTSATCGAGAAGGCGTCSGGGTCGATCCCGCTGGTCCACATCGACGACGTGTGCCGCGCCGAGATATTCGCCGCCGAGGAGGCCACGTCgGGGCGGTACATCGTGTGCACCCTCCACACCACCGNCGTGGCGCTCGCCCACTTCCTGGCGGCCAGTACCCGCAGTACGAGATCACCGACGACCGCATTGGTCATCTTCCGGAGAAGCCGAGGGTTAGCATTTGGTCGGACAAACTCCTC…
Ta#S17889474	875	S	G	H	LDN	5g22820	04g53920	06g029580	29.833	0.5	0.519231	1.03846	GTTCGCGGAGGAGAAGGGCCTCAGCCTGGTCACCGTGTGCCCCGTGGTCGTCGTCGGCGGGGCCCCGGCGACCAAGGTGAAGACCAGCGTCCCAGAAGTCCTCTCCTTGCTCTCCGGCGACGACGACATGGTGGACAACCTGGAGCTSATCGAGAAGGCGTCSGGGTCGATCCCGCTGGTCCACATCGACGACGTGTGCCGCGCCGAGATATTCGCCGCCGAGGAGGCCACGTCGGGGCGGTACATCGTgTGCACCCTCCACACCACCGNCGTGGCGCTCGCCCACTTCCTGGCGGCCAGTACCCGCAGTACGAGATCACCGACGACCGCATTGGTCATCTTCCGGAGAAGCCGAGGGTTAGCATTTGGTCGGACAAACTCCTCAGGGAGGGGTTCGAG…
Ta#S17889504	110	T	Y	H	RSL65	2g51940	-	03g036640	10.223	0.145833	0.0909091	1.60417	CCCACGCTTCCGTGAAGGCAAGCAATGTGTTATTAGACAGAAATATGATCCCCAAGATCTCCGACTTCGGCATCGCGAGAATGTTTGGAGGTGATCAGACAACTGAATAyACCATGAAGGTCATTGGGACATAYGGCTACATGTCTCCAGAATATGCAATGGACGGCGTGTTCTCTATGAAGTCCGATATCTATAGTTTCGGTGTCCTGGTGATAGAGATCATCACGGGCAAGAGGAATCGAGGCTTTTACGACGATGAGCTCGATCTCAACCTCCTTGGTTATGCCTGGATGTTGTGGAAAGAAGGTCGGGGTGTGGAGCTACTAGATGAAGCAATGGGCRSCACCTTTGACTACGATGT
Ta#S17889504	62	T	Y	H	RSL65	2g51940	-	03g036640	10.223	0.24	0.36	0.666667	CCCACGCTTCCGTGAAGGCAAGCAATGTGTTATTAGACAGAAATATGATCCCCAAGATCTCcGACTTCGGCATCGCGAGAATGTTTGGAGGTGATCAGACAACTGAATAYACCATGAAGGTCATTGGGACATAYGGCTACATGTCTCCAGAATATGCAATGGACGGCGTGTTCTCTATGAAGTCCGATATCTATAGTTTCGGTGTCCTGGTGATAGAGATCATCACGGGCAAGAGGAATCGAGGCTTTTACGACGATGAGCTCGATCTCAACCTCCTTGGTTATGCCTGGATGTTGTGGAAAGAAGGTCGGGG
Ta#S17889504	59	T	Y	H	RSL65	2g51940	-	03g036640	10.223	0.244898	0.375	0.653061	CCCACGCTTCCGTGAAGGCAAGCAATGTGTTATTAGACAGAAATATGATCCCCAAGATcTCCGACTTCGGCATCGCGAGAATGTTTGGAGGTGATCAGACAACTGAATAYACCATGAAGGTCATTGGGACATAYGGCTACATGTCTCCAGAATATGCAATGGACGGCGTGTTCTCTATGAAGTCCGATATCTATAGTTTCGGTGTCCTGGTGATAGAGATCATCACGGGCAAGAGGAATCGAGGCTTTTACGACGATGAGCTCGATCTCAACCTCCTTGGTTATGCCTGGATGTTGTGGAAAGAAGGTCG
Ta#S17889575	838	Y	C	H	LDN	3g08410	02g13130	04g007950	37.0746	0.2	0.173913	0.869565	CAGGGCAGCAAGCTTCCACTCCATCCTCTGGAGGCCAACCGGGTTATCCTAGCCAACCACCTACTAGTGCTGCTGCGTCAAGCTACCCGGCGCAAGGTTCTGCCCCTCCATCTGGATACGTTGCTCCACAGACACAGCCTGGCTATGGTACGCAGCCACCACCACAGGGCCCGTACGGTCAGGGTGCTTATGGGCAGCCTCCGCAGGCTCAGAAGCCGCCTTCATCTGCTCCTACTTATGGACAGCCACyGCCTGCTCAGGCTGGTTATGTGCAGTATGGATACAGTCAGCAAGGCTATGGTGCACCGCCGCCTTACCCTGGTGCACCCACTGCTAGCCAGCCAGGCTATGGCCAGCAGCAGTCATACGGGTGATCCTAATGCTACTTGGTAGCTATGG…
Ta#S17889648	332	C	S	H	RSL65	2g21920	07g19210	01g001180	1.11442	0.1	0.0588235	1.7	CTTCAGGAGCGGCAGTAAGGGAAGGTCGACACAGGGAGCAAGAAACGCACCCGGGCCCCCGAAACAGCTTCCCGTGCTCGGCAACCTCCTGCAGCTCGGCGGCCGGCCACACCGGTACTTCCAGTCGCTCACCCAGAAGTGCGGGCCGGTGGTGCAGGTGCAGCTCGGCCGCGTGCGGATGGTCGTCGTCGCGTCGCCTGAGGCGGCCAAGGAGGTTCTCCGGACGAACGACCYGCACTGCTGCAGCCGsCCAAATTCACCAGGTGCAAGGATGCTGAGCTACAACTTCCTCGACGTGGCTTTCGGCCCCTACAGCGACTACTGGCGCGAGATGCGAAAACTCCTCGTCCTGGAGCTGCTGAGCATGAGGCGCGTCCAGTCCTTCGCCTACGCCCGGGC…
Ta#S17889648	350	G	R	H	RSL65	2g21920	07g19210	01g001180	1.11442	0.222222	0.0714286	3.11111	GGGAAGGTCGACACAGGGAGCAAGAAACGCACCCGGGCCCCCGAAACAGCTTCCCGTGCTCGGCAACCTCCTGCAGCTCGGCGGCCGGCCACACCGGTACTTCCAGTCGCTCACCCAGAAGTGCGGGCCGGTGGTGCAGGTGCAGCTCGGCCGCGTGCGGATGGTCGTCGTCGCGTCGCCTGAGGCGGCCAAGGAGGTTCTCCGGACGAACGACCYGCACTGCTGCAGCCGSCCAAATTCACCAGGTGCaAGGATGCTGAGCTACAACTTCCTCGACGTGGCTTTCGGCCCCTACAGCGACTACTGGCGCGAGATGCGAAAACTCCTCGTCCTGGAGCTGCTGAGCATGAGGCGCGTCCAGTCCTTCGCCTACGCCCGGGCCGCCGAGGTCGACCGCCT…
Ta#S17889650	20	A	R	H	RSL65	1g02770	09g07660	01g027550	70.0495	0.0869565	0.166667	0.521739	CGACCCAGTCGTCCCGCGAgGGATTCAGTTGGGCAAAGGCTAACTACAACTCTGTGCAGAGGAGTATAGATATCTGGTCTTTYGTGCTTTCTCTTCGAATACGTATTTTATTCGACAATGCAAAATGGGCCTATCCAGGTGGATTCTCAGAGGAAAATCAGAAAATCCGGAGGAGAAACACTGCWTCATGGTTAAGAGAACAAGTATTGCAGCTTGGCCCAACTTTTATCAAGCTTGGACAGCTATCCTCCACAAGATCTGATTTGTTCCC
Ta#S17889686	596	G	R	H	RSL65	2g04760	01g08110	03g004130	20.5429	0.463415	0.25	1.85366	GACATGATCCAATCAAAGAATTTGTTCTTTAACTTCATGAAGGCATGTGCCGCGCTGCATGAGCCGCTCATGGCGTACCTCCGTGAGCAGCAGCGCTCCCCTCCTAGCTGCATCATATCTGACATGGCGCACTGGTGGACCGGTGACATCGCAAGGGAGCTCGGCATCCCGAGGCTCACCTTTAGTGGCTTTTGTGGCTTCTCGTCCCTTGTCAGGTACATCGTTTTTCACAACAATGTATTGGAGAATgTCACAGATGACAATGAGCTCATCACGATCCCGGGGTTCCCTACACCGCTAGAGTTGACGAAGGCTAAGTTGCCTGGAACCCTTTGTGTTCCGGGTATGGAGCAAATCCGTGAGAAGATGTTTGAGGAGGAGCTGAGATGCGATGGTGAG…
Ta#S17889686	593	A	M	H	RSL65	2g04760	01g08110	03g004130	20.5429	0.525	0.333333	1.575	CTCGACATGATCCAATCAAAGAATTTGTTCTTTAACTTCATGAAGGCATGTGCCGCGCTGCATGAGCCGCTCATGGCGTACCTCCGTGAGCAGCAGCGCTCCCCTCCTAGCTGCATCATATCTGACATGGCGCACTGGTGGACCGGTGACATCGCAAGGGAGCTCGGCATCCCGAGGCTCACCTTTAGTGGCTTTTGTGGCTTCTCGTCCCTTGTCAGGTACATCGTTTTTCACAACAATGTATTGGAGaATGTCACAGATGACAATGAGCTCATCACGATCCCGGGGTTCCCTACACCGCTAGAGTTGACGAAGGCTAAGTTGCCTGGAACCCTTTGTGTTCCGGGTATGGAGCAAATCCGTGAGAAGATGTTTGAGGAGGAGCTGAGATGCGATGGT…
Ta#S17889686	96	A	M	H	RSL65	2g04760	01g08110	03g004130	20.5429	0.5	0.571429	0.875	ACGCGTACCCACCGCTTCCAAGCCCTCCCAGCTTGACAGACTCCACTAGCACTTCAGCCGATCAGCCATGACCTTCGCCGGCAGCGGTGATGGCCmGAGCGGCTCTGCGAGGGCGCACTTCGTGCTGGTACCCATGATGGCTCAAGGCCGTACCATCCCCATGACCGACATGGCATGCCTGCTGGCAGAGCATGGCGCGCAGGTCAGCTTCATCACCACGCCGGTCAACGCCGCTAGGTTGGAAGGCTTCGCCGCTAAGGTGGAGGCGGCGGGCCTGGTGGTTCAGCTCGTGGAGCTCCACTTCCCGAGTGTAGAGTTCGGCCTACCAGATGGGTGCGAGAACCTCG
Ta#S17889686	52	C	Y	H	RSL65	2g04760	01g08110	03g004130	20.5429	0.714286	0.833333	0.857143	ACGCGTACCCACCGCTTCCAAGCCCTCCCAGCTTGACAGACTCCACTAGCAcTTCAGCCGATCAGCCATGACCTTCGCCGGCAGCGGTGATGGCCMGAGCGGCTCTGCGAGGGCGCACTTCGTGCTGGTACCCATGATGGCTCAAGGCCGTACCATCCCCATGACCGACATGGCATGCCTGCTGGCAGAGCATGGCGCGCAGGTCAGCTTCATCACCACGCCGGTCAACGCCGCTAGGTTGGAAGGCTTCGCCGCTAAGGTGGAGGCGGCGGGCCTGGTGGTTCAGCTCGTGGAGCTCCACTT
Ta#S17889695	42	T	Y	H	RSL65	-	-	-	6.30522	0.0740741	0.0227273	3.25926	CACGCTTCCGAGTTCGTATNCACACAATCAGAGCCAATGCCtCCACTAGTCGAGGTGATCAAAACTGGCTCTCCTCGCAACAGGGAGAACGCGGCAGCCATTCTTTGGTCTCTCTGTTCTGCYGATGCTGAACAAACCATGGCTGCAAAGGCRGCTGGAGGGGAAGATGCACTCAAGGAGCTGTCAGAAACCGGCACAGACCGCGCAAAAAGGAAAGCTTCTAGCTTACTTGAACTCATGCGCCAATCAGAGGAGGCATGAAGATTTTCTTGAAATGCGAGGCTTTTGGCCTG
Ta#S17889695	171	R	A	H	LDN	-	-	-	6.42342	0.43609	0.1875	0.429957	CACGCTTGCAACTCTGTAACCACACAATCAGAGCCAATGCCTCCACTAGTCGAGGTGATCAAAACTGGCTCTCCTCGCAACAGRGAGAACGCGGCAGCCATTCTWTGGTCTCTCTGTTCTGCTGATGCTGAACAAACCATGGCTGCAAAGGCGGCTGGAGGGGAAGATGCgCTCAAGGAGCTGTCAGAAACCGGCACAGACCGCGCAAAAAGGAAAGCTTCTAGCTTACTTGAACTCATGCGCCAATCAGAGGAGGCATGAAGATTTTCTTGAAATGCGAGGCTTTTGGCCTGGCTATAGCCAATTGTACACACGACACGGATACTTAATTGCTTCTGAATAGTGTTGACTTTTGATATGTTTGTATCTAGGGAGGTCTGCTCAGAATTTTCTGTAAAC…
Ta#S17889695	105	W	T	H	LDN	-	-	-	6.42342	0.425532	0.236559	0.555914	CACGCTTGCAACTCTGTAACCACACAATCAGAGCCAATGCCTCCACTAGTCGAGGTGATCAAAACTGGCTCTCCTCGCAACAGRGAGAACGCGGCAGCCATTCTwTGGTCTCTCTGTTCTGCTGATGCTGAACAAACCATGGCTGCAAAGGCGGCTGGAGGGGAAGATGCGCTCAAGGAGCTGTCAGAAACCGGCACAGACCGCGCAAAAAGGAAAGCTTCTAGCTTACTTGAACTCATGCGCCAATCAGAGGAGGCATGAAGATTTTCTTGAAATGCGAGGCTTTTGGCCTGGCTATAGCCAATTGTACACACGACACGGATACTTAATTGCTTCTGAATAGTGTTGACTTTTGA
Ta#S17889695	321	G	A	S		-	-	-	6.42342	0.861111	0.448276	0.520578	TCCTCGCAACAGRGAGAACGCGGCAGCCATTCTWTGGTCTCTCTGTTCTGCTGATGCTGAACAAACCATGGCTGCAAAGGCGGCTGGAGGGGAAGATGCGCTCAAGGAGCTGTCAGAAACCGGCACAGACCGCGCAAAAAGGAAAGCTTCTAGCTTACTTGAACTCATGCGCCAATCAGAGGAGGCATGAAGATTTTCTTGAAATGCGAGGCTTTTGGCCTGGCTATAGCCAATTGTACACACGACACGgATACTTAATTGCTTCTGAATAGTGTTGACTTTTGATATGTTTGTATCTAGGGAGGTCTGCTCAGAATTTTCTGTAAACACATAAATGGTTGTATACTATTGTAACTCAAAAAAAGTTGTATTTCTTGATAAGAAGATAATAAATAATTT…
Ta#S17889724	356	C	Y	H	RSL65	-	04g52500	06g028470	20.4033	0.166667	0.25641	0.65	GCCGGACCCCCGTTTGGCTGGCGGGAAGCCTCGCCCCCTCCTCAGCGCCCCGGCCGATTTGGGGCTTGGAAGTGTTTTTTATTTAGGGCGGGATTCGGGCGGCGGGGAAACAAGGCGCGACGCGAGCATGTCGGTGCTGGAGGATTTGATCCGGGCGATCGAGCTGTGGCTGCGGATCGCCAAGGAGCAGGTGCCGCTGGTCGACCCCAGCCTCGACCCGGTGCTGCTCGTGCCCGGCATCGGCGGCTCcATCCTCGAGGCCGTGGACGAGGCSGGGAACAAGGAGAGGGTCTGGGTGCGCATCCTCGCCGCCGACCACGAGTGCCGCGAGAAGCTCTGGGCGCAGTTCGATGCCTCCACCGGCAAAACCGTTTCTGTGGATGAGAAAATATGCATCAC…
Ta#S17889763	241	S	G	H	LDN	5g24630	04g56240	06g031330	7.55228	0.580645	0.588235	1.01307	CGACCCACGCTTCCACAAACAGTTGATCGGTGCCCGGCCAGCATGAGCAAGCTCGACTACTGCTTCAGCAATGACTACATGGTGCTGCGCCCGGACAGGRCCAGCCCGTTCGACCTCCTGCACCTCCTCTTCTCGCCCAAGGTCGGCCGGAACAAGGCCGTCGACTGCTTCACCAGCACCGAGATCCGCAGCTTCCCCCGCCGGCTCGCCCTCTTCCTCAACCTCCTCCTGCAGATCCTCcTCCTCTCGCTCGCCGGCCCCGTGGCCGCCATCGGCGCCGCCGTCGAGYTCGCGCTCAACCTCRTCGACAACGTCCTCCACGGGAAGATGGAGTATCCGGACAGATCGTCGGCGTCGTACCGGTCGCTGACGGGGCTCATCGACCGGCGAGTCGATCTG…
Ta#S17889763	225	S	G	H	LDN	5g24630	04g56240	06g031330	7.55228	0.575	0.761905	1.32505	CGACCCACGCTTCCACAAACAGTTGATCGGTGCCCGGCCAGCATGAGCAAGCTCGACTACTGCTTCAGCAATGACTACATGGTGCTGCGCCCGGACAGGRCCAGCCCGTTCGACCTCCTGCACCTCCTCTTCTCGCCCAAGGTCGGCCGGAACAAGGCCGTCGACTGCTTCACCAGCACCGAGATCCGCAGCTTCCCCCGCCGGCTCGCCCTCTTCCTCAACCTcCTCCTGCAGATCCTCCTCCTCTCGCTCGCCGGCCCCGTGGCCGCCATCGGCGCCGCCGTCGAGYTCGCGCTCAACCTCRTCGACAACGTCCTCCACGGGAAGATGGAGTATCCGGACAGATCGTCGGCGTCGTACCGGTCGCTGACGGGGCTCATCGACCGGCGAGTCGATCTG…
Ta#S17889820	225	G	K	H	RSL65	-	-	-	14.4888	0.428571	0.328947	1.30286	CAACGCGATACCGGNCGCCCTTCTTTTTTTTTTTTTTTTTTTTTTTGGCTTACTTAAGAAATTTTANGCTAAATCGGGGGGCCCAGTTCTTAATAAGAGTGGTCAATTACATCATATAGTAATTTGGATATAATAGAAGAGGTAGAATACGATAATACATACGGAAGTCGACAAGACTAATTTAACAAAAAGCGTCTTTCCTTGTAAACAAAAGATGGTTGAAAgTTTTTTATCTTGTTCATGAGCCCTTTCTTCACTGGTCACTGGCGTGGGTGTAATCCGGGTTTCTTTAAACAATGCTCTCCTTTGTACATGTAACATAAGAACTATCTATGATGATTCATCTACTCCATATGGAAGCCATCATCGTACGCCACCGCTTCCATGAGCCACCGGGCA…
Ta#S17889935	449	R	A	H	LDN	5g07740	04g31330	06g011830	8.51515	0.454545	0.047619	0.104762	TACTTCCCCTTGTAACAAAGATATACCTGTAACCAAATTCTGTCATAGGAACTATAACCTTCTTCTGGAATGGTTGGCAGACCCTAGTGAGCCTTCGAAAAGATCAGACAGTTGATTTTCCAAGTCCTCTGGGGTGTACTTTATGTATTTACCAGAACTTCTTCCATTATCCACTAGACTACCATATCTACCCAGAAAAGCACGATATGCTGGAATCACATTTTCAGATATAGATATCTTGAGCTCTTCrCGGAGTTGAGGATCCGGTACCTTCCAAAGCGTTTGACTCCTGTAAATCTCATCAAAGGCAAAGTTGAAGTTCTTAAATTTCTCTTTGACCCTCGAGCTTGAATTCCCAAGACTTACACTCCCACTGCCATGACCATCATCCTTGAGATA…
Ta#S17889944	87	A	M	H	RSL65	3g14090	08g02860	07g002150	54.2964	0.458937	0.336585	1.36351	ACCCACGCGTCCCGAGTTCATGGTGCACCGTCCATTCATCAGGAAGGCAATTAACAATATATTCTACAGGTTTATATTTGAGACAGmAAAGCATTATGGGATTGCAGAGCTGTTRGAGATTCTGGGCAGTATAATCAATGGTTTTGCTTTGCCWCTCAAGGAAGAGCAYAAATCKTTTCTAGTCCGCGCGCTGATTCCACTCCACAAACCAAAATGYGTTAGCATGTATCATCAGCAACTGTCATACTGTGTCACTCAGTTCGTTGAGAAAGATTGCAAGCTTGCTGATACYGTTATAAGGGGTCTACTTAAGTATTGGCCAATCACAAATAGCTCAA
Ta#S17889944	699	G	R	H	RSL65	3g14090	08g02860	07g002150	54.2964	0.402062	0.598485	0.6718	GCTCTCACTTTCAGGTGGCAGAGAGAGCTCTGTTTCTGTGGAACAACGATCATATTGAGGGTTTRATCAAACAAAACAGCAAGGTGTTACTGCCCATAATCCTTCCTTCSTTAGAACGAAATACAAAAGGTCATTGGAATCAGGCAGTGCAAAGCTTGAGTCTTAATGTTCGCAAAATATTCTTGGACCATGACCCTGTACTCTTTGAGGGGTGCCTGAAGAAGTTTCAGGACGATGAAGCTCAAGAAGaTGTGATGCGATCAAAACGTGATGCCACATGGAAGCGCCTAGAGGAAATTGCCTCGTCAAATCCACAAGCAGGGAGGCCACAGGCAATAGCTCATCAGCAGAGTTCTTCTACCTAAACCTCCTAGCTTACTTGCATGTGAGCCGCTCTTT…
Ta#S17889959	443	G	S	H	RSL65	2g01340	08g44750	03g008060	13.8792	0.0882353	0.147059	0.6	CCGSGCSGCGCTCAACATGGGCATCAGCAAGCTCGTCTTCATCGTCTACCGCAACGTCATCTCCCTCGCCCTCCTCGCCCCCTTCGCCTACTTCCTCGAGAAGAAGGACMGGCCGCCGCTCACCTTCTCGCTGCTGGCSGAGTTCTTCGTGCTGGCGCTCATCGGGATCACGGCGAACCAGGGGTTCTACCTGCTGGGGCTGTACCACCTGTCGCCGACCTACGCCTCCGCGATCCAGAACATGGTGCCsGCCATCACCTTCGTGCTGGCCGCGGTCCTCCGGCTGGAGCAGGTGGACCTGGGCCGGCGGCACGGGGTGGCCAAGGTGGTGGGCACGGTGGTGAGCATCGGSGGCGCCACGGTGATCACGCTCTACAAGGGCCTGCCGCTCTTCAGCCA…
Ta#S17889959	698	R	A	H	LDN	2g01340	08g44750	03g008060	25.3953	0.642857	0.203704	0.316872	CACCTTCGTGCTGGCCGCGGTCCTCCGGCTGGAGCAGGTGGACCTGGGCCGGCGGCAYGGGGTGGCCAAGGTGGTGGGCACGGTGGTGAGCATCGGSGGCGCCACGGTGATCACGCTCTACAAGGGCCTGCCGCTCTTCAGCCACAACCTGCACGTGCAGGCCGTSCTCTCCTGGACCTCCGGCAGCCCCATCTTCAACTGGACSCTCGGCTGCGTCTTCATCCTCGGCCACTGCCTCTCCTGGTCGGGaTGGATGGTGCTCCAGGTGCCCGTGCTCAAGCGGTACCCGGCGAGGCTGTCGGTCATCTCGCTCACCTGCGTCTTCGGGCTGCTCCAGTTCCTCGTCATCGCCGCCTTCACCGAGGAGGACATGAGCCGGTGGAAGGTGCAGTCCGTCGG…
Ta#S17890040	574	A	R	H	RSL65	1g65890	03g17590	01g038800	8.0419	0.376812	0.178082	2.11594	ACGAGCCCTAGAATTAAGTGACCTTTTGGGAGTTAACATCTCTCCAGCACAGGTTGTGCATGGCCATTCTCCTTACGGAGATCTGGTGAAGCGTTTTGAAGATGATCTTATCGTTGCTGTTGGAAAAGGAGAGCCTGCATCAGCGATGGCCGAGTATGGGTTTAGAATCTGTCCATAGATGACTATTCATCACATTTTAAGGAAATTGACCCCCTAGCTCCTTTCAAGAAATGGAAAGTGGGACAACCArACTGTAAAGACTTTATGTCTGAGAAAATGCATCCACCATATGATGTTTACCAGGAGAGAGTTAAAGGAGTGTTTGTTGTCAGTGACCCTGTTGATTGGGGTAGAGATCTACAGGTACTTTGTGACATCTTGTCAACTGGTGGACTTCCT…
Ta#S17890058	118	G	R	H	RSL65	1g20640	07g43170	07g028830	123.253	0.25	0.416667	0.6	CCGTTCCGCAGACCAACACCGCAGCACGCACCACGCGCCCCCCCACCCTGTGATCGCCCCCCGTGCTCCCCCCGCCGCGCCGCCCCCTCCACCGGCATTCGATTCGGAGCCCAGCTCgTCCGGCGGCGCSGAGCCATGGGCACGGTTGTGGATGCTCCCGCAGTTGTGACTGAGAAGGAGGTGGTTGCTGAGAACATGTTGGGTGACAAGAAAGTCACAGTAGTATTTGTTCTTGGTGGTCCTGGAAGTGGAAAGGGCACACAGTGTTCCAACATTGTTGAACACTTTGGATTCACCCATCTTAGTGCTGGAGATCTTTTGCGCGCGGAGATTAAATCTGGYTCTGAGAATGGAACTATGATTGAGAAC
Ta#S17890078	246	C	Y	H	RSL65	2g06120	01g10250	03g002710	64.5625	0.305556	0.333333	0.916667	CACGCGTCCCGGAACATGGATACCCTGACGGCGGAGAATGGTGCAAAGCATTAACAAAATAGCCTGGTTGAAATGGCGTCGCTGTACGCTCATATCAGAACCAGACTGGAAGGGATCATCCTGACTTCACCAGCTGTGCGTGTAAAACCAGCGCATCCGATWGTTGGGGCCGTGGCACCGATATTCTCTCTGATAGCACCCAAGTTYCAATTCAAGGGAGCMAACAAGCGCGGCATCCCTGTGTCcCGCGACCCCGCCGCGCTGCTAGCGAAGTACTCTGACCCGCTGGTCTACACGGGGCCGATCAGGGTCCGTACAGGCCACGAGATCCTGCGCATCTCCTCCTACCTGCTGCACAACCTGAAGAAGGTGACGGTCCCGTTCGTGGTCCTGCACGGC…
Ta#S17890078	240	T	K	H	RSL65	2g06120	01g10250	03g002710	64.5625	0.330357	0.369369	0.894382	CACGCGTCCCGGAACATGGATACCCTGACGGCGGAGAATGGTGCAAAGCATTAACAAAATAGCCTGGTTGAAATGGCGTCGCTGTACGCTCATATCAGAACCAGACTGGAAGGGATCATCCTGACTTCACCAGCTGTGCGTGTAAAACCAGCGCATCCGATWGTTGGGGCCGTGGCACCGATATTCTCTCTGATAGCACCCAAGTTYCAATTCAAGGGAGCMAACAAGCGCGGCATCCCtGTGTCCCGCGACCCCGCCGCGCTGCTAGCGAAGTACTCTGACCCGCTGGTCTACACGGGGCCGATCAGGGTCCGTACAGGCCACGAGATCCTGCGCATCTCCTCCTACCTGCTGCACAACCTGAAGAAGGTGACGGTCCCGTTCGTGGTCCTGCACGGC…
Ta#S17890079	287	A	C	S		-	11g36719	06g031350	519.511	0.746548	0.782973	1.04879	GAGCTTAGCTCCGCCGCACCCCAAGGATGAGCGCCTCGGCGCCACTAGCACGGTGTACACTCCGGCCGACGAACTCAAAGCCGGCGATGCCGCCTCCGACACCTTCACGGCATGGGACCTCGCCAAGGCCCATGCCGCATCCAACGACGCATGCAAGAACAACTATGTCCTCCACTGGCTGAGGACGCACGCGACGATGGAGCCGGTGGTGCTGGCGGCGAACCGGCAGATGAGCGTGCTGCACCCAATaCACAAGCTCCTCAAGCCGCACTTCCGCAATACCTTGGACACAAATTCCACGGCGCGACACATTGTCATCGGCTCCGGCGACGAGCGACAGGGCGGTGCCTTTTACCGCAACATGCACGAGGTCAACTTCTTCACCGGCAAGTACGGCAT…
Ta#S17890079	102	G	C	S		-	11g36719	06g031350	519.511	0.916256	0.958904	1.04655	CGCGTTCCGCGATGCCACATTCAAGCCGCTGGCGAGCGAGCTTAGCTCCGCCGCACCCCAAGGATGAGCGCCTCGGCGCCACTAGCACGGTGTACACTCCGgCCGACGAACTCAAAGCCGGCGATGCCGCCTCCGACACCTTCACGGCATGGGACCTCGCCAAGGCCCATGCCGCATCCAACGACGCATGCAAGAACAACTATGTCCTCCACTGGCTGAGGACGCACGCGACGATGGAGCCGGTGGTGCTGGCGGCGAACCGGCAGATGAGCGTGCTGCACCCAATACACAAGCTCCTCAAGCCGCACTTCCGCAATACCTTGGACACAAATTCCACGGCGCGACACATTGTC
Ta#S17890085	641	R	G	H	LDN	2g19960	05g43850	09g025430	22.1365	0.0904977	0.0654206	0.722897	GCTCAAGCAGCCTGGACCGAGGGATGCGCCGATGCACTGCTTCATCAGGAGGAACAAAAGCACCTCCACCTTTTATCTTTATCTCAGCTTAACACAGGCCCTAACGGATAAAGGGAAGTTTCTACTGGCTGCTCGAAGATTCAGACAYGGGGCACACACCGAATATATCATCTCTTATGAYTCTGATGATCTATATCCAGGAAGTAATTCAGGTGTTGGAAAGCTGAGATCGGACTTCCTGGGGACAAAgTTCSTCATGTACGACAATCAGAAACCATACGACGGCGCCAAGTCCTTGAAGAGCCGATCAAGTCGCCGCTTTGCAAGCAAACAAATCAGCCCACTTTCAGGCGATAATCTTGAAGTTGGACAGGTGTCATACAGGTTCAACTTCCTCAA…
Ta#S17890113	569	T	A	S		2g16310	-	-	56.6365	0.722222	0.590406	0.817485	CTCTGGGAAAGCAAGGAGGACATCCTCAAAAGCCTAAAGGSCCGCTTGAAGCACTTCGACCGAAATTACAGCCTACCCAGCAGCAAGCCCGTTCACGMCGATTCCTTCATGCATCTACTGACAGCGACGAGGGCGCCAACTCGCCTACGGAGGTGACGACCCCGACCCAGGAGTCCACCGAGGAGGCCAAGGCGGCCGAGAACAAGGAAGCCACCGAGTAGCTCCCATGGCCTTTTTTGAACGGAACTCtGCCATTTGCTGCGCCCATGCCGTCTCGTTGCAGTAGTAATAAGTATTCTGGACGTCGTGTAACGCCTGCTGAATTTTGAACTGAAGTGTCGCAGACATGCCGTTATCCACCGCGCTATGCCATTCCATGGCTGTTGATGCCTGTAACAG…
Ta#S17890117	489	Y	T	H	LDN	1g75000	03g05690	01g046870	3.99877	0.294118	0.185185	0.62963	GTCTAGAAGCATTGGAAGCTCAAAAAGAACGAGCATCATATGCTATGTCAGACGCAAGCGCAAGCAAAAAAGAAAGAGGGAATCACAAAGTGTTGGGAGCTTTGCCCGCGCCCCGTGCGAGAGGCTGAGGCCCAGGACGAAACGTGCAGTAATTGAAGAGCCGGCAGAGCAGATTGAAACCGCAAAACCTTCCGCTGCCGCCACCAAGGGCAAGAGGTCCAAGGTGGTGGAGTTATTTCAGTGCGAGATtGACTTCTGCGACATGACATTCGAGAGCAGAGCGGACCTCCGCGCCCACGAGCGCAACATCTGCACCGACGAGTCGTGCGGCAAGCGCTTCCAGTCGCACAAGTACCTGAAGCGGCACCAGTGCGTCCACCGGGACGAGAGGCCGTTCAA…
Ta#S17890153	476	A	R	H	RSL65	1g36250	06g40650	10g023860	19.7429	0.684211	0.5	1.36842	TCGGTGATGGACCRTGGGATATGATGCATAAGTTTGACGACAACATACCTGCTCGGTCATTCGACAATTTCCAGTTTGTGAATTTCACKGAAATCATGTCAAAGAGCATAGCAGCTGAYAGAAAAGAGGCTGAATTTGCGYTGTCAGCATTGATGGAAATCCCTACGCAGTACAAAGCAACACTTGATCTCCAACTCCTCGGTCGTCGCCAAGGAMTACCTCCAAGAGTTCCTCTGCCTCCACCAACAAaGACTGCTTCTTCACGGTCTACTAGCTCTGACCAACAGGCTGGTGTTTATTCACGGTCTAGTGTCTTTGGCCAACAAACAAGTGGGTTTCAGCAATCAGACAGTTTCAAACAGCGACAGCATGCAGCTACAAGGAGGCCTGACAGTCATT…
Ta#S17890189	63	Y	C	H	LDN	3g01540	02g02480	04g001200	94.0635	0.152941	0.103093	0.674068	CTGCGACCCACGCTTCCGGGAGTTCCTCAGCGGGGGCGCCGGCGACGGSGGGGAGGGCCTCGcCGCCTTCTGCGACGGAGGRCTTGGGATTGAGGATGTCAGCGGAGGTGACTCTGGTCTTGGGCACTCTAATTTGGGGAAAAGGGSCAGAGATGAACCATCTTCATCTGGTCCAAAGTCAAAGGCTTGCCGCGAGAAAATGCGGAGGGATAAACTGAATGACAGGTTTCTTGAATTATGTTCCGTTATGAATTCTGGCAAGCACAGTGGTCTTGAAGAATGTTCGGCTAGCAATCCTGGGAAGAACGCTAAGT
Ta#S17890291	95	G	R	H	RSL65	1g13980	-	01g013843	23.9816	0.342105	0.5	0.684211	TCGACCCACGCTTCCGTNCAGTGAGCCGGGCCGACTGCGGCGACAACGCCGGCGGCGTCCTGTCGGACCTCGTCCAGGCTCGCGCCGGGAAGGCgGCGATGGAGGAGGGCGCGTCGTCGACGCTGAGCGCGATGGGGGCGAGCTTCTGCGGGAGCAACCAGGTGCAGGTGCAGGGCGCGGTGAGCGAGCAGGGGCGCGCCGGCCACACCACTGCCTATGGCGGCGGCGGAGCGGGCAGCGCTCTGCCTTCGGCGGTAGGGAGCGGAAATGCAAACGCCAGAGGCAGGGGCCACGAGGCCACCGTGGCCTCCTCGTCGGGCCGGTCCAACTACAGCTTCGGCGTGAC
Ta#S17890330	581	G	R	H	RSL65	-	-	-	4.9706	0.714286	0.3	2.38095	AATGTCTATTTGTAGACTAAGTGTTTTATTTATGATAGTGGATTTCTGGCGTACATGTGAATATCTCATGTATATACAATCAGTACACTCACCTGAACGAGAATGKTRGCAAGCAGAGCGGGGTTGCGTCTTGTCCTTCTAGCGTCGAAGGTCCGGTGCACCCATGGGTGTGCCTTTGCTRGTTTCTGACTGTCACAAAGAAGTCAGAGCTGTGGGCGGCGAGGCCACTGCGGCAACGATGACTATGAGrACAGTTTTCAGCAAGCGGTGCTCCCCGAATGTTGCGTTGAACTACGTCWTTGCGTGGCTTGCAACCTTCTCCTATGAAGCCCGTATGCAAAATCGAAACTGTCATGTCCTCGRTGTTGTGCTCGACTATTCATTGTTGCTTTGTGGCTC…
Ta#S17890423	413	Y	C	H	LDN	3g34520	01g32830	01g027840	30.8296	0.166667	0.133333	0.8	CCCGGCCACGGCTCTCCCCCGCGCCACGTCGCCGACGTCGCACCAACCCAGCTCGCTCACGCCTCTACGATGCCGATGCCGATGCCGACGCAGCCTCCCCCATTCTTGCTGCAGCTCCTCCCCTCGCGCCTCGCTCTCGCCAGGCGCCCCCGACTCGGCCGCTGCTTTCATGGCATTGGCTCCCAACAATGCCGCCCTTCGCCACCGCCTCATCGCCCCCAACTCCACCGCCGGCTCCGGAGACGCCGCcGCCACCGGAGGCCTGCCCAGCGTTGTTGGCATCGCGCACCTGGCGGTGTCGCTGGGCATCGTGCTGGCCACGGACAAGTACCTGAAGCAGGCGTTCGTGGCSGCGTCCATCAAGTTYCCCAGCGCCCTCTTCGGCATGTTCTGCATCTT…
Ta#S17890423	409	S	C	H	LDN	3g34520	01g32830	01g027840	30.8296	0.28	0.236842	0.845865	CGCGCCCGGCCACGGCTCTCCCCCGCGCCACGTCGCCGACGTCGCACCAACCCAGCTCGCTCACGCCTCTACGATGCCGATGCCGATGCCGACGCAGCCTCCCCCATTCTTGCTGCAGCTCCTCCCCTCGCGCCTCGCTCTCGCCAGGCGCCCCCGACTCGGCCGCTGCTTTCATGGCATTGGCTCCCAACAATGCCGCCCTTCGCCACCGCCTCATCGCCCCCAACTCCACCGCCGGCTCCGGAGACGcCGCCGCCACCGGAGGCCTGCCCAGCGTTGTTGGCATCGCGCACCTGGCGGTGTCGCTGGGCATCGTGCTGGCCACGGACAAGTACCTGAAGCAGGCGTTCGTGGCSGCGTCCATCAAGTTYCCCAGCGCCCTCTTCGGCATGTTCTGCA…
Ta#S17890425	163	T	C	S		3g05780	-	06g030210	10.975	0.421053	0.714286	1.69643	GACCCACGCGTTNCCGTGTTGTGTTGATACTGATGGTTCCCCTGTTTCGGTTTCTTGGAGTGGTGATGCAAGAAGGAACATCATCGTGTGGATGGACCATAGGGCTGTTGACCAGGCTGATCGAATTAACGCTCACAATTCACCTGTATTGCAGTACTGTGGtGGGGGCGTCTCTCCAGAAATGCAAGCTCCAAAGCTTTTGTGGGTAAAGGAAAATCTGCAAGAGTCCTGGTCCATGGCATGTAGGTGGATGGACCTTAGTGACTGGTTAGCATATAGGGCAACTGGTGATGACACCCGCAGCTTATGCACAACTGTTTGCAAATGGACATACTGAGGATGTTGTTGGCCTCGGATGTCCAATAATACTTCCTAGAGAGAATGAGTCTGTGCTTTTAG…
Ta#S17890425	461	A	G	S		3g05780	-	06g030210	10.975	0.512195	0.8	1.5619	GAAAATCTGCAAGAGTCCTGGTCCATGGCATGTAGGTGGATGGACCTTAGTGACTGGTTAGCATATAGGGCAACTGGTGATGACACCCGCAGCTTATGCACAACTGTTTGCAAATGGACATACTGAGGATGTTGTTGGCCTCGGATGTCCAATAATACTTCCTAGAGAGAATGAGTCTGTGCTTTTAGGTGCTTCTGTTCTGGGTGCTGTTGCTGCAAAGAAATTTTCTGGTATTCACGATGCAATGAAaTCAATGAATGCAGCTGGAAAGGTTGTGCATCCATCTTCGGATCCCAGGGTGAAGAAATACCACGATGCCAAATATCAGATATTCAGATCCCTGTATGAGCAACAGCTCTCTCATCGCTCAGCCATGGCGCAAGCATTGCAGTAGGGGTT…
Ta#S17890526	677	C	Y	H	RSL65	3g32240	10g39540	01g030380	30.0263	0.480769	0.323529	1.48601	AAGGGTTGCATATGCTAAAGGGTGCTCTCGACAGTAATGCCTGACCTCCCTCTCTAAACATGTCTTCCTCCCTCGCGTAACCCTCTGTTGTATGATCTTATATTATTTGTTGTTGTTCCTTGAAAGTTTTGCCCAGGTCTCGCCACTATAGGTCCCGGAATAAGTTGTGTAGAATCATGTTCCAAATTTTGTTGAGGTGTAGGCTAATCATTTTGCGAAGGCAATGCTCTGTTTGTACCGGCTAGCGTTyGATTGTCCAGAGTGTAATTGGGCAATGCCCGGCTTTCTTATTCTGGTACAAATGACTGTTATTATAGCTGATCAATTTTGCTCTAAAAAAAAAAAAAAAAAAAAGGGCGGCCGCTCTAGAGTATCCCTCGAGGGGCCCGAGCTTACGCG…
Ta#S17890528	680	Y	C	H	LDN	2g03300	01g05670	03g006070	65.8361	0.323529	0.0909091	0.280992	TCTGTACACCCCCGTGAGTGACCTGCAGATGAAGATYGGGTTCGGCATCGGGGTCGTGTGCCAGATCGCAAACTTCTACTGCCACATCCTGCTGAGGAACCTCAGGAGCCCGACCGGCAGCGGCGGCTACCAGATCCCWCGGGGYTTCCTGTTCAACATYGTGACATGCGCGAACTACACCACCGAGATCTACCAATGGCTGGGGTTCAACATCGCCACGCAGACGGTGGCGGGCTACGTCTTCCTTGCnGTGGCAGCGGCTATCATGACCAACTGGGCCCTTGGCAAGCACAGCCGTCTGAGGAAGCTGTTCGACGGGAAGGACGGGCGGCCCANGTACCCTCGCCGATGGGTGATTCTTCCACCATTCCTGTGAAGAAGACACGGTGCCTGCAACGC…
Ta#S17890550	686	G	S	H	RSL65	1g45820	-	10g007370	7.16092	0.5	0.37931	1.31818	CCTCGTCTTCGACTACTTCGCCCTCTCCCCCTTCTACGACATCACCTGCAACAACGAGTCCCTCCGCTCGCGCCAAATCCACCCCCTCGACATGTCCCAGCTCACGAAGATGACCGGGTTGGAGTACGTGCTGAGCGAAGTGATGGAGCCGCACCTGTTCGTGATGCGCAAGCAGAAGAGGACGAACTCCGAGAAGTCTGACCCCCTGCTCGCCTACTACATCCTCGACGGTTCCATCTACCAGGCGCCgCTGCTTGGCAGCGTTTTCGCCTCCCGCATAAGTAGGGCTATGCATCACATATCAAAAGCATTTTCAACGGCATGCTCAAAATTGGAGAAGATTGGTAATGCGGAAACAGAGGCTGATGCGGCAGCTTCTGAATCAAAGGCCCARAAGGA…
Ta#S17890585	279	G	R	H	RSL65	-	-	-	5.02035	0.48	0.363636	1.32	TCTACAACCGGCGGAAAAGAGGAAATGATTGCTCATAGTGTTAATGTTGCCAGAAAAGCATCCATCCCTGGTGTCTCATCAAACATATCCAATAGGACACCGGTGACACCAACACCTTTGCAACCACCAGAACCATCCGATCTCCGTTTCAATCGTCTTCGACCCTCGATTGAGAAAAGTGATTGCAAATACACAAGATATTTCGGTCGCTATGTTGCTCGGGAGGCTATAATGGATGAGGAATACTGGgTATTATTCTTGTTACTTGTAGAAAATATGCAATCGCTGATTTTGTGCAATAACTTAAAGTCCTCCACTTCTGAGTGACATGGTCAGCGCATGTGTTTATGATGAGTTAGTGACAATAATTAATAAGCTACCTGTCTTTTGTTTCTCATG…
Ta#S17890613	540	R	G	H	LDN	3g15410	-	07g005020	27.8387	0.18797	0.209756	1.1159	GAACTTGACGGCTATTTTGCTGATATCTCAAATAGAGAGAATGCCAATCTTTCCTTTGGGCAAGGTTTCTATAAACGATCAAAATGGCTTGATGCTAGAAAGTCCTCTGCTGTTTTGTCGAAGGATGCACAACTAAGGCGTTTGATGCAGAGGAAGGCCGAGAATAGCTACCGGAAGATGGAAGAGTTTGTCATCAATAGATTGAGAGAAATCATGAAGAGCAGCAGATTTGATTTCTTCATTCCAAAGrTTGCAAAAATTGAAGGTAGGTTGAAAAGTGGATATTATGCTCGGCATGGCTTTAGTTCTCTCAAGAAYGATATTCGRTCTATGTGCCGTGATGCATTGAGATATAAAGGCCGAAGTGATTTGGGAGATATGAAGCAAATTGTTGTGTCC…
Ta#S17890625	447	M	C	H	LDN	2g09580	01g15770	03g010190	2.03954	0.25	0.0769231	0.307692	GGCGTCGCCCTCGGCTGCCTCTCCGTGCAGGACTGGGCCTCCCCCGGCCGCCCCGTCGCCTCACCCTCCTCGCCGCGCCAGATGAGGGCGCTGGCGGTGACGCTGTCGTACATGATCTACGACGGGGCGTGCTGCCACCTGAGCGGCGACGCGCGGCTGGACAACGCCTTGCACCACCTCATCAGCATCGTCGGCCTCGCCGCCGGCCTCGCCTACCAGAGGTGTGGGACGGAGCTGGTGGCGTGCCTGmTCGTCACGGAGATMTCCAGCCCGCTGCTGCACCTCAGGGAGATGCTCAAGGAGCTCGGCGTCAAGGACACGGACCTCAACCTCCTCGTCGACATCCTGTTCGCGGTGACCTTCTCGGTGGCAAGGATGGTTTGTGGGACGTACGTCACC…
Ta#S17890625	461	M	A	H	LDN	2g09580	01g15770	03g010190	2.03954	0.1	0.0909091	0.909091	CTGCCTCTCCGTGCAGGACTGGGCCTCCCCCGGCCGCCCCGTCGCCTCACCCTCCTCGCCGCGCCAGATGAGGGCGCTGGCGGTGACGCTGTCGTACATGATCTACGACGGGGCGTGCTGCCACCTGAGCGGCGACGCGCGGCTGGACAACGCCTTGCACCACCTCATCAGCATCGTCGGCCTCGCCGCCGGCCTCGCCTACCAGAGGTGTGGGACGGAGCTGGTGGCGTGCCTGMTCGTCACGGAGATmTCCAGCCCGCTGCTGCACCTCAGGGAGATGCTCAAGGAGCTCGGCGTCAAGGACACGGACCTCAACCTCCTCGTCGACATCCTGTTCGCGGTGACCTTCTCGGTGGCAAGGATGGTTTGTGGGACGTACGTCACCTACCGCACTGTCAC…
Ta#S17890632	140	G	S	H	RSL65	4g34930	09g33680	02g029640	38.0204	0.517241	0.4	1.2931	GACCCACGCGTCCCGTGTGGACGGAGCGATCGATGAGGGCGGCCGCGAAGGCGCCCTCCTCCCTGTTCCTCGTCCTGCTGCTCGCCGTCGCGTCTCAGAAGGCGGCGGCGACGATCACCAAGCGCGACTTCCCCCCGGGcTTCATCTTCGGCACCGGCTCCTCGGCCTACCAGATCGAAGGTGCGGTCGCAGAGGACGGRAGAAAACCCAGCATCTGGGACACGTTCACACACTCAGGCCATTCYGTCGATGGATCRAATGCTGATGTGACTGCAGATCAGTACCATAAGTACAAGGAAGATGTTAAGCTTTTGAGCGACATGGGCGTCGACGCCTACAGATTTTCCATTGCCTGGCCTCGCCTTATTCCCGATGGCCGTGGAGCTGTCAA
Ta#S17890632	121	G	R	H	RSL65	4g34930	09g33680	02g029640	38.0204	0.625	0.5	1.25	GACCCACGCGTCCCGTGTGGACGGAGCGATCGATGAGGGCGGCCGCGAAGGCGCCCTCCTCCCTGTTCCTCGTCCTGCTGCTCGCCGTCGCGTCTCAGAAGGCGGCGGCGACGATCACCAaGCGCGACTTCCCCCCGGGCTTCATCTTCGGCACCGGCTCCTCGGCCTACCAGATCGAAGGTGCGGTCGCAGAGGACGGRAGAAAACCCAGCATCTGGGACACGTTCACACACTCAGGCCATTCYGTCGATGGATCRAATGCTGATGTGACTGCAGATCAGTACCATAAGTACAAGGAAGATGTTAAGCTTTTGAGCGACATGGGCGTCGACGCCTACAGATTTTCCATTGCCTGGCCTCGCCTTATTCCCG
Ta#S17890830	436	W	A	H	LDN	3g41720	09g33810	07g025610	93.4528	0.238213	0.192269	0.807127	AAAAACAGAAGGATCATCCAACGAATGTCAAGGGGTCCCTCCAGCTGCCGCTGCAGGCTTGTCGGGTCCTTTCGATTTTTCTTCTATGCAAAGTTTGCTCAATGATCCATCTATAAAGGAGATGGCGGAYCAGATTGCAAGGGACCCTGCATTCAATCAGATGGCTGAGCAGCTACAGAAAGGTGCTCAGACTGCAGGAGAACAGGGCATGCCTCCATTGGATCCTCATCAATACATGGAAACAATGCAwARGGTCATGGAAAACCCTCAGTTTATGACAATGGCAGAGCGCCTCGGGACTGCTCTTATGCAGGATCCTRCTATGTCCAGTATGCTGGAAAATTTGACTAGTCCAWCACATAAGGAGGAGCTTGAAGAGCGCATGTCTCGGATTAAGGA…
Ta#S17890840	696	C	Y	H	RSL65	3g54200	02g55420	04g036060	51.8274	0.37037	0.294118	1.25926	CAGTGGAAGCCTTGATGAAGATGCATCTTCTGTCAGGCTGTTTGTTAAGCGTGGTCTGGAAGTGTTTGTTGCACAGTCTTACAGCAAGAACCTTGGTCTATATGCAGAAAGGATCGGTGCGATAAATGTCATTTGCTCAGCACCGGAAGTTGCAGATAGGGTGAAGAGCCAGYTGAAGCGATTGGCRCGGCCCATGTACTCAAACCCACCTATTCACGGTCGGATCAAGAACGTTCGGCAGAAGCTTTAcGATAGCTTGACTGCAAAGGATCAGTCTGGCAAGGACTGGTCTTTCATTCTGAGCCAGATAGGCATGTTCTCGTTCACAGGCTTGAACAGACCCCAGAGGCGATACATGACCGATAAATGGCACATATACATGACCANGGACGGGAGGAT…
Ta#S17890853	645	Y	C	H	LDN	1g60050	03g29950	01g032620	27.1943	0.317073	0.486111	1.53312	CTACCGGGGGAACGTCGGCACGGACCTGGACATGGCCACCAACGAGCTGGTGCTCCGGGTGCAGCCCGACGAGGCCATCTACCTCAAGATCAACAACAAGGTGCCCGGGCTCGGGATGAGGCTCGACAGCRGCAACCTCAACCTCTTCTACTCSGAGCGGTACCAGCGGGAGATACCGGACGCGTACGAGCGGCTCCTCCTGGACGCCATGGAGGGGGAGCGCCGGCTCTTCATCCGGAGCGACGAGCTyGACGCGGCMTGGGCCATCTTCACGCCCGTGCTCAGGGAGCTGGAGGASAAGAGGGTGGCGCCGGAGCTCTACCCGTACGGCAGCCGGGGCCCCGTCGGCGCGCACTACCTCGCCGCCAACTACAACGTCAGGTGGGGGGACATCAGCAG…
Ta#S17890898	317	R	G	H	LDN	-	-	04g024170	6.37452	0.15	0.229008	1.52672	GCCGCCTCTCGCGCGGCGATCCTTTCGCTCTTGAAAAAAAAAGGGGAACGCCCAGCAGATTTCCGGAGTTGAACCCCAACAGAACGAGACACACAACTCTGCTCTCTCTGAATCGGCGGCTCGGTGTGGCTTGGCCGAGGGCTGCGGACCATGAAGCTAGTTTGCAGGACTGAGCATTTCACAGAATAAATGGTTGAGGACAAAAATCCATCACAAGATATGGTAGACATAGCTGGACATGTAGAGCAGrAGGATCCTTCTTATGAAAAGGACATCGTGGAGATCAAATTGCCAGACAGTGTTGCTTCTTTTGATTATGGTGGTAATTTTGTCAAAGATGTCTGCATTGATGACGGACAACCTCTTCCTCGGAAGATTTCAGAAGATAAAGTAGTAGAT…
Ta#S17891583	456	Y	C	H	LDN	-	-	-	29.861	0.165017	0.22807	1.38211	ACAGAACGGAGCGAGGAGCCATGGCCGCCAGGAATTTCTTAGTCCGATCCCCCAAGGAGGAGGAATCCAGCGCTGCCGTCCGAGAGGCTGTCTTGTTGGGAGGGAAGAACGCCGCCATTGCTGGTACTGTGGTYGCGGTTCCCACGTTGGTTGCTTGCCGTGTCCTTCCTTGGGCTAAGCATAATCTGAACTACACCGCACAAGCACTCATCATATCGGCAGYCTGTATCGCTGGCTTCTTCATCACCGtAGATAAAACCATCCTACGAAACGCAAGACAGAACACCATTGGGAGGATTGACAAGTCGACTTGATCCAGGACTGTACAGAACCGAGGCTGATGCGAATCGCGTCAAACTCCCCTCTGTTCCATCTATGGATGGTGATGCACGACCGTAC…
Ta#S17892717	742	G	R	H	RSL65	-	-	-	17.3208	0.0888889	0.0842105	1.05556	GCCTTGAWTTTTCTGCAACATTTCTGCTGCTTCACAGTTCGATAACAATATAGAATTTGGAGGCATATCAAGCTGAAGCTTTAGTTCTGCATCAGACRTTGCAGGCTTTGCATTTGATGCGGAGCCCTTCCCGCCTTTCCCAGCACTAAATGCCTTCCCTCCTTTGCTACCWTTAGAAAAGGATGAAGCCTTTCCACCAGTTTTTAGGCTATCAGATGAAGCTTTCCCATTTGACTTGGAGTGTGTGGGaGGAGCCTCTTCTTCAAAAAAATCATCAGAATCAGAATCAGAATCAGAATCAGAAAGGTGAATAACATCATTAGAATTGTTCTGCCTTCCGTTCGGTGCTCCTGACTTGGACGGRGGGTAGGACCCTTTCCCTCCCCTGTTCGCCATTGC…
Ta#S17892763	283	C	T	S		2g19330	05g10650	09g026150	40.4788	0.55914	0.530201	0.948245	TCGACCTGCAGGCGGCCGCACTAGTGATTAGCGTGGTCGCGGCCGAGGTTTTCGGAACATTATCAGCAGTAGCAGCACAATAATATACTGCTTATTTCACATAACACCTGAACAGTATCCATACATGCACTACTCGTACAAACGGACATCGTAAGGAAGCAAAACTTCATGGCGTGGCACATGTTCCTCAGCAGGATAGCTGTAGCTACTGTACACGGTTACAGACCAGCGCATCGCTATATCTCGCCGcTCGACGAGGCCGATGCAGATTGGTCAAAGGCTTTTGCCACATTGTGGTTGGCGACAGATGGCAGCGGCGGCTTGTTGGCCAGCCTATCGGCCTCCCTGGCCTCGTCGATGTCCTTCTGGCTCARGAAGCTWGGCTGGTTGGTCGACGAC…
Ta#S17892778	86	C	Y	H	RSL65	2g22200	01g60360	09g023560	133.428	0.785714	0.634615	1.2381	GCAATGCTCCAACGCGTCCGGAGCTCTCCCANATGGTCGACCTGCAGGCGGCCGCACTAGTGATTAGCGTGGTCGCGGCCGAGGTtTTGAAGCAAACATGTTTTAATGAACATTTACCAAATAACACCAACACYGATGAAGGTTAACCCAACAAGCATAGGTGAATAGGCTGATAGGCATGCATGTCTGCCGATACTAGTGGCAATTGATGATAGGGCCGACGCCGAATGCAATTTACAATCCTTGAGGATCGGATTACACACAACCAGCAACAAATCGAAGAAACAATGGCCCATAAATWTTTTTCTTGAAGCGACATTTCAGTTGTCCACGATGC
Ta#S17892857	92	A	R	H	RSL65	2g43160	01g42430	03g027540	269.992	0.208333	0.206349	1.00962	GCTACCAACGCGTCCCGAGCTGTTATCTAATGGTCGACCTGCAGGCGGCCGCACTAGTGATTAGCGTGGTCGCGGCCGAGSCAAGTTCAATrCTTTTATTCAACAGGCAGTCCACGTTCTGCAAAAGCAATAGCACCTACAAGATGATACCTGGCAGGCATATGGAGTCTTTACAGTAGGAACAGTATCTCTACGATCAGATGCATCAAGCACCAAAATACRTGATTTACCAAAAACGTGCAAAAGAAAAAAGAATAGATAAGAAACAGTTGAACACATGTTRACATTCCAAAGGGCTTCACCCAAAATAATTTACAGAGATTCCCAGATGGATGGAATTAGA
Ta#S17892948	223	T	K	H	RSL65	5g12280	04g38540	06g018780	19.7457	0.68	0.645161	1.054	CAAGCTATGCTCCAACGCGTCGCCCANGCTGTCGTATGGTCGACCTGCAGGCGGCCGCACTAGTGATTAGCGTGGTCGCGGCCCGGAACGCGACGGCGCTGAACAAGGCGACGCCGGTGAACTTCCTGCAGCACGTGTACCTGAACCTGGGCGGGSAGGGCAGCGGCGACATCCTGGGCCACACGCTCCAGCTCTCCGCGTCCCGCTACACCCCGCTGGACGgGGAGATGCTCCCGTCGTCCGGCCGCGTCGACCCCGTGGCTGGCACCAGCTACGACTTCCGCACGCCGATGCCAATCGGCGCGCGCATCAGGCAGGTCATGGGCGGCAAAGTCTACGGGTACGACATCAACTACGTCATCGACGGGGAGGGCATGCGGAAGGTGGCGGTGGCGCGGG…
Ta#S17893017	885	R	A	H	LDN	3g46470	02g35950	04g023540	22.6075	0.333333	0.222973	0.668919	GACCGAGCTTTTAAGTTAAATTGGGCATCRTATAGTGTTGGAGAAAAACGCTCTGAACTTGCTTCTGATCACTCAATTTTTGTTGGTGATCTAGCTRTTGATGTTACTGATGACATGTTGATGGAACTTTTTGCTAACAAATATCGTTCTGTGAAAGGAGCTAAAGTTATTATTGATGCAAACACGGGCCGTTCTAGGGGCTATGGATTTGTTAGGTTTGGAGATGATATTGATAGAACTCATGCTATGgCTGAAATGAATGGTGTGTATTGCTCCACTCGGCCCATTCGCATTGGACCTGCAACTCCTAAAAGAAACTCAGTTTCAGGGTATTTTGGCACCTCTCCACAACACAATCAGATGGTGACTCCAATAACAGGACGTATATGTTGGCGGGCT…
Ta#S17893086	537	S	G	H	LDN	4g24110	-	-	1.45663	0.52381	0.4	0.763636	GTCAGGCACCCCCCCCCCCGCCGCCGCAGCCTTGACGTAGACAGTGTACTCGACGACGGTCTCGCCGGACTTGGCACCGGAGTCCACGGTGCTCGCCTGGACGTAGCCGCGAGCCATGCGGAACTTGCCCGTGCCCCCRATGATGCTCATCTCCCTCACCGCCGAAAGCACCTCGTTGCGGCCGTAGATGGTCAGGCTGCTGCCCTTGTAGTCCCCGGCGGTGAACACGAAGTTCATGTTCATGAGGAGcCCGAAGGTGGCCTGGTCGGCGAACGTGTAGCTCCCCTGCGCGCGGCCCACCTCGTCCTTGGATTTGGCGGAGCCCGTGACGGCGGGGGTAGTGGTGAGCGGGTCGTCGATGGCCACCACCGCGCCGAAGATGGTGGAGGAGCTGTTGGT…
Ta#S17893094	878	K	T	H	LDN	1g03720	03g60620	08g018750	1061.95	0.0263158	0.133333	5.06667	TTACTTCAATGATTCCCAGAGGCAGGCAACCAAGGATGCYGGTGTTATTGCTGGTCTTAATGTGATGCGTATCATCAACGAGCCAACAGCAGCTGCAATTGCYTATGGTCTTGACAAGAAGGCTACCAGTGTCGGTGAGAAGAACGTGCTTATCTTTGACCTCGGTGGTGGCACTTTTGATGTCTCTCTCCTTACCATTGAGGAGGGTATTTTTGAGGTCAAGGCCACAGCTGGTGACACTCACCTTGGgTGGGGAGGACTTTGACAACCGTATGGTGAACCACTTTGTCCAAGAGTCCAAGAGAAGCCCAAGAGGGATATCAGTGGAAACCCAGGTCTTTGAGGAGGTTCAGGATTTATGTTAGAAGGGAAAGAGGACCTTTTCTCCACTGGCCAAAC…
Ta#S17893207	626	C	Y	H	RSL65	3g48430	-	04g025625	67.4519	0.0875576	0.117155	0.747367	CAGCTTGACTTTAATTAGTTCCAGCTGCTGAGCGCCGCTGCCAGGCCCGTTTGAGCATCTACCGCACGACGCAGATCTTCGAGGAAGTTCATCTGATGAGGAAGYTTCATGTGACCTTGACCCCATGACRATCCGCCAGATCCAGCGTACATCACTGGTTTATCAGGGGAATCATTTGGGTCATTATACATGTTCATTGCAGCAGCCCAACGTTCACTGAGAAGCTGTGAAGCCTCACTGGCAGAACATcCTTCCAATGGTACTAATCTTGCATGACTGTAATCATTTTGAGCATTGCTGACAAAAGCATCATGATGGATAATTGGAGGAAGGTTCTTTAGTGAAGGAACATGGCTCTTCTCTCCATCATTGTTGTATGAATAGTTGGCTTTCTCAGCC…
Ta#S17893213	706	Y	C	H	LDN	3g06290	02g09359	04g005810	13.4937	0.147059	0.246914	1.67901	ATTCTCCAAGATGGAGAACTTCTCGGCAGATTCCCCCTTGAGCATCTCCACAACCTCGGACATCACCGGCCTCTGTTCTGGCTTGGTCTGAGTGCAAGCAAGCCCGACGAGCACCATCCGCTTCACCTCGGCCTCGRCAAAGCTATCCCCCAGCTTYGGGTCAGCCATCTCCTTGAACTTCTGCTCACGGGTGAGTGGAAGCGCCCACTCGGTGATGGTGAGCTTCGTCGTAGGGTTTATCTTCTCGACcGGCTTCTTTCCGCTGGCAAGCTCCAGCAGGAGCACTCCGAAGCTGTAGACATCGCAGCTCTCTTTTGCCTTGCCAAGCATCGCATACTCCGGCGCGAGGTAACCGAGAGTGCCTTTCACCTTTGACCTCGGCCGCGAACACGCTAATCC…
Ta#S17893231	836	Y	C	H	LDN	2g19230	05g45050	09g026210	42.9099	0.0871795	0.05	0.573529	CGAGATCAACAGGGGCTTTGCTAGCCTGAGGGCGATTGGTCAAGGCCGTGACCTGAAGAAATTCYTGATTGTGGTTGCAGGCCTGTGGATCCTCTCTTTYCTTGGCAGCTGCTGCAATTTCCTGACCTTGTTCTACATAGTCTTCATGGTGCTTTACACCGTGCCTGTTCTGTACGAGAAGTATGAGGACAAGATCGATGCTTTTGGAGAGAAGGCCATGGTCGAGCTGAAGAAGTACTACGCCATCTTcGATGAGAAGTGCCTGTCCCATATCCCCACGGGTCCGTCCAAGGGATAGAAGCAGCATGGGAACGGTAGAGAGTACCCTGCGCANGATTACTTTCAAAGTTGATCACTACTCGGTCGGTTTCAAGGATGGTTGTGATCCCATGTCCGTAG…
Ta#S17893231	535	W	A	H	LDN	2g19230	05g45050	09g026210	42.9099	0.125	0.0961538	0.769231	TCTTCGGCCGCGAGAAGCCCGTCCACTCCGTCCTCGGCGGCGGCAAGCCTGCCGACCTCTTCCTGTGGAGGAACAAGAAGATCTCCGGTGGGGTGCTCGCGGGCGCCACCGCCATCTGGCTGCTGTTTGAGGTCCTGGAGTACCAYCTCCTCACCCTCCTCTGCCACGGCTTCATCCTCACCCTGGGCATCCTCTTCCTCTGGTCCAACGCCTCTGCCTTCGTCAACAAGTGCCCTCCCAACATTCCAGwGGTGAAGATCCCYGAGGACCTGGCTGTCAATGTTGCCCGCTCGCTGCGATACGAGATCAACAGGGGCTTTGCTAGCCTGAGGGCGATTGGTCAAGGCCGTGACCTGAAGAAATTCYTGATTGTGGTTGCAGGCCTGTGGATCCTCTCTT…
Ta#S17893325	342	A	R	H	RSL65	2g41260	01g37870	03g025430	6.68825	0.666667	0.166667	4	CCGCTCGGCTCGCTCGGACTCAGGCGAGATGGAAGCCGCGTCCTTGCCGCGCGCCCCCCCCCGCGCCCCCCCCCCGCCAGCGGCTGCGGCGTCCTGCTCCCGCACGAGGAGCATCCCTTTCGTCCGCGCCGCCAATCAGGCACTGGAAGCACGTAAAGTCCCCAAAGCCCAGCGGCCGTCCCCCCGGCGCAACGCCGTCGCTGAGGTCAAGGCCGCCCCCGACCCCGTCGCTGCCCTAACCAGGCTCGAaGATGTGTTGCAGMCACAGGACTGCAACATAATCTTGCGCCACTATGGAGAAATCAGGCGATGGGATGTGCTTTCTAAGGTCTTCGGGTGGATGCAGGAGCATGACATGCTCAACATTGCGTCTTACAGCAGCTATTTCAAGTACCTGGG…
Ta#S17893325	355	A	M	H	RSL65	2g41260	01g37870	03g025430	6.68825	0.75	0.285714	2.625	TCGGACTCAGGCGAGATGGAAGCCGCGTCCTTGCCGCGCGCCCCCCCCCGCGCCCCCCCCCCGCCAGCGGCTGCGGCGTCCTGCTCCCGCACGAGGAGCATCCCTTTCGTCCGCGCCGCCAATCAGGCACTGGAAGCACGTAAAGTCCCCAAAGCCCAGCGGCCGTCCCCCCGGCGCAACGCCGTCGCTGAGGTCAAGGCCGCCCCCGACCCCGTCGCTGCCCTAACCAGGCTCGAAGATGTGTTGCAGmCACAGGACTGCAACATAATCTTGCGCCACTATGGAGAAATCAGGCGATGGGATGTGCTTTCTAAGGTCTTCGGGTGGATGCAGGAGCATGACATGCTCAACATTGCGTCTTACAGCAGCTATTTCAAGTACCTGGGGTTGAGCCGTAAT…
Ta#S17893325	324	T	Y	H	RSL65	2g41260	01g37870	03g025430	6.68825	0.166667	0.333333	0.5	GCGGCCGAGGTCGACACTCCGCTCGGCTCGCTCGGACTCAGGCGAGATGGAAGCCGCGTCCTTGCCGCGCGCCCCCCCCCGCGCCCCCCCCCCGCCAGCGGCTGCGGCGTCCTGCTCCCGCACGAGGAGCATCCCTTTCGTCCGCGCCGCCAATCAGGCACTGGAAGCACGTAAAGTCCCCAAAGCCCAGCGGCCGTCCCCCCGGCGCAACGCCGTCGCTGAGGTCAAGGCCGCCCCCGACCCCGTCGCtGCCCTAACCAGGCTCGAAGATGTGTTGCAGMCACAGGACTGCAACATAATCTTGCGCCACTATGGAGAAATCAGGCGATGGGATGTGCTTTCTAAGGTCTTCGGGTGGATGCAGGAGCATGACATGCTCAACATTGCGTCTTACAGCAG…
Ta#S17893380	387	C	M	H	RSL65	5g27670	-	06g034200	48.9053	0.0818713	0.15678	0.522206	CTGATTCATATACAGCAACACAAAAGCGAAATAAAACCGGCAGAAACAAACAAGCTGCCTAGATATCATCACTTTCTCCAACAAACGTTGTCATCCATCCTCCACTAAGATAGATCATAGATAGATGTCCGGGATTAGCATGCGTGAATGAAATCAACAGCAGCCGCTCGCCGCAGCATCAGCCTCTGGCGCCTTCTGCTTGAAGATGTTCTTGTTCGCCCCAGAGGATGCATCCGCCAACAGGCTCGGcGTGTCCAATATCTTSAGCACRAGCTCCTCAAAGCACTGCTCCACGTTCACTTTGGTTTTCGCACTGCATTCCAGAAATAAACACCCATACTCCCTGGCAAAGTCAATGCCTTCCTTCTTGGTGACAGCCCTCTCACTTTCCTTGTCCAC…
Ta#S17893380	377	A	R	H	RSL65	5g27670	-	06g034200	48.9053	0.102564	0.185366	0.553306	GACCGACTGACTGATTCATATACAGCAACACAAAAGCGAAATAAAACCGGCAGAAACAAACAAGCTGCCTAGATATCATCACTTTCTCCAACAAACGTTGTCATCCATCCTCCACTAAGATAGATCATAGATAGATGTCCGGGATTAGCATGCGTGAATGAAATCAACAGCAGCCGCTCGCCGCAGCATCAGCCTCTGGCGCCTTCTGCTTGAAGATGTTCTTGTTCGCCCCAGAGGATGCATCCGCCAaCAGGCTCGGCGTGTCCAATATCTTSAGCACRAGCTCCTCAAAGCACTGCTCCACGTTCACTTTGGTTTTCGCACTGCATTCCAGAAATAAACACCCATACTCCCTGGCAAAGTCAATGCCTTCCTTCTTGGTGACAGCCCTCTCACTTT…
Ta#S17893428	510	M	C	H	LDN	3g13800	07g38540	07g001670	34.3062	0.224638	0.220844	0.983111	TGAAGCCGGTAAGAGCACACCAGATGAAGAGCCCTCCTAAGCCACCAGAGTGCTGGCAGTGGTAGACTCGTACTTCCAGGTGGGCGGGAGCTTCTTGGTGCGCTTGTAGTAACGGGCAAGACGGTGGATCCTGCTCTCAACAAGAATGAGCCTGAATTTGGAGTCCTTGTCCTTCCTGTTCCTCTCAAGATGCTTCCTAATGGCCACAGCCTTCTTAATCAAAAAGTACAGATCCTCTGGGATTTCCGGcGCCAGGCCATGAGCCTTGAGGATGCGGAGGATCTTGCTTCCGGTAACGCTCTTCACAAGGGGGATACCGTGCTGGTCACGGAGCAGAACRCCGATCTGCGAGGGCATCTGACCCTTCTTCGCAGCCTTCGTGATCAACTCGTCGACATC…
Ta#S17893428	426	Y	C	H	LDN	3g13800	07g38540	07g001670	34.3062	0.140845	0.222222	1.57778	GAAAATTTGGTCTCTTGTTCATCTAAATCGCTCCAAACTCAAAAGCGTTACATGAAATTGATAATATGTAGAACAAGACCATCCTGAAGCCGGTAAGAGCACACCAGATGAAGAGCCCTCCTAAGCCACCAGAGTGCTGGCAGTGGTAGACTCGTACTTCCAGGTGGGCGGGAGCTTCTTGGTGCGCTTGTAGTAACGGGCAAGACGGTGGATCCTGCTCTCAACAAGAATGAGCCTGAATTTGGAGTCcTTGTCCTTCCTGTTCCTCTCAAGATGCTTCCTAATGGCCACAGCCTTCTTAATCAAAAAGTACAGATCCTCTGGGATTTCCGGCGCCAGGCCATGAGCCTTGAGGATGCGGAGGATCTTGCTTCCGGTAACGCTCTTCACAAGGGGGAT…
Ta#S17893552	607	T	W	H	RSL65	1g62930	05g06310	01g035860	14.3248	0.0833333	0.37037	0.225	CCTTACCGAAGTGCCTCACTGCCTCACGGGCGTTCTTAGGGCCCCTCAGGAGAACCGTGTTCTGRCCAAGAGGAGCACGAAGGGCCAGCTGGTCAAAGGTGAGGCATTCTCCACCGGCATTCACAATGCGGGCCCTTGCCGTCTCAGTGAACCTGAGMGCTGCCACCTTGATCGCCGGCACCTCGTAAACTCTCTTGTCRTCKGTTATGGTGCCCACGACCACAGCGATTTGGTTATCCTTGCCATCCAtGAACTTGACGAGGCGACRAAGCGAGAGCGGCGGGCGGTTGGTCTTGCTCATGAAGAGGCGCTTCAGGATCACGGCATTGAACTGGCTCTTGGTCCTCCTCACCAGGAAGCGGTAGAGCTTCACCAGAAGCTTGAGGTAGACATCGTCCG…
Ta#S17893552	602	G	R	H	RSL65	1g62930	05g06310	01g035860	14.3248	0.181818	0.458333	0.396694	AGGAGCCTTACCGAAGTGCCTCACTGCCTCACGGGCGTTCTTAGGGCCCCTCAGGAGAACCGTGTTCTGRCCAAGAGGAGCACGAAGGGCCAGCTGGTCAAAGGTGAGGCATTCTCCACCGGCATTCACAATGCGGGCCCTTGCCGTCTCAGTGAACCTGAGMGCTGCCACCTTGATCGCCGGCACCTCGTAAACTCTCTTGTCRTCKGTTATGGTGCCCACGACCACAGCGATTTGGTTATCCTTGCCaTCCATGAACTTGACGAGGCGACRAAGCGAGAGCGGCGGGCGGTTGGTCTTGCTCATGAAGAGGCGCTTCAGGATCACGGCATTGAACTGGCTCTTGGTCCTCCTCACCAGGAAGCGGTAGAGCTTCACCAGAAGCTTGAGGTAGACATC…
Ta#S17893625	123	A	M	H	RSL65	3g44160	02g32030	03g034200	671.097	0.0909091	0.178571	0.509091	CATCAAGCTTGNANCCAACGCGTCCGGAGCTTCCTCTATGGTCGACCTGCAGGCGGCCGCACTCGTGATTAGCGTGGTCGCGGCCGAGGTCTGTGCTGCGCCAAGCTCTTGGTGAGAGGATTaGGCCTGTCCTCACTGTGAACAAGATGGACAGATGCTTCCTTGAGCTTCAGTTTGAAGGTGAGGAAGCATATCAGACTTTCTCCCGTGTYATCGAAAATGCCAATGTCATCATGGCAACATATGAAGATGTGCTCCTTGGTGATGTCCAAGTGTACCCAGAGAAGGGKACTGTTGCATTCTCTGCTGGTYTGCATGGGTGGGCTTTCACCCTTACAAACTTTGCTAAGATGTATGCCTCCAAGTTTGGTGTT
Ta#S17893660	803	C	G	S		1g52320	06g01390	10g000390	6.85995	0.0222222	0.0374332	1.68449	CTTCCACGCCTCCTCGTACAGCGCCGGGTACACGTCCCCATCATACCGCCCCAGCACCGACCCCAGRTAGTGGTCCGTGTAGTCRAACGCGTCCACCAGCGCCACCGCGTTAGGACGCACCTGCGCGTAGAGCTTCCCGAGCAGCTCGTTGGCCAGCGCGCCCTGCCTGGCCGTGAYGCACCCCGTCGACAGGAAGTCGCCCAGGTGCTTGTGAAGGAGGTGGAGCGCGTAGATGCTGCACAGCTTCTGcAGCTGCTCCTTCACGCCAGGGCCAGGGATGTCCTCCTGCAGCTTCTCAATGAACTTGGTCACGATGATCAGCTGGACGTGAGCCACGGCAGCCTCGAGCAAATCAGGGGACAGCTCAGAGATAACTTCCTCCCTGGCTTGGCGCCTTGC…
Ta#S17893660	578	M	C	H	LDN	1g52320	06g01390	10g000390	6.85995	0.0566038	0.0472973	0.835586	TGTCTGTCCCTCTTGCTTGCCTTGCCAAGTCAACAACAACCAATCGCCTCTTTCCTTGTGATAAATTATTACTGCTTCACATCCACAGTCCAACGTGGATAGGTGGATACATTCAGAGATGAAGGATCTATCGTATCATAGCCTGGAGAGCTTGAGCTGCTGCTTGAGCAGCGGCCGGAGGTGCTCCTGGTACCCGTCCGGAACCACCGTCTCGTTCAGCGGGTCCTTCCACGCCTCCTCGTACAGCGCcGGGTACACGTCCCCATCATACCGCCCCAGCACCGACCCCAGRTAGTGGTCCGTGTAGTCRAACGCGTCCACCAGCGCCACCGCGTTAGGACGCACCTGCGCGTAGAGCTTCCCGAGCAGCTCGTTGGCCAGCGCGCCCTGCCTGGCCGT…
Ta#S17893660	476	S	G	H	LDN	1g52320	06g01390	10g000390	6.85995	0.182609	0.0899471	0.492567	AACCACAGCAACCTTACTAATACTGCCCAATATAATGCTGCTAATTACCCAGGAGGTAGGGAGGGAGTACAATCCTCTTTTATTTCTTCTAACAACGACGTCTGTCTGTCCCTCTTGCTTGCCTTGCCAAGTCAACAACAACCAATCGCCTCTTTCCTTGTGATAAATTATTACTGCTTCACATCCACAGTCCAACGTGGATAGGTGGATACATTCAGAGATGAAGGATCTATCGTATCATAGCCTGGAgAGCTTGAGCTGCTGCTTGAGCAGCGGCCGGAGGTGCTCCTGGTACCCGTCCGGAACCACCGTCTCGTTCAGCGGGTCCTTCCACGCCTCCTCGTACAGCGCCGGGTACACGTCCCCATCATACCGCCCCAGCACCGACCCCAGRTAGTG…
Ta#S17893689	578	G	A	S		1g00410	01g56900	03g041020	13.2596	0.9	0.722222	0.802469	CGCCTCTCCTCTCCCACTTTTGCCTCCGCTGCCCCGACCTGGACTTCCTCCGCTCAAAGCCTATAGTCGTCGCCACCGACGCCGACCTCGTGCTCCTCCGCGTCCCCATCGACCTCAAGGCGCCCCTTGATGCACGGTCCTGGGACTACTTCGTATACAAGCCGCAAGCCCATCAGCTGGACCTGCTCCCGAACCCGCACCCCATGAGCTTCCACGACTCTGCGACCGCCCTCCTCAGCCGCGAAGACGgCGCCTGGTACGCCGTCGCCGCCATCAGCAGTTGGTGCCCAGTGTACGAGAGCAATGGTGACTCGATCATTAGGTGGGATTTCCGCCTCCACCTGTACCGCTCCTCCGATTCCAAGGGTTGGATCACCACACCTGTGTCAGTGGAGGAGC…
Ta#S17893839	688	R	A	H	LDN	3g47240	02g37420	04g024320	59.3221	0.215859	0.297386	1.37768	TGCAAGACAGCATGCAAATGCCAATATGACAGTGATGTTAATCGGAAACAAATGTGATCTGTCTCATAGACGGGCTGTCAGCTACGAGGAGGGTGAACAGTTCGCCAAGGAGCATGGTCTAGTCTTTATGGARGCATCTGCAAAAACAGCACAAAATGTTGAGGAGGCATTCATTAAGACGGCTGGAACAATATACAAGAAAATCCAAGATGGTGTTTTTGATGTATCTAATGAGTCCTACGGAATCAArGTTGGCTATGCTGTCCCCAATGCATCYGGAGGTGGTGCTGGCTCGTCCTCTCAAKCAGGTGGCTGCTGCAGTTAAGCAAGTTTACGACCAAGTCCTATSATGTGAGACTGAAAACAGCTGCCCAGGTTGTTGTCCTTCCTTCCCCCTTG…
Ta#S17893847	431	S	G	H	LDN	2g16430	01g47660	09g028590	74.4785	0.204255	0.125227	0.61309	CCCCGGCGATGAGCAGCCCAAGATCTACCGCATGAAGCTCTGGGCCACCAAYGAGGTCCGCGCCAAGTCCAAGTTCTGGTACTTCCTGAGGAAGCTCAAGAAGGTGAAGAAGGCCAACGGCCAGATGCTCGCCATCAACGAGATCTTTGAGAAGAACCCCACCACCATCAAGAACTACGGCATCTGGCTGMGSTACCAGAGCAGGACCGGTTACCACAACATGTACAAGGAGTACCGCGACACGACCCTgAACGGCGGCGTGGAGCAGATGTACACGGAGATGGCGTCRCGGCACCGCGTGCGTGCCCCCTGCATCCAGATCATCAAGACTGCGACGGTGGACTTCAAGCTGTGCAAGAGGGACAACACGAAGCAGTTCCACAACTCSAAGATCAAGTT…
Ta#S17893847	419	Y	C	H	LDN	2g16430	01g47660	09g028590	74.4785	0.22	0.144393	0.656333	CGCGCTGCCGACCCCCGGCGATGAGCAGCCCAAGATCTACCGCATGAAGCTCTGGGCCACCAAYGAGGTCCGCGCCAAGTCCAAGTTCTGGTACTTCCTGAGGAAGCTCAAGAAGGTGAAGAAGGCCAACGGCCAGATGCTCGCCATCAACGAGATCTTTGAGAAGAACCCCACCACCATCAAGAACTACGGCATCTGGCTGMGSTACCAGAGCAGGACCGGTTACCACAACATGTACAAGGAGTACCGcGACACGACCCTGAACGGCGGCGTGGAGCAGATGTACACGGAGATGGCGTCRCGGCACCGCGTGCGTGCCCCCTGCATCCAGATCATCAAGACTGCGACGGTGGACTTCAAGCTGTGCAAGAGGGACAACACGAAGCAGTTCCACAACTC…
Ta#S17893847	372	M	C	H	LDN	2g16430	01g47660	09g028590	74.4785	0.241337	0.166227	0.688776	GCCAGAATGGTCGCCCACAGGTTCCACCAGTACCAGGTGGTGGGTCGCGCGCTGCCGACCCCCGGCGATGAGCAGCCCAAGATCTACCGCATGAAGCTCTGGGCCACCAAYGAGGTCCGCGCCAAGTCCAAGTTCTGGTACTTCCTGAGGAAGCTCAAGAAGGTGAAGAAGGCCAACGGCCAGATGCTCGCCATCAACGAGATCTTTGAGAAGAACCCCACCACCATCAAGAACTACGGCATCTGGCTGmGSTACCAGAGCAGGACCGGTTACCACAACATGTACAAGGAGTACCGCGACACGACCCTGAACGGCGGCGTGGAGCAGATGTACACGGAGATGGCGTCRCGGCACCGCGTGCGTGCCCCCTGCATCCAGATCATCAAGACTGCGACGGTG…
Ta#S17893847	374	S	C	H	LDN	2g16430	01g47660	09g028590	74.4785	0.235521	0.177931	0.755478	CAGAATGGTCGCCCACAGGTTCCACCAGTACCAGGTGGTGGGTCGCGCGCTGCCGACCCCCGGCGATGAGCAGCCCAAGATCTACCGCATGAAGCTCTGGGCCACCAAYGAGGTCCGCGCCAAGTCCAAGTTCTGGTACTTCCTGAGGAAGCTCAAGAAGGTGAAGAAGGCCAACGGCCAGATGCTCGCCATCAACGAGATCTTTGAGAAGAACCCCACCACCATCAAGAACTACGGCATCTGGCTGMGsTACCAGAGCAGGACCGGTTACCACAACATGTACAAGGAGTACCGCGACACGACCCTGAACGGCGGCGTGGAGCAGATGTACACGGAGATGGCGTCRCGGCACCGCGTGCGTGCCCCCTGCATCCAGATCATCAAGACTGCGACGGTGGA…
Ta#S17893879	263	A	R	H	RSL65	2g28110	-	-	5.21932	0.571429	0.2	2.85714	TGAACACTATGACATGATCACNCCAGCTATTTAGGTGACACTATAGAATACTCAAGCTATGCATCCAACGCGTTGGGAGCCTCTCCCATATGGTCGACCTGCAGGCGGCCGCACTAGTGATTCGAGCGGCCGCCCGGGCAGGTGGCCCCCCTTCCGCCTCCCCCCTCGCCCTTCCAAAGCCACAAACCAAACCCTAGAATCCCACGGTACCAGGAAGGAACCTTCCGATCCCCAAAACAGAGCGCGGAGnCCGGATCCTGCGTAGGTTGGGCATGATTCATTGAACTATGGGTCGTCTCAAGGCAAGGGCACGGGAAGCCTCTGAAAGCAATCAAAAGAATGAACATCGCTCCATATGCTTACACTCTTTTTCTGATCTGTCACATGTTTCTGCAGCTA…
Ta#S17893916	313	G	S	H	RSL65	1g43120	-	10g011040	9.22815	0.837209	0.807692	1.03654	GTGATTCTAATACGACTCACTATAGGGCTCTGGATAATAAGCTCTATCTTCTCCTGTACGGCAAAACTTTTGGGGCTCCTGATGGCAAGCCTGTTTGGCATTTTCCAGAAAAAGTTTATGAAAATGAAGACTCTTTGCGTTTGTGTGCCGAGTCAGCCCTAAAATCTGTTCTCGGCGGGCTTGACAATACATATTTTGTTGGCAACGCTCCAATGGCTCACATGGTAACTGAACAAAAAGAGGATTCCAsTGTTTCACCATTCAAGCGGTTCTTCTTCAAGTCGCAAGTGATYGGCACCACGCATTTGGACATCAGGAGGTGCGARGACCAYGCGTGGGTGACCAAAGCTGAGTTGCTGGAATATTTTCCGGAGCACAAGGATCTCTTGAACAAGATGA…
Ta#S17893984	695	T	Y	H	RSL65	1g51140	-	-	1.55975	0.217391	0.121951	1.78261	TTCACCGTGCATTGCATGAGGTGGTTACATCAGGCTGCYCCCCGCAAACTCTCCGTCTCATCCAGTAGGATGTGGTTCAGGATTTTCCTTGGCATCCCTCGTGAGATTGACATATTTAGAGACAACTCCAGGTCATGTCCATATCATCTCATGCCACTGGGATAGTTGGTTCACCAAGGTTCACAAAAGCCTCCGCGCGCATCATGCGTAGAGTGACAGTATGCCAAGASACAAGGTGATCCAGAAAGTyTGACACATATGTTCGCCTGTCATCCTTGTAATCYAAGTAGTAAGCATGCTCCCACAAGTCTAGGCTGATGATTGGAATGTCTCCAAAAGCAAGTGGGTTGATAGCGTTTCGCGTGTGAACCACCNNTCAGCTCCTCTCGCTTCTCTTCA…
Ta#S17893984	675	G	S	H	RSL65	1g51140	-	-	1.55975	0.113636	0.153846	0.738636	CTCCAGGCAGAGCTTACTTGTTCACCGTGCATTGCATGAGGTGGTTACATCAGGCTGCYCCCCGCAAACTCTCCGTCTCATCCAGTAGGATGTGGTTCAGGATTTTCCTTGGCATCCCTCGTGAGATTGACATATTTAGAGACAACTCCAGGTCATGTCCATATCATCTCATGCCACTGGGATAGTTGGTTCACCAAGGTTCACAAAAGCCTCCGCGCGCATCATGCGTAGAGTGACAGTATGCCAAGAsACAAGGTGATCCAGAAAGTYTGACACATATGTTCGCCTGTCATCCTTGTAATCYAAGTAGTAAGCATGCTCCCACAAGTCTAGGCTGATGATTGGAATGTCTCCAAAAGCAAGTGGGTTGATAGCGTTTCGCGTGTGAACCACCNNTCA…
Ta#S17893984	642	R	G	H	LDN	1g51140	-	-	3.16408	0.536585	0.411765	0.76738	ATGAGGACAACGACGAAACATCAGCTGTCTTATCTCCAGGCAGAGCTTACTTGTTCACCGTGCATTGCATGAGGTGGTTACATCAGGCTGCCCCCCGCAAACTCTCCGTCTCATCCAGTAGGATGTGGTTCAGGATTTTCCTTGGCATCCCTCGTGAGATTGACATATTTAGAGACAACTCCAGGTCATGTCCRTATCATCTCATGCCACTGGGATAGTTGGTTCACCAAGGTTCACAAAAGCCTCCGCrCGCATCATGCGTAGAGTGACAGTATGCCAAGAGACAAGGTGATCCAGAAAGTTTGACACATAYGTTCGCCTGTCATCCTTGTAATCTAAGTAGTAAGCATGCTCCCACAAGTCTAGGCTGATGATTGGAATATCTCCAAAAGCAAGTGG…
Ta#S17894142	175	S	G	H	LDN	3g05950	12g35630	02g041940	18.1902	0.139535	0.148148	1.06173	CCTATGCTCCAACGCGCCCGGAGCGTCTCTNATGGTCGACCTGCAGGCGGCCGCACTAGTGATTAGCGTGGTCGCGGCCGTGGTCCCAGCGACCCCTCCGCCTCCTCCTCAGCCTCCCTCCCTCTCCTCACGACGGCCACCGCGGGAGCTCGCCGTCGCCCCGACGAGGGTTCTgAAGGATTCAAGATTCTGATATAGCTCCCCTGAATCCAGCATGACGCCGGTGGTCCATTGCTCTGTTGGCACCATCAGCCTGTTCCACATAGGCAGTTTCAGGCCCAGCCGAGAAATMCAGATAAGAAGGTTCCGTKGTTCAGAGAGGTATTCAAGAGTCACATCGCCCTCGCGCCATGGGCTGCTGCAGCCACAGACACCATTCCACCTGATCAGCATCTACAA…
Ta#S17894142	181	W	T	H	LDN	3g05950	12g35630	02g041940	18.1902	0.145833	0.156863	1.07563	CCTATGCTCCAACGCGCCCGGAGCGTCTCTNATGGTCGACCTGCAGGCGGCCGCACTAGTGATTAGCGTGGTCGCGGCCGTGGTCCCAGCGACCCCTCCGCCTCCTCCTCAGCCTCCCTCCCTCTCCTCACGACGGCCACCGCGGGAGCTCGCCGTCGCCCCGACGAGGGTTCTGAAGGAtTCAAGATTCTGATATAGCTCCCCTGAATCCAGCATGACGCCGGTGGTCCATTGCTCTGTTGGCACCATCAGCCTGTTCCACATAGGCAGTTTCAGGCCCAGCCGAGAAATMCAGATAAGAAGGTTCCGTKGTTCAGAGAGGTATTCAAGAGTCACATCGCCCTCGCGCCATGGGCTGCTGCAGCCACAGACACCATTCCACCTGATCAGCATCTACAA…
Ta#S17894200	287	Y	T	H	LDN	3g16260	08g06470	07g004170	28.4238	0.619048	0.666667	1.07692	ACCTGCAGGCGGCCGCACTAGTGATTAGCGTGGTCGCGGCCGAGGTGCCCGCCGGACAGCTAGCTTCGCGTCGCCGCCGACGTCTAACCCCTCCGCCTATCACGCGCGCGCGTCGCCGTCTCCGTTCTACATCACCTTGTCCCTGCTGTCTCTCGACCCGCGATCTCGGAGCATTGGTTTCTGAGCATCCAGATCCGCCCCTTTTGGGTCGKAGGTGCTCGCAGTGATGGTGAGGAYGGAGGCGGCGGGyGCTGCTCTTGCSGTGGCCCTGTTGGCTTGTATGGTGGGGGCTGGAGCTGATGRCTCTGATCACARGTACAAGGAGGGAGATCGTGTCCCGCTCTACGCGAACAAGGTCGGCCCTTTCCACAATCCAAGTGAGACATACCGGTACTATGA…
Ta#S17894364	115	R	A	H	LDN	3g01480	08g09770	04g001140	67.9558	0.389513	0.2557	0.656461	CTACCAACGCGTTCCGGAGCNGTCCCTNATGGTCGACCTGCAGGCGGCCGCACTAGCAATCACTCCAGCATCCTTGGTCGCCTGTCTCTGTGCATCATTGAAGTACGCAGGAACaGTGACGACGGCGTCATTGATCTTCTTGCCAAGGTATGCCTCAGCAGTCTCCTTCATCTTTCCAAGAATCATAGCACTGATCTCCTCAGGGCTGAAGACCTTGGTCTCTCCATCCTTGATCTTGACCTGAATGTAAGGCTTCCCCTCCTTGTTCACAATCTTGTAGGGGACAAGTTTCATGTCCCTCTGSACCTCCTTGTCCTCAAACTTYCTCCCAATGAGACGCTTGACGTCAAAGACGGTCCTCTCAGG
Ta#S17894364	325	Y	T	H	LDN	3g01480	08g09770	04g001140	67.9558	0.365119	0.299065	0.81909	GGTCGCCTGTCTCTGTGCATCATTGAAGTACGCAGGAACAGTGACGACGGCGTCATTGATCTTCTTGCCAAGGTATGCCTCAGCAGTCTCCTTCATCTTTCCAAGAATCATAGCACTGATCTCCTCAGGGCTGAAGACCTTGGTCTCTCCATCCTTGATCTTGACCTGAATGTAAGGCTTCCCCTCCTTGTTCACAATCTTGTAGGGGACAAGTTTCATGTCCCTCTGSACCTCCTTGTCCTCAAACTTyCTCCCAATGAGACGCTTGACGTCAAAGACGGTCCTCTCAGGGTTGACAGCYGCCTGGTTCTTKGCAGCCTCACCGATGAGCCTCTCCCCATCGGTGAACCCAACCCATGAGGGCGTGATACGGTTACCCTGGTCATTGGCGATAATCTC…
Ta#S17894509	426	Y	C	H	LDN	1g16570	07g49320	02g044000	16.8194	0.528571	0.413043	0.781434	GGGCGAACAACTTTCACTTTTTCCTACCACTATTATCAAATGTTTAGTGTAATATAAATGTTGTATACAAATCGCGCAGCAGCTAAACATTGCTTCGCCGCATGGTCTTGCCATGCCATCTTTCCCAGTACTACATTAATGCGGGTATCGCTTTGTCGCCTGCCAAATGCCTCCATTATGTTCCAGCAAATACACAAGAGGCCGGGGGCTGCAGGGGAAATGTCACCGGGCGGCGGGGGATTCCTGGGTcACTTCCGTCGTGGCCTCTGCGGCCGAGCTGCTGGTCTCCGCGGCCTGGTTCTGGCTGCTCTGCGCCTCGGGTGCTGGCTGCTGCTGTTGATCTTCAGCGAGGCCCAGAACCACCAAGCTAGACCTTGGGAGAGTCGATCGCACGTTTGG…
Ta#S17894519	807	K	T	H	LDN	3g47920	10g24900	06g025030	12.8196	0.655172	0.456522	0.696796	CATCTTATCAGGGAAATTCTCWCCATGCTGCTTCCTAATGCAGCTATTGCTCAGCACATACAACTCTCCACCAACCATTGCCATTGGGCCTTGCAGCCAAGAGTAGTCCTCAACAGCCCAATAATTACCGCCATCTTCGAGAATCTGGACTGTGGATATCCCTTTATGCAATACGTGCATCTTATCCTTGAWGACAAGACCAGAGCATGCAGAGGGGTGTGCCTGGCGGAGGTCAGGGAGGGACTTCCAtGTGTCAGCTTCAGGATCGTAAATCTCAGCCTCTGATATCGATTTGCGGCAGTTTGTAAACCCCCAGAAACATTATCTTCCCATTCAATGCATAACAAGCAAACATCGCTCGAGCTAAAACATTGGAGCCCTCTTTGCCCCACAAGCGGT…
Ta#S17894519	803	Y	T	H	LDN	3g47920	10g24900	06g025030	12.8196	0.625	0.469388	0.75102	GAACCATCTTATCAGGGAAATTCTCWCCATGCTGCTTCCTAATGCAGCTATTGCTCAGCACATACAACTCTCCACCAACCATTGCCATTGGGCCTTGCAGCCAAGAGTAGTCCTCAACAGCCCAATAATTACCGCCATCTTCGAGAATCTGGACTGTGGATATCCCTTTATGCAATACGTGCATCTTATCCTTGAWGACAAGACCAGAGCATGCAGAGGGGTGTGCCTGGCGGAGGTCAGGGAGGGACTtCCATGTGTCAGCTTCAGGATCGTAAATCTCAGCCTCTGATATCGATTTGCGGCAGTTTGTAAACCCCCAGAAACATTATCTTCCCATTCAATGCATAACAAGCAAACATCGCTCGAGCTAAAACATTGGAGCCCTCTTTGCCCCACAAG…
Ta#S17894519	405	R	G	H	LDN	3g47920	10g24900	06g025030	12.8196	0.621951	0.58209	0.935909	ACTGACAATCTGACATTCGAGTCATGGCCAACATATATCCTCAATGCTACAACAAGTGATCCAAAACTAAAAGCATAGTTAACCTTTTTTTCAGAAATTAAATGAGATGCAGAATAAATAAAATCCATCTGCAGTTTTCAGSAACAGCATTGCCACACTGGAACGAGCCTAGATCTTCAGCAGAGCACAGCCTGCGATACTACCTCGGCAACGCGTCATCGGTGATCCTTGTCGCCAGGTTGGCCTCTCrCTTGCGACATTCAAGATATCAACATCAGACAATGGCTTAATGCACTGATTTCTTGGCCCAGGSCCGATCACTCCACCAAACAAACATATGCTGTCCCCTAAGCCAATCATGCCAAAGCCGATCCTGCTTTGGAATCCTGATGCACAAGG…
Ta#S17894564	692	C	Y	H	RSL65	2g61010	01g72340	03g046050	9.79098	0.515152	0.625	0.824242	TTCGGCCTCTTCGCCTCGACCCACGGCGAGTCCCCGCCGATGCAGGTGAGCGCCAGCTACTACGGCGCCGCGGAGCTCGACCGGGCCACCCATCAGCACAAGCTCGTCAAGGGRGACGACATCGAGGTGCATCTTGATCACAGGCACATGGGGGTGGGCGGGGACGACAGCTGGACGCCRTGCGTGCACGAGSAATACCTGCTGTCGCCGGCGGCGAGCTACAGGTTCTCGCTGCGGCTGCGCCCCCTGtCGCCGTCATCGTCGTGCCACGACATCTACAGCTCCCCACTGCCTAATTGATCGTCCCATCTGTCTGATGTGGNCGTCAGAGGTGCGTCTGAGAGAGAAAGAACATTCGAGAGACTGAAACAATACTGTCCGAGTCGCTCTCGCTCGTGT…
Ta#S17894564	693	T	Y	H	RSL65	2g61010	01g72340	03g046050	9.79098	0.558824	0.64	0.873162	TCGGCCTCTTCGCCTCGACCCACGGCGAGTCCCCGCCGATGCAGGTGAGCGCCAGCTACTACGGCGCCGCGGAGCTCGACCGGGCCACCCATCAGCACAAGCTCGTCAAGGGRGACGACATCGAGGTGCATCTTGATCACAGGCACATGGGGGTGGGCGGGGACGACAGCTGGACGCCRTGCGTGCACGAGSAATACCTGCTGTCGCCGGCGGCGAGCTACAGGTTCTCGCTGCGGCTGCGCCCCCTGTcGCCGTCATCGTCGTGCCACGACATCTACAGCTCCCCACTGCCTAATTGATCGTCCCATCTGTCTGATGTGGNCGTCAGAGGTGCGTCTGAGAGAGAAAGAACATTCGAGAGACTGAAACAATACTGTCCGAGTCGCTCTCGCTCGTGTA…
Ta#S17894690	246	C	Y	H	RSL65	4g43730	12g05830	05g001870	12.1041	0.44	0.462687	0.950968	CCAACGCGTTGGCGAGCTCTCTCTATGGTCGACCTGCAGGCGGCCGCACTAGTGATTCGAGCGGCCGCCCGGGCAGGTTTTTCAAAAGGGGAGATGTCCATCGTCTGTGTATCAGGAAATATATAGCAAGTATACACAATAACATGATACAAATGAGTGAAAATATGGTCTATAAAACCCTGATAATGAATTACATTCAGTCATGACAATTCAGAAATGATCCTAACGTGTAGTCCATACTTCCAnAAGATCAAAACAATGCCTTAACCTCCAACATTCTTCACAACAATTCCACAACCTTCACATACGACTTACTTCTAAAGGATTATACTATACTCAAACCTTGTAAAACATCTSGTGACTATGAATGTATCGAAAAAATGTGACGGTAATGTATGT…
Ta#S17895013	559	G	S	H	RSL65	-	-	-	7.14182	0.112554	0.0658683	1.70878	ACTGATTTATTCGTTGCTCGGATTCTCCGTCTTGGTACCTTCTATGCCCACCGTCTCATCTTCCGTCTTGGTACCTTCTATGCCCGCCRTGTCATCTTCCGTCTTGGTACCTTCTATGCCCGCCATGACATCTTCCGTCTTCGTACCTTCTATGCCCGCCATGTCATCTTCCGCCTTGGTACCTTCTTTGCCCCCCATGTCATCTTCCGTCTTGGTACCTTCTATGCCCGCCATGTCATCTTCCGTCTTsGTACCTTCTATGCCCGCCATGCCATCTTCTTCAGGGGCCTCCTGATTCTTTTCCTCCTCAACCCCACTGCYTTCATCATTATTTTCTGGATTATCCTCCAATTTCAGGTCCCCCATGTTTGCTAATGCACCCTCACTTGTATTTTCSTC…
Ta#S17895084	707	T	Y	H	RSL65	4g41230	-	08g004790	5.31461	0.375	0.3	1.25	GGCATGCCAGTGTTGAACATGACGCTGGGTGCTGCTGATGACGATGAGCCGGGGTGGATAGCTGAGAGCGGCAGGCGCGGCCCAAATGAGAGCATCTGCTGCTGCTGCTGCTGCTGTTGTTGTAGCCGCTGTTGCTGCTGCAAGAAAGCCATCTGGGCTGGATGCCCCTGCATGTTATTGCTGTAAAACGCTTGCATGCTGGCCGGAGGCATTGAGCCTGGCATTGCTGGTGGTCGAGGGCTGGCTTGAtTCATTGGATTTGATGCCATGGTGCTGCTGCTGCCTCCGGGCATGGGACCTCCGGAGGAAGCAAATCGAGCTGACATAAACCGGACACGCTGGGCTGTAAGATTCTGCCTGGCCCTCTCAACCTGCTCGCTTTCCTTCAAAAGCAAGGTC…
Ta#S17895225	238	A	V	H	RSL65	5g07310	01g47770	02g041500	27.6609	0.454545	0.425	1.06952	TTGCTTCCAACGCGTTGCGAGCTCCTCTNATGGTCGACCTGCAGGCGGCCGCACTAGTGATTCTAATACGACTCACTATAGGGCACGAGGTTTTCAATCCAATGAAATCAATGCTATTTTAATAGAGAAAGTTTTACCAAGAAGCAAGACAGACGCATCGTAGATACAATTCTCACGCTGCACTTGAACTTCAAAACCACATCATGGTCACAACTATAATACTCCCTCCAATCCACCrCAYGTTCACAACTATAATACTCCCTCCTATCCAAAATAAGTGTCGTGAAGTACCACATATGCATAATGTTCCCACCATCGAGGGACTCTTATTAGGTTCAGTGGATAGAGCAGGTTCAGCAACAAAGTTTCACCTTGGCATGATCRGCRAGAAGGTCAACA…
Ta#S17895314	597	R	G	H	LDN	-	-	-	13.0642	0.289308	0.285714	0.987578	TTCCTTGAGAAGATCAAGCTCCCGAGCCAGCCCTTCAGTTTTGCGCCACAAAAGGTTGATGCGATCTTCCCAATCATCAGGCTTTGAAAGCCATTCAAGCTTGAAATTTCCAATCATCTCATTTGCTGCAGCAATTTTCTGCTGCTCTTCCTCACACCGTTTCCTCTCCAACTCCCTCTCCAACTCCCTGACGCTAAGGACAAGACCGCCGCCATTAGGAACATCACGATAATGGAACTCGTTAGAAGGrAACTTCTTCCTGTACTCATTGAAAGAAGCATRACTCTGTTTCAAAGCCCTCTTATACCCACTGACCAACTGACCCATCACATTCAGATCATGCTCAAAGCACCTAAGCTTTGCTTGCAACTTATTCTCTTGCTCAAACCTGGCTGAGTT…
Ta#S17895314	741	T	W	H	RSL65	-	-	-	20.1433	0.268293	0.299145	0.896864	CTCTTCCTCACACCGTTTCCTCTCCAACTCCCTCTCCAACTCCCTGACGCTAAGGACAAGACCGCCGCCATTAGGAACATCACGATAATGGAACTCGTTAGAAGGGAACTTCTTCCTGTACTCATTGAAAGAAGCATRACTCTGTTTCAAAGCCCTCTTATACCCACTGACCAACTGACCCATCACATTCAGATCATGCTCAAAGCACCTAAGCTTTGCTTGCAACTTATTCTCTTGCTCAAACCTGGCwGAGTTTAGTGAGTGGATAAKTGCTTCCGGCCGCGACCACGCTAATCCCGCGGCCATGGCGGCCGGGAGCATGCGACGTCGGGCCCAATTCGCCCTATAGTGAGTCGTATTACAATTCACTGGCCGTCGTTTTACACCGTCGTGACTGGG…
Ta#S17895748	677	A	R	H	RSL65	1g24270	07g38090	02g036710	26.7144	0.227273	0.105263	2.15909	CCCAGTCGAGGAGCAAGCCAAGGTCTTCAACGGTCGCATCTCYTGCATTGAAAGAAGAACGCAGCCTGCTACCTTGAAGCCAATGCGCAGAAGCAGCTCCGCCATTGTTCACGGCAGATGGTGATCCAGGAGGCGGCACAAAGTGCCTRGGAGACCCAGGAAGAAGCCCAAGTGCAGCAGCGGCAGTCATGTCAATTGATGAAGTTGCACGGGGTGATAGCAGACCCGCACCACTGTTGTGAGGCACATaGCGGAGCTCATCTTCATCRTGYGCGAAGAAGCAGATGCGGCGGGCGCAAGCAGCWCCCTCCTTGCAGAGCCTGGTGCGGTACTGTGTYGGGTGCAGCCAGCTCTCGAACACGCCATGGGAGAACTCACAGTTATCACCACTGGCGCAGC…
Ta#S17895813	343	M	A	H	LDN	1g36910	06g39640	10g023230	3.19125	0.142857	0.104167	0.729167	GTCGACCTGCAGGCGGCCGGACTAGTGATTAGCGTGGTCGCGGCCGAGGTTGCGGGGCGTCAAAGTCGAAGTTACTCACCGGGAAAATGTAAGGCGGAAGTACCGCATTTCGGGGGTGACAGCACAACCAACTCATGAACTCATCTTCCCAATCGACGAACAAATGAATATGAAGTCTGTCGTAGAGTATTTCAAGGAAATGTATGGGTTTACTATTCAGCAATCACATCTTCCTTGCCTTATGGTTGGmAACCAAAAGAAGGCAAACTATCTACCAATGGAGGCCTGCAAGATTGTTGAGGGTCAGAGATACACAAAGAGGTTGAAYGAAAAGCAGATCACATCACTGCTAAAGGTTACATGCCAAAGGCCTAGAGAAAAGGAAATGGATATTCTACA…
Ta#S17895866	686	S	C	H	LDN	5g23320	-	-	14.0483	0.489362	0.253731	0.518494	ACAAAAGATCCATCAATGATCGAGATCACGAAAATGTGATTGAAGAAGCGTACGAGTGAAGCAGGGTGAGCGTCTGCTCTGCAATCGCGCGTTTCCTTGCCTGCTTCRCCCACTCGGCAGCTGCTTCCTCCGCTGCGGTCCCCTGCAACCCTCCTGTCAGGGTGTCGGCTGCTGCGCTCAAATCTCCTCCTACAATCAAGTCTTCCACTCTGCTTATGAGAGACTCAAGACCATCTCCAGATGGGTCCTgTTCGACCTTGATCTTAGAAGCAACAYGAGCGACAGCATGCGTCAGTATACACCCACACCTGATGGTANTAGACCGAAATGTCTGATTATNACCTTCAGGNANNNTAACTCTGTTTTACTCCATCGGGTATCTNATCCATGCTCGAGAAC…
Ta#S17895887	355	A	R	H	RSL65	-	-	-	15.4036	0.0615385	0.0990991	0.620979	GCGGCCGCACTAGTGATTAGCGTGGTCGCGGCCGAGGTTTGTAGCACAAATGACAACCACAGCATGTCATTCCATACTAGTCAATAACACTGGGTTGCACTGCTATCCAAACCAACTCACTCTCTCACATAGCTGAAGGTTCATCAATCTATGATCACCAGAGACTGTTCCAGGCAGCGAACACAATCTCGAAAAAAGAAGAAAAACTTTTAATAATCTACCGCGATATCACCATCGAACAAAGCTCTCaGAGTAGCGAGACTTTAGTTGACAATGATGTCAGATGTTCCACGAGAAGCCACCGTCCCCYGGCTGCTCCCCCATGAACAGACCGCTCTCCACAAGTTCGTGGGAGATGAGATGTTCCAGGTCGTCCATGTCATGCACAGACTCCRCCTT…
Ta#S17895911	623	C	S	H	RSL65	-	-	-	1.21662	0.4	0.0833333	4.8	GTAAATCGCGTTGCTTGCAGCAGTATGAATGTACGATCGATGGCAGCTGGTTCCTCCTACGCACCGTGGCTACATCAAAATTCATTCTCATCTCATTTCTCCATGGATCTACCTGCCAAGAAGGACCCCCTCCTCATATCGAGTCCAGCTTGTTCTGCTTGAGGAACTCGAGGTCCTTGAGCTGCCGCTGCGCCACCTCCTTGGGCACCACCTTGGCGCCGGGGCCCCTCCTCTCGCCGGAGGCCACCTcCTACCTCGGCCGCGACCACGCTAATCCCGCGGCCATGGCGGCCGGGAGCATGCGACGTCGGGCCCAATTCGCCCTATAGTGAGTCGTATTACAATTCACTGGCCGTCGTTTTACAACGTCGTGACTGGGAACAACCTGGCGTTACCCAC…
Ta#S17896317	177	R	A	H	LDN	4g06340	-	08g016580	32.1632	0.230769	0.5	2.16667	CACCAGCTCTTAGCTTGATTACGCCCAGCTATTTTGGTGACACTATAGAATACTCAAGCTATGCATCCAACGCGTTGGGAGCTCTCCCATATGGTCGACCTGCAGGCGGCCGCACTAGTGATTTCGAGCGGCCGCCCGGGCAGGTCTGGGGTCTGCCTCCTCCGCTTCGCCTGGGAgTCGGCCGCCGGTTCCCTCGTCGGCGCCGTCGTTGGATATGGAAAAGGTTTGGTCACTACAAAAGGGTTTAAAGGCTCATTTGCTGACGCTGCCTCTTCTGCTAAGATATTTGCTGTTCTTGCCGGCGTTCAAAGYTTGGTTTCTTGCTCTTTRAGAAAGCTACGTGGCAAAGATGACGTTATTAACGCAGGAGTTGCAGGCTGTTGCACTGGCCTTGCTTTG…
Ta#S17896644	654	M	C	H	LDN	3g08900	02g37862	04g024500	33.6279	0.135922	0.219731	1.61659	ATTCTTGGTTGCCTCCTTCTCCGACTCAAATAGCTCGCCCTCAGTCTTCTTTGCCCTAGTCTTCTTCTCCCTAGCAAAGTACTTGTCATCAAACTTCTGCACATTAACCTTAGAGATGTCGACCTTTGTGGATGTGGCAATGACGTAAGYCTGGYTCACTCTGCGGATTGGCACGCCATTGATCTTGAAAGGTCCAGTGATGAGGAGAAGGCCGGACTTGAGCTGCTTGAGGAACAGCACGCGCTTTCCaATGTACCTCCCCGCGAGCAGGATCAGCACCGTGCCCGGTGTGATGGTCGATCTGAGCTTGGTGGGATGGGGCTTGCGTGTGCTGACGGTGCGTGGCTTGACATCATCAGCGGGATAGAACTTGGGCTCGGCGACGGCGGCCGGCTTCTC…
Ta#S17896705	680	G	K	H	RSL65	3g30110	10g35770	-	5.88413	0.583333	0.333333	1.75	GCCSGCCATGAAGTAYGTSGACGTCACRAAGAAGCAGATGGGCTCCATGACGTCCCAGGAGAGCTCCCAGAATGTGAGCCTCATGAAGCCGGCCGTTTGGAGGGCTAGGGCAGCCAGCCCTCCCCACAGCTCCCGCCGCACCTGGMGCGTCGCCATGCGGTCGATGTCTACCTTCTGGGMCTCCATGGCCTTCAGCTCCTCCCTTGCRGGGTGATTCTCAGCAAYAGATAGCCCTCGCGGAATGGGTATgGCCTTCTCAATTGCTTTCACAACCATTTCTTTTGAAGAAAAGGACAAAAACATATCCAAATTTTACTTGGCTGCTCTTCTTTTCAAGGGAGATCCATCAAAGAAAGAGCAATACTGGAAGGACAAAAACATTTAGCTCAAACAAGTGCA…
Ta#S17896883	568	Y	C	H	LDN	3g49400	02g41990	04g026710	32.9776	0.28	0.195652	0.698758	TTGCCATTCTCCTCTCCGGCAGTCCCCATTGCCAACAAAATTCGTCCCCTCAAGTGTCCATGGACAAACTGGCTAAACAATTATTGTACTGGTTTTGCTGTGGATCATATAGGTCATCTATTTCCAATTTTACAACAGTGCTACATATGCGGCTCAAACCAGTTCAAACACGGCGATATGAACTAATCTCACAAAGATCAACAGTAATAGTACGGACCCGCTTCAACTTGCCTCCACYWCYTCCTTCTCcGCGTGTTCTTCCTTTGGCAACTCCTGCACTGTAGCCAWGTTAATCAATTCACTCTCTACTACTGAGCTGGYAGCAGATATCACATCAGCAGGAGCAACTGGGGTCGATGGGCCTGAGTTGGAGCCTGAGTATTGCCCCATCRAGTTCTT…
[truncated: 2,322 more rows]
