# Supplementary material for: Combining SNP discovery from next-generation sequencing data with bulked segregant analysis (BSA) to fine-map genes in polyploid wheat
Source: BMC Plant Biol. 2012 Jan 26;12:14. doi: 10.1186/1471-2229-12-14 (PMC3296661; doi:10.1186/1471-2229-12-14)
Supplement: Additional file 4 — Characteristics of SNPs mapped to the GPC-B1 region. [file 1471-2229-12-14-S4.XLSX]

## Sheet: Sheet1
Unigene	POS	LDN	RSL65	SNP-type	Parent	in 12x	in 16x	Assay	Maq-default	Maq-120	Brachy	Rice	Sorghum	RPKM	High	Low	BFR
Ta#S15902917	183	C	S	H	RSL65	NO	NO	SSCP	YES	YES	-	-	-	14.8077	0.863636	0.266667	3.23864
Ta#S32725542	399	A	G	S		NO	NO	SSCP	YES	---	3g01720	-	-	6.23561	0.25	0.764706	3.05882
Ta#S12983446	543	G	K	H	RSL65	NO	NO	SEQ	YES	---	3g05510	02g07780	04g004940	13.2242	0.116883	0.0357143	3.27273
Ta#S17980491	286	S	C	H	LDN	YES	YES	SSCP	YES	YES	3g02180	02g02990	04g001850	17.7503	0.0892857	0.281481	3.15259
Ta#S37942469	634	T	Y	H	RSL65	NO	NO	KASPar	YES	---	3g02130	10g34790	04g001800	128.615	0.375	0.031746	11.8125
Ta#S13567792	654	Y	C	H	LDN	YES	YES	KASPar	---	YES	3g02270	02g03060	04g001920	29.7631	0.0882353	0.40146	4.54988
Ta#S26027283	434	C	Y	H	RSL65	YES	YES	SSCP	YES	YES	3g02770	02g03620	04g002390	58.636	0.422297	0.132143	3.19576
Ta#S17988520	589	G	C	S		NO	NO	SSCP	YES	---	3g02910	02g03840	04g002640	51.5444	0.12709	0.619303	4.87294
Ta#S32629855	576	T	G	S		NO	NO	SSCP	YES	YES	4g04410	12g37850	08g018450	8.25399	0.25	0.836735	3.34694
Ta#S22380117	750	R	G	H	LDN	YES	YES	SSCP	YES	YES	3g03160	02g04330	04g002930	1.96826	0.0588235	0.225806	3.83871
Ta#S18006314	122	A	G	S		NO	NO	SSCP	YES	---	3g03270	02g04460	04g002980	51.7211	0.254777	0.832258	3.26661
Ta#S16259088	115	T	G	S		YES	YES	SSCP	YES	YES	3g03340	02g04500	04g003030	19.9249	0.0338983	0.964912	28.4649
Ta#S37941845	542	R	A	H	LDN	YES	YES	KASPar	---	YES	3g03330	02g04490	04g003020	29.9234	0.130435	0.860759	6.59916
Ta#S17984935	476	Y	C	H	LDN	YES	YES	SSCP	YES	YES	-	02g04650	04g003150	28.8471	0.0746667	0.436111	5.84077
Ta#S32700697	582	G	R	H	RSL65	YES	YES	KASPar	---	YES	3g03530	02g04660	04g003160	19.3584	0.396552	0.0172414	23
Ta#S13163314	169	R	A	H	LDN	YES	YES	KASPar	---	YES	1g39300	06g30910	10g020020	2.99233	0.0151515	0.229885	15.1724
Ta#S17985476	546	C	Y	H	RSL65	YES	YES	SSCP	YES	YES	3g03480	03g59470	01g004030	23.6296	0.15625	0.0217391	7.1875
Ta#S12931413	516	T	Y	H	RSL65	NO	NO	SSCP	YES	---	-	-	-	6.52077	0.223881	0.0655738	3.41418
Ta#S37755469	328	G	R	H	RSL65	YES	YES	KASPar	---	YES	1g67540	03g15390	01g040520	12.7547	0.146341	0.0434783	3.36585
Ta#S16058486	631	T	K	H	RSL65	YES	NO	SSCP	YES	---	1g67570	03g15350	01g040530	54.2913	0.301587	0.03125	9.65079
Ta#S32600574	98	Y	T	H	LDN	NO	NO	SSCP	YES	YES	3g04560	02g06520	04g004190	9.14776	0.1	0.619048	6.19048
Ta#S32434690	134	Y	C	H	LDN	NO	NO	SSCP	YES	YES	3g05130	02g07200	04g004590	16.2549	0.222222	0.73913	3.32609
Ta#S26026933	503	S	G	H	LDN	YES	YES	SSCP	YES	YES	3g05750	08g34790	04g005210	10.6783	0.0566038	0.208955	3.69154
Ta#S32499921	96	G	R	H	RSL65	NO	NO	SSCP	YES	YES	-	-	-	8.79202	0.59375	0.152542	3.89236
Ta#S18349038	406	K	G	H	LDN	YES	YES	SSCP	YES	YES	3g06210	06g43680	04g005696	43.3208	0.0604027	0.306748	5.07839
Ta#S26026960	569	R	G	H	LDN	YES	YES	SSCP	YES	YES	3g07090	02g10260	04g006590	14.6763	0.101266	0.329114	3.25
Ta#S17987908	214	Y	C	H	LDN	NO	NO	SSCP	YES	---	3g07490	02g10790	04g007000	2.37392	0.105263	0.333333	3.16667
Ta#S16231626	48	G	K	H	RSL65	NO	NO	SSCP	YES	---	3g07670	02g11000	-	10.4901	0.333333	0.0714286	4.66667
Ta#S32634190	378	Y	C	H	LDN	NO	NO	KASPar	---	YES	-	-	-	5.63258	0.0263158	0.097561	3.70732
Ta#S12888527	475	C	Y	H	RSL65	YES	NO	SEQ	YES	YES	3g07830	02g11740	04g007240	38.8274	0.183333	0.0526316	3.48333
Ta#S13117987	549	A	W	H	RSL65	NO	NO	KASPar	---	YES	3g08370	02g12880	04g007870	8.71052	0.4	0.0714286	5.6
Ta#S13261135	566	A	G	S		NO	NO	KASPar	YES	---	2g18330	05g46230	09g026910	13.9382	0.1	0.866667	8.66667
Ta#S37765218	122	S	G	H	LDN	NO	NO	SSCP	YES	---	-	-	-	8.77191	0.0769231	0.5	6.5
Ta#S32679825	566	T	Y	H	RSL65	NO	NO	SSCP	YES	---	3g10350	02g17970	04g011020	25.4647	0.170213	0.0405405	4.19858
Ta#S17888572	316	Y	C	H	LDN	YES	NO	SEQ	YES	YES	3g47340	02g37590	04g024440	7.94962	0.15	0.695652	4.63768
Ta#S17986189	552	Y	C	H	LDN	YES	YES	SEQ	YES	YES	-	-	-	45.0347	0.030303	0.122642	4.04717
Ta#S12905042	504	C	Y	H	RSL65	YES	NO	SSCP	YES	YES	3g47470	02g37920	04g024570	7.05967	0.242424	0.0416667	5.81818
Ta#S22388186	213	T	Y	H	RSL65	YES	YES	SSCP	YES	YES	-	-	-	21.2612	0.5	0.114286	4.375
Ta#S17987730	727	C	Y	H	RSL65	YES	YES	SSCP	YES	YES	3g48060	02g39100	04g025240	9.31997	0.388889	0.0357143	10.8889
Ta#S32433747	115	A	T	S		YES	YES	SSCP	YES	YES	3g49320	02g41800	04g026610	7.77192	0.0454545	0.5	11
