# Supplementary material for: Combining SNP discovery from next-generation sequencing data with bulked segregant analysis (BSA) to fine-map genes in polyploid wheat
Source: BMC Plant Biol. 2012 Jan 26;12:14. doi: 10.1186/1471-2229-12-14 (PMC3296661; doi:10.1186/1471-2229-12-14)
Supplement: Additional file 5 — SNP_parser.pl Perl script. [file 1471-2229-12-14-S5.TXT]

#! /usr/bin/perl -w
#
# Script to post-process filtered SNP calls from Maq (maq.pl SNPfilter) for
# *two* (parental) genotypes, each computed with respect to a common
# pseudo-reference sequence. In the first development, our pseudo refseq is
# assumed to be a unigene set assembled from clustered/assembled EST data and
# so may contain unresolved bases (N's)
#
# =========================================================================
# This script should be considered "as is" and almost certainly contains
# bugs, poor/inefficient coding and maybe some fundamental flaws.
# =========================================================================
#
# Copyright (C) 2008 Martin Trick
#
#    This library is free software; you can redistribute it and/or
#    modify it under the terms of the GNU Lesser General Public
#    License as published by the Free Software Foundation; either
#    version 2.1 of the License, or (at your option) any later version.
#
#    This library is distributed in the hope that it will be useful,
#    but WITHOUT ANY WARRANTY; without even the implied warranty of
#    MERCHANTABILITY or FITNESS FOR A PARTICULAR PURPOSE.  See the GNU
#    Lesser General Public License for more details.
#
#    You should have received a copy of the GNU Lesser General Public
#    License along with this library; if not, write to the Free Software
#    Foundation, Inc., 51 Franklin St, Fifth Floor, Boston, MA  02110-1301  USA
#
#    Copy available at http://www.gnu.org/licences/lgpl.txt
#
#
# Revision history
#
# v1,v2 - experimental versions
#
# v3 - modified, as we are now using Maq output that has operated
# on raw reference seqs (i.e. 'N' uncertainty codes have been left in)
# Martin.Trick@bbsrc.ac.uk,1/8/2008
#
# v4 - now we access the Maq pileup file (containing raw read calls) for
# the opposing  genotype at candidate SNP positions - and use these to filter.
# Changed to output SNP details in refseq:position x basecalls (0..1) format
# Martin.Trick@bbsrc.ac.uk, 10/8/2008
#
# NB. After experimenting with a single hash structure to contain all the SNP
# data, reverted to original two hash structure which was more memory-efficient
# but is slow
# Martin.Trick@bbsrc.ac.uk, 13/8/2008
#
# v5 - various bug fixes, new treatment of genotype-specific SNPs and now
# re-calling of bases at SNP positions using the raw read data
# Martin.Trick@bbsrc.ac.uk, 10/9/2008
#
# v6 - use pileup -v output to directly access base qualities. Impose a base
# quality threshold below which bases will not contribute to the mixtures
# for the recalling of alleles. Made the depth cutoff a variable.
# Martin.Trick@bbsrc.ac.uk, 17/9/2008
#
# v7 - changed code to use number of (high-quality calls * noise factor)
# rather than number of raw reads in some cutoffs. Classified reasons for
# each SNP deletion and print these totals to STDOUT plus details to OUT if
# DEBUG is on.
#
# Fixed a bad bug in SNP density histogram output code. I thinks it's OK now.
# Martin.Trick@bbsrc.ac.uk, 27/9/2008
#
# Fixed a bug in hemi-SNP counting
# Martin.Trick@bbsrc.ac.uk, 13/11/2008
# ===============================================================================

# Let's see some progress in the terminal window as this is a slow process!
use FileHandle;
STDOUT->autoflush(1);

# Check arguments (none too sophisticated, so fragile to user error here)
unless (@ARGV == 6) { die "Usage: SNP_parser.pl SNP_file_1 SNP_file_2 pileup_file_1 pileup_file_2 output_file read-depth\n"; }

# Open output file for dumping out details of SNPs
open (OUT, ">$ARGV[4]") or die "Couldn't open output file ($!)\n";

# DEBUG level for verbosity of output to OUT
my $DEBUG = 0;

# Various heuristic parameters
my $base_quality = 20; # Routinely gettting > Q20 at base 80
my $depth_cutoff = $ARGV[5] || 8;
my $noise_factor = 0.05;

# Various counters for the statistics
my $recall = 0;
my $asym_N_corrs = 0;
my $asym_corrs = 0;
my $same_SNPs = 0;

# Hash to record eliminations of raw SNP calls, keyed by reasons (1) to (6)
my %delete = ();

# Hash to store the raw reference seqs
my %seq = ();
#my $ref = '/illumina/jw/TIGR_Triticum_aestivum.mfa'; # Cristobal's experiment
#my $ref = '/usr/users/cbu/trick/diversity/ref.fasta';
#my $ref = '/tgac/nextgen6/oleracea_scaffolds.fasta';
#my $ref = '/tgac/nextgen6/jw/refs/Ta.seq.uniq';
#my $ref = '/tgac/nextgen6/ref.fasta';
#my $ref = '/tgac/nextgen6/jw/refs/TaRFL6162.fas';
my $ref = '/tgac/nextgen6/cristobal_rnaseq/Riken_prime/Riken_prime.fa';

# Hash to store our own calls at SNP positions calculated from raw base mixtures
my %corrected_calls = ();

# Hash for IUB uncertainty codes (and its inverse for reverse lookups)
my %iub = ( "M" => "AC", "K" => "GT", "Y" => "CT", "R" => "AG", "W" => "AT", "S" => "CG", "D" => "AGT", "B" => "CGT", "H" => "ACT", "V" => "ACG", "N" => "ACGT" );
my %reverse = reverse %iub;

# Load the refseqs into a hash of arrays (for statistics only)
print "Storing reference sequences... ";
open (REF, "<$ref") or die "Couldn't open ref seq file ($!)\n";;
my $id;
while (<REF>) {
  if (/^>([\w\#\|]+)\s*?.*?\n/) {
    $id = $1;
    next;
  }
  chomp;
  my @bases = split //, $_;
  push @{$seq{$id}},@bases;
}
close REF;
print "done\n";

# With big $DEBUG this code block will produce the length distribution of
# refseqs for analysis (a minority interest)
if ($DEBUG > 10) {
  foreach my $key(keys %seq) {
    my $length = scalar(@{$seq{$key}});
    $dist{$length}++;
  }
  print "Length distribution of pseudo refseqs\n";
  foreach my $len(sort {$a <=> $b} keys %dist) {
    print "$len\t$dist{$len}\n";
  }
 }

# We will use numerical references to the hashes of the parental SNPs
my @hrefs = (0,1);

# Read in the filtered SNP data, using references to hashes,
# (0,1). These are keyed by refseq ID and base position
print "Reading in SNP data... ";
my $snp = 0;
foreach my $href(0..1) {
  open (*FH, "<$ARGV[$href]") or die "Couldn't open input file $ARGV[$href]($!)\n";
  while (<FH>) {
    my @cols = split;
    push @{$$href{$cols[0]}{$cols[1]}},@cols;
    $snp++;
  }
close FH;
}
print "done\n";


# Now compare with the raw pileups refs (2,3) & delete any SNP whose opposing
# genotype data has poor read depth or contains high-quality calls of same base(s)
print "Comparing SNP calls with opposing raw reads\n";
foreach my $href(2..3) {
  open (*FH, "<$ARGV[$href]") or die "Couldn't open input file $ARGV[$href]($!)\n";
  # Pair up SNP data with opposing raw data, i.e. (2=>1; 3=>0)
  my $that_snp_ref = abs($href-3);
  my $this_snp_ref = ($that_snp_ref == 0) ? 1 : 0;
  print "Genotype $that_snp_ref vs Genotype $this_snp_ref... ";
  while (<FH>) {
    my ($seq,$pos,$reference,$depth,$reads,$qualities) = split;

    #### debug - to examine a given SNP position in utter detail
    # (Distinct from general $DEBUG level)
    #my $debug = 1 if ($seq eq 'JCVI_38860' && $pos == 417);
    ####

    # Bilaterally delete SNP calls if opposing base has poor read depth
    # This check used to come later - but it should be the primary criterion
    # when we have rather shallow datasets
    if ($depth < $depth_cutoff) {
      if (exists $$that_snp_ref{$seq}{$pos}) {
	delete $$that_snp_ref{$seq}{$pos};
	$delete{1}++;
	print OUT "Delete (1) - $seq:$pos\n" if $DEBUG;
      }
      if (exists $$this_snp_ref{$seq}{$pos}) {
	delete $$this_snp_ref{$seq}{$pos};
	$delete{1}++;
      }
      next;
    }
    next unless (exists $$that_snp_ref{$seq}{$pos} ||
		exists $$this_snp_ref{$seq}{$pos});

    # Leave in any SNP calls at 'N' bases in ref seq at this stage
    next if ($reference eq 'N');

    # Skip over agreed corrections to ref seq, otherwise they'd be discarded here
    if (exists $$this_snp_ref{$seq}{$pos} &&
	exists $$that_snp_ref{$seq}{$pos} &&
	($$that_snp_ref{$seq}{$pos}[3] eq $$this_snp_ref{$seq}{$pos}[3])) {
      if ($$this_snp_ref{$seq}{$pos}[3] !~ /[AGCT]/ ) {
	$ambiguity_corrections++;
	print OUT "(Same ambiguity SNP)\t$seq:$pos\t[$reference]\t$$this_snp_ref{$seq}{$pos}[3]\t$$that_snp_ref{$seq}{$pos}[3]\n" if $DEBUG;
      }
      next;
    }

    # Else, we evaluate the reads and qualities over this position
    my %calls = ();
    my $hq_calls = 0;
    my @reads = split //,$reads;
    # Get the corresponding base qualities and transform to Phred scores
    my @qualities = split //,$qualities;
    foreach my $q (1 .. $#qualities) { # Skips the '@' character
      $qualities[$q] = ord($qualities[$q]) - 33;
    }
    foreach my $r(1 .. $#reads) {
      $reads[$r] =~ s/[.,]/$reference/;
      $reads[$r] =~ tr/acgt/ACGT/; # We're ignoring the use of case in pileup output
      # Count the high quality calls only
      $calls{$reads[$r]}++ if ($qualities[$r] > $base_quality);
      $hq_calls++ if ($qualities[$r] > $base_quality);
      print "Read $reads[$r]\tQuality $qualities[$r]\n" if $debug;
    }
    # If there is an opposing SNP called at this position, do some analysis
    if (exists $$that_snp_ref{$seq}{$pos}) {
      # Expand any uncertainty code called by Maq as a SNP into a small array
      push my @expanded_snp, ($$that_snp_ref{$seq}{$pos}[3] =~ /[ACGT]/) ? $$that_snp_ref{$seq}{$pos}[3] : split //, $iub{$$that_snp_ref{$seq}{$pos}[3]};
      my $match = 0;
      foreach my $base(@expanded_snp) {
	$match++ if (exists $calls{$base}); # Aggressive, could use a ratio?
      }
      print "\n Match $match, keys calls " . scalar (keys %calls) . "\n" if $debug;

      # This is a fairly straightforward case to eliminate - bilaterally delete
      # calls if high quality base mixture is same as that of the expanded SNP call
      if ($match == 2) {
	delete $$that_snp_ref{$seq}{$pos};
	$delete{2}++;
	if (exists $$this_snp_ref{$seq}{$pos}) {
	  delete $$this_snp_ref{$seq}{$pos};
	  $delete{2}++;
	}
	print OUT "Delete (2) - $seq:$pos\n" if $DEBUG;
	next;
      }
      if ($debug) {
	print "Matching with " . scalar(@expanded_snp) . " bases, match is $match, $expanded_snp[0] calls $calls{$expanded_snp[0]} from total of $hq_calls quality calls\n"
      }
      # Delete if almost all calls match the opposing SNP call (very rare
      # condition?). These instances form a subclass of the "corrections"
      # (characterised by asymmetric SNP calls)
      if ($match == 1 && @expanded_snp == 1) {
	if ($calls{$expanded_snp[0]} >= ($hq_calls*(1-$noise_factor))){
	  delete $$that_snp_ref{$seq}{$pos};
	  $delete{3}++;
	  ($reference eq 'N') ? $asym_N_corrs++ : $asym_corrs++;
	  print OUT "(Correction) - $seq:$pos\t[$seq{$seq}[$pos-1]]\t$expanded_snp[0]\n" if $DEBUG;
	  next;
	}
	# Delete if there's a more complex (>2) mixture of high quality calls
	if ($match == 1 && @expanded_snp == 1 && keys %calls > 2 ) {
	  delete $$that_snp_ref{$seq}{$pos};
	  $delete{4}++;
	  print OUT "Delete (4) - $seq:$pos\n" if $DEBUG;
	  next;
	}
	# This is debatable - eliminate extreme minority calls
	if ($calls{$expanded_snp[0]} < ($hq_calls*$noise_factor)) {
	  delete $$that_snp_ref{$seq}{$pos};
	  $delete{5}++;
	  print OUT "Delete (5) - $seq:$pos\n" if $DEBUG;
	  next;
	}
      }
      # These instances should be stone-cold, simple SNPs that are worth
      # remembering for purely illustrative purposes
      if ($match == 0 && keys %calls == 1 && !exists $calls{$reference} ) {
	print OUT "(Simple SNP) - $seq:$pos\n" if $DEBUG;
	next;
      }
    }
    # Irrespective of whether an opposing SNP is called, do a recall at this pos.
    # If we have reason, replace Maq's ambiguous or resolved SNP calls with
    # our codes into a separate hash (which will be referred to later)
    next if (exists $this_snp_ref{$seq}{$pos} &&
	     $this_snp_ref{$seq}{$pos}[3] !~ /[ACGT]/); # Ambiguity already called
    my @mixture = ();
    my $mixture = '';
    next unless (keys %calls); # No quality calls at this position?
    foreach my $call (keys %calls) {
      next if ($calls{$call} < ($hq_calls*$noise_factor)); # Contentious?
      push @mixture, $call;
    }
    @mixture = sort {$a cmp $b} @mixture;
    print "Mixture is @mixture , number of call types " . scalar(keys %calls) . " \n" if $debug;
    $mixture = join '', @mixture;
    # We may be recalling where Maq SNP_filter has failed to call
    $corrections{$this_snp_ref}{$seq}{$pos} = (@mixture > 1) ? $reverse{$mixture}: $mixture[0];
    if ($debug) {
      print "Correcting @mixture to ";
      (@mixture > 1) ?  print "$reverse{$mixture}\n" : print "$mixture[0]\n";
    }
    # Why is this counter not working?
    $recall++ if (exists $this_snp_ref{$seq}{$pos} &&
		  ($corrections{$this_snp_ref}{$seq}{$pos} ne $this_snp_ref{$seq}{$pos}[3]));
  }
  close FH;
  print "done\n";
}

# A second pass to identify asymmetric SNPs removed through our recalling
# method overriding Maq's original calls
print "Cleaning out SNP losses due to re-calling... ";
foreach my $this(@hrefs) {
  my $that = ($this == 0) ? 1:0;
  foreach my $seq(sort keys %$this) {
    foreach my $pos(sort {$a <=> $b} keys %{$$this{$seq}}) {
      if (exists $corrections{$this}{$seq}{$pos} &&
	  exists $corrections{$that}{$seq}{$pos} &&
	  ($corrections{$this}{$seq}{$pos} eq $corrections{$that}{$seq}{$pos})) {
	delete $$this{$seq}{$pos};
	delete $$that{$seq}{$pos};
	$delete{6}++;
	print OUT "Delete (6) - $seq:$pos\n" if $DEBUG;
      }
      elsif (exists $corrections{$this}{$seq}{$pos} &&
	     exists $$that{$seq}{$pos} &&
	     ($corrections{$this}{$seq}{$pos} eq $$that{$seq}{$pos}[3])) {
	delete $$that{$seq}{$pos};
	$delete{6}++;
	print OUT "Delete (6) - $seq:$pos\n" if $DEBUG;
      }
    }
  }
}

print "done\n";

# Assemble a hash to record the union of the two modified SNP datasets with
# counters keyed by {$seq}{$pos}
my %union = ();
# Initialise scalar counters for various classes of instance
my $specifics = $differences = $corrections = $N_corrections = $hemi = 0;
print "Extracting high-quality SNPs... ";
# Find genotype-specific SNP positions & also different calls at shared positions
foreach my $this(@hrefs) {
  my $that = ($this == 0) ? 1:0;
  foreach my $seq(sort keys %$this) {
    foreach my $pos(sort {$a <=> $b} keys %{$$this{$seq}}) {
      $union{$seq}{$pos}++ unless (exists $$that{$seq}{$pos} ||
				  $$this{$seq}{$pos}[2] eq 'N');
      $union{$seq}{$pos}++ if (exists $$that{$seq}{$pos} &&
			       $$this{$seq}{$pos}[3] ne $$that{$seq}{$pos}[3] &&
			       $$this{$seq}{$pos}[2] =~ /[ACGT]/
			      );
      if (exists $$that{$seq}{$pos} &&
	  $$this{$seq}{$pos}[3] eq $$that{$seq}{$pos}[3] &&
	  $$this{$seq}{$pos}[3] =~ /[ACGT]/) {
	$corrections++ if  ($$this{$seq}{$pos}[2] =~ /[ACGT]/);
	$N_corrections++ if ($$this{$seq}{$pos}[2] eq 'N');
	print OUT "(Correction) - $seq:$pos\t[$seq{$seq}[$pos-1]]\t$$this{$seq}{$pos}[3]\t$$that{$seq}{$pos}[3]\n" if $DEBUG;
      }
    }
  }
}
print "done\n" ;

my %seen = ();
# Traverse the union hash to assemble statistics and print SNPs
foreach my $seq(sort keys %union) {
  foreach my $pos(sort {$a <=> $b} keys %{$union{$seq}}) {
    $specifics++ if ($union{$seq}{$pos} == 1);
    $differences++ if ($union{$seq}{$pos} == 2);
    if ($union{$seq}{$pos} >= 1) {
      print OUT "$seq:$pos\t";
      foreach my $this(@hrefs) {
	my $that = ($this == 0) ? 1:0;
	if (exists $corrections{$this}{$seq}{$pos}) {
	  print OUT "$corrections{$this}{$seq}{$pos}\t";
	  if ($corrections{$this}{$seq}{$pos} !~ /[ACGT]/) {
	    $hemi++ unless $seen{$seq}{$pos}++;
	  }
	}
	elsif (exists $$this{$seq}{$pos}) {
	  print OUT "$$this{$seq}{$pos}[3]\t";
	  if ($$this{$seq}{$pos}[3] !~ /[ACGT]/) {
	    $hemi++ unless $seen{$seq}{$pos}++;
	  }
	}
	else {
	  print OUT "$$that{$seq}{$pos}[2]\t";
	  if ($$that{$seq}{$pos}[3] !~ /[ACGT]/) {
	    $hemi++ unless $seen{$seq}{$pos}++;
	  }
	}
      }
      print OUT "\n";
    }

    # Extract the read depth for genotype-specific SNPs here
    if ($union{$seq}{$pos} == 1) {
      foreach my $this(@hrefs) {
	if (exists $$this{$seq}{$pos}) {
	  $depth{$$this{$seq}{$pos}[5]}++;
	  # For interest, print IDs of the high-abundance transcripts
	  #print "$seq\n" if ($$this{$seq}{$pos}[5] == 255 && !$seen{$seq}++); # Reported SNPs at max read depths
	}
      }
    }
  }
  push @densities,(scalar(keys %{$union{$seq}})/($#{$seq{$seq}}+1))*1000; # SNPs/kb
}

# Frequency analysis of SNPs by read depth (integers, so easy)
print OUT "\nFrequency distribution of SNP read-depths\n";
print OUT "Depth\tNumber\n";
foreach my $depth(sort {$a <=> $b} keys %depth) {
  print OUT "$depth\t$depth{$depth}\n";
}

# Frequency analysis of EST refseqs by SNP densities
# (distribution of real numbers binned into integer classes)
my %frequency = ();
my @sorted = sort{ $a <=> $b} @densities;
foreach my $density(@sorted) {
  #print "$density\n";
  $frequency{int($density)}++;
}
print OUT "\nFrequency distribution of SNP densities\n";
print OUT "SNPs/kb\tNumber\n";
foreach my $bin (sort {$a <=> $b} keys %frequency) {
  print OUT "$bin\t$frequency{$bin}\n"
}

# Print summary statistics to STDOUT;
print "\nStatistics: read-depth cutoff $depth_cutoff, base-quality theshold $base_quality\n";

foreach my $type(sort {$a <=> $b}keys %delete) {
  $delete += $delete{$type};
  print "SNP deletions (type $type) - $delete{$type}; ";
}

print "\n$delete of $snp raw SNP calls deleted\n";
print "" . scalar(keys %union) . " ref seqs show >= 1 SNP\n";
print "SNP densities range from $sorted[0] to $sorted[$#sorted]\n";
print "$specifics genotype-specific (unshared) SNPs\n";
print "$differences polymorphic (shared) SNPs\n";
print "Of ". ($specifics+$differences) ." SNPs $hemi are hemi-SNPs\n";
print "$recall re-calls of Maq consensus/SNP bases\n";
print "Ref seq corrections:\n";
print "" . (($corrections/2) + $asym_corrs) . " concerted corrections to resolved ref bases\n";
print "" . (($N_corrections/2) + $asym_N_corrs) . " concerted corrections to unresolved ref bases\n";
print "" . ($ambiguity_corrections/2) . " concerted corrections with ambiguity codes\n";

close OUT;
