# Supplementary material for: Combining SNP discovery from next-generation sequencing data with bulked segregant analysis (BSA) to fine-map genes in polyploid wheat
Source: BMC Plant Biol. 2012 Jan 26;12:14. doi: 10.1186/1471-2229-12-14 (PMC3296661; doi:10.1186/1471-2229-12-14)
Supplement: Additional file 6 — bulk_frequencies.pl Perl script. [file 1471-2229-12-14-S6.TXT]

#!/usr/bin/perl -w
#
# A script to extract allele frequencies of previously identified parental
# SNPs in two bulks and to compare them. Output as a spreadsheet.
#
# =========================================================================
# This script should be considered "as is" and almost certainly contains
# bugs, poor/inefficient coding and maybe worse
# =========================================================================
#
# Most code is generic but, sorry,  there's still a lot of hard-coding of
# sample names (i.e. 'ldn' and 'rsl65' for the two parental lines)
#
# Martin.Trick@bbsrc.ac.uk, 19/11/2010


# Warning - file path handling needs to be tightened up, it's inconsistent
# at the moment

# Load modules
use URI::Escape;
use List::Util qw(sum);
use Spreadsheet::WriteExcel;

# Let's see some progress in the terminal window
use FileHandle;
STDOUT->autoflush(1);

# Check arguments
unless ($ARGV[0]) {
  print "Usage: bulk_frequencies.pl <output xls file>\n";
  exit;
}

# Various counters for sources of SNP attrition
my $skip = 0;
my $no_pileup = 0;
my $no_parse = 0;
my $zero_depth = 0;
my $no_hq = 0;
my $no_frequency = 0;
my $no_parental_calls = 0;

# Establish paths to the data - hack to your requirements
my $path = '/tgac/nextgen6';

# Primary data subdirectory
my $datadir = "/cristobal_rnaseq/NCBI/";
#my $datadir = "/cristobal-rnaseq/Riken_plus/";
#my $datadir = "/cristobal_rnaseq/Riken_prime";

# Location of reference sequence fasta file
my $ref = "$path/jw/refs/Ta.seq.uniq";
#my $ref = "$path/jw/refs/TaRFL6162.fas";
#my $ref = "$path/$datadir/Riken_plus.fa";
#my $ref = "$path/$datadir/Riken_prime.fa";

# Location of the parental SNP file
my $snp_file = "$path/$datadir/ldn_rsl65_enhanced_redone.snp";
#my $snp_file = "$path/$datadir/ldn_rsl65_trimmed.snp";
#my $snp_file = "$path/$datadir/out_8.snp";
#my $snp_file = "$path/$datadir/ldn_rsl65_W5.snp";
#my $snp_file = "$path/$datadir/ldn_rsl65_se.snp";
#my $snp_file = "$path/$datadir/ldn_rsl65.snp";

# Location of parental tagcount/RPKM data
my $tagcounts = "$path/$datadir/tagcounts_enhanced.txt";
#my $tagcounts = "$path/$datadir/ldn_rsl65_tagcounts.txt";

# Path to parental consensus sequence files
my $consensus = "$path/cristobal_rnaseq/NCBI/";

# Path to the bulk data
my $bulk_path = "$path/cristobal_rnaseq/bulks";
#my $bulk_path = "$path/cristobal_rnaseq/Riken_plus";
#my $bulk_path = "$path/cristobal_rnaseq/bulks/250bp";
#my $bulk_path = "$path/cristobal_rnaseq/Riken_prime";

# Root URL to a Maqview CGI launcher script - this is used to construct
# links embedded in spreadsheet output to visualise the reads over candidate SNPs.
# Requires the maqview program (Ruan, Li & Zhao http://sourceforge.net/projects/maq/files/maqview/)
# to be on the webserver machine and a fully OpenGL-compliant X-server (eg Xming) to be running
# on the user's machine.
# (This could be cut out from the output without too much trouble.)

#my $url = "http://n61225.nbi.bbsrc.ac.uk/cgi-bin/launch_maqview_cristobal.pl?dir=$datadir&maps=ldn_trimmed_maq120,rsl65_trimmed_maq120&ref=";
my $url = "http://n61225.nbi.bbsrc.ac.uk/cgi-bin/launch_maqview_cristobal.pl?dir=$datadir&maps=ldn_enhnaced,rsl65_enhanced&ref=";

# Hash for IUB ambiguity codes
my %iub = ( "M" => "AC", "K" => "GT", "Y" => "CT", "R" => "AG", "W" => "AT", "S" => "CG", "D" => "AGT", "B" => "CGT", "H" => "ACT", "V" => "ACG", "N" => "ACGT");

# Arrays of filehandles
my @pileup_fh = ();
my @index_fh = ();

# Global data structures
my %snps = ();    # Hash of parental SNP positions
my %seen = ();    # Two hashes for filtering unigenes on SNP density
my %skip = ();
my %offsets = (); # Hash to store refseq offsets for indexing/retrieval
my %refseq = ();  # Hash of refseqs
my %cns = ();     # Hash for consensus parental sequences
my %rpkm = ();    # Hash of tagcounts/RPKMs per unigene
my %hits = ();    # Hash to store BLAST hits keyed by unigene

# Set heuristic parameters
my $base_quality_threshold = 20; # We routinely get > Q20
my $depth_threshold = 8;
# Expected SNP density. In this application, experimentally determined
# value was 2.37 SNPs/kb
# Distribution of our data; m=1.8, sd=1.465. m+2sd = 4.6
my $max_snp_density = 5E-3;
# Print flanking sequence around SNPs
my $amplicon_size = 500;

# Global counters
my $snps = 0;

# Convenient way of labelling the bulk samples on phenotype
my @bulks = ('hi','lo');

# Initialise the spreadsheet object
my $workbook = Spreadsheet::WriteExcel->new("$ARGV[0]") or die "Couldn't open output file ($!)\n";
init_spreadsheet(\$workbook);
my $row = 1;

# Load the refseqs into a hash of arrays and calculate offsets for indexing
print "Storing reference sequences... ";
open (REF, "<$ref") or die "Couldn't open ref seq file ($!)\n";
my $id;
my $length = 0;
while (<REF>) {
  if (/^>([\w\_\|\#]+)\s*?.*?\n/) { # Regexp written for NCBI wheat unigenes
    $id = $1;
    # Strip preamble from identifier (for NCBI unigenes)
    $id =~ s/gnl\|UG\|//;
    $offset{$id} = $length;
    next;
  }
  chomp;
  my @bases = split //, $_;
  $length += scalar(@bases);
  # Explicitly store refseq for individual lengths (needed later to filter on
  # SNP densities)
  push @{$refseq{$id}},@bases;
}
close REF;
print "done (" . scalar(keys %refseq) . " sequences loaded)\n";

# Load parental consensus sequences
print "Storing parental consensus sequences... ";
foreach my $parent('ldn','rsl65') {
  open (CNS, "<$consensus/$parent.fa") or die "Couldn't open parent fasta file ($!)\n";
  while (<CNS>) {
    if (/^>([\w\_\|\#]+)\s*?.*?\n/) {
      $id = $1;
      next;
    }
    chomp;
    my @bases = split //, $_;
    push @{$cns{$id}{$parent}},@bases;
  }
  close CNS;
}
print "done\n";

# Open tagcount file for transcript levels expressed as RPKMs
# for unigenes in tabbed format, e.g.
# Ta#S12857580    1.738268023     1.382543185
print "Reading in tagcount data... ";
open (RPKM, "<$tagcounts") or die "Couldn't open tagcounts file $tagcounts ($!)\n";
while (<RPKM>) {
  @cols = split;
  $rpkm{$cols[0]}{ldn} = $cols[1];
  $rpkm{$cols[0]}{rsl65} = $cols[2];
}
close RPKM;
print "done\n";

# Open files for BLAST similarity lookups (brachy,rice etc.)
# Input as a GFF2 file, gene model hit in col 1, the wheat unigene in col 10
print "Reading in BLAST data... ";
foreach my $genome('Brachy','Rice','Sorghum') {
  my $gff = "$path/$datadir/$genome". "_genes.gff";
  open (BLAST, "<$gff") or die "Couldn't open BLAST file ($!)\n";
  while (<BLAST>) {
   if (my($set,$chr,$gene,$unigene) = /^(Bradi|LOC_Os|Sb)(\d+)[gs](\d+).*Wheat-EST\s([\w\#]+).*$/) {
      $hits{$unigene}{$genome}{chr} = $chr;
      $hits{$unigene}{$genome}{gene} = $gene;
    }
  }
  close BLAST;
}
print "done\n";

# Read in parental SNPs (obtained from SNP_parser.pl output)
print "Reading in parental SNP data... ";
open (SNP, "<$snp_file") or die "Couldn't open parental SNP file $snp_file ($!)\n";
while (<SNP>) {
  @cols = split;
  $cols[0] =~ s/.*(Ta#\w+\:\d+)/$1/; # Don't need this for Riken
  $snps{$cols[0]}{ldn} = $cols[1];
  $snps{$cols[0]}{rsl65} = $cols[2];
}
close SNP;
print "done\n";

# Mark unigenes with aberrantly dense clusters of SNPs
print "Filtering unigenes on SNP density... ";
foreach my $snp(keys %snps){
  ($id) = $snp =~ /([\w\_\|\#]+)\:/;
  print "No refseq for $id\n" unless (exists $refseq{$id});
  if ((++$seen{$id}/scalar(@{$refseq{$id}})) > $max_snp_density) {
    $skip{$id} = 1;
  }
}
print "done (will skip " . scalar(keys %skip) . " unigenes with SNP density exceeding $max_snp_density)\n";

# Index the Maq pileup files for the bulks (if not already done)
foreach my $bulk(@bulks) {
  local *PILEUP;
  local *INDEX;
  open (PILEUP, "<$bulk_path/$bulk.pileup") or die "Couldn't open pileup file ($!)\n";
  # Don't clobber a pre-computed index file
  if (!-e "$bulk.idx" || -z "$bulk.idx") { # Tighten this path up?
    open (INDEX, "+>$bulk.idx") or die "Couldn't open index file for read/write ($!)\n";
    print "Building index for $bulk bulk... ";
    build_index(*PILEUP, *INDEX);
    print "done\n";
  }
  else {
    open (INDEX, "<$bulk.idx");
    print "Opening index file for $bulk bulk\n";
  }
  # Store filehandles in array - these remain open
  push (@pileup_fh, *PILEUP);
  push (@index_fh, *INDEX);
}

print "Starting with " . scalar(keys %snps) . " SNPs\n";


# Go through the parental SNPs
SNP:foreach my $snp(keys %snps) {
  # Skip bilateral hemi-SNPs
  next SNP if (($snps{$snp}{ldn} !~ /[ACGT]/) && ($snps{$snp}{rsl65} !~ /[ACGT]/));
  ($id,$pos) = $snp =~ /([\w\_\|\#]+)\:(\d+)/;
  if (exists $skip{$id}) { # Unigenes marked as bad
    $skip++;
    next SNP;
  }
  $snps++;
  $seeking = $offset{$id} + $pos; # 0-based
  # Locate the appropriate line in pileup file for each bulk sample
 BULK:foreach my $sample(0,1) {
    next SNP unless ($pileup = get_line_with_index(\$pileup_fh[$sample], \$index_fh[$sample], $seeking));
    #print "Seeking $id:$pos got $pileup\n"; # Debug
    next SNP unless (my ($seq,$p,$ref,$depth,$reads,$qualities)= split(/\s+/, $pileup));
    next SNP if ($depth == 0);
    next SNP if ($depth < $depth_threshold);
    # Else evaluate the reads over this position
    my $hq_depth = 0;
    my @reads = split //,$reads;
    # Get, and transform to Phred, their corresponding base qualities
    my @qualities = split //,$qualities;
    foreach my $q (1 .. $#qualities) { # Skips the '@' char
      $qualities[$q] = ord($qualities[$q]) - 33;
    }
    my %calls = ();
    foreach my $r(1 .. $#reads) {
      $reads[$r] =~ s/[.,]/$ref/;
      $reads[$r] =~ tr/acgt/ACGT/;
      # Count all quality calls
      if ($qualities[$r] > $base_quality_threshold) {
	$calls{$reads[$r]}++;
	$hq_depth++;
      }
    }
    if (keys %calls) { # If there are HQ calls remaining

      # Uncomment this block for debugging a given SNP
      # ----------------------------------------------
      #my $composition = '';
      #foreach my $call (keys %calls) {
      #  $composition .= "$call\[$calls{$call}\] ";
      #}
      #if ($id eq 'Ta#S18012046') {
      #  print "$id\t$pos\t$sample\t$composition\n";
      #}
      # ----------------------------------------------

      # Are we dealing with a unilateral hemi-SNP?
      if ($snps{$snp}{ldn} !~ /[ACGT]/ || $snps{$snp}{rsl65} !~ /[ACGT]/) {
	# If so, establish which parent carries the hemi-SNP
	my $hemi = ($snps{$snp}{ldn} !~ /[ACGT]/) ? 'ldn' : 'rsl65';
	my $simple = ($hemi eq 'ldn') ? 'rsl65' : 'ldn';
	# Work out the informative base
	my $informative = '';
	my $common = '';
	my @mixture = split //,$iub{$snps{$snp}{$hemi}};
	foreach my $base(@mixture) {
	  if ($base ne $snps{$snp}{$simple}) {
	    $informative = $base;
	  }
	  if ($base eq $snps{$snp}{$simple}) {
	    $common = $base;
	  }
	}
	# The normalised allele frequency ratio we want is informative/(informative + common);
	if (!defined $calls{$informative} && defined $calls{$common}) {
	  $raw{$id}{$pos}{$hemi}{$bulks[$sample]} = 0;
	  next BULK;
	}
	next SNP unless (defined $calls{$informative} &&  defined $calls{$common}); ## || or &&
	my $ratio = $calls{$informative}/($calls{$informative}+$calls{$common});
	$raw{$id}{$pos}{$hemi}{$bulks[$sample]} = $ratio;
      }
      # Else it's a simple SNP - so we just fill out the ldn side
      else {
	next SNP unless (defined $calls{$snps{$snp}{ldn}} && defined $calls{$snps{$snp}{rsl65}});
	my $ratio = $calls{$snps{$snp}{ldn}}/($calls{$snps{$snp}{ldn}}+$calls{$snps{$snp}{rsl65}});
	$raw{$id}{$pos}{ldn}{$bulks[$sample]} = $ratio;
      }
    }
    else {
      $no_hq++;
    }
  } # BULK
} # SNP

ID: foreach my $id (sort keys %raw) {
  # Mess with the ID to be compatible with maqindexed IDs (local problem)
  $munged = "gnl|UG|" . $id;
  $munged= uri_escape($munged);
 POS:foreach my $pos (sort {$a <=> $b} keys %{$raw{$id}}) {
    $worksheet->write_url($row,0,"$url$munged&start=$pos","$id",$column_format{0});
    $col = 1;
    $worksheet->write($row,$col,$pos,$column_format{1});
    $worksheet->write($row,++$col,$snps{"$id:$pos"}{ldn},$column_format{$col});
    $worksheet->write($row,++$col,$snps{"$id:$pos"}{rsl65},$column_format{$col});
  GENOME:foreach my $genome('Brachy','Rice','Sorghum') {
      if (exists $hits{$id}{$genome}) {
	$worksheet->write($row,++$col,"$hits{$id}{$genome}{chr}" . "g" . "$hits{$id}{$genome}{gene}",$column_format{$col});
      }
      else {
	$worksheet->write($row,++$col,"-",$column_format{$col});
      }
    } # GENOME
    my $source = '';
  PARENT:foreach my $parent('ldn','rsl65') {
      if (!exists $raw{$id}{$pos}{$parent}) {
	for my $i(1..4) {
	  $worksheet->write($row,++$col,"-",$column_format{$col});
	}
      }
      else {
	$source = $parent;
	if (exists $rpkm{$id}) {
	  $worksheet->write($row,++$col,"$rpkm{$id}{$parent}",$column_format{$col});
	}
	else {
	  $worksheet->write($row,++$col,"-",$column_format{$col});
	}
	foreach my $sample(0,1) {
	  if (defined $raw{$id}{$pos}{$parent}{$bulks[$sample]}) {
	    $worksheet->write($row,++$col,"$raw{$id}{$pos}{$parent}{$bulks[$sample]}",$column_format{$col});
	  }
	  else {
	    $worksheet->write($row,++$col,"-",$column_format{$col});
	  }
	}
	unless (defined $raw{$id}{$pos}{$parent}{hi} && defined $raw{$id}{$pos}{$parent}{lo}) {
	  $worksheet->write($row,++$col,"-",$column_format{$col});
	  next PARENT;
	}
	if ($parent eq 'ldn') {
	  if ($raw{$id}{$pos}{$parent}{lo} == 0 && $raw{$id}{$pos}{$parent}{hi} == 0) {$ratio = 0; }
	  else {
	    $ratio = ($raw{$id}{$pos}{$parent}{hi} == 0) ? "inf" : $raw{$id}{$pos}{$parent}{lo}/$raw{$id}{$pos}{$parent}{hi};
	  }
	  $worksheet->write($row,++$col,$ratio,$column_format{$col});
	}
	else {
	  if ($raw{$id}{$pos}{$parent}{lo} == 0 && $raw{$id}{$pos}{$parent}{hi} == 0) {$ratio = 0; }
	  else { 
	    $ratio = ($raw{$id}{$pos}{$parent}{lo} == 0) ? "inf" : $raw{$id}{$pos}{$parent}{hi}/$raw{$id}{$pos}{$parent}{lo};
	  }
	  $worksheet->write($row,++$col,$ratio,$column_format{$col});
	}
      }
    } # PARENT
    # Extract amplicon containing this SNP
    my $amplicon = '';
    my $start = (($pos-($amplicon_size/2)) > 0) ? ($pos-($amplicon_size/2)) : 0;
    my $stop = (($pos+($amplicon_size/2)) > @{$cns{$id}{$source}}) ? $#{$cns{$id}{$source}} : ($pos+($amplicon_size/2));
    for (my $index = $start; $index < $pos-1; $index++) {
      $amplicon .= ($cns{$id}{$source}[$index] =~ /N/i) ? uc($refseq{$id}[$index]): uc($cns{$id}{$source}[$index]);
    }
    $amplicon .= lc($cns{$id}{$source}[$pos-1]);
    for ($index = $pos; $index <= $stop; $index++) {
      $amplicon .= ($cns{$id}{$source}[$index] =~ /N/i) ? uc($refseq{$id}[$index]): uc($cns{$id}{$source}[$index]);
    }
    $worksheet->write($row,++$col,"$amplicon",$column_format{$col});
    $row++;
  } # POS
} # ID
$workbook->close();


print "Total of $snps SNPs analysed\n";
print "$row SNPs survived\n";
print "$skip SNPs ignored because of abnormal density\n";
print "$no_pileup pileup lines could not be located\n";
print "$no_parse pileup lines could not be parsed\n";
print "$zero_depth SNPs had zero depth in one or both bulks\n";
print "$no_hq SNPs had no HQ calls in one or both bulks\n";
print "$no_frequency confused hemi-SNPs\n";
print "$no_parental_calls SNPs had inconsistent calls in parents and bulks\n";


# Indexing and retrieval functions - must be 64-bit
sub build_index {
  my $pileup_file = shift;
  my $index_file = shift;
  my $offset = 0;
  while (<$pileup_file>) {
    print $index_file pack("Q", $offset);
    $offset = tell($pileup_file);
  }
}

sub get_line_with_index {
  my $pileup_file = shift;
  my $index_file = shift;
  my $line_number = shift;

  my $size;        # size of an index entry
  my $i_offset;    # offset into index of entry
  my $entry;       # index entry
  my $d_offset;    # offset into data file

  $size = length(pack("Q", 0));
  $i_offset = $size * ($line_number - 1);
  seek($index_file, $i_offset, 0) or return;
  read($index_file, $entry, $size);
  $d_offset = unpack("Q", $entry) or return;
  seek($pileup_file, $d_offset, 0) or return;
  return scalar(<$pileup_file>);
}


# All the stuff to instantiate a spreadsheet object and to export cell formats
sub init_spreadsheet {
  $worksheet = $workbook->addworksheet();
  $worksheet->freeze_panes(1, 0);
  $worksheet->set_footer('Page &P of &N');
  $worksheet->set_landscape();
  $worksheet->set_margins_LR(0.4);
  $worksheet->set_margins_TB(0.8);
  
  # Define cell formats, the $head_format and $highlight's scope can be localised to this sub
  my $head_format = $workbook->addformat( bold => 1,
					  align => 'left',
					  fg_color => 'yellow',
					  font => 'Arial',
					  size => 10,
					  pattern => 1);
  my $highlight = $workbook->addformat( bold => 1,
					align => 'left',
					  fg_color => 'green',
					  font => 'Arial',
					  size => 10,
					  pattern => 1);
  $default_format = $workbook->addformat( align => 'left',
					  font => 'Arial',
					  size => 10,
					);
  $link_format = $workbook->addformat( align => 'left',
				       font => 'Arial',
				       size => 10,
				       color => 'blue');
  $seq_format = $workbook->addformat(align => 'left',
				     font => 'Courier',
				     size => 10,
				    );

  # Assign global format objects into hash, keyed by spreadsheet column number
  %column_format = (
		    0 => $link_format,
		    1 => $default_format,
		    2 => $default_format,
		    3 => $default_format,
		    4 => $default_format,
		    5 => $default_format,
		    6 => $default_format,
		    7 => $default_format,
		    8 => $default_format,
		    9 => $default_format,
		    10 => $default_format,
		    11 => $default_format,
		    12 => $default_format,
		    13 => $default_format,
		    14 => $default_format,
		    15 => $seq_format,
		   );

  # Write the spreadsheet header row
  $worksheet->write(0, 0, "Unigene", $head_format);
  $worksheet->set_column(0, 0, 12);
  $worksheet->write(0, 1, "pos", $head_format);
  $worksheet->set_column(1, 1, 5);
  $worksheet->write(0, 2, "ldn", $head_format);
  $worksheet->set_column(2, 2, 4);
  $worksheet->write(0, 3, "rsl65", $head_format);
  $worksheet->set_column(3, 3, 4);
  $worksheet->write(0, 4, "Brachy", $head_format);
  $worksheet->set_column(4, 4, 10);
  $worksheet->write(0, 5, "Rice", $head_format);
  $worksheet->set_column(5, 5, 10);
  $worksheet->write(0, 6, "Sorghum", $head_format);
  $worksheet->set_column(6, 6, 10);
  $worksheet->write(0, 7, "ldn RPKM", $head_format);
  $worksheet->set_column(7, 7, 10);
  $worksheet->write(0, 8, "ldn-hi", $head_format);
  $worksheet->set_column(8, 8, 10);
  $worksheet->write(0, 9, "ldn-lo", $head_format);
  $worksheet->set_column(9, 9, 10);
  $worksheet->write(0, 10, "lo/hi", $highlight);
  $worksheet->set_column(10, 10, 10);
  $worksheet->write(0, 11, "rsl65 RPKM", $head_format);
  $worksheet->set_column(11, 11, 10);
  $worksheet->write(0, 12, "rsl65-hi", $head_format);
  $worksheet->set_column(12, 12, 10);
  $worksheet->write(0, 13, "rsl65-lo", $head_format);
  $worksheet->set_column(13, 13, 10);
  $worksheet->write(0, 14, "hi/lo", $highlight);
  $worksheet->set_column(14, 14, 10);
  $worksheet->write(0, 15, "Amplicon: SNP site +/- " . ($amplicon_size/2) . " bases", $head_format);
  $worksheet->set_column(15, 15, 50);
}
