# Supplementary material for: Combining SNP discovery from next-generation sequencing data with bulked segregant analysis (BSA) to fine-map genes in polyploid wheat
Source: BMC Plant Biol. 2012 Jan 26;12:14. doi: 10.1186/1471-2229-12-14 (PMC3296661; doi:10.1186/1471-2229-12-14)
Supplement: Additional file 7 — Primers used in this study and characteristics of all SNPs tested. [file 1471-2229-12-14-S7.XLSX]

## Sheet: Sheet1
Unigene	Position	LDN	RSL65	He/Se	Maq-default	Maq-120	Polym	Mapping	Brachy	Rice	Sorghum	RPKM	High	Low	BFR	Assay	KASPar_FAM-tailed Primer (5' - 3')	KASPar_VIC-tailed Primer (5' - 3') / SSCP-Seq Left primer	Common Primer (5' - 3') / SSCP-Seq Right primer
Ta#S37765218	122	S	G	H	YES	---	YES	6BS	-	-	-	8.77191	0.0769231	0.5	6.5	SSCP		AAAATTATCATAGGTAAAGGGTGTGC	CCGGAATGTTCAGTCAGCTA
Ta#S32725542	399	A	G	S	YES	---	YES	6BS	-	-	-	6.23561	0.25	0.764706	3.05882	SSCP		TCCATTTATTCATCTCTGACGA	TGGTGTTGCTTTTATCCACTTG
Ta#S32679825	566	T	Y	H	YES	---	YES	6BS	3g10350	02g17970	04g011020	25.4647	0.170213	0.0405405	4.19858	SSCP		ATTGCTGTTGACCTGTCCAT	CGAAAACTCCGTCACTAGCA
Ta#S18006314	122	A	G	S	YES	---	YES	6BS	3g03270	02g04460	04g002980	51.7211	0.254777	0.832258	3.26661	SSCP		CAAAACCTGGACCTGGGAAT	GGAACCTTCTCCGCATCAC
Ta#S17988520	589	G	C	S	YES	---	YES	6BS	3g02910	02g03840	-	51.5444	0.12709	0.619303	4.87294	SSCP		TGATCAGAATTCATTGCCCATA	TGGACTTTGTTCTTCATCTCTGC
Ta#S17987908	214	Y	C	H	YES	---	YES	6BS	-	-	-	2.37392	0.105263	0.333333	3.16667	SSCP		ACTCCAAGTCGCTGAATGTG	CATGGTCATGCTTCTTACGG
Ta#S12983446	543	G	K	H	YES	---	YES	6BS	3g05510	02g07780	04g004940	13.2242	0.116883	0.0357143	3.27273	SSCP		GACCGATTGATGAATTCCTGT	GCTTGCTGTACAGGATCAGG
Ta#S12931413	516	T	Y	H	YES	---	YES	6BS	-	-	-	6.52077	0.223881	0.0655738	3.41418	SSCP		CACGCCTCAACACACAGAAG	AGTGATGATGTGGTGGTGGA
Ta#S16058486	631	T	K	H	YES	---	YES	6BS	1g67570	03g15350	01g040530	54.2913	0.301587	0.03125	9.65079	SSCP		TGTATGAAGAGGCTGTCACACT	CAGCATTGCCTCGTTGTG
Ta#S37942469	634	T	Y	H	---	YES	YES	6BS	3g02130	10g34790	04g001800	128.615	0.375	0.031746	11.8125	KASPar	GAAGGTGACCAAGTTCATGCTAGTAGACATACTGCTTGCTTGAGAT	GAAGGTCGGAGTCAACGGATTAGTAGACATACTGCTTGCTTGAGAC	TCAtAAAAGAGCATGGAcTgAAt
Ta#S37941845	542	R	A	H	---	YES	YES	6BS	3g03330	02g04490	04g003020	29.9234	0.130435	0.860759	6.59916	KASPar	GAAGGTGACCAAGTTCATGCTTATACTGTCGTCGGAAGAAGATT	GAAGGTCGGAGTCAACGGATTTATACTGTCGTCGGAAGAAGATC	GGTGATGAGAGGACTGAGACCCT
Ta#S37755469	328	G	R	H	---	YES	YES	6BS	1g67540	03g15390	01g040520	12.7547	0.146341	0.0434783	3.36585	KASPar	GAAGGTGACCAAGTTCATGCTTCCATCTCTTTGAGAAGATACCA	GAAGGTCGGAGTCAACGGATTTCCATCTCTTTGAGAAGATACCG	GATTGATTCCTTTAATGTTATTGAG
Ta#S32700697	582	G	R	H	---	YES	YES	6BS	3g03530	02g04660	04g003160	19.3584	0.396552	0.0172414	23	KASPar	GAAGGTGACCAAGTTCATGCTTGGTGAGAAGTTTGGATGTGTA	GAAGGTCGGAGTCAACGGATTTGGTGAGAAGTTTGGATGTGTG	AGACTTGCACCTCCACAAGAG
Ta#S32634190	378	Y	C	H	---	YES	YES	6BS	-	-	-	5.63258	0.0263158	0.097561	3.70732	KASPar	GAAGGTGACCAAGTTCATGCTCAACCATTACGATCATAGTAGGC	GAAGGTCGGAGTCAACGGATTCAACCATTACGATCATAGTAGGT	GCCAGCTTTCGTATGTTCAGGTG
Ta#S13567792	654	Y	C	H	---	YES	YES	6BS	3g02270	02g03060	04g001920	29.7631	0.0882353	0.40146	4.54988	KASPar	GAAGGTGACCAAGTTCATGCTTTCTGATTCACCATTTCGGCG	GAAGGTCGGAGTCAACGGATTTTCTGATTCACCATTTCGGCA	CGGAAATTCTTCTGGGTGT
Ta#S13261135	566	A	G	S	---	YES	YES	6BS	2g18330	05g46230	09g026910	13.9382	0.1	0.866667	8.66667	KASPar	GAAGGTGACCAAGTTCATGCTCATAGTCGGAAACCCCATACTTA	GAAGGTCGGAGTCAACGGATTCATAGTCGGAAACCCCATACTTG	CCTCCCATCTTGATGTCCAC
Ta#S13163314	169	R	A	H	---	YES	YES	6BS	1g39300	-	-	2.99233	0.0151515	0.229885	15.1724	KASPar	GAAGGTGACCAAGTTCATGCTTGCCAGATCACGCAACCTA	GAAGGTCGGAGTCAACGGATTTGCCAGATCACGCAACCTG	CAAAGGCTATGAAGCACCATCG
Ta#S13117987	549	A	W	H	---	YES	YES	6BS	3g08370	-	-	8.71052	0.4	0.0714286	5.6	KASPar	GAAGGTGACCAAGTTCATGCTGCAACAGAGCATTCATTTGTTACATTAT	GAAGGTCGGAGTCAACGGATTGCAACAGAGCATTCATTTGTTACATTAA	GAACCAATGCTAACTTGCCATGC
Ta#S17986189	552	Y	C	H	YES	YES	YES	6BS	-	08g40640	03g044080	45.0347	0.030303	0.122642	4.04717	SEQ		CGACGGAAGGCGTGTTCTA	AGTGCCTCGCCACCTTGTAG
Ta#S17888572	316	Y	C	H	YES	YES	YES	6BS	3g47340	02g37590	04g024440	7.94962	0.15	0.695652	4.63768	SEQ		CATAGCTAAGGGTGGTTTCTCG	CAGGTCAATGCTGTTATAGTCCA
Ta#S12888527	475	C	Y	H	YES	YES	YES	6BS	3g07830	02g11740	04g007240	38.8274	0.183333	0.0526316	3.48333	SEQ		CCCTGGGGCTCATGTTCT	CGAAGACGCCGAAGAAGG
Ta#S32629855	576	T	G	S	YES	YES	YES	6BS	-	-	-	8.25399	0.25	0.836735	3.34694	SSCP		GGGGCCTTATCAATCACATC	TGAAGCACTAAAATTTGTTGAAGA
Ta#S32600574	98	Y	T	H	YES	YES	YES	6BS	3g04560	02g06520	04g004190	9.14776	0.1	0.619048	6.19048	SSCP		TTTGCGAAAATGTTCTACCATA	AAAGAGGATCACCCACAAGG
Ta#S32499921	96	G	R	H	YES	YES	YES	6BS	-	-	-	8.79202	0.59375	0.152542	3.89236	SSCP		TCAAGTGCTGACACCTATGTCC	TCCAGGAGGGTTTGGTGATA
Ta#S32434690	134	Y	C	H	YES	YES	YES	6BS	3g05130	02g07200	04g004590	16.2549	0.222222	0.73913	3.32609	SSCP		GAACGCAAACAATGCATCAC	TGCAGCAGCTTCACGTTACT
Ta#S32433747	115	A	T	S	YES	YES	YES	6BS	3g49320	02g41800	-	7.77192	0.0454545	0.5	11	SSCP		CTCATTGGACACGAAGAGCA	CGACGGTGAAGTGAAGCAC
Ta#S26027283	434	C	Y	H	YES	YES	YES	6BS	3g02770	02g03620	04g002390	58.636	0.422297	0.132143	3.19576	SSCP		GGCACTCAGTAGTATTAGGCTTGA	CAGCTGGAGCAAATTGTGTG
Ta#S26026960	569	R	G	H	YES	YES	YES	6BS	3g07090	02g10260	04g006590	14.6763	0.101266	0.329114	3.25	SSCP		TGCTTTGATTACTCACAGTTGTCAT	GTAACCGCTTCCTGGCTTC
Ta#S26026933	503	S	G	H	YES	YES	YES	6BS	3g05750	08g34790	04g005210	10.6783	0.0566038	0.208955	3.69154	SSCP		GCCGCTGTTCCACATCTACT	TGGGGATCTTAGCCATGAAG
Ta#S22388186	213	T	Y	H	YES	YES	YES	6BS	-	-	-	21.2612	0.5	0.114286	4.375	SSCP		GACACCTGGAGCACCAGAATA	AAATGCAACCGCAGGAAC
Ta#S22380117	750	R	G	H	YES	YES	YES	6BS	3g03160	02g04330	04g002930	1.96826	0.0588235	0.225806	3.83871	SSCP		TGCTGTTTTGGAACTTGAACTG	TCTGGAGAGAAGATGAGACTGAA
Ta#S18349038	406	K	G	H	YES	YES	YES	6BS	3g06210	06g43680	04g005696	43.3208	0.0604027	0.306748	5.07839	SSCP		GAAGAACAAATGGGAGTTCTTTATG	TAAGCCATCCACCAAACGAT
Ta#S17987730	727	C	Y	H	YES	YES	YES	6BS	3g48060	02g39100	04g025240	9.31997	0.388889	0.0357143	10.8889	SSCP		GCCAGCTACCAGATTGGATG	AATTGCAAGAGAGGTTCAGGT
Ta#S17985476	546	C	Y	H	YES	YES	YES	6BS	3g03480	03g59470	01g004030	23.6296	0.15625	0.0217391	7.1875	SSCP		CGAGATGGCTGCACATTG	TCGAACAACCCATCTGTTCC
Ta#S17984935	476	Y	C	H	YES	YES	YES	6BS	-	02g04650	04g003150	28.8471	0.0746667	0.436111	5.84077	SSCP		TGGAACATGGGAGGAAAAGA	TTATAACCTACTCTCTTCTTATTACGG
Ta#S17980491	286	S	C	H	YES	YES	YES	6BS	3g02180	02g02990	04g001850	17.7503	0.0892857	0.281481	3.15259	SSCP		CCAAAATTTACTTGCATGACTCC	CTGGGAGGGGAATAGCCTCT
Ta#S16259088	115	T	G	S	YES	YES	YES	6BS	3g03340	02g04500	04g003030	19.9249	0.0338983	0.964912	28.4649	SSCP		GTGGCGTCGACGAGAACC	GCATGTCAAGTGGACCATCA
Ta#S16231626	48	G	K	H	YES	YES	YES	6BS	3g07670	02g11000	-	10.4901	0.333333	0.0714286	4.66667	SSCP		CTCGCAGAGATGGAAGACG	TTAGCATTAACCACTGCAAGG
Ta#S15902917	183	C	S	H	YES	YES	YES	6BS	-	-	-	14.8077	0.863636	0.266667	3.23864	SSCP		GAATTTGATCTTTGAATTGTCTCTG	CTTGGTCCAGGTAGATTGTAATG
Ta#S12905042	504	C	Y	H	YES	YES	YES	6BS	3g47470	02g37920	04g024570	7.05967	0.242424	0.0416667	5.81818	SSCP		AGGAGCTGATTTGCATGCTT	TCCAAGGGGACCTTAGTCCT
Ta#S32574538	245	T	C	S	YES	---	YES	OUTSIDE	1g01710	-	01g001300	24.6488	0.111111	0.375	3.375	SEQ		AGTTAAACCTGGCACCACAA	GTGGCAACCGAGTTCCTAAA
Ta#S50381480	260	G	S	H	YES	---	YES	OUTSIDE	5g23450	04g54790	06g030250	7.03519	0.172414	0.0206186	8.36207	SSCP		TGTACAGGGAAAGTATTATCTCCAAA	CCTGCCTGCGGATTTAACTA
Ta#S37939760	305	M	C	H	YES	---	YES	OUTSIDE	-	-	-	6.44578	0.125	0.518519	4.14815	SSCP		TCCAACTCAAACATCAGGTATCC	CATTAGTTGGCATCATCAGCA
Ta#S37832132	337	C	Y	H	YES	---	YES	OUTSIDE	-	-	-	7.66563	0.333333	0.05	6.66667	SSCP		CCAAATTGGCGTTGACGA	AGGGGCCGGTGGAGTATAG
Ta#S37780500	430	G	C	S	YES	---	YES	OUTSIDE	1g01070	03g63690	01g000790	8.6473	0.0833333	0.566667	6.8	SSCP		GCACGAATTGGGAAAGTGAA	GAAAAACTCCTCCAAAGCAGA
Ta#S26026755	639	Y	C	H	YES	---	YES	OUTSIDE	1g01530	02g13990	01g001040	18.2971	0.0857143	0.292453	3.41195	SSCP		CACTCAAAGGAGGCAGAGGA	CAAGCGTCTGCGAGTTAATG
Ta#S25791176	451	G	S	H	YES	---	YES	OUTSIDE	4g00290	12g44360	08g023290	34.4858	0.310345	0.0819672	3.78621	SSCP		CTCCTTCTCCATGGAAGTGC	GCCAAGCAAAACTGTTGAGA
Ta#S18012046	340	C	Y	H	YES	---	YES	OUTSIDE	-	04g55610	06g030750	27.0998	0.261905	0.0222222	11.7857	SSCP		TCCCCACTTCCTGAGCAC	CCTGCTACTGCCTCCAAGTC
Ta#S17879213	459	A	G	S	YES	---	YES	OUTSIDE	-	-	-	2.81606	0.0769231	0.25	3.25	SSCP		TAATCGTGGGACAAGGGAAG	ATGACGTCTTGCCAAAGCAG
Ta#S37759289	112	C	M	H	---	YES	YES	OUTSIDE	-	-	-	2.04136	0.9	0.125	7.2	KASPar	GAAGGTGACCAAGTTCATGCTGCCCAACATCCCTACTTGT	GAAGGTCGGAGTCAACGGATTGCCCAACATCCCTACTTGG	CACCGCAAGGTTTGACTATGAC
Ta#S32717933	334	G	K	H	---	YES	YES	OUTSIDE	5g23910	04g55260	06g030570	4.74604	0.173913	0.0307692	5.65217	KASPar	GAAGGTGACCAAGTTCATGCTCATGTCGCTCACAATTCCAC	GAAGGTCGGAGTCAACGGATTCATGTCGCTCACAATTCCAA	TGACCATGTCAGCAACCATT
Ta#S32699714	491	S	C	H	---	YES	YES	OUTSIDE	-	04g51910	-	2.33876	0.0833333	0.416667	5	KASPar	GAAGGTGACCAAGTTCATGCTGATGCTTCCAGTTCTACTTCTGG	GAAGGTCGGAGTCAACGGATTGATGCTTCCAGTTCTACTTCTGC	CATCGCATCAACTGCCTTG
Ta#S32571925	452	G	R	H	---	YES	YES	OUTSIDE	2g01200	01g02334	03g025670	47.8323	0.0883978	0.00518135	17.0608	KASPar	GAAGGTGACCAAGTTCATGCTGTTGTGGTCATGGAAGTCATT	GAAGGTCGGAGTCAACGGATTGTTGTGGTCATGGAAGTCATC	CTCTTCGGATCGAGAATTGTC
Ta#S26020544	542	G	K	H	---	YES	YES	OUTSIDE	3g00940	02g01710	04g000645	6.03086	0.363636	0.047619	7.63636	KASPar	GAAGGTGACCAAGTTCATGCTTTCCAACATCAAGGTCATTCG	GAAGGTCGGAGTCAACGGATTTTCCAACATCAAGGTCATTCA	CGATTACCCTTTTGCTTTTGA
Ta#S21311116	181	W	T	H	---	YES	YES	OUTSIDE	3g20120	08g20660	09g028570	12.8524	0.111111	0.5	4.5	KASPar	GAAGGTGACCAAGTTCATGCTCCTCAGACAAATCAGCAGCA	GAAGGTCGGAGTCAACGGATTCCTCAGACAAATCAGCAGCT	AGCATGAGAAGACCCGTCGA
Ta#S17984695	506	C	A	S	---	YES	YES	OUTSIDE	4g41100	12g07970	01g014790	6.35802	0.08	0.714286	8.92857	KASPar	GAAGGTGACCAAGTTCATGCTCGAATATTTACCAGGGTTTACCAG	GAAGGTCGGAGTCAACGGATTCGAATATTTACCAGGGTTTACCAT	AGATGGAAGGAAGAAaGACAGg
Ta#S37912857	392	T	C	S	YES	YES	YES	OUTSIDE	-	-	-	1061.48	0.106383	0.617978	5.80899	SEQ		CATGTGTGGCTACTCGATGC	TCGTCAACACACTGCGATACT
Ta#S26027565	350	C	T	S	YES	YES	YES	OUTSIDE	-	-	-	7.50719	0.277778	0.833333	3	SEQ		TAACTCCAGCCCCGTGTC	AACAGGGCTGGCATATCACT
Ta#S50382797	405	G	T	S	YES	YES	YES	OUTSIDE	-	-	-	4.27926	0.0545455	0.350877	6.43275	SSCP		GAGGAACACAAGAATGGTTCG	AGCCTTGCTGCTGATGATG
Ta#S32594898	66	M	A	H	YES	YES	YES	OUTSIDE	-	-	-	3.70685	0.142857	0.6	4.2	SSCP		ACAATCCTCGGCATTGTTTT	CCAGATCAACCCACTGCTCT
Ta#S26026949	818	G	S	H	YES	YES	YES	OUTSIDE	3g14150	08g03350	07g002240	161.681	0.290541	0.0588235	4.93919	SSCP		GGCGCCTCGTTGGACAAG	GACCACCACACCCTTCCAC
Ta#S17888478	547	S	G	H	YES	YES	YES	OUTSIDE	3g60830	02g58620	03g012960	32.3408	0.0185185	0.14	7.56	SSCP		GGACTACAAAAGGGTCCAGAA	GAGCTCACAACCGCTAGGAC
Ta#S16058116	154	C	G	S	YES	YES	YES	OUTSIDE	5g23130	04g54200	07g004970	17.5974	0.012987	0.291667	22.4583	SSCP		ATGGACGGATGTGCGATTAG	TTGAGAACCTCCCGGTATGA
Ta#S32606580	157	M	A	H	YES	YES	YES	Unscorable	-	-	-	15.8539	0.0538462	0.219048	4.06803	SSCP		GACTTTTGCGGGAGTAAGGA	CTCTGTAGGGCCACACCTTC
Ta#S17887966	377	C	M	H	YES	---	NO AMP	---	1g44140	-	10g009250	11.0665	0.181818	0.0597015	3.04545	SSCP		ACCTGAGGTGAGAACTGCTATT	TCGCTCAATCCAAATAATGC
Ta#S13254681	38	G	S	H	---	YES	NO AMP	---	-	-	-	2.60173	0.888889	0.166667	5.33333	SSCP		TCGGGTGTCAGTTATGCG	AGCCGCTTTGATTTCCGACG
Ta#S17888282	231	S	G	H	YES	YES	NO AMP	---	1g42810	06g20340	10g011780	13.1342	0.0769231	0.25	3.25	SSCP		GCGGGCACTACCACAAGTA	TTGAGGATGTGGGAGATGC
Ta#S50385695	374	C	Y	H	YES	---	MONO	---	1g43590	06g17280	10g010430	5.34058	0.666667	0.0952381	7	SSCP		TCTTTTCAATCCGCAGTACAA	CGGCATGATATACTATGTCTGAGC
Ta#S37933827	272	Y	C	H	YES	---	MONO	---	1g48230	06g07130	10g004730	8.93854	0.047619	0.24	5.04	SSCP		GTGTCTGCGCCAAGTAATGA	AAACCGAACTGTACACCAATG
Ta#S37755469	248	A	R	H	YES	---	MONO	---	1g67540	03g15390	01g040520	12.2356	0.322034	0.0980392	3.28475	SSCP		GAACTGCTACAAACTTGTCTGGG	CTAACTTCATGCCTTGGTTCCG
Ta#S32726917	681	T	Y	H	YES	---	MONO	---	-	-	-	2.88848	0.411765	0.0769231	5.35294	SSCP		CACGAGGCATAACCCCTTC	AAATTGCGAGGCAAGCTG
Ta#S32708367	518	M	C	H	YES	---	MONO	---	3g49530	-	04g026850	11.0057	0.08	0.289474	3.61842	SSCP		CAAGCACTGGGTCATGAAAA	ACGCAGCCCCAAGTAACTG
Ta#S32668785	215	T	Y	H	YES	---	MONO	---	1g04980	03g58910	01g004640	19.4682	0.297297	0.09375	3.17117	SSCP		AAATCAGGAGCTGTTCTCCAA	TCCCCTGATCTGCACTTTG
Ta#S32643251	612	T	K	H	YES	---	MONO	---	1g24690	07g37640	06g017250	8.4583	0.613636	0.2	3.06818	SSCP		CCAGAGACATCCCCTTGAGA	GCTCTAGCTTCAGCGAAATGA
Ta#S32595628	337	C	Y	H	YES	---	MONO	---	3g07040	02g10160	04g006510	13.4411	0.571429	0.181818	3.14286	SSCP		TGTGCCATATCTCAGCTCTCT	GACGGTTATATTCCTAGACACTCG
Ta#S32584429	707	C	M	H	YES	---	MONO	---	1g64820	03g18910	01g037850	21.1436	0.5	0.125	4	SSCP		TGTTGGTCTGCTTCACAAGG	ATGGGCTCAGTTGAAGCACT
Ta#S32521025	491	M	C	H	YES	---	MONO	---	-	-	-	17.5082	0.0571429	0.206349	3.61111	SSCP		CATGTGTTGATTTGCTGCAT	TCTTTGCCTTATCCCGTGTT
Ta#S32426056	184	T	Y	H	YES	---	MONO	---	2g26710	05g32320	09g019220	15.4011	0.25	0.0666667	3.75	SSCP		ACGAAAAGAATGATGGCACA	GGAGAAGAAGGAAGAGTAGAATCCA
Ta#S26026196	783	G	S	H	YES	---	MONO	---	4g05440	-	02g037350	150.933	0.135359	0.0234899	5.76243	SSCP		TACAGCTACGCCAAGGACGA	TGGATGATCATAATAAGTAAGAGGAA
Ta#S22387708	473	C	S	H	YES	---	MONO	---	-	-	-	8.32093	0.285714	0.0588235	4.85714	SSCP		GCGTCAAATCAAGCAAGCA	CTTGCGGATCGGAGTCGT
Ta#S18252081	310	W	T	H	YES	---	MONO	---	1g54250	07g10770	01g004210	80.727	0.0895522	0.302326	3.37597	SSCP		CCTCCAGTGCAAGACCAAGT	TGAAGTCACTGCCATCATCG
Ta#S18012341	144	S	G	H	YES	---	MONO	---	1g63870	03g20600	-	7.40969	0.0540541	0.171429	3.17143	SSCP		TTTGCAGATTTCAGCAGACG	CTCGCTGTCCGTCATCACC
Ta#S17989468	521	R	G	H	YES	---	MONO	---	3g33620	10g41450	07g023930	13.7009	0.025641	0.181818	7.09091	SSCP		GGCAGCAATATTTCTTCTGGA	TTTCTCTTTCTACCACCCATAACA
Ta#S17985908	85	G	K	H	YES	---	MONO	---	3g57210	02g53780	04g034890	25.1134	0.285714	0.0526316	5.42857	SSCP		GCTCCATGGATATTTCTTCG	CACTTTCCTGACCTGGTGAA
Ta#S17985627	424	G	R	H	YES	---	MONO	---	3g53120	02g48122	04g008520	3.59641	0.291667	0.0357143	8.16667	SSCP		CGGTCGTGAATGTCTCCTTT	TGGTCAAGAACGAGTGTTGG
Ta#S17979706	373	Y	C	H	YES	---	MONO	---	1g24400	07g37890	02g036610	2.11358	0.0769231	0.3125	4.0625	SSCP		CAACAAATCAGAAGCTTGTTCC	CGTCCATGGATAACATCAGC
Ta#S17973155	267	W	A	H	YES	---	MONO	---	1g35620	06g42030	10g024660	3.42539	0.0322581	0.295455	9.15909	SSCP		TCTTTTCAATCCGCAGTACAA	CGGCATGATATACTATGTCTGAGC
Ta#S17898273	244	C	Y	H	YES	---	MONO	---	1g13780	03g44300	01g013540	15.549	0.130435	0.0357143	3.65217	SSCP		CAGAGCATTCACAGCGTCTT	TTTGTTCACCAGCGTCTTTG
Ta#S17879847	352	K	G	H	YES	---	MONO	---	-	-	-	4.24497	0.08	0.285714	3.57143	SSCP		AGCTGAAATTGCATGGTGTT	TTGAGCAGCTGATGGTTGAG
Ta#S17878602	623	C	Y	H	YES	---	MONO	---	2g49800	-	03g034590	27.7056	0.307692	0.0869565	3.53846	SSCP		GGGTCGCAAGCCAATAACT	CAACTGGAGCTGTGCTGAC
Ta#S16246863	356	T	Y	H	YES	---	MONO	---	-	-	-	6.71496	0.5	0.166667	3	SSCP		CAATAGCACGCTTGTCTCCA	CATTGCTGGCATATTGCTCT
Ta#S37851422	436	A	R	H	YES	---	MONO	---	2g20230	05g43576	03g035760	7.83704	0.307692	0.0666667	4.61538	SSCP		CCATCGACGTTGACATTCTG	GCAACATACACAAATCCCAAA
Ta#S45530919	304	A	R	H	---	YES	MONO	---	2g44160	01g41820	03g028620	51.6078	0.35	0.0689655	5.075	KASPar	GAAGGTGACCAAGTTCATGCTCAAAATGTACTCACGGTTTTGAGT	GAAGGTCGGAGTCAACGGATTCAAAATGTACTCACGGTTTTGAGC	CCCGAGTATGACGGCTTTAG
Ta#S37941797	340	A	M	H	---	YES	MONO	---	5g26820	-	06g033310	131.137	0.4	0.0384615	10.4	KASPar	GAAGGTGACCAAGTTCATGCTAAGAAACAAATGTCCTACCATGCA	GAAGGTCGGAGTCAACGGATTAAGAAACAAATGTCCTACCATGCC	ACGGCTGTTACAGATCTTGG
Ta#S37891801	106	Y	T	H	---	YES	MONO	---	-	-	-	0.97469	0.0555556	0.235294	4.23529	KASPar	GAAGGTGACCAAGTTCATGCTGTGACTTCATCCATCCTTTCTCA	GAAGGTCGGAGTCAACGGATTGTGACTTCATCCATCCTTTCTCG	GGCAACAACAATGGAATAGATT
Ta#S37839850	312	Y	T	H	---	YES	MONO	---	-	-	-	2.53059	0.111111	0.653846	5.88462	KASPar	GAAGGTGACCAAGTTCATGCTAGAACACGAAGAAGATTATCATGAG	GAAGGTCGGAGTCAACGGATTAGAACACGAAGAAGATTATCATGAA	TTTGTGTAGCACTGCTGTGAG
Ta#S37826238	617	G	R	H	---	YES	MONO	---	-	-	-	3.12399	0.642857	0.0697674	9.21429	KASPar	GAAGGTGACCAAGTTCATGCTACGGCAATACGATGTGAAGG	GAAGGTCGGAGTCAACGGATTACGGCAATACGATGTGAAGA	GGGATCAGAAAAATAAGACCAGA
Ta#S37790516	567	C	Y	H	---	YES	MONO	---	-	-	-	9.91197	0.5	0.0909091	5.5	KASPar	GAAGGTGACCAAGTTCATGCTCAACAACCCTAGTCGCCAG	GAAGGTCGGAGTCAACGGATTCAACAACCCTAGTCGCCAA	TGCAGTGGTAGTTGGCTGAT
Ta#S32557196	100	T	K	H	---	YES	MONO	---	5g22700	04g53670	06g029400	1.86275	0.183673	0.0192308	9.55102	KASPar	GAAGGTGACCAAGTTCATGCTCCTACACTTTTGTGAATCACCATA	GAAGGTCGGAGTCAACGGATTCCTACACTTTTGTGAATCACCATC	CGGTATCTTTGTCAAGGTTTAGC
Ta#S32518876	795	Y	C	H	---	YES	MONO	---	3g50590	-	04g032990	3.64242	0.125	0.714286	5.71429	KASPar	GAAGGTGACCAAGTTCATGCTTCAGCTGAGGTTTTACCTACTGTAT	GAAGGTCGGAGTCAACGGATTTCAGCTGAGGTTTTACCTACTGTAC	ATACCCTGCAAATGAAGCTG
Ta#S26027242	751	Y	C	H	---	YES	MONO	---	4g31220	02g54060	04g035040	14.1373	0.0243902	0.253521	10.3944	KASPar	GAAGGTGACCAAGTTCATGCTCGATGTAGTTTGTGCCATCA	GAAGGTCGGAGTCAACGGATTCGATGTAGTTTGTGCCATCG	TCCGGTCTGGACTCCAAGTA
Ta#S26020544	551	A	W	H	---	YES	MONO	---	3g00940	02g01710	04g000645	6.03086	0.375	0.047619	7.875	KASPar	GAAGGTGACCAAGTTCATGCTTTCCAACATCAAGGTCATTCG	GAAGGTCGGAGTCAACGGATTTTCCAACATCAAGGTCATTCA	CGATTACCCTTTTGCTTTTGA
Ta#S17989204	424	T	Y	H	---	YES	MONO	---	1g67880	03g14860	01g040880	19.7811	0.208531	0.0377358	5.52607	KASPar	GAAGGTGACCAAGTTCATGCTCCCACAGAGCACAAGCACT	GAAGGTCGGAGTCAACGGATTCCCACAGAGCACAAGCACC	CTGCCACGGACAAACtGg
Ta#S17988015	192	A	C	S	---	YES	MONO	---	-	-	-	0.403527	0.142857	0.75	5.25	KASPar	GAAGGTGACCAAGTTCATGCTGCAGGAGCGGGAGTAGAAT	GAAGGTCGGAGTCAACGGATTGCAGGAGCGGGAGTAGAAG	CTCATCCTCGCGCTGGT
Ta#S17987992	176	Y	T	H	---	YES	MONO	---	4g27410	-	02g009350	2.60532	0.0384615	0.35	9.1	KASPar	GAAGGTGACCAAGTTCATGCTGAGCATCTAGTGACCAGCAAAG	GAAGGTCGGAGTCAACGGATTGAGCATCTAGTGACCAGCAAAA	CCAATCCTAACAGCAGGGATA
Ta#S17985066	591	T	Y	H	---	YES	MONO	---	2g34250	01g07850	09g005270	10.9017	0.153846	0.0222222	6.92308	KASPar	GAAGGTGACCAAGTTCATGCTTGGACCAGATCTTCTTCCAT	GAAGGTCGGAGTCAACGGATTTGGACCAGATCTTCTTCCAC	GCAGATCTCGATCATGAAGC
Ta#S17978822	251	C	T	S	---	YES	MONO	---	-	-	-	5.44195	0.111111	0.666667	6	KASPar	GAAGGTGACCAAGTTCATGCTCCCGACGCCCTCACTC	GAAGGTCGGAGTCAACGGATTCCCGACGCCCTCACTT	GCCGTTGGGCTTGTTG
Ta#S17888978	57	C	Y	H	---	YES	MONO	---	4g14090	11g39220	05g023970	38.9496	0.380952	0.075	5.07937	KASPar	GAAGGTGACCAAGTTCATGCTTTCCCACCGAGCAGTAACG	GAAGGTCGGAGTCAACGGATTTTCCCACCGAGCAGTAACA	TCCCATGAGCACCTACTTGTC
Ta#S17888808	132	A	R	H	---	YES	MONO	---	-	-	-	13.006	0.534884	0.0909091	5.88372	KASPar	GAAGGTGACCAAGTTCATGCTATCAtGATCTTGTAGTAGCTCCAG	GAAGGTCGGAGTCAACGGATTATCAtGATCTTGTAGTAGCTCCAT	ACATGAACGTCGCCTTCT
Ta#S17888044	537	G	R	H	---	YES	MONO	---	1g14710	03g41510	01g014680	5.32764	0.25	0.047619	5.25	KASPar	GAAGGTGACCAAGTTCATGCTTTGGTTGAATTATAACTGAATTCG	GAAGGTCGGAGTCAACGGATTTTGGTTGAATTATAACTGAATTCA	AGGCCCGATAGGTATGTG
Ta#S12978571	477	G	R	H	---	YES	MONO	---	-	-	-	1.89607	0.210526	0.025	8.42105	KASPar	GAAGGTGACCAAGTTCATGCTGTTTCATGACCCATTCCGAG	GAAGGTCGGAGTCAACGGATTGTTTCATGACCCATTCCGAA	TTGATTTCAGCATgTATCAAtGG
Ta#S12902174	392	Y	T	H	---	YES	MONO	---	5g14260	-	06g021190	2.09415	0.08	0.466667	5.83333	KASPar	GAAGGTGACCAAGTTCATGCTCTCGAGCTGCTGGTGCAG	GAAGGTCGGAGTCAACGGATTCTCGAGCTGCTGGTGCAA	CAGCTTCTGTTCTTCAGGAGGaCT
Ta#S32640480	542	Y	C	H	---	YES	MONO	---	1g66760	-	01g039740	19.0843	0.0416667	0.1875	4.5	SSCP		GCATGGCAGGCTTCTCAATAG	AGAAGAAATAAATACTCTGCCTGTT
Ta#S26027672	256	T	Y	H	---	YES	MONO	---	5g27350	-	-	3.52307	0.5	0.0666667	7.5	SSCP		GCTTTCTTGCTGCCACAG	CCTAGTGAACGACCAACGATG
Ta#S13021817	112	C	T	S	---	YES	MONO	---	4g14940	11g37900	05g022895	31.1627	0.0833333	0.615385	7.38462	SSCP		GACCAACCGCATCCACCA	CCCTCGCAACGATCTACCT
Ta#S37929663	35	T	Y	H	---	YES	MONO	---	5g10600	-	06g017150	41.1669	0.25	0.0166667	15	NGS	This SNP was not experimentally tested as the Maq alignment clearly showed the presence of both alleles in the parental and bulk samples. Therefore, we called this putative SNP as monomorphic based on the six independent NGS results (LDN, RSL65, High bulk 250, High bulk 400, Low bulk 250, Low bulk 400).
Ta#S32589152	214	R	G	H	---	YES	MONO	---	2g25500	05g33890	09g020180	2.66442	0.0588235	0.32	5.44	NGS	This SNP was not experimentally tested as the Maq alignment clearly showed the presence of both alleles in the parental and bulk samples. Therefore, we called this putative SNP as monomorphic based on the six independent NGS results (LDN, RSL65, High bulk 250, High bulk 400, Low bulk 250, Low bulk 400).
Ta#S32587935	177	Y	T	H	---	YES	MONO	---	4g32300	-	-	22.7632	0.047619	0.25	5.25	NGS	This SNP was not experimentally tested as the Maq alignment clearly showed the presence of both alleles in the parental and bulk samples. Therefore, we called this putative SNP as monomorphic based on the six independent NGS results (LDN, RSL65, High bulk 250, High bulk 400, Low bulk 250, Low bulk 400).
Ta#S17984985	514	S	C	H	---	YES	MONO	---	1g67000	03g16070	01g039960	5.11134	0.0740741	0.384615	5.19231	NGS	This SNP was not experimentally tested as the Maq alignment clearly showed the presence of both alleles in the parental and bulk samples. Therefore, we called this putative SNP as monomorphic based on the six independent NGS results (LDN, RSL65, High bulk 250, High bulk 400, Low bulk 250, Low bulk 400).
Ta#S37811746	122	G	R	H	YES	YES	MONO	---	5g25400	04g57150	06g032070	4.46218	0.324324	0.0555556	5.83784	SSCP		TGTGTGCCGATCACTAGAGG	CCGTCTGATTGGTTGGTGAT
Ta#S37771696	207	G	R	H	YES	YES	MONO	---	2g61850	02g01920	04g035950	28.4525	0.333333	0.103448	3.22222	SSCP		TGGAAATAGTACAAGATCGAAGG	AATCCATAGCCGATGTCGAG
Ta#S32682431	273	T	W	H	YES	YES	MONO	---	-	-	-	3.30712	0.8	0.128205	6.24	SSCP		AACTGCTGGTCATATCCTTTTGA	AAAGACATACACAAGACCCCAAA
Ta#S32574498	620	R	A	H	YES	YES	MONO	---	2g49990	01g54810	03g034750	2.30784	0.166667	0.5	3	SSCP		GCTGCTTCTTCCTTCAATGG	TGAAGGCTGCAGTTGAGAGA
Ta#S32556806	409	G	R	H	YES	YES	MONO	---	5g21820	04g52560	06g028520	4.47513	0.333333	0.0625	5.33333	SSCP		CAGGGAATGGCTGCTGTT	TCTTAGTACCTCACAGAACCTTCG
Ta#S24624023	958	Y	C	H	YES	YES	MONO	---	3g30670	10g36690	01g017340	3.09814	0.05	0.833333	16.6667	SSCP		AGGAACATCATTACCGTGTCG	CAGACAACGTGAACAATGAGC
Ta#S17986616	752	T	Y	H	YES	YES	MONO	---	4g37200	09g37760	02g032020	18.8174	0.347826	0.047619	7.30435	SSCP		CTTGGTACTGCCTGAGAATCG	AGTTGCATCGAAGCGAATTG
Ta#S17985865	176	C	Y	H	YES	YES	MONO	---	3g59310	06g12220	04g027950	5.65024	0.444444	0.0769231	5.77778	SSCP		TGGGTGCTGTACTCGTTTATCA	GCAGCTGAAATTACATCGTCA
Ta#S16267602	173	A	R	H	YES	YES	MONO	---	3g02980	02g03960	04g002700	17.3013	0.33871	0.0810811	4.17742	SSCP		ACAGCACAGGGAGAGAGAGC	GTGGCAGCAGCACAAGAG
